# Supplementary material for: Transcriptional Coactivator BOB1 (OBF1, OCA-B) Modulates the Specificity of DNA Recognition by the POU-Domain Factors OCT1 and OCT2 in a Monomeric Configuration
Source: Biomolecules. 2024 Jan 17;14(1):123. doi: 10.3390/biom14010123 (PMC10812921; doi:10.3390/biom14010123)
Supplement: Supplementary file 1 [file biomolecules-14-00123-s001.zip]

Archive with 8 entries (8 files):
- Figures S1-S3.pdf
- File S1 POU1.fasta
- File S2 POU1 BOB1.fasta
- File S3 POU2.fasta
- File S4 POU2 BOB1.fasta
- File S5.pptx
- File S6.pptx
- Tables S1-S3.xlsx
