# Supplementary material for: Transcriptional Coactivator BOB1 (OBF1, OCA-B) Modulates the Specificity of DNA Recognition by the POU-Domain Factors OCT1 and OCT2 in a Monomeric Configuration
Source: Biomolecules. 2024 Jan 17;14(1):123. doi: 10.3390/biom14010123 (PMC10812921; doi:10.3390/biom14010123)
Supplement: Supplementary file 1 [file biomolecules-14-00123-s001.zip › File S1 POU1.fasta]

>437048
CTTTTTTTTTTTTCGTAATCGCGACTGGAAGAGGC
>156274
AGAGCCCAATTATGTAAATGCAGAAAAAAAAAACA
>1046265
CGCACTTCCATCCTCTGAACGTACTAAAAAAAAAC
>1005545
CAGAGAAGGTATGCAAGATCGACACCAAAAAAAAA
>87046
GAATTTTTTTTTATTTCAAAGTGCGTAGACATCGC
>232976
GCTTTTTTTTAAATATGGCGTAGGGTAATTGATTT
>647938
GTCTTTTTTTTGTCTGGGGTTGGGGACTGAGTAGC
>106201
TTTTTTTTGTCTATATTATCTTGCCACTATATGCA
>217496
GGTTTTTTTGGATAGGGGATTTGATACTTAAATCG
>9513
CATTTTTTTGCGTTGTTAATTTGAATGCGTGTTCC
>918835
AAATTATTAAGTACAATAAACACGCAAAAAAATTC
>720614
TGGTTATGGGGCAAATCAAAAGAAGGCAAAAAAAT
>55987
GCGATATGTGCTGGGTTACGATAGGCAAAAAAACC
>60124
AGTTTTTTTTGCCTACATTGAAATCGAGTCGTACG
>1041080
AGTTTTTTTGCATTCGGTTTAGGGCTTATTCTAAC
>545186
TTTTTTTGCATGTTTGGTTCTTCAATCGGACCACT
>209766
GGTGTAGGGTTATTGATTCTCATGCAAAAAAACTG
>694126
AGCTTTTTTTGCATACATTCATAAGCTTATCAGAA
>483587
CCAGCAATGAATAAATTTTAAATTGCAAAAAAATA
>279311
GGTCTTTTTTTGAGCTAGGGACGGCGTGCAAATCT
>631933
CGCTTTTTTTTGAGAATTTGACTAAGAAGCACTTT
>459794
CCCCTTTTTTTGAATATGCAAGTGCCGATCCTTCG
>113046
ATGTGGGCCCAGTTCAAACCTAAAGAAAAAAAGGC
>516672
CGTTTTTTTTTCTTGTTATCTAAGGGTGATTTTGC
>567952
GACGCGGGCGAGGTATGAGGACAAGAAAAAAAATA
>662618
CGTTTTTTTTCTTCAACCTTCGACGTTTGACTATC
>634436
ATTTTTTTCTGTATCGGCTCGTTTGCATAATTACG
>2091
AGGAGAGCACTACAGTAAAAAATAGAGAAAAAAAG
>862252
TACTTTTTTTCTCGCAAAACTTTCGCAAACCCGCG
>196416
ACTTTTTTTCTCACAAACTCTAAATTTGTTTGTCC
>689630
GCATAAGGGTCGGTTTACAAAGTTGCGAAAAAAAG
>167396
TACTGACTTCTCCATTTGCATTCGAAAAAAACACG
>888035
TGGGGGACGCAAACAGTATTTAAATATAAAAAAAG
>637561
CAGGTTTTTTTAGTAGAAGACTCATGAAAATGGAG
>1085457
ACAACACACTAGGGTCAAAGCTCTAAAAAAATGCA
>159237
TCTGATTTGAGAAATAGCAGGTATAGTAAAAAAAG
>1020035
AGGTTTTTTTACATGAGAATAGCGTGCACAAATTT
>96389
AATTGAGTATTCACTAGTGGGTTTTAAAAAAATTT
>10300
GCTTTTTTGTTCAATCGAAATACATTATTAATGGT
>1114539
GTTTTTTTTGTTAATTTGTCTCTTTGGTCTAAATT
>719247
GCCTTGGTTATGGAAAGTGAAATACAAAAAAACCC
>439564
TGGTTTTTTTGTATGCTTTTGATTTGGAAACGCTT
>519699
CCAGTAAAGATTAGGAAAATATAAACCAAAAAATG
>778785
GGATAAAAATGCGAAAAAGGTCAAAAGCAAAAAAG
>328434
TGGAAATTTAAAACAGACTCTAAGCAAAAAAGGGG
>819052
TTTCTTTTTTGCTATTCGACCCTATGTAAATGGCG
>774591
TTAAATGATTGGGGGCAGAGAACGCAAAAAATCTG
>482717
TTTTTTGCGTGGTCCCATTTAAGCGTGATTAATTG
>136253
ACTTTTTTGCGTCGATGAATAATCAATTGATACTG
>703450
GATTTTTTGCGTATGAATCCAGCATATGGCTTTGT
>866699
TTTTTTGCCTGCGCCTGTCCTCAAGAAGTGACCTG
>1102803
AGAATTTGACTCAGAGATTGTGATAGGCAAAAAAG
>428978
TTTTTTGCATTGTATAAATACTCGGTAATATCCTG
>371348
TTTTTTGCATGAATAATCATATTGAGAAGAATTGA
>989603
CGGCTCGAAGTGTCCAGAAGCTCGATGCAAAAAAG
>686362
CGATTTTTTTGCATATTCGCGAATCCAGGGCATTG
>11903
TTTCGATATGCAGGGATTTATATGCAAAAAAGCGT
>870564
GCAAATGTATTGGTCGACCTGAGGATAAAAAAGGG
>80167
AGCAATAGTGTATGTCGATTCGTATAAAAAACGGT
>795034
CACATTTTTTAGTGAGGGTCGTAGGTGATTAACAT
>472067
TGTAGAATATTTGTAAACGCCGCTGCCTAAAAAAT
>983346
GTTGTTTTTTACATTGGTTGGTCAGTGCTAGTTTT
>443035
TATTACGTTAAGGAGGGAATACATGTAAAAAAGAG
>607496
CAATAGTAGTACTCAGGTGGCATATGTAAAAAATC
>18622
TGATTTCCGCGCATAGCGTGGCGTATGTAAAAAAT
>288605
CTATTCGCGATGGTTAATATGTATGTAAAAAAGGG
>540846
GTTTTTGTTTATTCGTGTACTCGATTTGATAGTCC
>929724
TTTTTGTTGCATAGGCGATGCATTTCCAAACGCCA
>206306
CGGATTTTTGTGGATTTCGTAAGTAATCTACGACT
>207941
TTTTTGTCTTGTAAATGGTTTGAATACTCTTTGAC
>733117
CGTATGCAATTCGCGATTGGGGAGACAAAAATGCA
>1077769
CGTTTTTGTCTAATGTTATGTAAATTGGGCCCTAT
>1118354
GGTTTTTGGTTGAACAGTCGAGCTCTCTGTCTCAG
>1115582
TTTTTGCATAAGTCAGTTAACTTGGAGGAGAACTT
>522922
TCTATTTTTGCATAAGCTTGGTTGATAGTTCCTTG
>592406
GGGTTTTTGCATAAGCAGTCTTTACACGCAAAGAC
>107109
CTTTTTGCATAACTATCTGCGAGTTAAACGTTTGC
>940528
GTCGGTGCGGACTACTTTAGTTATGCAAAAAATGG
>300777
TTTTTGCATAAATTAGGTGAATAAATGCGCTTAAG
>171791
TTACATAAAGGAATCGAATAGCGTGCAAAAATCGG
>1130406
TAATCAAACGCATGACTACACGATTGCAAAAATAG
>487482
TTTTTGCAAGTAGTAAGCGTTTTTACATAACTCTG
>277390
TAATTTTTTGAGTATGAAAATCGTCTAAAATATCG
>385501
CGTCGGCCGCATACAAAATTGAAGTCAAAAAACAT
>302310
GGTGCGTTTTGTGGATTTCCATAGTCAAAAAAGGG
>713476
TTGGGTCTGCGGGATTGAGTTAGTAGTCAAAAACT
>151030
GATTTGCATCGATGGATGACCACACGTCAAAAAGG
>495903
AGGTGTTAAGATTAAAATACTCCACAAGAAAAACG
>1023615
CTTTTTCTTGTCTTTTTTTCGTTTGGGTATATGAA
>894678
TTTTTCTTGTATTTGCATGCATAACTACGGGTCTC
>7155
TTTTTTTCTTGGGTTTAGCTAATTTGTAAGTATAT
>905038
AACCCTTGAGGGAAATGAACTTCAAGAAAAATGCA
>321668
CATAATAATTTGGCTATAGGCGACAAGAAGAAAAA
>1001086
CATGTTAGCGCATCTCCAGAGGGAAGAAAAAACCG
>435673
AAGTTTTGCAACAGCAAATTTAAGTATGTAACGAA
>321953
TGGAGTTTCACTATAGACCGTTGTTGCAAAAGTTG
>689579
TCATTTTTGCAAATTTCTGTAATGTCTATGACTGA
>249797
TACTTATGGGCAGAACCGACGGAATTTGCAAAAGG
>400596
TCGTTTTGCAAATGGCGAGGGCAGGGATTTTACAC
>136050
GGTGGTTGGATAATAGTCGTCGATTATTTGCAAAA
>602042
TTTTGCAAATAAGTGGGAAATACCTTTGTACAACG
>821992
TCTTTTGCAAAGTAGGCGTAGGTTTAGTCAATTTG
>133376
GAACTGTGGGGTGATATTCTACAGTTTGCAAAAAG
>446611
TGCTTGCTTAAAATAGTGCATTAAATTAATCAAAA
>654399
GTTTTGATTAACGTTTGCCTTCTTACTGGCATGAG
>230352
CGGTTTTGATTAAAGGTCCTGGCTATGACATATTA
>625807
GGTTTTGATTAAAAGTATACCTTCGAGGGAAAAGC
>1070812
TGACAGGCATTATGCAAAGGGGGTTTTAATCAAAA
>562847
CCATAGACTTGCGTTTTGCAAAATATGAAAAGACA
>1077719
GGAATAATTCAGAGGCAATAGGACCTGAAAATTTA
>1029472
ACGGTCTATTTTGTAAATATTCTTTAAATAAAAGG
>574884
TGTCCGTTGTGACAGTTATGTTTAAATAAAATTTG
>571331
GGTCTACTGCAGTGAGTCTGGTCAAAACAATAAAA
>416920
ATTTTATTGTTTTCGGCTAAGATTATTGAAATACG
>260022
TATTTTATTGTTTGTATGCATATGTTAAACCAACA
>1071041
TTTTATTGTTGGACGACCAGCATAATTAGCATGTC
>966935
TGACAGCAAGGATTACAATGAAGGGGGACATAAAA
>56101
TTTTTATGTCAATATGTAAATTGTAAGGGTATTGA
>145221
GATGTTTTATGTATAGGTGAAGTGGATTAGCATAG
>739581
TTTTTATATTTAGCTTGTTAATTACGGAAGAGCAC
>701283
GATTTAAATATGTAGGCAGACCAATATAAAACGAT
>211978
CTCGAGTTATGCATATTTGAATGAATATAAAAGGG
>475282
TCACCCTGGGCCAGTGATTTTGAATATAAAACTTA
>1021038
TCTAGCGATACTAGGACATCTGCATAATATAAAAC
>463516
TAATTAACGCCTATGAATCGGTAATATAAAATCAG
>1117884
AGTTGGACTCGCTATATATTTACATATAAAACGCA
>1001057
AGTGTTTTATAAAGCCGGTATCTTATGCTAATTTG
>473767
TCACTGGTACTTGGGGCACAAATATGTAAAATAAC
>503968
AGTTTTACATATTGATCCTTTAGTCGGCAACATGG
>144622
TGGAGCACGGATTAACATTAAGGAATAATTAAAAT
>851215
GCATAAATCATTTGAACGGACTCACTTAAAATAGT
>32556
CTTTTAAGTGACACGGGGGTATCTGACAATATGCA
>33998
TATTTTAAGTGAACGCGCCGATTTAGTAGGATGGT
>1111714
TTTTTAAGTCTATTCATCGGATGAGTAATATTTGC
>507926
AATTATGCACAAAGACGTGTATCGACTTAAAAGCA
>717693
CCTCGCGTCATTTGCATCCCTGGGACTTAAAATTT
>629681
TTTTAAGTATTCCAACGTTCGCATAATAAATAGGC
>358243
GCCACACTTGCCTATAGATTTAAATTTACTTAAAA
>777101
TTGACGGAAACGCATTGTAAGAATTTACTTAAAAC
>1016043
AGTTTTAAGGTCAACATTCTGTGGTTTGTAATTAT
>973243
TTTTAAGGTATGCAAAGTAGTAGGGGTGTCGACCT
>140655
GTTCACATAAAGGTAATTAACCACTACCTTAAAAA
>279381
CGTTCATGAATAAGCGGAATGAGGTTTAAAAATCT
>1007199
TGGGTTAATTTGTTTAGTAATAGGTTTAAAAGGCG
>26959
GGGTTTTAAACATCGCGTCTCACTTCGAAATTTGT
>454795
CTACGAAGAAAGAAGTTGGGACGTGTTTAAAACTC
>303076
TAGACGGACTTAAATTTGCTCATTTGTTTAAAATC
>997610
CAATCCTTGGTTTTATAGAATAATTTTAAAATGCA
>437150
TTTTAAAATGGTTCATGAGGATTCGTTATTTGCGT
>309936
CATCTATTATGATAATGCCGCTTCCATTTTAAAAT
>200014
GTTTTCATATTTACTTGCTCCCTTAACCAAATGGT
>630963
TTTTGGGCCGATTTTTAACTTATGGCTTAGCGGTC
>142912
CTTTGGGCCCACAAGTATGCGTATGGTAATGTTAT
>576776
AAATTTGGAGGCAAAACTGTATTTCGTCTACGTTG
>355424
TTTGGAGGACTGAGAATTTTTCTTTTAAATAGCGG
>261776
GGTTTGGAGGAATACGTAGGAGTGTATTCAAATGT
>127891
CTGTTTGGAGCGCGCCTGATTAATATGCATCTTAG
>377880
TTTGGAATGTTGAGGGATGTAAAGCAATTAACCGC
>498163
TCTTTGGAATGGTGGTTTAGGTTGTAAAATAATTT
>987049
ATTTGGAAAGGCGGTACGTTAATTAAAACTGGGAA
>9621
TCTCTAATGGGGCGTTTCTCCTCGCTTTCCAAAAC
>842619
TTTGGAAAGAGTTAGACAAACTAGAGAAAAGTAGG
>245080
TGATTTGGAAAAGTTTGGATATATTTGACAGAAAG
>182461
TGTTTGCTTTTTCTCAGTTAAAGAATTTGCCTGCG
>920119
TCGGTTATCCCCGACCACAATGTTGAAGCAAATTA
>131185
AGTTTGCTTATTCTTAGGACTTCCATTAGAATGCA
>1098038
GATTTTTGCTTATTCAGTGCGGAAAATTGTATTAG
>472282
TTTGCTTATCTAATCATTTCCCCAGGGGTCCGAGT
>1091742
GGGCCGCTTTTAATGATTATTCGATAAGCAAAATA
>34620
ATTGGTGAGTTTTTAATGTAATTATATTTAGCAAA
>1124068
AGTAGACACGATGCAGATTGTTGATTACGCAAATC
>948150
TTTGCGTAATAGCACACTGTAAATAATGTTTCTTG
>615886
CGATTTGCGTAATAACGACATACGAGTTTACATGT
>661132
CGAGAGAGGCTAGTTTGTGCGGGCGAAGGCAAATT
>773319
GCCTAATTTACTCGTTTGTATCGAAGGCAAAGCTG
>397804
ACATACTGGCCAACGCTCCCGTCGAAGGCAAATAC
>350696
ACGTACTGAATGGTGGGATCGTCGAAGGCAAATAT
>3087
GCTTGTGGGGGTATGTAAAAGAAAGGAAGGCAAAA
>568935
GATTTGCCTTCATGTTTCAGATTTATGGATAATAC
>16287
CATGCTGGTAAATTTACATCGTGAAGGCAAATTAA
>912140
AGGATAGACTAGGGAAATCATGAACGGCAAATGGA
>46755
GTTTCAATATTCATTAGTATATGGGGACGGCAAAG
>699835
TGACAGAAGTCAGATTTTACATAAAATGCAAAAGG
>220309
GCATATGTAGGCCGTGAATGAGTTGAAATGCAAAT
>443604
GACGTGTGCTCTTCCGATCTGAGAGCATGCAAATA
>193562
TTTGCATGCTCTCAAAAACTTCCGCTCCCTTTCGG
>944241
CTATTTTGCATGCTCGGGTATAAGAAGATTCATAC
>1020944
GGCATAAGTACTTCAATCCTGAGGAGCATGCAAAC
>27167
ATCCCGGTTTACCTGCTTGCGTTTCATGCAAATCT
>489843
AATTTGCATGAAACCTGATATCCGCGAACTCTCTC
>174280
AATGTAAAGGCTAGATGTCAAAAGATGCAAATGAT
>904516
ATTTGCATCTCGACCTGCCTATATGCTAACTTTTC
>736403
TTTGCATCTCCTTTTCGTTTCGGTCGAAATAGCGG
>335862
TTTGCATCTCCCGTCGATGAATTTCGGCCAAATCA
>658162
TTTTTGCATCTCCATACATTTTTGGCACTAAGACG
>372638
TTTTGCATCTCATTTCCCAAGTCGGATCCTGTACA
>237286
GACCGATTAAAGTGTAGTAAATGAGATGCAAAATC
>153914
GTTTTGCATCTCATTAACTATGAGAAATTTGTGTC
>318194
GATTTGCATCCGTTTGGATGATAGCGAAGTGGACT
>849450
TTTGCATCCGTTACTCGTTAAAGATAAGGTAAAAC
>173518
TTTTGCATCCGTAGCTTTCCCAGGCAATATTGTGA
>295205
GATTTGCATCAATCCTTTGTGTATTGTAAAATGGT
>1073184
TTTTGCATATGATCATCTATTGATATTCCGTTCGG
>138268
ACCTATTATGCCGATAGTGGACTGATATGCAAATT
>241752
GGCATTTGCATATCAGGCTGTCAGACAATAAAACA
>757559
AATTTGCATATATCAGGGATGGCACAGACGTAGAA
>752892
GATTTGCATATATCACTGCATATACCGCTCATGGG
>524804
GATTTGCATATATAGAGATAATAACATCCTTTTGG
>442568
ATTTGCATATAGTATCTGACGTGCACGGAAACGGA
>341755
TTTGCATAGGGAAGTAATACATCTTAACATTCAGG
>460853
GGTTTGCATAGAGGTAAATGGAGCTCACTTTTAAA
>234750
CGTTTGCATAGAGCGAAGTAGAAATTATGTTAGGG
>556149
GTTTGCATAGAGCCCGGATTAGCTTGATTTATTAT
>1064690
ATTTGCATACTCCTAAAGCCGATTGAGAAGGACAA
>532471
ACTTTGCATACATAAGTGGCGGTTGGTGGAGACCT
>191000
CGCGAGAATGAGGTAAGAAGTTATGTATGCAAACA
>254196
GTTTGCGCGAAAGTTCTTTTATGTATGCAAATAAT
>1072755
CGTTTTTGCATAAGGCCTTTGAATACTCAAGTCCT
>853395
AATTTGAATAGAGATCTTTTCCGTGTGACCGTCGG
>998475
CATGGTCAGGGATTTAGACGGCAAGTATTCAAATT
>917937
TTTGAATACTTCCGTGTCCTCTTTATTGTAATATT
>218803
CGTAGATGAAAATTGCCAATGATAAGTATTCAAAA
>1009173
TTTTGAATAATCAGGGGTTTAATGGGTGCGAAATC
>960545
TTAATTTCGCCCATAATTTACATCCGCTATCGAGC
>418502
GGCATGACGGTTTGTGAATTATAATGCGAAATTAC
>99552
GGTTTCGCATCCCGCCTTGAGTTAATTTGTGCAAT
>1024113
TAGCCACGTCTCAACTTAATGGTATGCGAAAGGAT
>428185
CAATGTGGTGCTCAACTACTAAGTTATGCGAAAAT
>659864
GGAAGGACGCAAATCTCATAGTTATGCGAAATAAG
>445328
ATTTCGCATAAACTGATTTTCATTTTAGGTTTACG
>348039
GACGTGTGCTCTTCCGATCCGAAAACTGCGAAATA
>348266
TAAGATATGGTAATCATATCATTTTTCGAAATGGC
>538119
TTTTCCTATGCAATTTCCGTTACCCCATAATCGGG
>244105
TTTTTCCTATCTTTGTTTACCTCGTGATTAAGGGT
>816077
TTTCCTATCAGGTGTCCTTACTTTGCATTCTCCTG
>126196
TTTCCTATCACCGTGTTATTTAAATAATGTAAGAT
>242180
TTTTCCTATACGCAAATATGTAAAACAGGGCGCGG
>553102
GTTTCCGCTCCGACTTATCTTTACGACTTTATGCA
>1130686
GTTAATTCATGGATTTACATTCCACGCGGAAAGGG
>222683
GATATGTAGCGGCGATCAATGAAGACCGCGGAAAT
>1129786
AGTTTCCGCGGGAGAATAATTAATAGTAGTTATGC
>237986
TTATGCTATTTTTGATTGAGGGACTAGGGAAAGCG
>508430
GATTGTGGGCCGGAGAGTTATTTGCTAGGGAAAGC
>191481
AATTTCCCTACTTACCATAAATACCAAATTCGTTG
>170958
AGAAGGGGCTTAATGGTAATACAACATGGAAATCC
>645763
TCCCGTCGCTACCAACATTATTAATTCATGGAAAT
>60331
AATTTCCATCGTAATAAAATGAATTGAACAGATAT
>380854
TGATTACGTAAATTAGCTGGGGGATTCGATGGAAA
>1098852
TGTGTTAAATTAATTATACAGCGGGATGGAAAATG
>782630
GTTGGGACGCCAAACAAAAGGGGGGATGGAAATGG
>672143
ATTTCCATCATGACACGCAAATCGACGGACAAGGA
>1058024
CATTTCCATATTTCGATCCTAGTCGCGAATTATAC
>661565
CGCCCTGTGCATGGAAATTCAGTGAATGAAAAGTA
>327306
TATTCCATTAAAATATTTGCATGAATCATGAAACA
>962178
CGGTACAACGTGGCTCGTATAGATTTGCTTGAAAG
>558600
GACGTGTGCTCTTCCGAACCATTAAATCTTGAAAC
>442960
CGGTGCCTGATTTTAATAAATGCTAATCTTGAAAT
>688965
NCATTTCAAGATGTTAATTTCCGGGCGATCCTCCG
>623184
GGCTTTTCAAGATGAGAAGTAAGATAAATTATTAA
>349301
CATGCATAGTCAAATTCCCGATCCTCTTGAAAGAG
>986225
GGCAGTCGAAGGGCAGAATAAGAAGTTGAAAAGTA
>221274
CGTTTCAACTTCCGAGTGTAGATTTGTATATTGTT
>297647
GGCTACATCTTTGCGATCATGTTAAGTTGAAAAAG
>61160
GTTTCAACGGTACACGGAGGATCATGGCTTTTAAC
>123834
TTTCAACACGATGGGTGTATGCAAATCCGCTGTAT
>1023941
ATAACATATGCGAATTACGTCCAGCCAATAAATTG
>1080506
ATTTATTGGCAACGCGGATAAATTTAAATACAGCG
>930956
GACGTGTGCTCTTCCGATCTGGCTACAGGTAAAAG
>1029962
GAAGAATTTAAATATCTGTATTCTTTACAGGTAAA
>1010273
GCAAATTTTAGAGACATGTTCCCCAGGTAAAACTC
>706113
GGGACGTGTTGTAACGCTAAAGCCAGGTAAAGGAA
>921365
TTAATTTACCTGGCCTTATTATTGACTATTTTCGT
>811285
TGCTGACGCATTAGTATTCCGATGGCCAGGTAAAT
>1062616
GCGCCTGTTTATGCAAATCCAAGTGGGTAAAGCTG
>401738
CGTGTATAAGACGGGAACTCGAAGATGTAAATGAG
>70389
TGTCGGGATAGTTCACTTAAACAGATGTAAATGAA
>1047708
TGTCGGGATAGTTCACTTAAACAGATGTAAATTGG
>796612
GTGTTGTTCCTATTGTCGTCTTAGTGGCATTCATT
>115768
ATTTTGTTCCGGTTCTGTCTTCCAATTGCAATGCA
>836478
GGGCTTGTTCCGCTCGTTGTTTCCAAGCCATTAGG
>1025366
TTGTTCCCTAGGCGTTCTCTCCATTTAAATTAGGT
>940310
CGCTTTGTTCCCGGATCAAAGTTTTGCATAATTTT
>950847
CCGTTACAGTGAGAAGACGTCGTGCGCGGGAACAA
>467980
AAAGCGATTTAAATTGACATGAAGGGGAACAAGCG
>169514
AACGAAATAAACAGATAAAACGGGGGGAACAAAAT
>640618
CGACCTGATTATGCAGATCACCTGGGGAACAAGCA
>181987
AGTCTTGTTCCATTGAATATGCACGTCTGGATTAT
>268040
CCGTAGAGGATTTGCATAATTAAGGCGTAACAAGC
>676710
AACTTGTGTGGCAGAAGTGAACTACCTCATATGTA
>1018218
ACTGACCCTCGTGAATCGGGCGTTGCCACACAATG
>1047023
AGTTTTGTGTGGATATGAGAAATGAGTGGATTTGC
>1121635
AATTTGTGTGGAGTCATTCTTCGCAATAGGATGGA
>1099226
TATTGTGTGGACCCTAGCAAGCCTAATTATTCGCG
>345760
CATTTGTGTGGAATAGGAATATTTATAAGAGCCTG
>866865
AAAGTTGTGTGCTTGATTTTGCAGAACTCATTTGC
>677791
ATTTGTGTGCTTCGATACACGGAGTTAATGTATGC
>511694
ATTTGTGTGCTGGCTGTAGGGTTTTCGTAATTTTG
>25167
AAATACGTACATGCTAATTAGAAGTAGCCACAACG
>1106652
TATTGTGGCGTGCGGCATAGTGATCCTATGAATAT
>628225
TTGTGGCGTGATAATTGCTTCATTAATATTTAGAT
>974344
ACCTTGTGGCGTCGTTTTGTATCTGATTAAATGAG
>137733
ATTGTGGCGCGGGGAGGAATATGGTTGGATATGGT
>437466
GCATGTTCCCATATTTCGTCAGTCTGCGCCACAAT
>498444
ACGTTGTGGCGAGGAGTAGGAGAGTTAAGATACTA
>42975
GTTGTGGCCTGCAAACACTGGTCAATTTAAATCTC
>317089
AACTTGTGGCCTCATTTCAATCTTCTGACTTTTGC
>212080
ATTTGAATATCCAATTCATCCGCTTATCCTCACAA
>872955
CAGCGAGCTTCTGTAATTTGTTAAAGATAGACAAA
>569625
CTGACCTAATCGCGTCATTCCAAGATAGACAAATA
>1017844
GGATTTGTCTATATATGCAAAACAGGGGAGGATCG
>478132
GATTTGCGTTTGGCCCTCTATGTTTTTGCCGAGGC
>1066773
TTTGCGTTTGCCGGGGGTAGACCGAGTCAATTTGC
>118029
TATGTAAATGCCGTCAGTCAGGAGCGAAACGCAAT
>14167
CGCTTTGCATTTACTGTTACCGAGGGGATGAATTC
>221681
ATTTTTGCATCCGAACGGCTCCAGTCTATTTGGGT
>644738
ACACTTGCATCCCTAGAGCGTATAATGAAAATGCA
>674337
ACATTTGCATCCCTAAATAGGTTATGATTGCGCTG
>1023708
AAGAGAAAGCGGATATAGAGTACTGATGCAAATGG
>814279
TATTTGCATATGACGCTTACCGTGAATAACACTGA
>145136
TTGCATATCCTTGCCGTAAGGAGATAATGAATCGG
>995772
TTGCATAGGGCGTTTGATTCTAAAATTTAATTTCG
>573029
TTGCATAGGGAAGGGAGGAGGTAATCGCATACGAT
>183242
GATCGAATTGACTTAGCTTTTCCCTATGCAAATTC
>1037650
AGTCTCTCAATTTGGCAGTAATCGTCTATGCAAAT
>1026001
GGTCTTGCATACATGTAAATTGGGGTGCATTCTTT
>317680
CCGTGGGAGAGTTGAAGGGAATAAATTATGCAAAA
>391858
TTGCATAATCCACTATTCCTTTTATCGCGCACGTG
>589933
CATTGCATAAGTATTCGTTGTGTCGTGCTGACCTA
>533631
ATTTGCATAAGTACGGGTTGTGCATACTGTAACAC
>1023035
GATTTGCATAAGTACGACTGTCAGAGATGGGACAT
>315120
TTTGAATTTGCATGTTCCTGTCGTCAGATTAGAGT
>1006706
CATTTGAATTAATGACAGTGAGGTCGGGCCGCCGT
>727595
GGCACTATGCTAATAGTCTTGGCTGATTCAATACG
>794817
GGACCATTTGCATCTGCTTATCCATTGATTCAAGG
>56285
GTCGGATTTTAGTTACGCTAATTGGTTTGATTCAA
>168902
TGTTGAATCAAAAGGAGATTAATAAACTAATGAGG
>1017831
GACGCTCATGCTAATGGTATGAAAATATTCAAAGC
>768638
TAAATATGGTCTTCGAATAAAAGTGTATTCAAATC
>860522
GGGCCCGCGACATGTGTGTTCATCAAATTATTCAA
>771782
AACACCAGAGCAATAGATTTGCATAAATTATTCAA
>461388
GTTTTGAATAATTTATACCGACTAAGTTACGCCTT
>496047
AGCCATGTGCTGCCTGTTGACTAAATTATTCAAAT
>454301
TTTTGAATAAAAGGCGGTTTGTTTACGGTTCATGC
>991353
CACAATCATGTAAATTATTAGCTATCTCTTCAAAT
>1052672
TGATTGAAGAATTTACATAGCAACTAATGCAAATC
>610059
AGGTTGAACTTGCCTTTAATTACGCCTGAATTAAT
>1080828
CTTTTGAACTTATGCAAATGGTGTTGGTATCGTTT
>437199
GGTAAGTGTGAGCGAGGGTAAAATATGTAAAGAAC
>1100163
CTTTTCGTCAATTTAGCATGGCTGTAAAGAATGCA
>1014733
GAGCCAGATGTATGTAGAGATGCAAATTAAAGAAG
>474738
TTCTTGAATATCTAATCGCAACGCCAGTCTTATCT
>46447
CAGAAGCTGCAAGTTGGGGTGTAGTGAAGAATTTT
>107290
TGTTCTTCAATCCCAGGTAAGTAGTCTGTATGCGC
>734469
TATCCTCTTTTGAATAGCTTCAGTGTATTGAAGAA
>663019
TAATAGCCGTAGGAGTCTCAAGCCTCTTGAAGAAG
>844105
TGTCTTCTTCAACAGGCCTTTCAGCAGAAAATAGT
>588726
AACCTGTCTCTAGGTGTTATGCAAATAAGAAGGGA
>387665
GATTTTCTTATTTCGTCTAGCGGGTGTAGAATGCG
>999562
TGCAGCCGGTATGCTAATTTTACTGAAATAAGAAT
>439277
TTGACCATCTATCTAATTAATCACAGGAATAAGAA
>443657
GGTTACGATTTATTTCGAGTGGCTGGGAATAAGAA
>913633
CAAAAAGAGTTTATAGAAGGAACGCTGAATAAGAA
>673594
GATTCTTATTATTATGCAAATATCTAACGTGTTCT
>457433
GCATTTCTTATTATGTATTCTTGTAAGGTGATCCT
>631203
TACCCACAGGGGGGAAAGGGAATTTGTTAAGAAAT
>953610
ATTCTTAAATTCTTCTAATAATGAAGCTTGGTGCT
>353916
AGTCCCCTGTATTAATATGGGAGGTTTAAGAAGCA
>1015742
CTTCTAATTTACATAATTCACCTTTGTAAAATGTG
>62838
TTTTCTAATTCCAACATTTGCGTGGCTCGATTTGT
>169736
ATTCTAATATAAGGGAAATGTACGAAAATACAGCT
>550250
ACTCCTTTCACCGCGTGTTGGCCTATTAGAAGGCA
>179789
GCCTTCTAATACATGCAGGATTCGCTGGTTATGTA
>191763
CATTCGTTTGTAAAGATTTACATTATTTTTTAGCA
>1075118
TATTTCGTTAGGGAGGTGTTTGCCTATGGTTTAGG
>421705
TGCTCCTTTTGCATACGCGTGCTGGCACGAAAATT
>225049
GGTCACAGTAATGCAAAGTGGAATATGCACGAATT
>1031139
TTCGTGCATACTTGAGGCCTTATTAGTTATTCAAT
>647179
GTTTTCGTGCAATGTCATCTACATATTCTCACGGA
>99522
GACTGTCGATTTGAGGTTCAGGTAAATCACGAATC
>274598
TTGTTCGTGATCATGCGTTGTCTAGGACTTATACA
>457728
GATTCGTGATAAAGATGCATATCATAATATTTACG
>98027
TTCGTGAGTGTACGTATGCAAAATTGGGCGTCACG
>660516
GTATGTAAATCGTCGTGTTCAATCTCACGAAATCA
>199977
GGTTCGTGACATTTGATATTCAAATTTTCCATTTA
>1060059
ATCGTTCGGTTGTTTTTTGAATAAATTCGCTGGGA
>87835
GATTAGCTTAGGGGGTTAATGCGCAACCGAATGTA
>725804
ATTCGGTTCTCTAGGCCGAATTAGCGTAACTTTAT
>276926
TTCGGTCATTTTCCAATTATTTGCCTATGCCTTCC
>821148
TAGGTTCGGTCAGGTATTATTAAATTATGTAAACG
>614673
CGTTTTCGGTCAGATAGTGTAAATATGGTAATAAT
>934494
TCATTCGGGGCTATTTGTATGGACTCGGAGTTTGC
>118345
GTTCGGGGCGCTTAATTTTAATATTCAAATGATGG
>1019770
TTTCGGCGTTGTGATCTTCTTAGTTACAATATGGA
>151899
TTCGGCGTCTTCCTATTATATATTTGTTATGCATA
>586504
GATTCGGAGATCCCGAGTAGAAAATCCGAAGTGGG
>1044058
CTTCGGACTTTTTTAGCATATTCAAGCAAGTATAC
>558304
TTTTCGGACCGCAAGGTTGATGAGATGCAAAGTTT
>702483
TGTTTCGCTCGTGTCTTGATTAATTATTCAGTTAT
>77218
CTATTCGCTCGACTATATTTGATTCTTGTGATGCA
>1058606
CTTCGCTCGACGGATATTTAGATGCAAATTCACCC
>986390
GAATAAATGACATTTGGTTTACCAGGAGCGAATCG
>440035
GGATTCGCTCCGATTTATCTTATGCTAATTCCGGT
>849279
TTTCGCTCAGGGGGTATTTGGTTATAATTTGAATC
>926469
GTTCGCTCAGCATTTCTGCATATGGGGGAAGCAAG
>885439
GCATACATCTTACTTTATTCACACATTGAGCGAAC
>569906
CATTCGCTATTTAGCATATATGCACTGTTTAACTT
>75734
CGTCTTCGCTATTGCCGCTTCATTATTAAGATAAT
>715099
TTCGCTATTACGTTACAGACACGACGCTCTTTCCG
>150640
TCTCGATCTGCTTTAGGATATAACCGGCGAATGTT
>839782
TACTTTTGATGATGCTAAAAACTCCGGCGAACGCA
>932027
CATGTTCGCCGCTGTCAGACGAAATTCTTACAAAG
>118190
TGTTCGCCGCATAGGAATGATTTACATATTCTCAT
>350769
GCATTCGAGGGGATACGCGGCCTAAGTAATACCGG
>39881
CGTTCGAGGACCTTAATTAACATTTAGGAATACTG
>330114
TTTCGAGCTGAGAGCTGATGCAAATCACTTCGGCG
>335423
CGTTTCGAGATTTAAAAACCCCCATGTAAATTTAA
>886917
AGCTTCGAGATGCAAATATTGTGTCGATCTGCTCC
>1040096
ATATGAGCCAGTAGTGGTAGTCATATCTCGAATTA
>1114590
TACTTCGGATTCAATGCGTCCCTCGTACTCTCGAA
>6876
TATTCGACTTTGCATTACGACTTTTTCTTTAAGTG
>968344
GGTTTCGACTACTACCTATTATCCAATGCAAATGA
>839328
TTTCGACTAACAGTCTGTTGTGTTCGGAGTATGTA
>685535
TCTTTCGACGCTAATTTCCATAATGATTCGGGGTT
>746907
TTCGACGATAACAAAGAATCACGCTTGTGTATGTA
>424920
CGTGTAAACATGCAGGCCTCGAAGATTCGTCGAAG
>791583
ATTCGAAGCGATGTTTATGCTAATGAGAATTTTGC
>820510
GACGTGTGCTCTTCCGAACCCTCATTCTTCGAACT
>312770
CGCATTCGAACATGTAAATCAGGCGTTATTAGAAG
>81004
GCTTTCCTTATGTTAAAATGTCATTTTACGAATTG
>334144
TTCCTTATCTCTTGTGGTATGAATGTTTTGCATGT
>1027922
ATTTGAATGGTAATATGTAAAAAAATATCAGGAAG
>668445
TTCCTGACCCGCGCATATTAAGGGTTTTTCATGGG
>1090802
TTCCGACCTGCTTAGCTTAGAAGTATGTAGAGTTG
>26539
GGTTCCGACCTCTGTTCCCCCTCGTGATGATAGTA
>205758
GGATTGAAGCAACTCATTTACATAGGTCGGAAACG
>813666
AATTATACAGGATAAAGTACGCGGTCGGGAATATT
>92660
GTTTGGGCTCCGCTGTATTTTCGACCCTTCGGGAA
>836100
TTTCCCGAAGGGTCACATTTGCATCCGATCCTCCA
>523671
CGATACTAATATACTGGATAGCGGGATATGGAAAA
>372888
AAGCAAGGGTAAAACGATTAACATATATGGAAATT
>54581
TATTTCCATATATGCGTAATACTGGCCGGATCGCG
>17375
GGTTCATTTGCCTCGTCGTTACAGTATGCGTGTTA
>1000942
TTCATTTGCATTCTTGTAGTGTAGCCAAAGTTTCC
>509559
CGTTCATTTGCATGGGCTTTTATGGAGTATTTCGG
>415410
GCGTTCATTGTTTTGCCTAGGAACGGGTATATCAG
>213379
AGACATATTTCCCAGTCCGGGCCCAACAATGAAGT
>930930
AAATATATGCATGGATCATCGGGGACAATGAAGAG
>137511
TGCTTCATTGGTTTTTGAATTAGGCGTTCTATGTA
>242488
GCATTTCATTATCCGTTACAAGGGTCAGGTACGTG
>1116332
CTTTTCATGTCAGAACTCGCGCTGTAGAACCTTCA
>1074819
TATCGTGGCGTATTAATTTATGCATACATGAAGGG
>666830
ACATATAGGAATTTGCGAAAATATGAGATGAATCA
>58514
AATTAAGTGCGAATATGCAAGAGACTCTAGATGAA
>826748
TATTTCATATTGATGCTTTGATTTCGTAGTATGTT
>1102771
AGGATGCTAATGAAAAACTAACAGAATATGAATGT
>690286
TTGCATATTTGATGTTATGATGACAGCCTGAAGTT
>212121
CGTTCAGCGATTATGGGCTCATTTATATGCAACTG
>528661
GGGTTCAGCGAGTTTGCTATCCCGCCATTTATGTA
>1132255
CATCGTTAAGATGATTAGCCTAACTTGTCTGAATT
>760914
TTCAGAATATGTTAGTATATGATAGATGGTTCATG
>735684
CGTTAAAGACAAAGAAGACTAATTTATTCTGAACA
>300746
TTCAGAAAGGAATTATACTAATGTGGAGGTACCAC
>246466
CCTTCACGGTTGAGACGAATTACAATAATCTTCGC
>1016103
AATTCACGGCCGAGTCAATTTAAATGTGAAAAGTG
>1029238
GGTAGCCCGTGTATATGCAAATCGTCCGTGAATAT
>1033282
CGAATTCAAATAGGACCGTGCGTTGCGTCATGTTG
>108431
TGCGAACTCCTCTACGATCTGTCTCTATTTGAATA
>601483
AGTTGCATTTCTAGGACTGTATCGTATTTGAATAG
>628278
TATTCAAATACAAAGTCTAATTATGTGGCCGTTCG
>828625
CGCTACGAATGAGATTTGCGTAATTATTTGAACAA
>262197
GGTGAAGGTTTTGCAATGGTTTCATTATTTGAATG
>275696
GCGTTCAAAAAGTTTAATTTGCATAAGGTAGTTTA
>1027954
ATGCAAAGATAGGAGGGGCCGTAAGTTTTTGAATG
>1020325
GGTATCTGGGTTGAGGAAACGCCGTTTTTGAATAT
>1098664
AGAAATAACGGAATAATGTATGCAAATTTTTTGAA
>137419
AGCCGCCACATATCCTAAAATGGTAATTTGAATAA
>935825
AGAATTATGGAAAGTAGCGTTGTGTTTCTGTGAAG
>453281
AATTATGCTTTGTTTTTTGAGGATTCCTGCCGTTT
>422409
GAAGATCAAGTATGCATATATTGGGAAAGCATAAA
>402878
TGCGCAGTATTAAAATATTAACAGAACAAGCATAA
>617650
AATTATGCTTAGATCGGAGGTTAGATATAATCACT
>376801
GTTATGCTTAATGTATGGGATCGGCTTGTCGTATT
>234133
TAAGTGTAAGTTTAAAGTGTGTATTAGCATAAAAG
>834015
ATGAAAGGCAGTAGGAAATGTATTCGCATAAATTA
>428967
GACTTTATCATCCAGGGGATGGGTTCGCATAATAG
>18665
TTTATGCGAAAATTATGGCGGAGATTAAAATTCCA
>9115
GCATTTATGCCTTTAATTATGGGAAACTCTTTGCG
>671976
AATTATGCCTTATCTGTCTCCGAAAGGCGGAAGAG
>893159
CGAACCGGATGTAAAAGTCACACAGGCATAATTTG
>150810
CGATGGTTTTTGCGTTAGATAATGAGCAGGCATAA
>389906
TCCTTTATGCCTGATATGCTAATTATTAAACCGTG
>230498
GTTATGCCTCTCGTGGCCAGTCTTGTTATTATGGT
>1036644
CGATTTATGCCTACATTTTCGAAGTATGATAATGC
>1019883
ATCATGCAAATTTAACGCGATACGTCGATAATCGG
>1050555
CGGATTAGAAACGAGAAGTTTATACGGATAAAAAA
>325838
TGTTATCCAGACTTTACATAAGCATGCAAATTCTG
>541724
TAGAGGGTTATTTGCATCCTGAGCAGTGGATAATG
>41466
GCAAAGGAGGTGATGCAGACGCAAATGTGGATAAG
>691528
ACGATGAATTGATTAATCGCGGATTGGATAACGAT
>237757
ATGCTTATCCAAATTTTGTTCAAGGTCACTTTGGC
>272796
TGAGTTTAGGAACTAATACATGCAAAAATGATAAG
>1123653
TATTATCACACTACATTATGAGACGGCTGTATGCG
>1053369
TAACGATTTCTCGGGATAATTATGCGAATATAAAC
>1057925
GAAACCGGTTGCGTGGGGAATTTACATGTATATAA
>1106464
GTCATCGGGCGAAAATTATAGGGGCGTATAATGAA
>87041
CGCATTATACGAGTCTATTCATTATACATGCACAC
>238894
TCGCTGCGTCCTAATATTAAGATTTCGTATAATGT
>1118491
CAACTCCGAGAAGGTGGATTAATTTGTATAAACTG
>303395
ACTGACATATTCTGCGCCTATCATTTGTATAACCA
>509909
CGATTATACAAATCATTTGTTTAGGTTAAATAGTT
>439961
TTGTGATTAGTTAGACGTTCATTCATATTATAATT
>913275
AGCATTATAATAGGGCACGTCTAATGGGCGATCCC
>1066495
CATGTAGCACATGGTTATATTGGCTATTATAATTT
>1012327
TGGATGTGATAGAATGTGTTAGGTTGGCACTAATT
>146690
AGATTAGTGCAGTGCATTCTCTCAACGGTTATGTA
>233752
GGGCAGGCGTTCATGTATAATTACTGCACTAATCT
>92454
TGTGGTATGCAAAGAAAAAAGGAAATCACTAAATG
>618064
TTGACTGAGTTTTGCGGGGGCTGAATCACTAATAC
>221642
ATTAGTGATCGTGCGTATGCGTATTCATTTTAGGG
>1018588
GCAGTATATTGAGTTGGAGTGCGGATCACTAATCG
>1041768
ATATTTAGTGATATATGCAAATGTAAGCCGCCTGT
>893011
GACGTGTGCTCTTCCGATCTTGCGCTAACCTAATT
>1008780
TGGGTTAGGTGTTGACATAGACCGATTTGCATAAG
>1005969
ATCAATTTGAATCGCACAATTTACTTAGCCCTAAC
>1064616
CATTAGGGCGTCTTAGGGCTATATGCTAATCCCGC
>1057214
GTCGTAACCACTGCGATTTACATCTATGCTAATTT
>551300
TTACCATGAGATTTGCATTTGCTTATGCTGCTAAC
>91255
ATTAGCAGAGGCTTCTCTATGCCCGACGCTTTCCG
>1036161
CAGTTAGCAGAGACATTTGCATACAATGTGCTTAA
>285198
GCTTTACGGTTGTTGTCATTGGTTCTGGTATGCAA
>214225
TGTATTACGGTGATTTGGTTAAGGGTACTCCAATC
>154602
ATGCTAATCATTTAAAGTGGGCATCGACCGTAAGC
>1089765
CTCTTACGGTACAGAGGCAAAAATTGAGAATAATG
>118700
TGTTACGGGTGTAAACTGTATCGATTATGCAATTT
>143746
CATTACGCGAATTAAATTTATGCATACAACTTATT
>502747
ATGCATTTTGGATCTCACTGTTGTGATATGGTAAT
>1011373
GGTTAGATCATTAAGCTTGAGCTATATGGTAATTG
>659354
AGTCATACCCGGCGACATGCAAATGCGTGTAAAAA
>851640
AAAAGAAGGAGAATCATTTTACGGCCTTGTAAACA
>275165
GATTTACAAGCTTATGTGTGTATGGTAATGTGGGA
>1076791
GAGTTAAAGTGTGACGCGCGTGGTTTTGTAAATGC
>820360
GTGGGCTCCATTTCCCTGGATTGTTTTGTAATTTT
>255297
CGTTACAAAAAATTTGCATGGAAATACTATATTCA
>385174
ACTTTTAATTTTTTGCGGGTGATGTTCTTCATGTA
>134303
GATGTTAATTTTTTCATTTAATGCACGATCCGTTC
>1094302
ATGTTTAATTTATTCTAATAACAATCAGATACGAC
>6547
TCGTTAATTTATTATAAAATCGTTACCCTATGCAT
>1058845
TGTCTAGGGGTATAAATTAACATTAAATTAACTCC
>1050319
GACCTTATTGTAAGTACTTGTGCATCTAATTAATA
>137858
TGATTAATGTCTTTTCTCGCTTAGATAACTTGCGC
>115711
GTTTTACATGCAATAGACGATGGACCATTAATTTG
>807582
GCCTTAATGGTAGGGTAATTTAATGTCTCGTGGTC
>457888
TGCGTTAAGACAGAATTTATGGAAATTACCATTAA
>174490
CGAGTTATCTACGTGTTTGTATTTGCATTAAACAA
>1012064
TTAATGAATCTCTGAGGGTATGCTAATGAAGATCG
>285794
CCTGTTGGTAAATGTATAATGCAAATTACACAGTG
>944239
AATCGAGGCTTTTAAATAATCAAGGCGAAGCAACA
>233407
TGTGTTGCTTAATTATTCCTGGGCTTGGAAATTGG
>108724
GCATGTTGCTGGCGGAATTTGACTAAATTATCTTT
>229369
GGTGGCACTGTTTAGGTGTAGGTATGCAACATGCA
>454407
GACCTGTTGCATAATTCGTTATGGTGATATCTGTG
>228134
TGTTGCAGTGGGGACTTCATAGCAACAATTAGCAT
>492076
ATGTTGCAGTCAAATGTCTAGTCGTATTTCATGTA
>1080007
TGTTGCAGGCAAAACTGGTGTAAATTTATGTTCCG
>67551
CATCTTCTCGCTCCCTTCCATATGCAAAGAACAGG
>909178
GGGGTGTTCTTTCTCGTCACGAAGCCTTTGCATGC
>1116436
AGTACGTTGCGTTAATTATATGCAGGGAAAGAACA
>627003
TGTGTTCGTATGTTTTACATAACATGCTCAACCCG
>334309
TGTTCGTAGGCATTAAATCGGGACATGAATATGCA
>271243
TCGGGGTAATGTGCCTATGCAAAGTTTGAACATTC
>950654
GACGTGTGCTCTTCCGATTAAGCTGTCAAATAACA
>207795
TATAAAAGACTATTAAAAAGAGTAAATAACACGGG
>270752
CTTGTTATTTAAATTCGCCGGGTGGGGGTATGCTC
>191342
AACCGCAGAGTCAATTAGTTATTTAAATAACACGT
>1079570
AAATTGTTATGCGAGCTCAATCTTGATTTAAATAC
>390356
GACCTTATTATCGTACGGGTCCATATTAACATAAA
>900820
ATTTGCATAATTAATTCCGATCCGCACTATTAACA
>434276
GGCGGGGGGTCGCAATTATCCTACTATTAACATAT
>994795
GATTCTAAAATTGACTTACAAATCAGTATTAACAC
>562658
GGGGTTTTAATGAGGGGTTGGAATTATTAACAGTC
>481725
GACGTGTGCTCTTCCGACCATGTCTTATTAACATG
>18539
CGCATGTTAAGTGAGTATGTTAAATTTTGCCAGTC
>612907
ACTGTGTGATCGCAGATTTTAGAATGCAAATTTCG
>1031495
GGTATGTGTGATAATATCAAGCCATGCAAATTGTT
>819112
NGCATGTGTACTCGGGTTATTTAAATTTTTAAATG
>218804
GACGTGTGCTCTTCCGATCCCGAAAATAGCCACAA
>981157
GACGTGTGCTCTTCCGGATCATCCTATTGCCCCGG
>10136
AGGCGATGGGCTGAAGTAATGCGGAAGAGCACACG
>33700
ACTTGGCTGATAATCTGTTGCGGAAGAGCACACGT
>72754
GACGTGTGCTCTTCCGATTTACATAATGGGATTGG
>399902
GACGTGTGCTCTTCCGATTGCATTCTAGAACATTG
>740969
GACGTGTGCTCTTCCGATCTTGCAAATTCGTTTGA
>404716
GACGTGTGCTCTTCCGATCTTAGGACACCCAGTTT
>362505
GACGTGTGCTCTTCCGATCTGTTTGCACCTGCGTG
>944383
GACGTGTGCTCTTCCGATCTGGAACTTTCCGGGCG
>214543
GACGTGTGCTCTTCCGATCTGCATAGATTACCATT
>1044696
GACGTGTGCTCTTCCGATCTCTCAGGTCGTGACCC
>900497
GACGTGTGCTCTTCCGATCCGTACATTAATCACGT
>519453
GACGTGTGCTCTTCCGATCCGCGTTGGGACGTGTG
>131321
GACGTGTGCTCTTCCGATCCGACGTGTGCCATTCC
>267021
GACGTGTGCTCTTCCGATCCGAAAACACCTTACCC
>744359
GACGTGTGCTCTTCCGATAGGAACATCTCTGCAGT
>849842
GACGTGTGCTCTTCCGATAATTCGAAACACCATCT
>84122
GACGTGTGCTCTTCCGATAAAGACGCTCTTCCGAT
>318381
GACGTGTGCTCTTCCGAGTCTATTCCCACATCTCC
>913855
GACGTGTGCTCTTCCGACCTGTTTACGATTAGGCC
>991505
GACGTGTGCTCTTCCGACCGGAGAGCATTTGCATT
>493335
GACGTGTGCTCTTCCGACCCTAATTTGCATCTTAG
>839235
GACGTGTGCTCTTCCGACCCGTTTTCAGATCCGGA
>278212
AAATTGTCATTGGAGAGCCTTGGGTGAAATTTGAC
>780005
TTGTTGTCATTGCATAATTGCATAGCTAAACGGAC
>105102
TGTGTCATAGCTGAAATTAAACTAATTATAATTTT
>467201
GTTGTATGGTACGCTAATAAATGGTAATTCGTTAG
>220562
TGTATGGTAATAAGGTTCGAATCCTGCACGGGTTA
>923632
GCATTGTATGCATTCATATGTCCGGTATTGTCTGG
>316502
TGGATGTATGCATGTATTGATAACAAGATTTCGAC
>316312
GATGTATGAATACGAATATTGTGCAAATGACAGTA
>791455
CGCCAAATATGTGGTTAAGCATTTTCATACATGAG
>867043
GACATGTATGAAAATGATGGGGAATCAAAGTCGCG
>454422
TGTATCTGCGGAAGTCATTTTGTTAGGGTACCAGT
>103405
GACCTGTATCTGAATTAGAAATAGGTAAAAAGCAG
>263449
CACGATTTGTTTAGGGATTTGGTGGTAGAGATACA
>615146
CACCAATTTGCAGGGTGCATATAATGAGATACACA
>17216
TTATGTATATTCTATTCCATTTACATAAAGCAGCT
>40215
CCTGTACTCCGTCTGTAATGTAAAGTGAATAGGCA
>1076762
TATGCGCTGTAGGAGGTGAAGGGGGAGTACATGCA
>517123
GCAGGTCGGATTTGCATCGTAGCTGGAGTACAATC
>870988
CTACTGTACTCAGGTTAAGTTATAATGAGTATGTA
>186307
GACGTGTGCTCTTCCGATCCGAATTTGAGTACAGC
>640910
CAATACCCGAGTTTGTATATGCAAAATAGTACATT
>13761
GTCTGTACGCGGGACACAAGAGGATAATAAAGTAA
>980329
TGTACGCGCGCTTATTTGCACTTTTTTTGCCATTC
>502708
GAATAATGTGGGCAATTAATGAGGTCGCGTACATA
>1069120
TTTTGTAATTTGGTGAATTAAGTATGGGATTGTGT
>543489
TGAATTATGCGTCTGGGCGGGTAGGCAAATTACAC
>340819
TAAACTGGAACCGTCGTATGAATGCAAATTACACG
>510768
GTAATAAAGTGACAAATGGGATGCAAATTACATAT
>724358
CCTGTAATTTGCATATGCGGTATATTTCATGCCAG
>27786
TGTAATTTGCATAGATTTGACTAGAGTCGTTTTTC
>376702
TTTGTAATTTGCATAGAAGGGCTGGTTTCACCCGT
>205149
CCAATGTAATTTGCATAATCTAAGAGGAGAAGCTC
>862567
CCTGTAATTTGAATAAGAGGATTCCGGTAGATGCT
>935665
TGTAATTTCTTTTTCTACGTCAAACAAAAAGACCT
>1088497
GGGCGCGCCAAGTTTAAATTAACATGAAATTACAA
>60577
ACTGTAATTTCAAGTCATGCAAATGAGCTAATGAA
>374738
CCTGTAATGTATGAAAAATAGATGCGGGCCGGGGA
>176659
TGTGTAATGGTCTCGATTATTCATATGACGAATTA
>804842
AACGAATACATTAAGTTACGGCAAGCATTACAATT
>331290
TCCAAAATTTACCTGATGATGGAATGCATTACACA
>1125955
GGAATGTAATGAGTGATAGATGTTAATTTTAGGTT
>54342
ATTTTTGCAATTGGCCTTTTACGTCATTACATTTG
>543009
TGGAGGGAAACTCTGGGATTAACATATATTACATA
>1045824
TGTAATATATACATGCAAAGTCGTAGAACGCCACG
>200500
TACTCCTCGTATGATCATTGGTATCTTCTTACACA
>674175
CATGTAAGAAATAAAGGATTCCAATTAAAGATGTC
>1081796
TGTATGTAAGAAAAGGTATATCGAATTTGCATTGG
>69491
TTATGTAAATGGGCTGGATGACGGTGATGCTCGCT
>161534
TGTAAATGGGATGTAAATCAATGGTCAGGAGCCCG
>1086470
TATGTAAATGAGTAAGGATGGCAGCCTAACTGTAG
>372450
TAGGGAAGAACCTTAAAATTAGCATGAATTACCAA
>649250
TGCTGTGTCTATTGCTTACTATGAATTACCATACT
>713043
ACATGGGTTATTGTATATTCAAAACGTAGGACTAT
>599583
TTGTTGGGTTATGATATAGTCGAAGGTTAGGTTTC
>620059
TGGGTTATGAATCATATTCTGATTTTTGTATAATT
>809072
AGATGGGTTAGGATTAGCATAGATAATGATGTAGA
>793177
CGTGGGTTACAGAGAGGGTGTGCAAAGGTTATGTA
>781936
TGGGTTAATTTCACAGACTATGCGGTGTAAGTTGA
>727439
CTGGGTGTTTGTCTAATAAATGTACTGGCTATCTG
>487159
CTGGGTGTTTGCATGGATCCTGAGCGGCAAATGTC
>142468
TGGGTGGGTGTTGATTTACATCTTATTACGCCTCT
>937114
TGATTGGGTGTTATATTTCAGTGGTCAAATCAGCT
>570426
GTGGGTGTCGTATGCTAATATTTATGCAAATTGGC
>1010410
ATGGGTGTCGCATGTTAATTCAGGGAAATTTAAAC
>1001598
TGGCTATTGTCCTTCGCAGGAGACTGGGTGAAGCT
>315814
TGGCTATGGTTGATAAATTTGCATGTGCTGTTTTT
>893121
ATGTAAATTTTCTTGATATACTCAACCGCCACCGA
>140231
ATTTGGCGGTGCAGATAGATCCATTGCCAACAAGG
>1052653
TGGCGGTCCATCATTTCAATATTAGTTTTTATTTG
>511576
CATGGCGGTCACTGTCCAATAGGTTAATTTATGTA
>356683
GCATGTCTAATGGGGAAGTGGATTATGGCGCCAAC
>146205
TTGGCGCCAAATCCGAGGTTTAGGGAATAATTTGG
>886661
AATCTGGCGCATTTGCATGGTACAGACCCGAAGGC
>476600
TTGTTGGCGAGTGACATAGGACGTGCACATATGGA
>286667
CTTGGCGAGCTCCTCTGGCCCTTTGGTTATATGTA
>1024860
AAGTGGCGAGATTTTCCTGTCCTTGTGCCTATTTA
>160833
GTGGCGACTCTGTTACTTCGGATTAATGAGATGGT
>715972
ATGGCCGGTTGGCACCATCCGGAATTTAAATTAGG
>937257
GGAATGGCCGGTGTGTAGATTTGGCGTGTTTGCAT
>77516
TTGGCCGGTGATATTTAACTGAAATTATAATAACT
>1050765
AAATGGCCAGTGGATATTCAAATCTCTGAGGATTC
>228818
TGGCCAGGTTTGTTTATTTGCTTTCATCGCATAAT
>216643
AGTGGCCAGCAAAATGATATGGGGGACTTCATGCA
>183757
GAGATGGCCAGACAGGTAATTATGCTAAATGTCCG
>502704
TGTGGCCACTCATGGGAGCGTCAATCTAGTATCAG
>409093
TGGCCACGGTTGTCAATAGGTATGCAAATACACAG
>269375
AATAAGTGGGGAAATACATGCACAATGTGGCCAGA
>100175
GAATTGGCATACTGGAGCTATGCACATTAAAATAT
>299906
TATTGGCAAATCTATTAAAATTAAAGAACTACGAC
>418065
TGTCTGGATTGTAATGTTAAGGTGTATGCACACGT
>1019851
TGGATTGTAAATGTTAATTTTTATGTATATTTAGG
>397630
TGGAGGAACGTCGACGTATTTGCATTTCGTAGGGA
>876321
GGCATAATCGCACCAAAATTTGTTTCCTCCAAGGC
>289266
AGCTGGAGCTCGGGGTGTTTTTCATAAATTGTTTA
>194203
TCCCTGGGGTGAGACATGCTACGACGCTCCATCTG
>323465
CATTGGAGCGGATGCAAAAAGGACAAAAAGATTCG
>543705
TGGAGCGCCTTAATATTCTGAACGGGCTTTTTTGC
>37033
TATGGAGCGAATGAGCTAAGTTATACAGGTATGCA
>363350
GAGGCATACGAATTTGAATTATCCCAGTCCATTAA
>1006923
ACATGGACTGGATTATTGTAATTAGAGCCGACGGA
>517031
TTGGAATCCTGGTTTGCTTATCTGCAAATATCTTG
>80840
TTTGATCAGCATGTTTTCCAGCTAATTTGATTCCA
>1106889
CGTGAATGACACATGTCATTAGAATATTCCAATTC
>213280
ATTGGAATATTCATAAAGTACGATTATATGGTGGG
>86593
ATGCCCGACAGGAAAATATTTTAATATTCCACCAC
>1081280
CGTGGAATATGATAATTCTGGCATAAGCAAATTAT
>1020006
GCAGCTGATTATTCTAATTTATGGCCGGTTCCAGT
>183261
GTGGAACCAACGACCGTAATTACTATGTTAATGCG
>885141
AAAATGGAAAGCGTGATTCGTATGTTAATGACTGT
>909194
GGCTTGGAAAGCATATTTAAGAGGAGAAAAGTAGG
>583973
GCGGTCTTCAATTTAAATACTTAATCTTTCCAATT
>1000489
GGGTTGGAAAAATGATGCAAATTGGGAGTTATCGA
>240662
TTGCTTATCTTATAGTTCAGTTTTTTGTATTGGTC
>697227
GGTTTGCTTATCCCCCTTACCCGGGTTTGATTTTG
>380930
TGATGGACATATTTGTTTCTTAATGATAAGCAAAT
>477516
GGTGCTGCATGTGCAAATAAGCTAATTGGAGCTGG
>1109254
GCATAATTATTAGGATATACCCGTCCTCAGCACAC
>787086
TGCTCTCGGTGTGAATATTAAGCAGTTAATGTGCA
>723159
CATTTGCTCTCAGCTTCCGTATGTAAATATGGGCA
>604357
CCATAAAGATATGCAGATTAACGCTGAGAGCACAC
>473402
ACTTGAACACCAAGATTATGTATTCTAATAGAGCA
>190790
AGTAAAAAAGATGGGATAAACGTAATAGAGCAAAC
>1031256
TTGCATAGATCTCTCAATAAAATGATGTCGGAGCA
>526304
AAATAAGAACGGTTACTTAACATATGAGGGAGCAG
>536476
TATGCATATGCAAAATCTAGTTGAGGCCTGAGCAT
>741539
TAGTGGGGTGAAATTTACATATTCCTGAGCAAATT
>284229
ACATCTGGGACTCGGTAATTTGCGTATCTGAGCAA
>1070810
CGGGGTCAAATTAAATATTCATGAGTGAGCAGCCT
>629438
CTGATGCTAGATCTTTGTGGTCGGAGGTTTTAAAT
>396326
ATGCTAGAGGAATTACTGCTCATTATCACACGTCG
>449344
GCATGCTAGACGACGCCATTTGCCTGAATAAAGAG
>232530
TGCTAGAATGCAAAGAGAGTTTTCATATTATCGTC
>334301
AGAATGCTACTTTTGGCAGTTATTCATTTGCGTAG
>596940
TGGAATTTGTTTGAAGGGGAAGGTAAAGTAGCAAG
>1022498
TTCCATATGTTCATGCAAAGTTATAAGTAGCATCG
>407459
CCAACGAAAAAATGCAGCCCTGTTAATTAGCACGT
>21039
GTATAGTGAATCGAGGGAGGGGAGATCATTAGCAT
>1040098
CCTTGCGTGGGTGTTTTGCCTACCTATACAAAGTT
>965093
AGGGCGCGGGTAAATTAACTTGCTCGTGTGACGCA
>303235
TTTTGCGTATTTGTTTGCATGCCAGGCACCTAGAG
>1016864
GTGCGTAACTTTTATGGATGATTTAAATTTTAATT
>229556
CGTGCGGAGAGGTATTAATGATGTATAGATAACTA
>166806
ACCCGGGTTCTCAATAAATAGGCTCTCCGCATGCA
>906607
ATGATATTTTAGCTTTTATTATAATCAGTCCGCAG
>678308
TGCGGACTGACTAAATTTTTGGGGGGACATATTCA
>973971
TCCTTGCGGACGTTTTGGTTGATACCGGAGATGGG
>722741
GCATGCGGACCTGACGTTTGTACTTGCAAAACGTC
>486408
TGCGGACCGTTTGGTAATTTGCCTCATAGATTTAC
>310074
AGTGCGCGGATTCATAAATATTGACATGGTTTGTC
>191153
CACAAATGTGGTATGAAAAACTATCCTTCCGCGCA
>584768
GCATGCGCGCTGTCCTGGGTTTCGTCAATATTCAA
>108261
AGTCCAGTGCGAGATAGGGTCGAGGGCGCGCAAAT
>28698
TTGCCTGCGTTGGGTTGTGTTTTGAATGTGGTTGA
>877392
TTTTCCTAGAAATGACAGACACGAATAGGCAGGCA
>335761
GAGCTCATTTGACTAAGGAAGAAATCAGGCAATCT
>238602
ACGCGCAAGTTAAATAATAAGGGGAGTGTCAGGCA
>321526
TGCCTCATTTGCATCTTTTCTCATGGAACATGGGG
>1074790
GGAAATTTAAGATAATTTAATGCATGAGGCACCAC
>917390
AATTACAGATTCAGGGGAAAATTATGCCTGCGGCA
>170679
CAATGCCGATTGATTTGGAAGACATGTAAATGAGG
>579363
CTTGCATTTTTATGGACTCTTAGGGCCCAGTTCAG
>559729
CAGGACCGGACACCACAATGATTAAAAATGCAAAT
>148339
GGAATCTTGCCTATGCTAATTTCCCACAAAATGCA
>226658
AACATATGCTGCTAATGGGTACGGCAAAATGCAGA
>1000932
ACTTTGCATTTTGCATGAGGTTGTAGACGACCTGG
>769526
TCGTGCATTTTGATGAATATTTAACAACGGGTTAC
>902577
AGTGCATTTTGACACCGTAGCGAATTTTGAATTTT
>386635
AGTGCATTTTGAATACTTCAGCGCTGTCACAGGGA
>724777
TCGAAATAAGAGCTTATAATGTATTCAAAATGCAT
>245327
ATTTGCATTTTGAAGGGGGCGCTTGTTTAAAATTG
>330245
ATTCCAATTATCTAACGGGTCTACGAGGAAATGCA
>214038
TTATGCATTGTACGATAAGATGATGCAAAAATCGG
>668447
AATTGTAGTAAGAGGAGCGTGGGTCATGACATGCA
>1109472
ATTTCTCTTTGCATGCACGTTCCCCCTGACATGCA
>1026143
GTATGCATGTCAGCCGTAATTTGCGTGTATAAGCT
>261911
AGTATGAGCAATATGATTTGATTAGGACGCATGCA
>706029
CATGCATGAGCGCAATCAAGTGAAATTAGAATATC
>423240
GTTCCGGTTAATTGGGGTTTTAACTATCTCATGCA
>585839
TTGCATGAGAGAGGTTTTGCACGTCCGACTTGATC
>360190
CACCGATCAGCTCGCGTCTTTACGTCTCATGCAAA
>1022907
AATGAAGGGAGAGGGAAAATACAGTCAGTCATGCA
>1115923
CTGCAACCGTTTACTGTTTTGCATAGTCATGCACC
>988310
CAGTAGACCCCTACAGGCAAATATAGTCATGCATA
>1097533
ATTTGCATGACTAACCGGGTAGTACGCAAAGACTT
>1014822
ATAGGAGCGGTAATGAGATGCGAGTGGTAGATGCA
>201114
CGTGCATATGCATACCTTAGATGGGGGGCTTGGGG
>1021646
GAGTGTGGTTGGTCCGTACAGTTGTGTCATATGCA
>61100
TCGTCCCTACGCTATTAATCCATAATTCATATGCA
>1037696
AGTCGCCTGGAGTTTTGCATATTCATATGCAATCA
>1031580
CCTGCATAATGAGTTGACCAAGCATAAATCATGAC
>1118753
CTAGCATCTGGTGGCATGATACTTTTGCTTATGCA
>378720
ATTTGCATAAGATTCTGAAGTCAAGTTCATACTTG
>845161
TGTCCGCGCACTGTGATTTGCATCCATCTTATGCA
>961535
GAGCTTTGAATTTATTATTTCCATCTTATGCAATT
>136426
GAATTGTTCTATGCAAAACTATGATCTTATGCAAT
>831535
TTTTACGTGGGCGTGAGTTGTCTCCTATTTATGCA
>390725
CCGGGTGGGGCTTAAACTCGTCCTCTATTTATGCA
>304572
TTGGCACTTTCAAGCATCATTAACGTATTTATGCA
>953580
CGAGACGTGTCGTGATTTCGTATACCGTTTATGCA
>1004596
AGTTTGCATAAACGCGGCAGAATGGGTGAAATTTT
>89099
ACCGTGCACCCCAGGCGAATTTGCATGAATTTTGC
>166875
AATGATGTAAGAACAGGATTTAAAACTTGGGTGCA
>1130181
ATGCACCATCGGCCCTTATGCAAATACGACTGGGA
>1004124
CTGCAATGTGAAAATCACGTTTGCTATTTATAAAC
>422137
CATAATGATAAAGTACGCAAATTTGGTACATTGCA
>771098
CTTGCAATCCCCGCCGAATTACCAAAAGTAAATGG
>50901
TCAAGGACGTAAATCCATGTAATGGGATTGCAAAT
>502743
TGTCCCTACATATTTGGCTAGTATATGGATTGCAG
>991482
AGTGTATTTAAATGAGGTTAATTGTTGGATTGCAA
>708169
TACAGCAAATGTAAAAGCGGGTATTTGGATTGCAG
>1011366
TGCAATCATGAATTTAGAATGTGAATATTTATCTA
>1032076
TATGCAAATGGGGGTGGGTTAGTATCACTCCCGGG
>923185
AGAATGCAAAGTAATTTGGAAAGATGGTGTCTAAC
>853278
ATGCAAAGTAACGTCAAAATATATAGTAGGTCTGT
>727993
CGGTCCTTTATTCGCTAATTTGGGGACGCTTTGCA
>1055068
AATTAACATCGCGAGCTAATGTAGCCGATCCTTCA
>325675
AGTGGATATTTATGATTTAAATCCAGTCTTCAGCC
>864204
ACTCAAACCGGTCGGTTAACAATAGTCTTCATGCA
>899084
TGAAGACTACGGGAGGTGCAAATGGGGAACCATCT
>1045914
TTCGCTGACGGCGGGTATACTCTAGGTCTTCAGCT
>26644
ACAATTTGGCTAAAGACTCTCTGCATTCTTCAATT
>245567
GCTGAAGAATGAAAGGGTTACATTATTATAATTGG
>521888
CGCCGGTGTGACGCTTGTGAATGAAGGTTCATAGG
>249414
TATCTGGGTATGAAAATAAAGTGCAGGTTCAATGA
>415022
AATTGAACAGATTCAGGTCGTACTAGGGAAATAGG
>1081471
GGTTTTGGATGAATAGATGCTGATCTGTTCAATAT
>696819
AGGGCCGATTTTACTAATTCTAATTCTGTTCAGCG
>419400
AAAGGGGTATAATATTTGGAGGATTCTGTTCAGAA
>628312
GCTTGGACATCGATTAATGCACTTCTGTTCATTCG
>155067
TGAACAGAAGTCAGCCATTAATGTGGAATTATTTA
>234619
TTGGTTATAGCCAAAGCACTAACCTGCTTTTTCAT
>44397
GACTATTATGGAAATTTATACTCCTAGGTTTTTCA
>628891
ATCTTTTGCATGTATCGATTAAAACACTGAACTGG
>589145
GAATAATTCGTTAAAGTGACTTATGCAAAAGAAGG
>402935
TTGTTCTTTTGACTTGTAAAGGTTTTGAAGTCCTC
>350056
GGTCAGAGACTGATTTGTCTATAGTCAAAAGAAGC
>1028872
TGAGTCTTTTAATTAGGTCATGCAAAATAATGTCG
>320438
CTTGTCTTGGGTAATTTGATCCCTGCCTTCACCCC
>311264
GCGCTCTTGGCCCGGTCTGGCATATTGGATATGTT
>859972
GGTCGACATAAGCGACTTGTGGTATATCCAAGATG
>1021480
GGAAATTAGCATGCCGTGGACCGTCTCCAAGAGGC
>899679
CTCTCTTGAGAAACTCGATCAATTTGAATAGTGCA
>1055946
TCTTGACTGCCCCATTAGCATATCTCGACACGTAG
>858518
TAATTTGGTTAAAGACATTGATATTACGGAAGAGC
>537735
ATGGATCCTACTAATTTTTAATCCCGGAAGAGCAC
>420846
CAGGGCGATCGATCCCATTTGCATCCGGAAGAGCA
>700032
TGGGCTATATTATCTTATTTTATGATCGCGGAAGA
>300852
ACATACGTGTTGGAATTTCTGGTCGCGGAAGAGCA
>663987
TCGAGGAGCCTCGGGATTGCTTTGTCGCGGAAGAG
>1013413
GCATATGGAGGTTAATTCGCATCTTCGCGGAAGAG
>55200
CGTGGTTAAAAGGCATCTGCTTTCGCGGAAGAGCA
>826763
AATTAATCAGGCTGCGCTTACATTTTCGCGGAAGA
>838048
TCCACTTTTTACGATAAATATTCAAAGGCGGAAGA
>1059867
TTACATGCTTTGACACTCCTGGGAGGCGGAAGAGC
>976303
GGTGATTCATGTGGATATGCTCCTCGGCGGAAGAG
>720967
ACATATCGTTCAAGGCAAATTTCGGCGGAAGAGCA
>291023
AGTCCCGGTTACAATATTAGAATGGCGGAAGAGCA
>28301
GTGTATCCAACATTAATCCTCTGGATGGCGGAAGA
>204637
AATATTTTACCTTTGTCTGTCAAATGCGGAAGAGC
>183440
CATTCTTCATATCTGTGTTTATTTGCATTATTTTT
>645966
TTTTCTTAGTTTCAGACTTTGCTTATTGAACGCTT
>13680
ATCTTAGTGCTATGATTATTTGCGTATTCATGGTT
>186077
GCATCTTAGTCGTGAATTTGGCAACTTGATATTCG
>536808
CCGTCTTAGTCCAATCGTGTGTAAATATCCATGCA
>1033513
TCTTAGTATTCGTATTATCCTAATTGGTATGCACA
>1103393
TGATCTGTGGACATTTTCCATAATTAATTTCCCTC
>1051468
GGCTTAATGAGACAGAATAATCTAGGACAGATAAG
>269435
GCGAACATTTTATGCAAACCGGACATATTACAGAG
>1045680
AGACTCTGTAATATATGTAGAATCTGTGGCTCCGG
>578082
TCTGTAATAGCTAGATACAAACAGCCATGGAAATT
>1068069
TCTGTAAGTTGATAAGGGTGGTTATTTGCATGTTC
>767873
TCCTCTGGTATTAATTAATTTCTAAATTGTCATAC
>328984
GCTCTGGTATACCTAATTAGACTGCACATTAATTC
>744928
TGATCTGGTAGATGGGGATTTCCTCAGTCTATGCA
>194191
CATCTGGGAAACGAGTGTAAGAATCATCTGCATAA
>611477
ATGGACACGTAGTTGAGACAGGTAAGCCAGATGCA
>443864
CTCTGGCTGGCGAGAGAACTTTGCGTATTGCTGTT
>50884
CGACGAAGCCTGAATTTGATTATGCAGCCAGATAG
>109583
CAATGGTATTTGCATAGAGCTTTAGAGCCAGATTA
>1107097
TATCTGCATGTGAAGTTAGATATGCAAAATAGGCC
>835215
CATCTGCATGTATGGGTGGAGAGGTGCGCAAGGGG
>1048163
CCGGGATGCTAATTACGGAAAGAGGCATGCAGATA
>1097858
TCCATCTGATCCAGGTGTGAGCTCAAATGAAGAGG
>106799
ATTTACTTATATAGGAAAATGTCGTGAGAGAATTC
>69268
CATCTTTGCGCAAGCCAGATAATTTAAATAGAGAA
>530064
TCTCTATTCATTTGCGTAAGTGTGATCTGTTTTCG
>996563
GGGCTCTCTATTATGGTAATTTGCTTTGTTTGCTC
>1008312
CCATCTCTATTAGTGATGTCATTTGCATAGGCTGA
>264334
AGTCGATGGGAAGTAGGTATCCGTATTTGCATAGA
>708215
TGATCTATGCAAATACAAGAGTCTCCGAATGTCGG
>81154
GGTGACACGAACACGAGATTATTTGCATAGACACA
>471416
TGGGTATGGGGAAGATTGTTTATTTGCATAGATTA
>741183
GGCGGGACACTAAAAGATTTGCAATCAGGTATAGA
>83909
ACGACGCTCTTCCGATCTGGGCCGCTGTATAGAAT
>504522
TCAATTTGGCTGTGTAGAAGGACTTTGTATAGACT
>930701
TGAGGAGTTACTTGAAACTGGCATAAATTATAGAT
>299473
ATTTCTATAATTTAAATAAGACTAGAATTTGTATT
>552483
CGACATGCGGGAAAGGGGGAGGATGACTAGATCCT
>834457
TATGCAGGCATATTTAAATTTCCGGGCTGACTAGA
>1128781
TAACCAGTCAAATGATGGAAAGTTAATGAGCTAGA
>1039146
ATCTAGCTATCGAATCTATGCTAATGATGTGCCAA
>415199
GGGACTCCAATATATATTTGATTCCAGTAGTAGAG
>702074
TTGTACTGATTTTTGCATTTAATAGGTAGTAGACA
>1102447
TCTACTACCGTTAATTATTCAGAATTACCTGTCTG
>1047893
TGTATGGGGTAGGTTGGAATTATAATATTAGATAG
>21906
TATACCTTATCGCGTGATATCGTTCATATTAGAGA
>724273
GCCCATTCCGCATATTCAAAATACCGATATTAGAC
>312556
TATTGATATGCAGACAGATAGATTTCTTAGATGCA
>553869
TCTAACTCGAGAAATTCGTGCAAATGAAAAGCTTA
>216147
ATGTGACGTTATAAATATTCAACCAATGAGTTAGA
>349469
AAACCGTTAACATTATAATTACGCTGTGAGTTAGA
>1006107
TCATCTAGCGCATATCATTATAATTAATAGTTAGA
>292593
GGTCGTTTGGTCGGTAATTTAGGCGCTCTATGTAT
>887384
GTCGTTTGGGGACGTAAGCCGCTTTGCATTATGGA
>137260
ATCGTTTGGCTATGGTAATTTGGTTATGATACTTC
>909327
AGTCGTGCATCTATGGAAAGGGGCGGCATTAGCAT
>461824
TTTTCGTGCATATCCAACATGTATAATTTCGGGCT
>354956
TTTCGTGCATAATTTAATTAACAAGGCAGTGCTAT
>820508
GCATTCTTATTCTAATTGCGCTCTGTTCACGAGTT
>497775
TCCCTCGTGAAAATATTATTCTAGTGACTCCTGAT
>382347
GTCGTCTTTTATATTCAGAGGCCATGTAAAACTCG
>134883
GTCGTCCTGCCCGGTAAGAGTATCTGGGTGAGGTG
>1088036
GCATAACATAGTGAAATTTCAGTGATGACGATCAT
>38030
GCGATCGTACGGATTATATTTCCTGACCCATTAAT
>1040696
TCGTACGCTTTACATAATAGTATGCTGAATGAGTA
>331753
CGCCTCGTACGCGGATATATGTAAATTTGTCCCTC
>482448
TCGGTTGTCGTTTTGCGTACATGTTTACATCGCTG
>595162
CAGCCGCTTTGTAATGCAAAATTTATTAGACCGAA
>1101934
AATCGGGTTGTATGAATTTAAATACGACCGAATGC
>172915
GGCGTCGGGTTTTGCTTACGATCCCTGGAGTTTGA
>268426
AGTGTCGGGTTTGTTATTCAAATAATTTCGGAAGG
>263385
GACGTGCGCTCTTCCGACGTGTGCTCTTCCGACGT
>676770
ACGTGTACTCTTCCGATCGACGTGTGCTCTTCCGA
>676398
ACGCGTGCTCTTCCGATCGACGTGTGCTCTTCCGA
>237763
TCGCTTTGTAGGACTCACTGTTATTTAGGAGGCTA
>859889
TATCGCTTTCTATTTTAAATGCGGTAGATTATGGA
>57771
TGTCGCTTTCCCTCAAGGCAGGCGTAGTTAAATTT
>552183
CTATCGCTTTCCAAGGTTTTTTTTACATTGTATGC
>816942
TCCGTCGCTTTATGTAAATCGGGCTCGTATGAATA
>811364
ATTCGCTTTAGTGCAATTTGCATGGGCAATTTAAC
>1122242
TTCGCTTTAGAATGCAAATCTTCTGGTGCTGATGG
>442945
GTCGCTTTACGTTTTGGCGTGTATTTCCATATTGG
>366713
CGCTCGCTTTAATGTAAATTTTTTTTGGGTCGTTG
>4384
TCGATCGCTTTAACTCCCGGTATATGTAAATCGGG
>679511
TCCTCGCTTTAAATACAGTCATATAAGTGTATGCC
>981170
TCGCTTGTTATTCATGTTAAGAATGATCATTTTTT
>203366
AGTAGCGCTTAATTAATTTATTCACAAGCGACCAG
>945546
TAAACAAATCCCTCGATATATGCATGCCGGAGCGA
>102357
GAAGGAATAAATTACGAAATGTAAATGGAGCGACG
>234546
GGGTTCGCTAATTTTATGTATATTTTTATATGTCG
>286926
CTCGCGTAAGCTACACCCTTTCAAATTCAATACAA
>30956
TCATCGCGGTTCACCGATTAAATTATATTCCAGCC
>121181
GGGGGCAATCTAGGCAAATTTATGCACACCGCGAT
>104409
TGGTCGCCGGCGGAGAGATGCAAATGATGGACTCC
>486542
GCTCGCATTAATTATTGGCCGGGTATGTGACGGAA
>188270
ATTAAAGAATTCTTAAGTAGACTAAGTTAATGCGA
>619581
TGCTCGCATGTTTGCAAACGGGCATTCGATAAGTA
>555526
TATGCAAAGTATATCCGAGGATCACATGCGAATTC
>286884
AGAGATGGGTGCATAATTAAATCCTCCATGCGAAT
>1047902
GTGAGCAAGTATTTAAATTGGTTCCATGCGATTAG
>248490
TGTGAGTTAGTCCCGAATGGTTAAGTAATCGAGCG
>181868
AGGCCTTGAGGGAAGGGTGTAAAGCAGGTAATCGA
>478877
CGGCTGAAACGCAGAGTGCAAAAATGGTAATCGAT
>529219
ATTCAAAGTTCAAAGGTTGTTGAAAATGTAATCGA
>472120
TATGAATATTACAGATATTGTCCGAGGGGCATCGA
>226379
ACGTAATATCCTTTGAATTTACATGCATCGATTTG
>796944
GGCGTGGTCGACATTACTATTCACCGATCGAACAC
>523866
GCATGCCTATATTTTTATGATAATTCCGATCGACG
>348146
TGGAAATGAGTTAAAATTTGAGTAGTTCCGATCGA
>575482
GTGTTAGTCCCTTAATTTATGCATAAAGCGATCGA
>1047812
CTTTACCATTGCCCAGGAATCATTTGCATATCGAT
>926318
GTCGAGTCAACATTTGGTTGGATGTGAAAATCTTA
>397812
TTTCGAGTATTCCATCTAAGTTACGCCGCATGGAG
>1021825
TCTCGAGTATTCAGATGGGGAAGGCGAATTAATTT
>375101
CAATAGTGGTGATATGCAAATTCGACATACTCGAT
>784720
TCGTTCGAGTATGCAAAATGTACGGCGATTTAGTG
>391581
CCTCGAGTATGCAAAATAGGGGCGACGATTCCGTG
>552060
CCACTGCGTGATTACTGGATACAGCCCTCGAGTCA
>1120005
TTCGAGGGCATTTTAAATTTTTACATATTTTAAAG
>481300
AATTCGACTACGTCGTAGTATCGATATGCAAAGTC
>708670
CGTTCGACTACCTAAATTGGCTAGGGCAGTATGGT
>442987
TTCGACTAATTTACTCGGCAAATTCGATTGATACC
>10665
GCTTTTAGATTAACATAGTATAATTAGTCGATGTC
>608217
TATCGAACTCCCTATTTAAATATACCCCCGGACCT
>628915
ATCGAACTATTGTGGATTTGTTATGTAAATTGGCT
>596631
AGATGCATATTTTAATGTAATTCTTCTTAGTTCGA
>400293
CTAAGTAGCAAATTTAAATGTTAACGTTCGATCAC
>901014
CATTCGAACGTTAAAAAATGTAGATGTATACTGGC
>634631
TCGAACGTGGCTGACACGAGATTGCACCGTTGGGG
>221916
TGCTCGAAATGCAAAATATATCAATGGCATAATCA
>703193
TCCTTTAGTTCAGAATTTCTTTATTATTTACATCT
>998904
CGCCAGGGATAATTATGAGTCTTATGTAAAGGACG
>349592
CATTTACTCTACATAACTTGCTAATTAAAGGAGGG
>432939
TCCTTTAAATATGTAGTAAGTAAATTGTACGCTGG
>815205
TATTCCTTGTTTATAATTAGCATGATGACGCTTTT
>1081263
GGGCCGTTCAAATAACAAACGGATGTAAACAAGGA
>937675
GCCCGGGTGTTAATGGAGCATATTCAAATAAGGAG
>94979
GGCTGTTTGTCTTGCAATAAAGAAATAAGGAAAGT
>189256
AAGCTAAACTTCGGGGAAATCTAAATAAGGAGGCC
>420619
AATCCTTATTAATCGCTAATTTGAATTTTTCTGCT
>18044
CGAGTCCTTATGCAAATCTAAAAAAAACTAAGCAC
>337370
GCATCCTTATGAATGAATTTGTTAGGTTGTGTGTT
>8157
ATGCATATGCAAAGTATCATACCACCGGACAGGAG
>135151
GTCCTGTATGTATTATACTGGATTATCTGCTAAGG
>1130880
TGTCCTGTAGTGCATGTGAATAGGATGTAAATCAC
>110307
TATCTGGGTATGGAAATAACGTCACAGAGGAGGAG
>342540
GCATCCTCTGCTTATCTGGAGGGGTAAACAAATTC
>1053468
GGTATGCAAATGGGGAGGTACTAGCAGAGGATGGT
>109517
TAAGTCCTCTGCGTGAGTTATTTGCATAAAGATAC
>613847
CCTCCTCTGCCTTATCTGCACAAAAACCAATATGT
>852269
GTGTACCATCAAAGTTCATTGTTGGGGCAGAGGAT
>449738
TCCTCTGCATACATAAGCTGATGTGGGGCTTAATT
>292022
TCCTCTGCAATTTGCCGGCTACTCTAAATTTACGG
>168527
TCCTCTGAGATTCCTAAATAAATAATCCGTATGCT
>281394
ACTGCGGGGTAATACAAACAGGTCTAGGGTAGGAA
>18522
TGGATGCGCTCGATAGACTAAGTGGTGGGTAGGAC
>993191
GATCCTACCACAAAAATTTGGAAAGGGGGATGGAA
>82393
AATGCAAAACCGTAGTTCAATTAATGTAGGACTGT
>911470
AATTTGACTGGTCATTATTCGTTGGCTTAGGACGA
>624690
GCATCCTAAGCAGGGTGTCCCGGGGTAGCTATGTA
>275857
GGTCCATCTTTCTTCATCCGAGCTTGCTTAGGAAC
>1032660
TGGCCGGATGTGTATTTGCAAGTCAAATCTTAGGA
>152169
AAGTCCGGCTTATTTGCATAAGAATCAAATATGGC
>436720
TTCCGGCTGAAAATAAATTAGTATGGATATTCGTC
>597805
GGTCCGGCTCTTACCATTGCTAAACTTAGAATTTG
>499570
GTTTCCGGCTCGGGCGATTTTGGGTAAAATAGTTT
>11081
TTCCGGCTCATTAATATTCATTAATCACGGGGCGA
>869702
GGTCCGGCTATTTTGCATACATATTGGTTTCTAGG
>591026
GACTTCATAATTTGCATCAACGTTTGTCGTCCGGA
>623450
TCCGGACAGCGAATCCACGGTACAATATATATGCA
>657865
TTTTCCGGAATTCATTAACATAACATTGTATCATG
>556609
TGTTCCGCGCCCTGATAATTAAAAATTAGTATTCC
>408059
TGCGTTAATTTGAATATCCTAGTTATGCGCGGAGG
>1052958
TTCCGCGCAGTTCGTAAATAGGCCATATGCTAATT
>234871
CTCCGCGATTTTTTTGCATTCTTCCCTATATCTCC
>482437
TTTTCCGCGATTATTTGCTTCCTAACGTATGTGCA
>198597
GCATCCGCGATCTTGACCTTAATTCATGCCGAAGT
>1004066
TGCATACTATTAAATAGTAAATGAAATCTGGCGGA
>32172
TAAAACTCGTATGCAAATCGGGTTACTCATCGGAA
>281603
GGCTGATTAAGTTAAGTGCGCATATGTAGATCGGA
>1051995
GAATCCGATCGGTTGCAAATTTCGTGCTTACATTG
>156217
AAGAGAGTTATGGATGAAAATTCTACAGGAAGGGA
>51708
CGATACATGCAAAACCGATAGAAATGAAGGGAACT
>130536
ATGTGCCGGCGGGTTGTAATCATTTAAATAAGGGA
>646094
ACTAACATTTAAAGAAAGTTAGTGATAATAAGGGA
>937998
CATCCCTTATTACGTGTAGGTTCTGTTATTATGCT
>1062635
TAGACAAACTTAACCATATGGGCATAAGGGAAGCA
>199969
CTGCTCCCTTATGCAAAGGAGGTTTTTCCGTATCC
>266332
GATTTCCCTCGAAAATAACCTTATTCAAATGCGTC
>151651
CGTTCCGGTTTAGAGTGCCACCTTTGCGGGATGTT
>1037336
AATCCAGATTATGTATGCCGTTTGAAATGGGAGAG
>438433
TCTAAGGGTTATAAGAATTTGCATCACTAATGGGA
>148473
TCCCATTAGGAAATTTAAGCCTTAGCGCTTATGTA
>938651
AAAGGTATCGGAACAAGAATCTGTAATGGGATGTT
>1012387
AGCCAAAAGATGAGGCCGGCATACATTAATGGGAG
>709839
CGCTAACAAATGATTTGCATGAGAGGTATGGGAAC
>174999
CGGGGGAGTTGATGGATGCAATTGTATGGGATGTA
>125654
AGTCGGCGTCCTATTCAAATTGCTTCATTATGGGA
>1040871
CTTCCATTCTACAGAGACGTTCTGACCATCTAGTC
>142980
ACTAGATGGTCAGAACGTCTCTGTAGAATGGAAGA
>787764
TGTCATTTGCACCTTGTTCATAACACGTAAGTATG
>637046
ATTATTCTGCTTGTGGAATTCCTCTTGCAAATGAG
>273551
TAGAGGCAGGTAAATTAGGTGTTGCAAATGAGGCG
>186449
GCAATGATAAAAGATTATTTTGGCATCAAATGAAC
>443574
GCTTCATTTGAGTTAGGTGAATTGATATTGCTTTA
>1059684
CGGACGATTGTCACTATGCATAGTCAAATGAGTAA
>1114852
TACCTCATTTGACTATGATCGATGTTTTTTGCCTT
>801258
GAATTGGCGCGTGTGGGTGTTTAGTCAAATGAGAA
>119130
CGCCTCATTTGAATGTCTAATTGGGATGTGAAATT
>337893
GTCAGCAACTGAGTGAAAATAATGTAAATGAGCTG
>429836
TATCTTTAGTGAATTCATGGGCTAATGTAAATGAG
>706140
TGGGTCATTGGAATGCATATCGGGTTTAGGATGTA
>1087329
TGTCTTAGAGATTTGACTTGGTCAAGCAATGAGAG
>636335
GTGAGAGAGGGCATCGAAGGAAATGAGCAATGATA
>551890
GTTTTCATTGCTAAGGCTACGAGGGGAATTATAAT
>662384
CCCCTCATTTGAATGTTGATGGCCGCAATGAATCT
>778057
GATCTCGGGGAAGGGAGTATGTTGCGCAATGATTG
>159724
ATTTAGCCCGTTTGCATATTCAAGGCAATGAATTA
>383802
AGTAAATTTGAATAAGGATGTTCATAGCGGAATGA
>388118
CGCAAATCTACATAAGCCGTCGCGGATAATGATCG
>385341
TATCATTATCCAAAATTATGCCGACCGCGTGGTAT
>178011
AACTCATTAGCATTGGGAGGAGCAGCACTACCTTG
>700590
TTTCCCGACTCGGCGGGCTGGATGAATGCTAATGA
>598922
TCCATGGATTTGCATTTTAGTTAGGGTAATGAGTC
>797794
AATCCGCTTAATTTGCAATTATTCCGGGTAATGAG
>963705
CGTGTAAAGTATGGATTTGCATATGGTAATGAAGC
>514786
AATGAGGGCGCTTTAAGAGGCACATGATTAATGAG
>550219
TCAATCATTAATATGGGAATATCCAAATTCTTCGC
>309833
TAGTCATTAATAGACGAATATTCATGTCTTAGGCG
>1105275
CAACTCATTAATAAGTTAATTGTTCAAAGCGATTC
>1039199
TCATGTTAATTTCTAGGTCATTGAATTATTCCATC
>115685
TAATTCATGCACAGCGGGCAACAGTGGGGTTGTTG
>291441
TAATTCATGCACAGATCAAGGATTTTCAAATCTAG
>149125
GACGTGTGCTCTTCCGATCCGACGTGTGCATGACT
>36113
CTCTCATGCAAGTAAAGGCAGCTTAATTACCATAC
>835656
GTCATCTTTTGCATAATTTGGTGGGGGGAAGCTAT
>1102376
GAGGGCAAAAAAAGGAAATGCGGAAAAGATGAGAT
>386686
TTTGCATATCATCCTCGGAGGGCGAACAAGATGAT
>310026
GCACAAATTTACATCTGCTCATCATCCCAAGATGA
>636089
ATCATCGTATCGACTGTTTTTGGTGAACAGTATGG
>456643
TCATCGTACAATAATTATATCGATTTAATATATTC
>1020540
GCATCATCGTAATTAAATTCTAGCCGGGGCATCCG
>357324
TATAAACATTCAAAATTGTACAACCCGATGATAAT
>799061
TGAGTCATCGGGCCTCTCGTTTTTGCATGCTTTGG
>179350
TTATTCATCGGGATACCAAACATGTTAATCCGCTA
>745047
GATCATCCCCTTTGCATATTGGATATCGCTATAAG
>21551
AATGTATTCTCAAAAGGTAAGCAGGGGGATGAGAA
>517130
GGTTCATCCCACGATTATTCTGATGCAAAAAATTG
>1040218
GAACTCTCTCAGGAAATTTTACATTTTGGGATGAA
>858619
TTTGTCATCCATTTGCATATGCGTATGATAATCGC
>121244
TGGATGCATAGAGACAATATGGTAAATGGATGAGA
>978633
CGTTACAATTCTGCGCTAATTAAATGGATGATTCT
>558645
TATCATCCATTGTTCGTCTCTGTTTCGAATATTCT
>253811
AGTCATCAATATTCATACAGCTGGTCTAGTACTGA
>671420
GTCGAGAGGTCGGGGGGGAGCCTAATTATTGATGA
>1075174
GCATAAACTCAACGTGTTCATGGCTTGATGAGGAA
>243327
ACGCAGGTGAAGAAAATTATAATTAGGTTGATGAG
>766681
TATAGCTGCTTAAATATTTGAATAAGCGATATGAA
>973076
AGCCTCATATCCTTAATACCTTTGGGACGGTTTGG
>1022652
GACCATGATTGGTAACGGAATCAGCATATATGATA
>340140
GCATCATAAAGGAACTTTATTTTGCATGTATCCCG
>1047881
CGAACCGGACCACTTAATTATTCAATGTTTATGAA
>353522
TGAATTCTAACTAAAATACGATAATTTTATGATCG
>682013
TCGTTCAATATTTAACTGGTTGTTATTTTATGAAT
>360154
TCATAAAAGGGGCAGCTTAAATGGTAATTCCAGTG
>664526
TCAGTGCTGATTTGCGTACGCTAATTTTAATCAGA
>848650
CTCTTCAGTGCCGTCTGATTCGAATAGGTATTTGC
>459136
TCAGTGAGACGGCGTTTAATTCACGCATTTAGCAT
>430615
GATCAGTGAATTAGGGAAATACCTTGCAAAAGCTC
>314319
AATTAGGGTAATTTTCGGCCCCAAAGACTGATGGG
>91046
GAGTCATCACCCTCTGTTACGCAAAGACTGATATC
>112904
TCGGCGTGGAAAGATAGAGCGGCACAGACTGAGAC
>29903
AATCAGCATATCTGTGCCCCTATGGGTGTATTTAT
>341221
AAAATCAGCATAGGGAAATTAAGGCCGATCCTTCG
>677400
TAATTCAGCATACTTTATGAATATTGGGAGGTGAC
>452218
GACCCCGGACAGATAAATCATTTGCATCTGATTTA
>120763
GTATTCAGAGGAGGTTGCACATATGGAAATGTGTC
>889065
GAACAAGAACGTGCTCGGTTGTCGTTTTTTCTGAA
>115344
GACGTGTGCTCTTCCGATCGTTGCAAAAAGTGAAG
>1070201
ACTCACTTTTTCTAGTAATGGCACAGAATTATGCC
>492638
AAATTCACTTTTTCGCGTAATGGTAGTTTTGCATC
>597894
GCGGAAACCATACGGGCATCCGGAAAAGTGACGAG
>795098
AACGTTCCTGGCGGATTTGCATACCCAAAGTGAGG
>1037790
GACCGTACTTCTATATTCTGGCATAGGCAAAGTGA
>243987
AGGACGGGGCTTGGTGGCACATGCAAAGTGACAAT
>883084
AATCACTTTGCAATGGGCAATTTGCATTTAGTGTG
>718776
AATCTCGGTCCAGGCTCATATTCAGTGAAAGTGAG
>141189
GAATTCGGGTTGGGGAAAGGCAGAGTAAAGTGACT
>449449
TCACACTCTTCTTTGTTTATTAGTAAAGTGACGCA
>697583
CTCACTTTAATTATACAGGGTCTGGTATCGTGACG
>1123101
TATCACTTGTATTCCCGTGACTATCTTAACATGCA
>246325
CGAGTCGTACTTCATTATGCAGGATGAGGAGTGAA
>489336
TGGCTCACTCCGAGGGGGACACGTTTGGCCAGTCC
>748793
GCGACATATGCAAAAGATGCCCTCGGAGTGAACAA
>120021
GGGCAATTACGCTTACTCTGTCGCCTCGGAGTGAC
>427253
AGTTATAGCTGACTAAGTCCAGGGAGCGTGATGTA
>770159
GACGTGTGCTCTTCCGATCTCCAGCTAGCGTGACG
>351095
AGTGTCACGCTACTTCTGACGAAATATGCTAATTT
>1098861
TCACGAGAGTGGGATCCTAGGGTAACGAGTAAATC
>780939
GTGTCACGACTTTGTAATTTCGGTAGCGTCATGTA
>224460
CAATATGTAAATAGCGTCAAGGAAGTCGTGACCTG
>618383
AATTGTCATTCGTCTTGAATATATTATAGTCGTGA
>1040196
GCATTACTAATATTTGGTTAGCTCAGAGGTGATTG
>209123
TCACCTCGGAATGTAAAATATGATAATATTGAGCG
>224330
GATTCGACGAGGACATGTAAATCGCGGGTGAAGTT
>985315
ACTCACCCGAGGCTTATTTGCGTAGTCATGAGTCG
>775952
CGGGGCTTCGGCTATCACTTTGTAAGGGGTGAGTT
>141998
TAGGACAGCAGAATATTCATAAATTCGGGGGGTGA
>87106
TATGCAAAGGTTCTCGAAATTAAGGGTGTTGGTGA
>453441
GGATGATAATTAGTTTGATGGAACTTTGGTGAAAT
>354911
CAAGCCCCGCCAAAACTTATTTGTTTGGTGATGCA
>341704
GCATAATCGTAGCTAATTAACGCTGTTTTGGTGAA
>178542
TCTCACAAGGTTTTAGTTAATGGTCCTGATATGCA
>880954
CCATCAATGGTAATTGGCCCGGCTCATAACTTTCC
>161609
TCAATGGGTTGTATGTCCTCCCTCTTCCGTCTTTT
>616888
GTCAATGGGGTGAACCTTCCGTCTAGCTTTATGCT
>1027801
CACTTCAATCTATGGTTGCATAATTGAATTTGCAT
>175541
GTCGTGTGTAAATGATAAGCTCTTCTACAAATAAG
>556354
TATTTGGTTGCAATTTACCTGATACGCTAGGGGAG
>203961
GCATATTTGGTAGTCGGAAAACGAACAGCGTATAA
>298893
TATTTGGCAGTGAAAGTAGCCTACGAATTTTGCTC
>846918
GGCCTCGGACTTATTAAAATTTATCCAAATACACG
>856892
TATTTGCTTTTCAGGAGTAATTCAGCGACCGTTTG
>692463
GATACGCAGATTAGCAGAATTCAAAGCAAATAGGC
>507154
TAGGGAGGGTACGCGGCTTCTCAAGCAAATAAATC
>711224
GTATTTGCTTCGACTGTGTTAATTTATGAAGTACG
>769319
TATTTGCTTATTCAGTGTATTCCGAACGGTGCGAC
>1124690
TAACCAAAAGCGTAGCACTAATAAGCAAATAATGT
>843049
TATTCAAAGTCTGGATAGACAGATACGGAATATTT
>19309
CCTATTCCGGTACGTAAATGTGGGTTCAATCGCGT
>791439
GTTTTGCAAGCTTTATTTTTGCGCCGGAATATTGC
>865012
TATAGTCGTTGAGGGGGCTTGTTCCGGAATATGAA
>861455
AGCTCAAAGGTGTGTGGGTATTAGCGGAATATGCA
>1049554
TATCCTAATTAGCATAAGAACCGCTCGCGGAATAG
>86271
TAAGTATTCCGAAATCATGCATATTGGAGAGTCCC
>184664
GAGGCCCGTATTTGCATATGTACAAGGGAATAATG
>790610
GAATATTCCCTTAGCTGGCAAATGAGGGCCGATGC
>1065023
TGCCTATTATTTGATTAGTTTCTAAGGGAATAATA
>920255
TTGCATATGCGGTTACACGCTTAGCGAGGGAATAT
>1065215
TATTCCCGTGTCGTCATAAAAGATAATTGTATGCA
>1060994
CTGCTATTCCCGGGGGTTAAGTATATTCAAATTTG
>397635
CGTTGTCTGAGGGGCATTAGTATAGGGGCTGAATA
>1066867
GTCGGTCAACAATGAATACTAATGCTGAATAAGAG
>812806
TAGGGTCCAACCGCAAAGATGATGCTGAATATGTT
>455827
GCTGCACATCATAAGATAATTTATGCTGAATATTG
>577560
ATATTCAAGCGCGCCCCGTCGGATTGGGGGATTTG
>787037
TGAATATTCAACGAACACTTCCCATGCTATTCTAG
>1032834
TATTCAAATTTTACTGTGTCCGAGCTATATTTTTA
>1011129
GTATTACGGAAATTTTGCAAATTGTGGAGTGTCTC
>1034716
AGACCAGATTATAATTTTAAACAGCGTAATAGGAT
>8352
AATTATTAATTTTCTACTTTTGCGTAGGGGGCGTT
>686673
GGCAAAGTAGGAATGCTATCGGGTAAAATTAATAG
>553272
GGTATTAATTTGTGCTTTAGTAGATTTCCTTATAC
>152362
ACATTATTAATTTGGAATATTCCATAAGTTATCAG
>800378
GTGTATTAATTTCCGAGAGCGATTATTTGAATATG
>1023506
ATATTAATTTATTCTTAGCTCTTGTTCGGAATGTA
>505803
TATGTTTAATTAAGAGTGTGCGGGTGATTTTGCAT
>150506
CAATTATGTTAATGAAGGGGTTTAAAAGTGCAAAT
>123641
TGTATAAGGCTTACTTATTCAAATTGGACATAGAG
>70405
GATATGTCATTTGCTTAAATGTTATTTCAAAACCT
>1049413
TATGTAGATTTTTTTCGACTAATTTTATGTATGGG
>771387
GATAAACCGGGTTAAGTGACCTAATTTACATAAAT
>1106994
TACCCGGTGCTCAGAGATTGGCTAATTTACATATA
>687082
AATCCAGAGAGATGTCTCGTGTGGTAATTTACATA
>318932
ATATGTAAATTAATCGTCACATAGTTTTACATGCG
>1078177
GCCATGCGGGCCAAGCAATATGCATTTACATACTG
>1068264
TCTAACTAGTGGCTTAAATAGTGATTTGCATACCC
>318721
AATTATCCGGAAATTCGGCAAATGGGAGATATTTA
>1002550
TATCTCCAGATTTGAATAAACCTGTGTACATAATA
>1074631
CAGCATTACCGCATTTACATATAAAGTTGGAGATA
>66231
TATCGTCGGATGGGAAATTAGCATAACATTTTGCG
>388988
TCCTATCGGGGCATTGATTCGTCACCAGTCCTGCG
>8714
TATCGGGGAATCGCTCTCTATTTAGAGATTCAACG
>1108211
ATATCGGGCTGCTTTTCGTGATTCAGCTTTATGCA
>214814
ACTATCGGACGATAAATATGAGCGGATTAACATGT
>339003
GGGATCTATGATTTTGAACAGCTGTCCGATATGCT
>880314
CAAAGGGTATTCAAATTCTCGCCTGTTGATAATAT
>600073
GGTCCCGGTTGACACAGGCTGTTAAGGGAAATATA
>914523
GCTGAGCCTTAATATAGATTATGGAAATATATATC
>62800
ACTAGTACCTGGATTATATTAGTGAAATATATGGG
>555408
CGTTATATTTATGCATTGTCTAACGGTATAATTAA
>554693
CTATATTTATGCAAATCGGCTTCGTTTATGGGGTG
>831415
GTTAAATTAGTTCTCGAACCAGATGACGAATATAT
>970620
AACTTCTATCGAGGTTCTCTGAGCGAATATATGCA
>322389
CTATGCTTGGGCCTAATTATGATCGAATATATAAT
>33112
GGATAATGAGTATGGAGATTACAGAAGGAATATAT
>500283
GCCTATATGGTCAGTTAATTTGCATTGGCTCCTGT
>354338
TGTTCCGCTTATTTTCGCCTAATCTGCATATATTT
>584643
CAACCCAATCTATTTGCATGACCATCATATATGAA
>861564
GAAAATTCCAGGGATGCAAAGATTATCATATATAA
>1022595
GAATATTCCAGGGATGCAAAGATTATCATATATAA
>201040
TCTATATCTAGTTGCCCAGACAAAACATTTATGCT
>198844
CGCCCGGAGAATTATTGTTCTATTAGATATATTGT
>102485
TATATCGTTGGGATTATGCAAACAAATTCCGTTGC
>211499
GACGTGTGCTCTTCCGATCTGGTTGCCGATATAAG
>279945
TCCTCTAGCGTGGGTTCGACATCTCCGGCGATATA
>556503
ATATATCGCATTATACAGAAATAGGGTGATATGCT
>197035
GGTGTATATAGGATAATCAAATTAGTCTTGCTACT
>715723
GGCATCTATTTACATAATCACACAGGCTATATACA
>793495
TAGTAGAGAATTTCGGAGTGGACTCTATATATGTA
>564528
ACCGACAACTTACGGAGATGTAAAACCTATATGCG
>473144
GATTTGATGGCGTAATGCTGCCAAACCTATATTTA
>832022
GCATCTATTTATCGGATAGGGAGAACCTATATACC
>533042
TTGTATAGGTTATGGAGATAAGTGAGAGATGGCCG
>464580
TATAGGTGAAGATTTGCATAAACATATTAGTTAGG
>848401
TATAGGTCGTTGACCGATTTTAATTTTCGCTTCCG
>130178
AGTAGGAGGGAGCATTGACTTTAACGACCTATACC
>143816
ATACTGCAGTTACGTAAAACTCTGACCTATATGCA
>89337
TTCTATAGCTAATTTATTCTGGCGGAGAGCGTTTA
>445118
AATTCTATTCGTATAAGGCAATCACGCTATATTCT
>420912
CCATTATAGCGTCAGTCCGGCTCGATGCTTATGTA
>1133746
GGGGAATGTGTAGTTGTTATAATACGCTATATGTA
>311285
AAGACACGTCTTCAAATGAGAATATGTTCTATACA
>212831
TTATAGAAACGCAATATAAATTATGCACGACGGAA
>303770
AGCAACGAAACGTCGAAAATTAAAAAGTATAATGG
>752228
GATTATACGTGCCGTACTTAATATTCAAAGAACGT
>33821
ACGTTGAGCTCAAGTATTATCACGACGTATATGCA
>145664
TGTTAGGGAGCGTTATGCAAATTTTGTGTATAACT
>813669
GCTTATACAATCTCATTACCACCTCGATATGTACA
>985420
GCCATGCAAATGCGGGCCACTGGATTGTATAAGGG
>866406
CATTAACGGTGACCACCAATCGAACTTGTATATAT
>267304
GCATATACAAGGGTACGTCAGAAGGAAATTCGGTG
>250009
CGATTATACAACCAACCGGCTTGGAGCTTTATGTA
>321335
AAGATATAATGATTATCCTGATGTGGGATTTACAT
>823317
TGTATAATGAGGCTGTGATCAGAAAACGTTATTCC
>104327
GTTATAATGACTGTAATTGATTTATGTATAAAGTT
>699232
AATCTGGATTCATAAGAAGTCGGTCATTATAATGA
>468652
AGCAGCAAGTATTCTAATTGGGGCATTCATTATAC
>848062
ATATAATGAACGAGGGAAAAGACGGTATAGATGAA
>43691
GGCCATATGGTAAGCAAGGAGTTGTTCATTATACG
>828495
ACAATGAAATGTGAAGGGTTGTTGTTCATTATAAT
>647312
CGTGGCAGGCGATGTAAATATTCGCGAGATTATAT
>413982
TCCGTAAAGTTATTCGATGTTATGTAGATTATACG
>888374
ACCATTAATGTATATGCATCGGCCGATTATAATAT
>302937
GTATAATCGCCACCCGATTTATTTATGCGTCTCGG
>345783
TTGCATATTGCGAACAGTTTCAATATTCGATTATA
>63292
AGGAGCAAGAGAATAGAAAGGGAAAGGATTATAAT
>234508
CATCGCGGTCCTCGTCGACCATTGGAGGATTATAC
>522791
GGGAGAGTGTAGCTACTTTTGTTTAGGATTATATG
>826279
CCTGAGCGGCGTATGAGGATGACGGATTATAATAC
>402256
TATAATCCGCTGATTAGATCCAAGAATACACACTA
>278100
GCGGATGATGATGGAACTATTTCGGATTATATTTA
>183253
AATTAAGCTCAAATTTACATGCGGGATTATAGAAA
>812747
GCATATAATAAGGGTTGGCAAAGGGGTTTAATCGT
>1112184
ACATTATAATAAATCGTCCTATAGGTAAATCCGGG
>207365
CGGAATACATCGTCTGTTAGCTTTTGTTATATGCA
>39785
CGACGAAGGAGAATTTTATTATGCAAATTTATATC
>678384
TCGGAGCGTGTATGTTAATTCAGGGAATCTTTATA
>235362
GAGTGGGGCTCATTAAGCAGCTATCTTTATATGCA
>1041082
TGCATAGTTTTGCTTGAATTGCAAACAGGATTGAC
>651126
CGAAATTTGCATAGTAGCAATAAGAAAACTACGTA
>891088
GTAGTTTTCATCCTCTCATTTACATAGGGTACGTC
>11696
GGTAGGGTGAAAATTAGAATATGTAAAACTATAGG
>206402
TGTAGTTAAATAGTTAAATATATGCATCGTTTCCT
>387
TAGATAGTTAAAATCCCATCTTCATGCATTGCGCC
>123544
GGGTAAATGCAAATGTCCTGACCGATAAACACTAA
>957178
CGTACACGGACTTGCAAATGTTGAAGGTAGACTAT
>257578
GACATTTGCGTAACTACTTTTATGTTAGACTACAG
>886717
AGCCGTTTTTACATAGGTTAAGCAAACGACTAATC
>861407
ACATAGTCGTTGGGCTGGTCCCGATATTAACGTAC
>1114499
GTAGTCGTGGAAATTGAATAATTACCATTAACATA
>223581
AGGCTGCGAGACTTAATATGCGCAAGCGGACTAAC
>871857
AATGTAGTCAGCGAAGAAATAAATTATTAAAACAT
>920060
CCATAGTCAGATTGCCCGGGCGACATTTGTTTATG
>710871
GGTAGGTAGGGGTAGAGGTGACATCTGACTAAGCA
>1068793
AGTAGTCAGAGTGGGCCGTATGCTAATTTTCGGGC
>942583
CGGGGCATTCTAAAAGGGTCATATTTTTGACTAGG
>426778
CGATAGTATTTGTTTGCGGCGGTATTAAAGAAATG
>733606
GTTAGTATTTGCACAATGTTTGAATATGCAATGCT
>162123
TCATAGTATTTAGCATGTAAGCCCATATTGAATTT
>652438
CCTTAGCACGGCCTTGATCTTCTCAATACTATGCA
>1018630
ATGTAAATTCCTGCTGGCAGCGCGAATACTAATGC
>203832
ATAGGTTGCGCTGGGTTTAAATTTAGTAATTATGC
>409003
TAGGTCGTGGAATATAATCCGCGGTTAATTAGGGA
>120566
TTGGAGTATGAATGCATTTGCATACCTTACCTAGG
>242448
AATAGGGCATAAGGAAGCCTATGGTAATTAGAGCT
>386688
GTAGGCATTTTAATATGCTCACAGTGGAACATGTA
>1015090
GGTAGGCATTTAAATGAACCTTGCTCTAATTACGG
>551895
CATTAGGCATTCAGATTCATCCAAATTTCAAGGGC
>1122291
TAGGCATCACAATTATGGTCTGAAACAAATCTTCC
>1103998
GGTTAGGCATATTTTGAGTCCTCAGGGAAATGATG
>115577
CGATCTTTGCATATATTTAAACTTCCGATCCTAAG
>499348
ATTAGGATCCTTTCTCCGCCTTTCTTGGTTTTGCA
>772826
TGCATACGCTTATTGCCATGTAAATCGGGGTCCTA
>696084
CAACCGGTATTTTTAAATGGTATGGGTCCTATGCA
>540999
TATTAGGACCACTAGTTGTATAATTAGCATAGCTC
>1085430
ACGAATTAGATATGAGGCCATGCGTGTCCTATGCA
>607314
TAGGAATTTAAATGGGGATAATAGTAAACATTGCT
>237740
CGGTAATGGGGACATTTGCAATCGTGAATTCCTAG
>457102
TTGCATATATTATCGCCGTTACAGGCCTTCCTAAA
>1049229
CACGGTATAGATTCAAACTCGACGCTTCCTAATTA
>400440
GCATAATAGCGGTTCGTATAGTAAGGGCTTCCTAG
>177795
TCCTAGGAAGATATGCAATTTTACAACTAGATGCG
>424550
GACGTGTGCTCTTCCGATCGCGACGCTCTTCCTAC
>249660
GACGTGTGCTCTTCCGATCACGACTCTCTTCCTAT
>280918
GACGTGTGCTCTTCCGATCACGCCTCTCTTCCTAT
>387473
GACGTGTGCTCTTCCGATCCATTAGTCTTCCTATG
>638633
TAATAGGAAGAACTCTGTTTCATGTAAATGCCGGT
>99492
TAGTGACGCTTGCTTACATTAAGATCGTTCCTAGT
>553230
CTCGCTGAGGTGCGGGGGACGTCTGAATTTCCTAC
>1016394
ATAGGAAAGGAGGAAAATGATGGGAAATTTGCATT
>193685
CATTAGCGTGCTCAGGATAATTAGCAAGGAAGGTC
>61685
GATTATAAGTGGACTATTCGTTTCGACGCTATGTA
>1009128
TTTAGCGTATTGTTATGGTAATTACTCCGGATCGA
>130754
GACAAATGTTACTGGGATCACGATAATAGGTAGTG
>488105
GGGCTACCTATCAACAGATGGGAACTCACTCGTCG
>885118
GGCTGCCGGGTCTTGTATTATAATTATAGGTAAGT
>133415
GGAAGTAAAAATATTTGACTAATTATAGGTACATT
>424450
TCGAATACAAACATCCATTCATAGACTTATAGGTA
>447600
TACCTAGTTTGCATACGTTTCAAGCAATATTCCGA
>535131
GGTTTTGTTCCTGGCTGCGAAAAACCCGGTAATTT
>934277
GCATACCGGGTGTTATTCTGGTCAATGTATATACG
>708132
TTCTACCGGGTGATTCTACAAAGTATAGTTGAGGG
>920748
GCTACCGGGTCTAATTGCGCAATTGTGTTTATGGT
>510828
CCTACCGGGTAATTAGTATTCACGAGTTTACACGG
>463427
GGCTTGGAATATTCATGATCAGAACCCCGGTATAC
>865088
TACCGCAATTTATTTGTATGCTTTATTTGGTTCCG
>395951
ACCTACTCAACAACATTTGAATACTTGCGGTATGA
>239100
TACGCGCAATAATTGGGATCATGCTAATCGGTATC
>272402
GAGCCCCCACCAAGAGGTAATTACATCGGTATGTA
>37540
AGTTAAAGACGTGTAGTTTAGAATTAGCATCGGTA
>384420
GATGCCAGCGGGGGCAATTCAAGGATCGGTATGTA
>546169
NTACCGATCAGTGAAATTTGCTATGTAAATTCTAG
>522704
GGCTGGTAATTTAAATGGGCATTCCAAAGGGTATA
>842737
AAATACCTGTGAAATTTGCGCCGAAAGGGTATGTT
>942590
CTTGCATAAATTAGATACAATACAGGAAAGGGTAC
>520059
GACGTGTGCTCTTCCGAACGATCTGAAAGGGTAGT
>655765
TACCCTTTATATCGGGGTCGAGCTGCTTAATATGC
>665513
TACCCGGGGGTGTGCAAATAGGATGACATGTTGCA
>573283
TCCTACCCGGCTTGCTAATTATCATACTCCCAACA
>17961
AATGACGTCCCACAGCTGAGAACGGGGGGTATGCA
>64405
TAGATCCCGGCCTGAATACAGTACGGGGGGGTATG
>503054
CATTACCCCCCACGTTTTTGCAAATCTCGACATCT
>645772
CGTGTCATTTGTTTATTCACACAGTGGGGGTACTA
>369508
GCATACCATGCTCGTTATACTTTTTGTACAAATGG
>243535
GACGGGTCGGGAAATGTAAATTAGTATGGTAAGCT
>1048222
ATTTACCACATCCGAAGAATTTTGTATAAACAATG
>190195
GGTTTACAAAATTAGATTATGTATATGTGGTAACG
>707912
GGTTTGCATACGGCTTTAATCCTGAAATGTATTTT
>760304
GGGGCAAGTGAACGAGATAAATATGAATAAATGTA
>1050922
GATTGAATGGATTGAAATTAACTATAAATGTAAAT
>307402
GGTAGGGCTTCAAATTAAAAGTGGGGGGATATGTA
>371476
CGTGCAAGTATCGAGTCTTTTGCATATATGTATGT
>29268
AGTGCGTGTCTAGTTGGCCTATTTCGATATATGTA
>916659
GCGTCTCTGAATTCTGTTATGTTTATACGTATGTA
>431546
AGAGATATGTGTTGATTTATCTCCGTACGTATGTA
>324831
TTACATAATGCGGAGGCTTGCTATTCTCGCTGAGG
>1093547
AGATCAGGGAAAAAATTAACATGTCGCATTATGTA
>351944
AATTTGAATTTGGGCGGGGCTGGGTGACTGTACGT
>877408
AAGTGGTCCAGAGCTATTTTTGAATTGACTGTATT
>496431
TTTACAGTCAAATCGGAGGAGAGAATCGTCCCGAG
>298443
GCTACAGTCAAAGTAGATAAAAATAATAGTTGTGA
>478064
GATACAGTATTCAAATTTTTATATAAATAATTACA
>995932
CTGCGGGAAAACTTTGGTACTTCATACTGTATGTT
>816160
TCTTACAGTATCAGTACTGATTAAGTAATTCAATA
>896731
GGCTTACAGTATATTCATATCGCGGCACATTTGTA
>132567
CGTACAGTATATTAGTCATGCAAATAGTATGTGAT
>252338
CATTACAGTAGGTCCACCTTATTCAAATTATGGGC
>658496
TTTACAGCCGCATGCAAATGAACCCTAATTAGGAG
>821335
TATTCAAATGAGCGAATCGGGGGTGGCGGGCTGTA
>748208
GGTGATGTTTTAACTTGCAAATTTATGGGGCTGTA
>695849
GAGTGGTAATAGTTATCTGATTTGAATGGGCTGTA
>844735
GGCTCTGCATAATGATATGGAAATGGCTGTATGTA
>1074208
TTACAGCCATTATAACAATCCACTAAAATTTGCAT
>159639
GATGAGCATAGGTAAATTTACCGACGTAACGTGTA
>359547
TACACGTGCTTCTAACGGAAATTCCATTTTATGCA
>444688
GAGAGTCCGAGTTTTGGAATGCTAATTGTGTAGAA
>456119
GTACCTGAACTGGGAATGCAAAGCCGATTGTGTAA
>45368
AGCAAAACCAGAGTAAATCCGTACATGATTGTGTA
>1098990
TACACAATATTGCTTGGTAGGGGGTAGTGCGGGCG
>916360
GCCGGGGGGATATTTGTAATGATATTGTGTATGCT
>1101480
AATTACACAAGTCTCCCGGCGATATGCAAATGTGA
>203909
GACTAACATGCTAATTCTATATCAAGTTTGTAACG
>47527
CGTATAATTTTTTAGTATTATGCGAAAATGAGTTG
>8724
TTCGTAATTTTACTGGTAAGGCCGTTTGCATCGAG
>296982
TAAGGTGACGAAGTAGTGTTTAATAGTAAAATTAA
>663042
CAAGTCGTTTAAATATTTGTAGGTAAAATTAATTA
>1118701
GGTATAATTTTACAGTTTAATTCACCGCAGCTTTC
>1112979
TAATTTTAATTATAGGTTGAACCAACGTTTATGTA
>933445
TCATAATTTGCATTCGTGCAAAGAAGGGGTGTGTG
>1063623
CGTCTAATTTGCATTCAATTGTGGTGGATTACCTT
>278019
TTGATCTAACGAGGCATATTTCTAATGCAAATTAA
>396806
ACCGGGCCTGACCTAGGTGAACATGCAAATTACTA
>155833
CATGGACCATATAAAATCTGGACTCAAATTATTTA
>28837
TAATTTATTGAAATATTTATTAAGATAATCTCGCG
>852808
GTAATTTATTCTGTTGTGGGGGAAAATAATTTAGG
>1000096
AATTAATTTATTCTGAATAAATCGCACCCGTTTCC
>1071609
AATACTCCGGTGGAATAGATAAATGCATAAATTAC
>1008031
GCCCAAGGGAAAGTGGTATATGCATAAATTATCCT
>318472
ACTGCCTCATTATACAGTCTGCGGCTAATTATGAC
>247220
TATTAATTAGATGGCGGTATGTAAACGAGCTTCGC
>152118
GATAATTAGATGCGTGCGAATAAGAGTTGACCCCT
>885763
GTTTGCCTCCTAAAATTTCCGTGGGTAATTATCGT
>289721
GATGAAGGTATCGTCTTCCGACATGGTAATTAGCC
>418345
GTTTAATTACCATGACGAGGACTTGGCTAAGTGGA
>444099
ATAATTACCATAGTGGGAAATATAAAACGTGGAGG
>653972
TACGTAATTACCATACTTGACCATTTTTGTACTGG
>1010014
ATAATTACCATAATGGGAAATATAAAACGTGGAGG
>470937
ATAATGGACAGGCGGACAATTTACATAATGCCTTA
>205729
GTCTATGACGGGACCTCGTTTACATATGGGCATTA
>338134
CACGCAAATAAGAAAAATAAATAGTTGGGCATTAA
>558090
GACGTGTGCTCTTCCGATCCTTGAATGGCATTATA
>919675
ATACTTAATTTAGGGAATTAAACTGGCATTAACTT
>486344
GCACTAATGCCAATCTTAAGAGTGGGGTAAATGAG
>1083112
ACATAATGCCAATCAAATATTCATCGGACTTCCTA
>160736
CGTCGCGTTCTTCGCTAATTTGAATATCATTAGCA
>1074508
ATATGTCGATTTGTCGGCTTGCATCTCATTAATTC
>65701
TCGCGTAGGGTCCTATTACACATGCATGGCCTTAG
>1033
ATAAGGCCATGCAAATTAACTGATCTGCGGTGATG
>681108
TTTTGCCTTCGTAGTCATTTTTGTTTTTTTGCTTA
>1014636
TAAGATTTTATGATAATATCTGTAGAAAAGCCTGC
>38164
CGCTTTTCATCTCTATGTAAATTTGGTATCTTACG
>136830
AGCGGTTCAGTGCTTGGTATGGAAATTCTTATGCA
>1093401
CTGGAATTAGAATTAGGCTTATTTAAATTCTTAAG
>607346
TTAAGAAAGCTTAAGAAAGCCACTATGATTTGCGT
>164113
TGCATATATTAGAATAAGTATACGCCGTTTCTTAG
>1426
TTGTAACTGGGGTTTTTATTTTGCATAAAATTGTT
>3568
ACGTAACTGGCTTGTGTTGTATGTAAATTGTCCTA
>1063190
CGGTGGCCGTTATTAATAATTACGCCAGTTATGCA
>644561
GATAACTGGAATCATGCATATTCGGTTAGACATTG
>1009840
GTACGTCGATGTTGAAGTCTGCTCCGGCAGTTAGT
>481315
ACGTAACGCGGATTTGCATCAGGCAGAGGGGTCGG
>652339
AGGAAGCCCCAACTGGATTTGCATGATCCAGGTTA
>83392
TTAACCTGATGCTTGAATAGGCAAATTCCATTTGG
>204852
GTTCAGGTGGGATTTACATTTTCTCAGGTTAATAT
>572344
CGGTTGGGGTTATGTAACTAACGTGCGGTTATGGT
>773165
ATAACCGATTATACTTCGTATTTAAATCTGTTTGA
>463875
AAATGAGGAGCATTAGGATACGCATCGGTTATGCA
>892088
GCTAGTAGGGAAATGAGACAGGGATGGGTTACATA
>297086
ACAGGGCCAAAATTTCGAAGCGTATGGGTTAAATT
>611002
AAATGGATTCCAAGCTGATGCAAAGCTGGGTTACG
>61843
TGTTTTTGCTGTCATAATTATCATCTGGGTTAATT
>403781
AAATAAATGCAAATAGATCAACTGGGGATTGACTC
>287174
TAATAAATGCAAATACGCTAGAAATTGCTCAGTCA
>667757
AAACGGCGTAATCGCGAGGAATGAATCATTTAGCT
>343929
GCATCTCAATTTCCATAATCTTCAAGATTTACGTC
>791643
TGCACGTGTATACATATTGATTTGTTGAAGATTTA
>649747
TAAATCTTATTGGAATGCAAATGGAAAAATCACAC
>249154
GGGCGCTGGAGTTATAAAATCTTTTGTAAGATTTA
>1067249
TCAGTAAATCTGTATTCATAGTCGGCGTCGCTATC
>840301
AACTAGAAACGGATAACAGGATACAGATTTATGCT
>468920
CATGTAAATCTGCTATAATGGATGCGTGTCTCCAC
>318401
TATGCATAGATGGGAATATTAATTAAGCGATTTAT
>938685
GATAAATCGCCTCGAAATATGCCAAGACGTAATTA
>171222
TACGCAGATTCCCGGGTTTAATCAAATCGATTTAT
>356711
GCATGGGGGGTATTATAGGAAGGATCGATTTAGTC
>306651
GTCTAGGCAAATGTTCGTGGTGATATCGATTTACT
>1090833
AGTTTAAAATGAGAGGCGTATTATCGATTTAATTC
>103729
CAACGTGCTTTCGTATTTTCTTAAGTTTCGATTTA
>707807
TGCTTTCATTAGTACGGCCCGGAACAGGATTTAAT
>838003
TGTAAATCCTGTGCTTCGAATATTGTTCTTAGGAA
>259404
AACGATGAGGTGTAATATTTGCTTATCAGGATTTA
>724509
TGGGATAATTATTCATGACTGTTATTGTGATTTAG
>218229
TCATAACATGAGGGAATTAGAATGGTTGTGATTTA
>1034190
ATAGTAAATCACAAATTAACGTCGGACGACGCTTT
>875728
GGTGAATGCGAGATGAATTATTTTATATTGATTTA
>210289
GGATAAATCAAGTTTGAATATACAATAGGGGCGGG
>612801
AGCGAGAAGTTACCGGCTTTGCATTCTTGATTTAT
>640370
GTATGTAAATGAACTTAAATTGGTTGATTTACCTT
>758821
AATTTAAATCAACATAGAAGATAGCGAAGATTGGT
>739278
AAAACAGGGAAATCCGCCGGCCTTTGATTTACCGT
>38016
GGGTAAATCAAAGGCAAAAAGCGTATTAGACCTGG
>1101492
CGATAAATTTTGCATGGGATCGCCGGTTTGATTTA
>625770
GACCAAGTTTTTACATCGTTTTGGGCACATATTTA
>379181
AATTTAAATATGTGACTAAGATTTTAATAGACTAG
>708353
CGGCTGGTCTTTGGGCATCTTTCACATATTTAAAT
>249877
CGTTCCGTTCTAATGAGCATGGGACATATTTATGC
>530811
GAAGGTCATCCTACCATCTCCACGATACATATTTA
>710022
CATGACTGCCGAGCCCAAAGGTACTACATATTTAT
>744911
CATTTCGGTTCCCAGGTTTTCTACATATTTAGTCT
>761122
GTCTAAATATGTAATGGCGTTTGCATAATTAAATC
>134719
CAGTAAATATGCAAATTCGCAACTCAGAGTTATCG
>1003245
CGTACACTCTCGCTGGCATTATTTTAATATATTTA
>519451
CATTAGCGCCCATAGTCATCATATCTACTTTACAT
>977391
CAATAAAGCTGGTCTTTACAGATACCCGGTATACA
>1059103
GTATAAAGCTGGGGCTATTTACATATCAACCTTGA
>1006241
ATGTAAATGGGGCTTTTGGACGACAAGTTTATTTG
>965819
GGTAAACTTCTGCCTTATTTGAGATTTGATTGGTC
>110237
AGCCTCCAAACATACGTATGCGCGAAGTTTATGTA
>826670
GACGGTTACTCTGTGTTTGCCTGCGAAGTTTAATC
>765406
CCACTGATTTTACATAGTATAGGGAAGTTTAACAT
>569147
AATGCCATTTCCATATTTCGTGCTAAGTTTACTTT
>793797
GTCAGTTTGCATCTCCTTCGGCGCTTAAGTTTATT
>1131918
GCTTAAACTGTATTTTGCATATACGCCTAGTGCCT
>693455
GGGATAATTAACATAATCATTTCGCGAGGTTTAGC
>492291
ATTCTATGAATAATGATTAACGATAGGTTTATTTG
>1014111
GACCCACTACTGGAATTTATTAGCATGTTTATGTG
>135164
ATGCAAAGTATCTATACGCAATAGGATTTTAACGT
>400129
GGGTGCCGACATTAGCATATTTGTAGGATTTTATG
>1003183
GCATACCGTACTCGGGTTCAGACGGATTTTACTTC
>306710
GGTCCTCATACGATGATAACTACGGATTTTATGTA
>211793
TATGTAAAATCCGGAGAAGCGAAATGGTTGACTTC
>13398
CATGCAAATGTTAGGCGCATGAGGGATTTTAGCGG
>528496
GAAGGGTACATATGGAAATCACTGGATTTTAATGA
>653124
GGTTCTGGAAGCTGATGTTGACTGGATTTTATGTA
>773809
CAACTTACATGACATGGTGATCATCTTATTTTACA
>1038850
GCCTGCTCGAATAAATAATTTTACGTCTTATTTTA
>210621
GGGATCAAGCAAATCTCACTGTCTTATTTTAGCAT
>931343
GTTATATGATATGCCTCATTGTCTTATTTTATGCT
>254429
GGTAAAATAACTAGGGAACGATTTAAATATATGCG
>847190
ACGTTCGTCCACTCTCCTTCCACGTTATTTTACAT
>1045420
TCACGGTATGCAAATAAAGCGGGGGTGTTATTTTA
>305052
CGGGCGGTGCCGAAAATATTAATTTATTTTAATTA
>32020
AGGGTGGAACATTAATTGATGCTTTATTTTATGAT
>1027538
TGGGCTATCCGTGGTTTTAGCGTTTTATTTTAATT
>1091936
GATTAAAAGTTTGCTGATTAAAATATTGGAGGGGC
>99149
CTTAAAAGATAAATATGCGAGCTTCAGTCTAATCT
>911101
CGACTTCCGCTCAGTCGTTAGGCCTCTTTTATGCA
>248859
ATAGTCACGCGATTAACCAAATTAGCTCTTTTACC
>832462
GATAAAAGAGCCTTCATTAACATATATGCATTTGT
>531283
AGTCTAAAAGAGATGTATTAACATAAGATTATCGG
>1125094
CGATTTGCGTCTTGCATTGGGATAGTCTTTTATTT
>182897
AGCTTAAAAGACTAAACGAATACATTACGGTTGTC
>817814
GAACTACCTATATTAACATAGCGGTCTTTTAGACG
>459084
GCGCTGTCTACCTCCATAACTGGGTCTTTTAATTA
>60745
CGAGGAATATATGCAATAAACAAATGTCTTTTATA
>452705
TTAGGGAAATCCTCGGTTTTAAGGAATATTTTTAC
>773823
TGCCGCAGTTTTAAATTGGATGCATATATTTTTAA
>537795
AGACTGGCCACCATATCATATTATATTTTTATGCA
>460175
ACCGCATGCATTTCCCTATTCTCTATTTTTAATGA
>497826
TAAAAATACAAGATTGGAAAATTACCATGTCGGGA
>109963
AATGAAATGCAACACGGATGAATTATTTTTACGCG
>1040334
TGGGGTAAGGACTGTTATATTCTAATTATTTTTAC
>991427
TGGAGGATCCCGCATTTGTGTATATTATTTTTAAT
>699142
GCCTTGATTTGCATATTACGAGCTTATTTTTACGT
>666377
CGACTCAACTTTATTTGGCTAGCAAAACTTTTTAA
>162700
TGTAAAAAGTTGTGAATAATTTATAGGATTCCGCC
>866774
CTCGGGATGCCAGGGAGAACATCCAACTTTTTACG
>608167
CCTAAAAAGTGCATAATAAGAGCATGTAAATGGGC
>476510
TATTAAAAAGTGCAGATAAGTCATTATGTTGGAGT
>193748
TTAAATGGTACTAACTTTGCATGGTTACTTTTTAG
>915384
CTCCTCGATTATGGATTGATTTGCGTTTTTTTAAT
>757229
GGATGGCACGGGAGATCGGAATGTTTTTTTATTTA
>515716
GGTTTTTGACTGTCGAAGAGGGAATTTGCGTGCGC
>426901
AATTGCTATCTTGGGTAATGTAGTCAAAAACCAGG
>291246
AGTTTTTGACTACATACACACGGAAAACCATTGCG
>231634
GAATATGGCGCAGGCCCAAGCAATTCAAAAACTTT
>774749
GGTGTTTTGGCAAGCCAGGGAAAAACAAATTTTTG
>234725
GTTTTGGCAACGGGTAACCAATGCAAATTGCATCG
>320406
GTTTTGGATTCTTGGGTTGGTAGGGAAAGTCGGTA
>515749
CGTTTTGGATTAAGGGTAGGGTGGCTATTTTGCAT
>732475
GTATGTTTTGAATATCTGCATATAAAGGTACAGGC
>130097
TGATTTCATTAGCTTCTTATTTGCTTCAAAACGGT
>421674
GACGTGTGCTCTTCCGATCTTGGGTTTCAAAACTA
>569049
GCATGTTTTCTTTTAATACAGCGACTCACGAGTAC
>123836
GGGTTTTCTTTGAATATGGTAAATGTATATAACGC
>457652
TGTTTTATTAAATTGGGCGAGCGGAGTGTCATGTA
>417409
TCGGGATCATGCATATTCAAATGGGACATAAAACC
>1118378
TGGTGTTTTAATGTCCTAGTATGTTAATATAAGGC
>445235
ACGTTTGCTCTTCCGATCGACGTGTGCTCTTCGGA
>166266
TGGTTTGCTCCTCATGATAAAAAGGTATTTATGGT
>132650
TTAGTTTGCTCCAGTGGCTTCCTTATGAATATTCC
>413872
AGTTTGAATAGCGAGCATTTGAGTACGTATTGATG
>579706
TTGGTTTGAATACGTTCTACTGATTTTCATTTTCC
>1078471
TAGGAATAGTCATTTATGATCGTGGGTATTCAAAC
>761867
GTTTCGTTTGCCTAACAAGATCTAATTTGACTCCC
>890513
GTTTCGTTTAATCGGGCAGATTTACATACATGAGG
>145427
AATTAGTAAAGATGCTAATTAATAACGAAACTGCC
>477052
GGTTTCGTTACGTTCATGTTAATCTCTCTCGCTCA
>239322
TCTGTTTCCGGGTTCTCTCCTCAGTATCGAGAGTC
>179180
CTTAGTTAGTATGTTAATAAGCGTGATTAGCTCAT
>261770
CGTTAGAATTAATTGATAAGCACATATCGTTTGTA
>1033958
GATTACATTATTTTGAGTTTTTAGATTCTAACAGT
>598730
ACCCCTTGAATTTAAATATGTCGTGTATTCTAACA
>712205
ATTTGCACGCGTAAATCGAGCGACTTCTAACATGC
>917246
ATGGTTACTTTAAATAGGATACTAAGAATTAACTC
>140292
CTCCTCAGTAGCAATTTAAAAACTTCGAAGTAACG
>196234
CTCCTCAGTAGCAATTTAAATACTTCGAAGTAACA
>223144
AAGTGACGATATGCAAAATATATGAATTAACGACG
>16123
CGGGGTTAATTCAACGTCAAGGCATTTAAATCTTG
>228800
ATGTTAATCGCACTACTGTCGTCAAATTTTCAGCC
>934917
GCGTTAATCGAACGGAGGGCTGCAAATATTTACTC
>574287
AATAATACAGGTACCGTCGACCGGGGATTAACATG
>228903
CTGGGGGGTATTTTGATGAAAGGACTGGATTAACA
>664140
AAGTTAATATATCAGCTAGTTAATCGTATTCTGAA
>43626
NTGTTAATATACTCGTGATGTGGTAAACCTATGCA
>425611
TCCGGTGTCTATCTTGCGGGCGGGACTATTAACGC
>572986
GGTTAATAGGTACGTTTTGAATACTCTGACTGGCT
>285508
TGCGTTAATAGGTAAATATTCCTGATTTTAGAGGT
>190416
GGGGTTAATAGATGCAGGTTTAATCATTTCATTTT
>403245
AGTCTTATTATAATTGAATTTGGGGCGTATTAACT
>690216
GTTAACAAACGGAGTAGGTTAATTATAAGTTCCTC
>818774
GGTTAACAAACAGGGCATCTAAATAGAGGCCTTCG
>171881
CATGTTAAATTTTTCTATACAAGTTTTGACTTCTT
>140827
GATAGTTAAAAGCCGTTGGATGCAAATTAGGCGCG
>1092842
TATGCAAAGTCTTGTAATTATAACGCGGTTTTAAC
>539993
CAGTTAAAAAGTAAAACGTCAGTCGAAAGTCTTTG
>601801
GTGTTAAAAAAATTGCGCATTCACAATTCACGGGA
>74255
ACTAATTGACCAGATATAATTATGCGAACACCTGC
>1091203
GAATATGTAAAATTGCTGGCATGTAGGAACACGAC
>283789
CATAGTACGCAAATGATGCTGACGGAAGAGCACAC
>814112
GACGTGTGCTCTTCCGTCAGAATTTGCATTGGTGG
>523921
GACGTGTGCTCTTCCGTCACCCGATTACTTCCCCC
>765967
GACGTGTGCTCTTCCGATCTTAATGCGGATGCCTA
>665147
GACGTGTGCTCTTCCGATCTGTAACATGTGTGTCT
>120095
GACGTGTGCTCTTCCGATCTGGTCTCTCGGCATGT
>903018
GACGTGTGCTCTTCCGATCTGGTAGATGGAAATGG
>1110975
GACGTGTGCTCTTCCGATCTGGACGTGTGCTCTTC
>886502
ACATCGCATCACGAACGATTTGCTCCAAGGCACAA
>276631
GACGTGTGCTCTTCCGAACCAACGTCCAGGCACGA
>1026418
GGTGCCAGTCGGGTGTTACAAGAGCTCATTAGGAG
>222478
TTGGTGCCACTTTGTAATGTTGTTATTTACATGGC
>784695
AAGTCCGGCCCGCCTAGCATATTAATTGGCACGCA
>487507
TCTGTGCATTTGGGAGTAGGTACAGAGTATATTTA
>664777
TCGGTGCATTTCCTTTGTTGGGGGGGCATTATGCT
>559722
TGCTTATGTAGGTAAATATTTAATTAAATGCACTG
>247352
CTGTGCATTTAAATAATAGTCTAGCCTGACTGGAT
>828649
TCGTGCATAAGTATTAAATCATTATATGGTTGTGT
>854053
GACGTGTGCTCTTCCGATCCGTTACTTATGCACCC
>19954
CGTGCATAAGGAGGGAGCTGTGCGACGCAAATGTT
>126600
GTGCATAAATTTACATTTACCCACAAGTAAGTGTT
>117452
TCGTGCAATTTCCATATCGCCATTACGACAACTGG
>100126
GGCGTGATTTACATAGACGACGCTTTCCGATCTGT
>626233
CGTGTGATGGTAAACAAAAGCAAATGAGAGATGCA
>171551
TGTGTGATGGGTTATGAATATTCGTCGGGAATAGC
>102521
TGGGTGATGGCTTGGATCGTCCTATTTGCATATGC
>822633
TCGTGATCGGGGTTATGGAGACATCTGATTGTGTT
>1063287
TAGGTGATCGCAGTAATTACCATATGTAAATCTCC
>409367
GAATTTGACTAAGGCGGCGATAAATGTATTCACTA
>1004665
TACGTCTTCGCATTTAAAATAGATTCTTGCAGTTA
>33161
GTGTCTTCCTGTTATTCATTGTGGGTGTTTTGCAT
>941328
TGAATATATACACTGTTATCATGGAAATGAAGACT
>936158
AATCAAAAATGTAGGGAAAATAATAGAATGAAGAC
>865719
GCAAGCCCGCATGTAAATCGGCAGAGTGAAGACGC
>415050
CGTCTTCAACTGAATACTGCGCGTTAAAGTCCATT
>708962
AGACAAATCTGGTAGAAAGGACAGTGAAATAAGAC
>422402
AGGGTAAGATAGGGACAAGACAAGAATAAGACATT
>517155
CTCATGGGACGCTATTTACATATGATAATAAGACT
>1103659
TGTATTTGCGTTCGATAGTCTAATTCACAGACTCA
>261652
TAGTCTGACCAGCTTTCCCTCTCGACGATAGGCCA
>1006975
GGCCTATCGTCGAGAGGGAAAGCTGGTCAGACTAG
>971525
GTCAGTGTGACGAACATTTGCATTAGTTTGCATGC
>200580
TGTCAGTGGATTTTCCTTTAACATTTTATGATTTG
>231044
AGTCAGTGCTGGCTTGTAAGTTATGGAAATTGGCT
>1013414
CCGCATTACCATAAGAATATGGACATTTGACTACT
>228882
CAAGTATTTAAATAACTGACGAACCATGTAAAGGC
>879937
CGTCACGAATGCGTGAATTAGCATAGAATACCCGC
>910768
TATGTATTCTACGGACACCAATTCGGCAAAAGCGA
>1115906
CGAATTTGTGTCGGAAATTTATGTAGAATACGGAA
>236786
TGGATCCTGATGTGTCTTTACATGTGTAGAATACA
>178841
CAGAGCAGTCTCCTCCGATCAGTGAATTAGAATAC
>108551
GGGTATTCATGCAAATCATATACGCTAGATTTTCC
>1070343
ATGCGTATTCAAATGAGTGTGCCGTCGACCCCAGG
>155321
CGTATTCAAATGAGCCCAGAGTGACTTTTAAGGCA
>857980
CTCGTATTCAAATGAGAGCGTCATTGATCGGCTGC
>28664
CGTATTCAAATGACTTTTTATGTTTATGGTATCAG
>1005743
CGACTCCAAGGATTGTTAGGGTCATTTGAATACAC
>132363
ACATGTATTCAAATCTTAGCTGCGGGTGAAGACAG
>951946
CGTATTCAAATCATGCAAACAAGGACTTGTGCCCA
>678879
TAGTATTCAAATATCGATGGACGGGTAATTTCTCG
>35884
GAATCCATGGCCTTTGTCTTATATTTGAATACTTC
>836888
GGGAATACTTATTAGGAATATTATTTGAATACTGG
>204250
TGTATTCAAAGTTGCTGTGATCTATTCATTATCAG
>949939
GTATTCAAAGGATGCCCAAATCAATATGCATTTTT
>496976
ATGCGGTGTTGTTTATTTGCATACTCTTTGAATAC
>1121415
GCCGACGATTTGACTTGAATTAACAGTTTGAATAC
>223488
GGAATTTTCATATTCAAATTCATGGTAATACCGTT
>278779
AAAGGCTTGGAGGGGTAGAGATAATTTACATACTG
>1126538
ACATGTATGCTAATTTACCATGAGACACGACCGCG
>698557
AGACGTATGCGAAAGTGTGTATGCAAACCTTGAGC
>276199
AGGGCGGATGGCTCCATAAACGCAGGCATACAATG
>161157
TGGAGACTAAGGTCAATTTACATTTCAGGCATACG
>823148
AGTATGCCTATCCTAGGCAAATTTCATAATTCCTC
>900027
CATGTATGCCTAAATCATTACAATATGTGTCTTTG
>356502
AATATACATATATGCAGATATTGCCGGCATACTGC
>770216
GAGTATGCAGAGTTAAATTAACATGGTAGTTATCG
>1028416
TGCGTATGCAAATGATTTAGGTGTAGAGGTAGCGT
>182552
GCATATGCAACATTTTTGGCAAGGAAGGTTTCTAC
>630125
GCATTAGACTATGAACGGTTATTGATAGGTACTTG
>909146
GTACCTACTATGATCGTTTAACCGCCTTATTATGC
>1001328
AGTACCTACGGGATAATAATTCTACAGATTATGCA
>639705
AGGTGCTCGGTATTCACTTTGACGTAATGTACTCA
>706802
TAAGTACATTACATTGGCAAAGTCTCGAGGATGCA
>171153
ATGGTGGTAGCTATCTGCATATGTAATGTACACTG
>107266
TTCCGGGGTATTTGAATCGGATAGATCACAATTAC
>967909
CTCAAGTCATCACTGGAAAAGCGACAATTACCATA
>622216
CAGTAATTGTATATCCATTTGCATACTTAAACGTA
>729260
TACTAATGATTTAGGGAAATTCGAACCAATTACTG
>662725
CTAGTAATTGGTTACAAGGGGGGCATGAATATTCG
>10770
ATGGTAATTGGTATAGTGAGTAAGTGTATGCATTT
>534638
GGTAATTGGGGGAATTCCTAACCGGGTAATATGCT
>448549
AGGGTAATTGGATTCAACACAGAGAGCGGTCGGCG
>199433
AATAAACGCTTTAGTCATTCAGAATAATTACGCAA
>130039
AGCGTAATTATTCGTTTATTTTGGAGTGTCATATC
>437980
CCTGTTGCGTAAGTAGTCAAGCATTAATTACTGAT
>334577
AATCGCACATTAGTTAGATGCAAATGATTAATTAC
>270495
AATTAACATCGCATTCTCAGCTATTAATTACAGAC
>933834
GCCTGTAATTAATAACATGCAATTCCCTTGTGAAG
>599155
TGGTAATTAAGATGAGCTCTGTCACTCCGTATTTG
>1015353
GGTTTTATGCTAATCATCCCGCTACATATTTTTTA
>1010899
GGTTTGCGTGGGTTGCGAGGGGTTTACGACTATCT
>141201
GGTTTGCGAGTCCATGCAAACGACGTCTTCCGATC
>799582
AGAGGTTTATGCAAACTAGGGTCGTTCCGGTTTGA
>946885
GGCCTACTGGTTTGCCTCGTTTGCATAAACCTTGA
>944650
TGGTTTATGCAAAAATTCTCGGGCAAAAAATGAGG
>610893
AGAAGGTTTATGATAATCAGCCAGTATGTGAATTT
>817797
GGTCGGTTTATCGCATATATTTATTTTATATTGTG
>549058
TGGAATTAGAATAACCCAGTATAACTGATAAACCG
>1072140
GGGGTTTATCAATTCAGCCAGTTATGCAGATGTAG
>328547
TGAAGGTTAGTAAAACAATTAACATAGTTTAAGCT
>649296
GAAGGTTAGGTTGATGGAGGTTTTACTTTGATGCA
>181970
GGTTAGGTTCATTTGAATGCAAAAAACGTATGGGA
>892281
GGTTAGGTCTGCCTAGTTCATTTGCATCTGTGAGT
>567737
ACATGGTTAGGTATTTGCTTACTGGGTCGATACGG
>523325
CGGGTTAGGGGTTAATGTGAGTAAGAACGTATGCT
>636452
TGTAGGTTAATTGTCAGCTTGTTAATTAGAATGTG
>347804
GGGCGGTTAATTCTTTGTATATTATAATAGCATCG
>652503
GGTGTTTTACGGAAATTAATAGATGACCTTGCAAA
>596639
GAATAGACTAGGGAAATTATCACGTGCACACCTGG
>223849
GGGGGTGTGATTTGCATAAGGGCTTAATATTAATG
>736159
GGTGTATATTCGGCCCATTCACGCCTAAAGGAGCG
>25350
AGGTGTATATTCGCCTAAAATTAGTCATGCGGAAG
>1128511
TGGTGTATAGTGATGCAAATGGCTCGGATCGTCAT
>318433
GGTGTATAATTTGCGTGTTCAGGGGGGTTTTGGAG
>574494
TAATGGTGGTACAAGTTTTGACTGCAATTATTTAT
>1081531
AGGGTGGTAATATTTGCATGCCTCTTAAGACTTAA
>674094
GTGGTGGTAACAAATTTCGTGCGGAACTTTGCTTG
>1075550
TGTGGTGGTAAAAAGTCAGTGGGACCAAGTTTGTA
>1083521
GGTGGGTTTGTTGTAAGATGCAAATAATAGGTCCG
>66387
TTTGGTGGGTTTCGTAGAGAGGGGGTGTACCTCCC
>292007
GGTGGCTACAATTAGCCTAATGTAAATTGTTAGAT
>666005
GGGTGGACTGGAATCTGATTAACGGGGAATATCAA
>1000141
GGTGGACTGACTACTAAGCGTTTTTGGCTAGGGTA
>804928
CGGTCGAACCTGTACGTACCCTTTCAGCGTCCACC
>31115
AGGTGGACCTTGATATTTTAATGAGTTAGATGAGC
>716979
GCGGTGGACCTGGAGTAAAATGTATGCTAATGGTC
>135610
TCATCCTTGACAGAAGATGCAAGTGGTCCACCACA
>362605
ACTGGCATACATCTATATTCTAATTTGGTCCACCC
>946884
CGGGTGCGGTTAAGCAAAGGCAAAGTAATTAGGCA
>130130
TGAAGGTGCGGGACTCTTTATGCAAAGTAGTCTGG
>182390
CGTTGGTGAGGAGTAGAAATTTAAATACGAACCTT
>930267
AGAAGGTCTTGAATAAGCAAATTCTTATAGTTCCG
>622277
GGTCTTCTTCTATGTAAATAAGGTTCACTCGTTTG
>330982
TGGGTCTTCCTCCGTTTGGTTTGACTGCTTAATTA
>688712
GCACGGTCTTCATGCTGAATTCAAATCCATCCTTT
>1123622
GGTCTTAATGAGATTCAATTGATGGCGTGTTTGCA
>81249
CGGTCTATGCAAAGGATTAAAACCGCTCAGATTTG
>591391
GGTCTATGCAAAAGCGGTTCCTTAGGAAGTGGCGC
>848895
GAGGTCTATGCAAAAACCTAGTTATGCAATTGTTT
>226874
TGCATATGGGATGGTTAATTAAGTCATAGACCACG
>584059
TGTGGTCTATCTTCTGAACTGCTATGGTTGGCGGA
>78545
GAGACATAAAAGATGTAAATCGAAACGATAGACCG
>301223
TACCGGTCTATCCTTGCATGCATAATGGCCACGCG
>810369
GGTCTATCCGGGAGATTGTGAATATGGAGATGCTG
>402979
NCTCGCATGTAAATAGGGTTCCTTTGGATAGACCC
>800688
GCGGCCTCTCTGAACATTCAAATGATGACTAGACC
>203959
GGGGGTCTAGGAATAATAAATGATTTCTTTTGCTA
>1033073
TGAGGTCTAGCCTAGAATTAGGTTATTCAATTCGA
>469623
GGGTCGGTGATTCACCGTGCACGTTAAGCTATGAA
>149493
GGGTCGGTGATCGGATTATCTAAATAGACTATTCA
>259779
ACGGGTCGATCCAGCTGATCATTTGTTTCGTTGGA
>382182
CTCAGGTCGAGTCTTTGCATGTGTTTGTTAGATTT
>641793
CGGTCGAGTAAATGAGAAGGGCATGCAAATGCGCG
>783276
GGGTCCTATTCTCAATCAAAAATTGGCGGGTGTTG
>126653
CATGAATAAGCGGAAGGTAATGAGGGATAGGACCT
>1128473
GGGTCCGATGCCTCCATTTTAAATCGTATATGTAA
>451912
GGTCCGAGTAATGAGCGACTGATCGTACACGTCGC
>791912
TTGGCCGTTCTAAGCGTAATGACATGCTCGGACCC
>1045062
GAGTGGTCATTTGTTTATGTGTATGTAAAGATCTG
>818981
TAGCGGTAATTTATTCTCTGACATTGAGATCTACG
>454452
TTAGGTAATTTATTCGTTAAGTCGTGAAACCTGCG
>609063
CGGCTCTTGGTGCGACATGCATGAATAAATTACCT
>179220
CGGTAATTTATTCATCGTAGCGTGACGAAATCATT
>870032
ATTATGCATACTTGTAATATTAAATACACCCGTCC
>129307
TGCGGGTGTATTAGCATAATTACCCGGAGTGCGGG
>107634
TTAGCGAGGGTTACTCCGCATTTGCATGACGACCC
>726101
AGGGGTATTGTATATGTAAAGGACTGAGTATTTGG
>162302
GAGGGGGTATTGGTGTCTTCGGCATATTTAATTTA
>317423
GGGGGGTATTCTATACATGTGTAAGCGATATTTAA
>1121036
GGGGGTATTCATTCAAACTAGGATAATTAATTATT
>886571
GGTAGGGGGGGAATTTGCATGTTAAGATGACGTGG
>16425
TGGGGGGGCCAAACCTATGATATTTTAATTGGGTG
>1120550
TGGGGGGAATACTTTGCCTAGGGAACTATTATGGA
>146370
CAGATAGAAGAGCCCAGCCAGCCCCTTCCCCCAAA
>407374
TGGGGGAAGCTGCTGGTGATATTAATTAATTTGAG
>410662
CGGGGGAAGCAAATTGGAATTTGCATGATCTGGAC
>1022154
AGGGGGGAACTAATTTAAATTCGGCGGACTAATGG
>96958
AGGGAATGATTTACATAACGTCATATTGTTCCCCC
>1005736
TCCGGGGGAAATGTGTATGCAAATGACGTTTACTT
>107269
CGGGGGAAATGCGTGGTGGAGAGAATGAATATTCA
>334946
TCGGGGGCTGAATTTGCGTAGGAGCATAATTAGAG
>28719
TGGGGCTGAATAGACCGTAACAAATCTTATATGTA
>625212
TGGGCTGAAACAAACTGTTGTATGCAAATTCGTTA
>591745
GAAGGGCGGAAATGGAAAAAAAAAAGCTAATAATA
>238001
TTGGGCGCTTTATGTAAAAACAAAGAATTGGATAG
>230946
AGGGGCGCTTCAGGGGGGAGTCTCGAAATTATTTA
>311193
CCGGGGGCGCTGTATCTACTAAAACGCATTAGCAT
>255619
GTTAGGGCCTTATTTACATAGCAATGAATGTTTGG
>1078527
AGAGGGGCCTTACTTAGATATGCTAATTTATGTAG
>98013
AGGCCGAAGTAATTCCATATAATGCTAATTTTAAG
>1116389
AGGCCGAAGAAGTGTATAATGCAAAAGACCGTATG
>480423
CGTGGGCCGAACTAATATGGATTTGCTAATTAGGG
>227018
ACATACATAATATAATTCACCGAATATTTTCGGCC
>948013
AGCCGGCCCTTTAATTAATTATAAACCCCTTTACG
>484243
GTCGGCCCTTGTCTATATCGTTTAACAGGGAAATG
>334324
GAGGGCCCTTGTATTATCTGTATCTTATGTAAATG
>103110
AGAATATGGTATGTTAATTTTCTGTCAAGGGCCAT
>1065176
TAGGCCCACCGGAGATTTAATTAGATGCAAAGGAG
>404598
AGGCAAATCAGTAGGGCGGATCATCTGACTTCTGT
>723571
TTGGCAAATCAGATTCCATGCAAAAAAAATTTGAA
>728189
CAGGCAAATCAGATGGTAATGCTGGGAACGAATAG
>211654
AGGCGGCAAATCAGAAGGAAATAAACACCTCGAGG
>1049194
GGCAAATATTTTCTCGTTCAATTAATAAAATTGAG
>838329
TCACTCTCCCCGGACCATAACCCACATATTTGCCT
>155289
TATTGAGATCAAGGATAGTGCACATATTTGCCAAT
>929675
AGGCAAATATGCTAAGGAAAGTATACCGCTCTCCG
>437719
GGAGTCGTAGTCAAATGAAAGTATATTTGCCTGAT
>762808
TACCCAGTTTTCGCGCGCCAATTATATTTGCCTTC
>599875
GGCAAATAGGTCGGCTGTTCTTGTTTATGGTTAAG
>142234
GGCAAATAGGATTTGAGTTTGCCGCACGACTTTGG
>136681
GACGGGCAAATAGCGGAGTCCAGGCAAATTAGTAT
>549839
GGCAAATAGCATGTAGAAAGAAAGCGCAATTTTGC
>235460
GGAGTTTTGCGTGAACTTTGCGAGTATTTGCCATC
>709007
AGGCAAATACGGAGGATACTAATTTAGGGGCTGAA
>130138
AACGTCATTTGGATGATTATGCGTATTTGCCTAGG
>920555
GCCTTCGGGCTAGTTAAATTGACGGTATTTGCCAA
>882752
ATAATGGCACGAAATTTGGAGGACTGTATTTGCCT
>1033535
AGGCAAATACACCTTCGTTTTATGGAGATGCGGAC
>812243
AGGCAAAACAGGATTAACCGTTCGCACTTAGGGCA
>1004264
TGGCAAAAATTTGCATATATAGTGTGATAATGTTT
>1065627
TGAGGGATGCATCGAATATTTTGATTAGAATATAT
>414501
GAGGATGAATGTTTGCATAGGTGCAAGAGTATGTG
>332580
TGCGGATGAATGTTTATGGTAATATGTCCGATTGT
>530528
TCGGATCTATGTAAATAAGTGGTAAAAATGTAGAT
>935123
CCTCATTTGCTTATGTTATATTTGCCGATCCTACG
>1024439
CACATAAATTAATAATATTCAAATCCGATCCTACA
>239942
GGATATGGTGATGAGTGCATTAACGGTAATTACAC
>895654
TAATGGATAGGTACGCAAATGGACCGGGCGAGGAG
>427670
GGATAGGTAACCACTATGTGAATGACATAAGCAAA
>336257
GGGGATAGGGAAATTTGTTGGGAAACTTTGCATGC
>330868
TAATAATTATAGTGGAGCATATTTAATTATCCCAT
>495548
TTGGGATAAATTATGGAAAGCAGGCGTCGTATGCC
>1114406
GGATAAATTACAGAAATTAGCATGACCGCTCCCGG
>532669
GGAGTAAGACAGAAAGGGGCAATAATATGTCGGAT
>166128
TACGGAGTAACTCGGCTAGTGAGATTTAATATTTA
>136146
GGAGTAACGAGTATGGAAATAAGCGATATGGAGGT
>431348
GGAGTAACGACACTTTGTAGAGAATGCGCCGTGTT
>894191
TACCATCGAGCTTAGGATTTACATTCGTTACTCCC
>1129658
GGAGTAACCTGCTTCATTTGAATGGTACGTTGACA
>555877
GGCGGAGTAACCGATATGCGAAAAGATGCAGATCA
>272292
GATCTGCATCTTTTCGCATATCGGTTACTCCGCCG
>187966
GACGTGTGCTCTTCCGATCGACGTGTCCCCTCCCG
>909413
AGCTTGGTATGCCCTATGTAGATTTCCCCTCCTCC
>369929
CGGAGGGCTGTTAAACATTCGGGAGGATATATGCA
>756244
CGGAGATTTTTGTTAAGTGCACTTCCTAAAATGCA
>1055656
TCGGAGATTTTGCATATTGATGAGGGTGAAGGGAG
>548980
GAAATCTGAATATTCCGTAACACGTGAGGTCCAGT
>127649
CCTTTATGTAAATGATCATGCAAAATAGGTCCTTG
>227021
GGAATTTGCATGCACTTCATTTACACACGTCGCCA
>104329
GGAATTTGCATGATGGTATAAATTTCTTTTCGGTT
>171584
GCATTCAAATTGTCGGGCCCTGTCGGTATTCCCTG
>855138
AGCCTCATTTGAATGCATATGCATTGGTATTCCGA
>164069
CGCTATGCAGATTAGGTGGAGTTCTGCTGTATTCC
>11284
TGGAAGTCTGTGAGCTAATTACCATCTAATTGTGC
>593091
AGGAAGCCGTTCCATTACCAAATTTCAGATTTGCA
>42096
AGGGAAGCATTAAGTAGATGATTGTAATATTGCGG
>907622
GCACGGCTTGAGTATTTGTTGTTTGAAGTTCCGAT
>276450
CATGGGAACTTATGCAAATTAATAACTAATTCTGC
>466055
CTTAATGAATTTAAATACATAGTAAACAAATTTCC
>206815
GGAAATTTGTCTAATTTGCATTAACCGCTTGGAGA
>1017204
TAGGAAATTTGTATATTCCGGCAATTAAGAATTCG
>372290
GGGAAATGCAAATGTGTGTCAAGACTTCAGGCGAC
>749530
TTTGCACGGGATTTGTTTGATTTTTCATATTTCCT
>36027
AAGGAAATATCTATATTAAATATGTAAAAGCTTGG
>281054
GCTGGTTCTGTGATGGCAACAGGATATTTCCATGT
>539856
TCAGCCAAATCGGTGTCAATTTAGTGATATTTCCC
>691767
TGCATGCATTTAGTTGACAAACGCATATATTTCCC
>1050191
GGAAAGATGGCCAGGCAAATATCCGTTGCCGGAAG
>532588
TAGGGAAAGATGAAGGAAAATAGGTTAGAAATAGG
>189046
GACGTGTGCTCTTCCGATCACGACGCTCTTTCCGA
>15881
CATAGCTTTTTGAATTATATTTGCATAAAATCGTT
>959521
TGTGCTTTGACTCTCAAAGTTAGTGGAAGGTCCGT
>1066833
TGGCTTTGACCGGCAGATTTTAAAATATTATGCTA
>702263
TGTTGCTTTAGAGTCGTACGCAAATTTAAGGCATG
>1064830
TAACGAGGGTCATTTGAGTAAGCGAGTCTAAAGCT
>261331
GCATGCTTTACGTTTGGCGGTTTGTAGATTTTGTC
>407959
GCTTTACGTATAAGAAAAGTGATGGAAGTGGGGCG
>97257
CAACGCTTTACGTAGTTTCAAGATATTTAAAATCG
>627920
GGGAAATTTACATACGGGTCAATGTAGGTAAAGCT
>882042
CTCCGCTTTACATGGAATTTTAATAGGTGTCCTCT
>591927
TATCTTAATAAAAGGGTTTTGTTTCATGTAAAGCA
>767448
TTCTCTATTCTGGCTGATTGGCATATATGTAAAGC
>1121117
AAATGCCCGCGGTTATGGATATATGTAAAGCCTGA
>1060276
GCTTTACAGGTCATATGACTTTATGGAAATTCGAA
>574919
CACTTGTGATATTAAGGGGGTCGGAAATAAGCCAA
>136874
ATCGCTCGGAGGTAAATACATATGTAAATAAGCAT
>1010885
GCTTATTTAAATTTGGGGTAGATTACGCGGCTGGG
>560134
GGGCTGGGTAATTAACATTCGTCGAGATATCCTTA
>225498
ACGCTGGGGTTATGAATTAGGCATCTAATTAAGTG
>494183
TGCTGGACGCTTCGGAGTACCGCATGCAAATTAGC
>393946
TAGCTGGACGCCAGATTTACAACCATCATTTGCAT
>1090382
TGCGGGGGAACGCGGTAATTAGCATCTCTATGTTC
>842723
GTTAGCGGCTTATTTGATCAGTATGGGGATCATTT
>1009405
GGGCGGCTTAGATTTGTATGGGGGAGGAGTATGTA
>418999
TGCGCGTTACGGGCATTATAATTAGCCAATATTTA
>993273
TAGCGCGTGTTTACATCATTTAATATGGTTTAGCC
>247312
ATATGCGCGTGGGAGGAAAAACTGAATAACAATGC
>658453
GTGGGCGCGTGGAGACTTTTGCATATCCTAAGGTT
>293866
GAATCTTAATAGTGAATAAACTTTCGGGCACGCGC
>706157
GTGCGCGTGCATAAATGTATGTAAATGGCCAGTGA
>290310
TGGCGCGCTATAAGTCCTCAATGCAAATTGCTCTT
>496716
TGTGGCGCGCTAGTCCTGATTCCTATTTACACGTC
>74010
GGCGCGCTACTTGTGAATATGCATGTGTTGTCGAT
>872856
CTTCGCGCGCGTTCCTAGTTTGGTTACATTTTTGT
>204682
GCCCATTTGATTATTGAACGACGACGCGCGCTCTT
>574535
TGCGCGCGGTCGGGTATCCTGAATAAATTAATCGA
>1004135
GCGCCCAGATGTATGCAAATCAGTATTATTCAAGT
>961812
AGGCCAGAATTAAGTCTCGAAATTATCTACGTTCG
>849127
GGGCCAGAATACGTTGATTTATTAGGTAAAACGGG
>746620
GGGTACGCGCGTGTATGTAGCGGCAAATTTCTGGC
>585506
TTTGATAGTCAAAATAGCGAGTGTGGAAAGTGGCA
>270646
GATGCCACTTCATTTTACATGGTATAAATTAAGTA
>1047266
AGAAGCCACAATTTGAATAAGTAAAATCTTAGTTT
>387791
TAACATGGTAATGAAGTGAAGTTTTCGATTGTGGC
>644958
GCATCTAGTTTGAATGAATAGCTATTGTGGCGGTC
>397234
CGCCACAATAAACGGGAGACTTTCATGTAAATTTA
>1024746
CAAGCCACAAGTTGTCCTACGCTTAAGCCTATATT
>397228
AGCATTTATGAAAAGGGCTGGGTAGTAAATTCGAA
>707055
CGAGAGATTTTTACAATCAATTGTCGATAAATGCA
>353986
AGCATTTATCCAAACCGGATGTTTAACATATTGAG
>1008921
GTATTCGTGCTAAGCAAATTGTCTGATAAATGCTG
>334175
GTTTGCATTTACACTCGATAGTAATCCCCCTTATC
>43390
TAAGACTGGTAGCTAGGACGTAATGTGTAAATGCA
>325474
GGTGACGCTGAGGCATGCATATATGTGTAAATGCA
>215480
GTTCAAAACACAATCCTGGTGCATGTTGTAAATGC
>1085151
GGACAGGTGGACAATTATCATATCGGCAATGCGCG
>723892
AAGAGTATGCGAAAAACTCCCAAGTTGGCAATGCA
>126
ACAAACTAGGGTACGCTTTAAGATCTGCGAATGCA
>608839
GCATTCGACGAAGAACACTCAATTTGATTAGTAAG
>1121549
GTTTGCATTATGTAAGTGTTGCATCTTCCTCTACG
>117337
GTTTGCATTATGTAAATGTTGCATCTTCCTCTACG
>900862
GGTGGCATTAATAATTTGACTGTAACATCTGGTTG
>172783
CGTGCATTAATAAAGGCTTAATTAAACTAATCCTA
>1006329
AGGCGTTCTTACTTCAGGCAAACCAGCTTAATGCA
>22817
CACAACGGGAAAGGATATAAGGTGTGCTTAATGCA
>186559
TATGATGGGCGATTTTGCATATTCGATCTTAATGC
>413527
AAAATTTCGTTCAGTCGGGACGATTTGTACATGCA
>827607
TTGCGCATGGCATTTGCCTGTATGAGTGGAATAAT
>628783
TTTTGCATGGCATGGTTTAAGGATTGGGTTTGCTT
>914129
ATTTGCATGGCAGTCGTATGTCCTTCGTTTTGACT
>1090406
GAGGCATGGCACCCGTTTATGCGAATATTCTAATG
>483260
CGCATGCAAATCCCTCATGGGCGGACTTATCTGGG
>135658
GGGCATGCAAATCAGGGCTGGAGAACGATCCTGCG
>387946
AATGCTAATTGAATCAGTGCCAAAATGTCCGATGC
>190164
TGAGGTCATGTATGCAAATTTATACTCGATGCGTG
>312018
CAAAGCGTGTGTCCAATTATGGATGCAAATATGCG
>377014
TCTCGATGTTTTGTACAGAGGTTTGCAAATATGCT
>677168
GGATGCATATTTAGAGGCGGATACGTTTTGAATAG
>514629
GGAGGATTCGGAGGAGGAAAATGATGTAAATATGC
>739380
CACGCATATTTACATATTCAATTTGATCCACCTTG
>179211
TACTGAGTTAAATCGGGCCTCCTATGTAAATATGC
>702923
AGCATATTTACATACGCTCTAGTATTCTGCATTCT
>91158
CGCATATTTACATACACGTCGTTAGGTTAGTTAAA
>1044862
AAATGCATATTTACACGTCCGGCTAATTTTTGCAT
>848806
GCATATTCTATAGTTCGACTCGTGACCGTTGAATA
>185433
GCATATTCTAATTTAACCTAGCGTGGATCCTTTGG
>1029119
TTGCATATGTATGGTAATAGCCAGATTGAATTTCT
>1075149
GCATATATTGGAATATTATCTGCACCCTCGTTGGT
>560900
GCCTGCATATATCAACAGCAAAATTTTTATATCCG
>615257
AGCGCAGGGACAGGGCGTAAGACGATATATATGCA
>40445
AACCTTATATACTCGAATGTCATGCTATATATGCA
>517213
TTATACCCTCGTTGTCTTATTTTGCGTATATGCTA
>427925
TAAATACATGCAGACGATAGGCAGTCTTATATGCT
>434853
GAAAGTGATCCATAAAAATAGCGAAGTTATATGCA
>454559
AGTTTACATGTATTTGATTCGCGTTATATGCGAAG
>331948
GCATATAACGAGGGAAATGAGAAAAAGTGCTTGGG
>1049893
TATGCATATAACCGCCTTTTTGCATACAACCCATG
>735466
ATGCATAGTGGACTAAATTTAATACATTCATTGGG
>1131744
CTACCTCATCATGCCAATGACCCGCGCACTATGCA
>1054924
TGACTTCGGATCAGCCAATTAGCAGGCACTATGCA
>138323
TGAGCAGACTGATCCTATCTGTTAGGCACTATGCA
>796122
CGTTCTCGGTCGTGCATAATGTAGACTATGCAGAT
>1020389
TTAGAGGCTGCAGGTTAAATTAAAACGACTATGCA
>931315
TGGCATAGTCGTGGGTCACTCGTCAAATTTATGTT
>355081
TTTGCATAGTCGACGCAAGCGCCAGTGAATTAATT
>806196
TTGCAAAGCCGCGTTTGTTTATATTCGACTATGCT
>826315
GCATAGTCCTAGCGCGACCGATTTGAATATCTAGT
>1121592
CTCGCAGTGACTAATTTGCCTCGGACTATGCTAAT
>217958
GCATAGAATAGATTACAATTCGAAGGTCATTTCTA
>763841
ACCCGTGTCGATTTTAATTTGCATGCTAGTATGCG
>111010
TGAAACGATTATAATTACGTGACGTGTAGTATGCA
>12748
GTTAGCAGATAGTTAAATCTTTGTGGGGGTATGCA
>557172
AACAACTAGGAAAGATGATGCAGACAGTGTATGCT
>1044363
ACTTTACATAATAAAGGTCTCAAGGTGTATGCATT
>318158
CGAAATAACAGTCAACGTCAAAATTGGTGTATGCA
>668181
TTGCATACACACCATGATTAGGACGATCCGCATGC
>638376
NTTGACGGGTTAGAAGAGTATCAGTTGTGTATGCA
>141637
GCATACAATTTAAATACTGAGGCTAGCTCGTTTTG
>102743
TTGCATAAGACCGATATGGAGTTCGACTTTACGTT
>1038496
GCGCATAAGAATGAAATAATAAAGGATGCAAATTT
>708950
TATTACAGATTCATCTCGAATCCTTCTTATGCAAA
>451116
GCATAAGAAATTCTTGTCGAACACTCGAGAGGTCC
>950415
GCATAAGAAATTCTTCATTCGTAGGGAATATCATA
>117285
GCATAAGAAAAGGGGGATAGATCGCCGGTATAATG
>178486
GCATAAGAAAACGGTATTTTTTATGAACATCCTTA
>482592
GCATAACTTTTGATAAGATATACTCGAATGTTTAC
>94085
GCATAAACTCTATGGTGCTGACCTTCCTCTGTTGA
>122601
TCCCTAATTTAGGCAAATTGGCCGAGTTTATGCAT
>344336
CGTCGCAGGTTTGTGTCTGTATGAATACGTAATAG
>1082771
TGGCAGGTTTGAGAGTTTACCATATTGCAAATCGC
>770695
GATCAATTGGTATGTAAAGTGGGGCCGATCCTGCG
>199637
AATAAATATGAATGAGAAGGATGGCCGATCCTGCG
>769923
ATGGAAAAGACAAGATTTCTTTATCCGATCCTGCG
>29167
TTGACTCGGGGGCCCTTTTTGTTTCCGATCCTGCG
>22538
TGCATATGCAAGTTAAATTGGTAGGCGATCCTGCG
>1062941
TATAGCAGCTCACGAATAAAATTAGTACATATTAT
>453332
TTCAGTAAACAAACACTTATTCGGCTAATCTGCAT
>123019
CGTAGCAGAAGTCCATAGTCGAAATATTTAAATTG
>473100
CCTCGCACGTTTTTGTCAAGGGTCATTTTGTCTAT
>1060338
ATGGAGATTTACATATTGTGGATATTAAAACGTGC
>503399
GGGACTAACCGGCTGGGTAAGGAGGGCATTTGCAT
>1101016
TAATTCGAGTATTATATTATGGGGGCATTTGCGTC
>706410
TGATGCAAATGAAGGCGTCGTAAGCTATCTTTAAG
>1035759
GATGCAAATGAAGCAGATTGTTATTGGTTCTTTTA
>582732
TATATCCAGCACTTTGCTTACATAATATATTTGCC
>266705
ATGCAAATATATGTATAGGCGCGTTACGGCAGGGG
>1086781
CGTGACTATTATTTGTAAGACGCGCATATATTTGC
>452565
GCAAATATATAAGGTGAACCGCCACCCTAGTGGTC
>531673
CACCACCATCTTGTGTGTTTTACTATATTTGCATG
>570880
GATCGTCGTATTTGAATAACTTATGTAGAAGGCGA
>1094925
GGCCGATCGTCGGGAGGGAAAGCTGGTCAGACTAG
>701464
AATCAGTATGTTACAATGCAAATTTATCGTCCGCG
>524607
TAGAATTGGCATATTATGCAAAAAAACTCGTCTGG
>510790
TATTGACGAACCTTGTAGGATTCCATGGAAATTTC
>657299
CAAGACGAACCTACGGCTAGCAGCAAAAACATGTT
>682670
AAGGACGAACCGGATATAATAAGGAGAAGTATGTA
>892954
GCTGTACCGGCTATCGTGGCCTCGGGTTCGTCCCC
>426823
GATACAACCTATAATTTAGGCAAATGTTCGTCTGC
>443289
GCGGATTGAAGGTTTCACTTTGAATGTTCGTCTTC
>799208
GGACGAACACCAATGAGTACCTTCCGGAATATGGT
>889560
CAAGACGAAATTTGACTACCTATGACGCATACGTA
>312862
ATAACCGGACTAATTAACTGGCAATTAATTTCGTC
>979614
GACCTGGGCTTAGGCATATGTAAATTGTCGTAGAT
>720132
GACCTGGGACAACGCATTATGCATCGCAAATTAGT
>470067
AGCGGACCTGGATATTTGCATATATTTTTCATGGT
>1072482
CCATCGAATCCTGCTGGGAAACACACGTCCAGGTC
>509188
TGGACCGTGTGTAATAACCCCTGAACATGACAGAA
>17363
GACCGTGCGATTTGCATTTCATTATCGTTGTAAGC
>988963
GCGACCGTGATGCATACACAGATGCAAATGTTCTG
>916657
GGGACCGTGAGACCGACGAATCTGCATAATTATTG
>487456
CGAGTCAAAACAGATACTACGAGGGGGACGGTCAG
>896475
GACCGTATGCCTTCTGCATGAATTTGCATGGATCT
>125088
CTGACCGTATAAGTGCGTTGTCATTAGCATATTTG
>738295
AACTTGTGCAAAGTAGTACGGTTGATTTGGGTCGA
>302361
CGTGGACCCAAAGAGGAGGTCAATTAGGGCATTTG
>1008012
TACGTCGTTTTTGCATAACGCCTTCTTTGGGTCAT
>231182
GTCGGACCATTTTGCATACCAACTTAACTTGCAGT
>81969
GACCATTTTCATACTTGCCCACATAATTTAGGTAA
>699054
GAAATCATTAAAATCCATCGTGCATAAAATGGTCG
>281915
GACCATTTGATAGTTAAATTGCGCGAGCTCTTTGA
>1098443
GATGCAAAATCGGGGGGGACTTCAGGGAAATGGTC
>880137
CATTCCATCGCGTGAACTTATGTAGGTGGTCTCAT
>172563
GGACCACCAAGCCAGAATCACTTTACATATTCTGC
>934807
AGAGGCACTCCGGGAAAATTTGCATGTGGTCTGGC
>481964
TACTCTATATTAAATTTATACACAACTGTGGTCAC
>314531
GGGACCACACGAAAACATAGACCCGGGAATATGTA
>555455
AGACCACACCCACGTAACCAAATCGCGATCCTTCG
>483613
AGCTCGTTTCCATGGTAAAATTTAATTGTGGTCGA
>346635
TGACCACAACCTTTTGGTTAACGTATGCAAATGGG
>1036295
CGACATGCGGATGCAAATTTTATATAAAAAATTTG
>210351
GACAAACTTGGCGGGATAGAGATCTATTTAAATTC
>987671
GCAACCAGGGGTAATGCAAACACATGGTAATTCAT
>315092
GAATTACCATCTTGAACGTGCATACTTTATTGCTG
>138336
AAGGGGCGCAGAAATGGGAATATGGTAATTCTGTA
>1026890
GATGAAGTTTTAACATAAACTGCGATAATTCATTC
>788625
CGGAATCGGTTCTGTAGGCGGTAATCAGATATGGT
>1077984
CATTTCTTTATGTAAATCGTGAGACCGATTCTAGG
>848447
GAATCCTTCCGGGGCATCATGTAAATCACGGTTTA
>1103773
GAATCCTGTAGTGTACATAAAGAGGTTTTTTGCAT
>388240
GGTTACGGCCCAATTAAAATAGACGGTTATGATTC
>360672
AGAATCAGTATTCATAAGCGTGTGATGTCTTTTGC
>63951
GAATCAGGAGAAATTTGAATGTAGGGCGGGGCGGA
>1016932
TCTGAATCAGCATGTGATGTGATAATTAGCATAGC
>833129
GGGAATTCTTGCAACTCAACGGATAAGAATATTCA
>346837
CTAATTGGCACCGAGATCCAGGGACAGAATATTCA
>330377
GAATATTCTCTGAGCTCTATTGACTAATTAGTTTG
>403947
GGAATATTCTAATTGTAGAGTCAGTCATTAGGGGA
>494054
ATTGAATATTCTAAATGGTGCCGTAGGTCACGCGC
>462156
AGTACAGCTATATGTTTTGTTATTCCGAATATTCA
>1050575
GCGAACTTTATGAAAATAGGATTGCGAATATTCAG
>539919
TTATGAATATTCACATGTTCTTGATGGATAAATCG
>308994
GGAAGAATATTCACATGTAGTAGATTAACATACAG
>144011
GAATATTCACATATTAACTTAGTTGGTTCTTAAGG
>533333
TCGATTTATGCAAATACAAAAACGCGGAGTATTCA
>13576
CACATATTTCCATATGAAAGATTGAGTATTCAAGA
>967130
TCCGAATACTATTTATGTATTAATCAAAATTCTTG
>367392
AGGAATACTAGATATCTTTCTAGTTATATTATGCA
>1059440
GAATACTACAATGTGGTTAGGTCGACTCGTGGGTT
>793414
TGGGCTGTCCTAGATATTAATGTAAATTAGTATTC
>346113
GAATACTAATGAGGGATACATACGATATATGATGT
>49652
TGAATACCATTAACAGGTCGTCTCGCATATATGAC
>162734
TATCAGATGCCATGCAAATACCGTATTGGTATTCA
>1040013
GGGGGAAATATGCAAAACGAGAGGAAAATGTATTC
>359690
TGAAATTTGCATATTGATAAATCTGAAAACAGCGT
>141679
CAGACTGGGGCGGAATATGATATATGATAATTTCT
>120275
CACAAATGGTGGGAAGTAATTATGATAATTTCCCG
>203608
AGCCAATTTGCCTAAAGTTTCAACTTACCTTTCGC
>562908
GGTGAAAGGGTTTTGGGTAATAGGGCAGGCAAATA
>565381
TGGAGCTTCATTAACATTGCGATTCCCCCCTTTCA
>1075275
GAAAGGGGCATAGGAATATTTTATGTAAATGCGCG
>1132770
TGAAAGGGGAAATGCAGATATAATGGCTGAATATT
>706552
GGACTTTGATAGTCAAATCGGCACCGATCCTTTCG
>1029071
AGAAAGGATCACGTCAAAGTGAATATTTAAATGCC
>1081472
GAAAGGAGGCGAACCATGCCTTGTGCATCATCGAG
>153247
TGCATAAATCGTATTAATCGTAATCCTCCTTTCTT
>866890
ACGACGCTCTTCCGATCTACTTAGCTCCTTTCTTT
>1096080
GGAAAGGAATTTGCATTGGTGAAGCTAAATATTAG
>156807
CGTACGACCTGTTTATTATGCAATTCCTTTCCGGG
>436747
GTGGAAAAGATTAGGAGGCCTCAAAACTCCAATGG
>97716
CCGAAAAGAGTGCTTAAACAGCTGTGTTTTATGCA
>414858
GACGTGTGCTCTTCCGATCACGACGCTCTTTTCAT
>140949
GGCGAAAAGAGCATACTTCTGGTACTTCCCTCCGG
>196011
TATGACATGTACAAACATTTGCATCTCTTTTCGGT
>906513
CGTGAAAAATTCGGATACGGTTTTATGGAGATTTC
>530758
GCATTATTGGAATGAAGTTATGAACATTTTTCCCG
>225069
GGAACGCCAAATGGAGGAGATTTTACATTTTTCGG
>662559
TGAAAAATGGAGTATATTTGCGCCACAGGAATTTG
>163993
TTTCATTAGTCCGATCAATCTCATTTGCATTTTTC
>329519
CGAAAAAAGGCCGGAATTCTAGATAGGCTAAGGCA
>604527
TAAGAAAAAACTGAAAAAGATGTTAATAAGAACTC
>684328
TGACCTGCATAATAAGTTAAATTGCATGTTTTTTC
>740362
AAACTCCAACCGTTTATATTTGCCTGTTAAAAAGT
>14
NCTTTTGTTTTGGCTCATCAGGCTCATTTGTTTAG
>906718
GCTTTTGTTCACGCTACAGAAAAGGGCGACCTCTT
>944465
TCCTTTTGTTAAGTAGGGCGGAGATTGTTATTTGC
>161386
CCTTTTGTGCAGATATGCTGATTTTCATTTATGTA
>387787
GTGGCGGATTACCCTAGCATGTTAATTTTGCAAAG
>1099266
TAATCTGCATTAGGCGGTTATTTGCATCAAAGAAG
>860797
CCTTTGATGACTCTTGTTATTTGACCAGATATGCA
>307977
AGTTTTGCTTAGCGACGAATGGCTATCAAAGTAAC
>206471
TATCCGGAATTTGCATCCTTCAGTTATCAAAGTTT
>568009
GATTCGTGGTCAATTTACAAGTTCTATACAGAAAG
>1022427
TCTTTCTGGTATTAATGACTGGATCATTATGTATT
>633459
GGAGAAAAGAGGGTTCAGATATGGGCCAGAAAGAT
>297331
TCTTTCTGGCATTGGTACTAATTAATGTCTTTAAT
>1057134
GCTCTTTCAACGTGCGATTAGCATAATTAGATAGG
>944643
TGCTTTCAAATTCTCGGCCTTTTTACATTGAATCT
>638365
AATTGCAAAACAGTGGTCGCACATTTGAAAGTGAC
>44023
TGCGCATGGACCTTCCGACGAAGACACTTTGAAAG
>261412
GACTTTCAAAGATTGAGGACGCCAGCGAAAACGCG
>299193
ATGCAAATCACTAGGCGGTATGCATTTTTGAAAGT
>189370
GGCTTTAATATTTGCATGTATTCCTCAGACATGTT
>904288
GCTTGGTGTTCATGTAAATACTGAATTTACCTGTG
>100675
CACCTTGGTGTGTTTTGCATGCGTGGATAAATTTT
>30687
GCGTCTTGGTGTGTTAATTTAAATAGACGACTGGT
>974021
GCGTCTTGGTGTGTTAATTAGCCCCGTACAGCTTG
>756887
GTGCTTGGTGTGTATTATAATATCAGGGAGGTTTA
>876925
TACTTGGCTGCTTTAATAAAGATATGCGATATGCA
>864131
TGCTCTTGGCTCAATTACGTATTCTAATTTAATAG
>763698
TACGTTTGCCTCATACATATGCATGAACTAAGGAT
>139312
TCTTAGTTAAAATGTCAGTATGCTAAGAGTATGCA
>572655
ACATATTTATTATTGTAGAAGTAAGGGGCTAAGCA
>722352
GTTAATTAGCAATGCGGTTTGTGTAAATGCTAAGG
>1124498
AAATCAATATATGGAAGACATGCAATGCTAAGTTC
>530406
GCTTAGCATCTAATTTGGTTAGGGCCGATCCGGTG
>977043
GATTAATTAGCTCGCGGTTGGTGGATGCTAAGTAA
>100205
ACTTAGCATATTGCGGTCTGGTCGAGTTATCTCGG
>1072723
TGCACTTACGTTTAGCATTCATTATTTATTCAAGG
>113982
ACTAGATTAGAAATTGGATAACCAAATTAAGTTAT
>1066378
CGTTAATGGGATGCAAACGGGTACAGTTAAGGATT
>926175
TATAGCCCTTTGAGAACATGTAAATTGAACAGCGG
>191016
GAAATAGAGTGGGTAATTTATGCGTTTGAACAGCC
>914698
CTGTTATTTCTCTTTGGGTAGGAGGGTCTTTCATG
>175494
AAATAGATCAGGTTAAGTAAAATAGTAAATAACAG
>429482
CTGTTATTCTGCATCACCCCCAGAGTGCTGGCGTC
>756010
TGCCTGTTATTCACGGTTTATGCCTAATCGTGTTA
>256876
ATATAATCATATTTCATGTCATTTGAATAACAGCC
>486362
GCCGTGACGTGTGCTCTTCCGAACAAAACCAGATG
>465246
TGCGCGATTTATCCGTGTATCGAATGCAAAACCAG
>922633
TTAGCTGGTTTTACATAAATGAATTACAATACGCG
>104342
CCTAACGTGCTTTTTGTTTCTACAGACAAACCAGT
>107995
TCCTGGTTTGCGTTTTGCCTGTCAAAGAAAAATTA
>8186
AAGCTGGTTTGCGATATTTAAGGGATGTAAATATG
>407373
GCGCTGGTTTGCATTTCCGTAGTTATGCTATTTTT
>336073
ATTTTCATGTTCAGATTTCTCATCAAACCAGGCCT
>84152
TATAAGAATTTTAATAATGCGTATCAAACCAGGTA
>249288
GTCAAAAGCGGTGGGAAAAGTATGAGAAACCAGCC
>818705
CAGCTGGTTTAGGTAAATTGGGCTCCGGGCATGTA
>451623
GTGGCTGGTTTAAATATGTCGAAATAGGCAGGGCG
>15966
CCTGGTTGTTTTCGTTCTTTGCATTTGATTATATA
>711248
CTGGTTGTTTGTTTAGGGTAGACATTTTATTACGG
>220432
GTATCTGGTTGTTTAAATATATGAATAAATATGCG
>1069614
TGTACTGGTGAATATTCATATCAATCCACGAAGCT
>336697
AATCTGGCATTTTAAGTTCGACCATGAAATTATGA
>759188
TCTGGCATTTGAATTGTTTTATTTATGTTGGGGCG
>854543
TCCTGGCATTTACAAGTTGACCATTTTTGAATTCA
>1030237
GGCCTGGCATTGAATGTACTTTTAATTTCTATGTT
>1108935
TGCTGGCATATTTGAATTCTCTTTGCTCTAATGTA
>395750
GGATCTGGACAATTAACATATCGAGAGACTGCGTG
>258479
GCCTGGAATTTGTTTGGCGCTTTTCATCCCTATGG
>213949
GAATAGGGGTCCGCATAATGACGTAATTCCAGCTT
>877657
CGCTGGAATGCCCAACGCAAACAGCTTTGTATTCA
>869407
TATCTAGGAATTTGACTGCCAAATACGATTCCAGC
>168451
ACATATTCGTGGACTCAATGGTTTTCTGATTCCAG
>630535
TGATTAATGCAAGTCAAAACCCATCAAGAGCAGAG
>812481
TGCCTGCTCTCGTCTGTGAATATGCTGGATATGGT
>754624
AACTGCTCTCCTTGTCGATATTTGGCTTATATTCA
>342262
TGCTGCATTTTGTTTATTCAATTCGACCGTTGGTC
>608899
TACGCTGCATTTTATGCAAATTCACCGATCCTACG
>852550
CTTCTGCATATACCGTTCACAGTATACATAATCTT
>71441
AATCTGCATATAACATATATGAAGATCCAATATGT
>353329
GATCTGCATACTTAGTGCGATTTAGGTAAATTAGG
>700253
GCCTGCACATATTTTATTTATGATTCTATTTTTTC
>1032557
AGTCAGACGATATGCAAATGAGTTCCTTTGTGCAG
>1053052
AATGCTAATTTCTAAAGTAAATATAGGAATACGGT
>762076
TGAATATTTAAATCGTTCAATAGGCGAAATTAGTG
>10134
CACTAATTGGGCACGACCAGGAATGCCTTTATGCA
>957988
TGCTAATTAGCGTAAGATTCGAATTGCGGGAGGTC
>297831
TTATTTTAAGCACATAAATCGTTCGCTAATTAGAT
>904879
ATAATAAGAGCAGTCGGAAAACCAGGCTAATTAGT
>1035997
ATAAAACGATAGCATGGCCAATGCTAATTAGAACG
>1045331
TAGCTAATTAGCATGAAAGTGTAGATGGTAGGGGT
>1049755
GTTATAACAGAATACACAAATTATGTAAATTTAGT
>166880
GAACGTTCATAGAAATTTGCATGTCCGGGTGAGGG
>102176
AGCGTGTCGTAGGAAAATATTGGATTATTTATTCA
>298748
ATCAACATTAACATAAATTAGCATCGACACGTCGG
>644827
CGTGGTACAATTAGTTTTGCTTCTATTTACGTACT
>394744
AGCGTGGGTTTCTTTGCATTTTCCGTCTCATATCC
>259470
AGGCCGTGGGTTATGCAAAAGAGTTTAAACGTGTT
>710257
CCGTGGGTGTTTTTTCATAATTCAGGGAACTGTTT
>656140
GTACGTGGGTCTAATTTGAGTCTTGATTTACATGT
>1096867
TTACGTGGGTCGTGCATTATGTGCTATTCAAATTG
>113830
GGATCTCTTTAAATATAGGGTTTCCCGAGCACGGC
>1104171
CCGTGCTATGCAAAATGGCAAGTAACCAAAGTGGG
>53964
CGTGCTAGACGAGTAAATATGCAAAACAAATGGGG
>784452
CGTGACGCCCTATGTAAATTGACACCTAATGAATG
>318631
TTGCAACGCAAATCTGTTGAGGAGGTATCGTCACG
>615747
AAAGAATATGCAAATCGCTTATTTGGGTTCACGTC
>848754
ACGTGAACAGCAATTTGCATGCGGTATAACATGAG
>1025333
GCCGTGAACAAAATTAATGCGAATGAAATTATTTG
>1080203
CGTGAAATGACGAAAGTATATGCATGTAAATTATC
>155728
AATTTTCGGCTTTGTGATATGCAGGGCAGACGGAA
>1099521
CGTCTGCCCCGATCTCCATAATCCATACATTCATT
>1020565
AACATAATGCAAATGAGGTCATAGTGCAGACGGAT
>320728
CGACATTATCATACATTTAGACCTAAGGCTACGAC
>103562
CGTAGCCCATGGTGGATTTGTATTATCTTTGCCTT
>1041204
GCCGCGTAGCCATTCTCGAGTCATTCAAATACCCT
>837045
GGAACTGACCCCGAAGTGCTCTGTGGTGGCTACGG
>96321
GCGTAGCAATTAGTAGGCCTATATTGGCTAATTGG
>166321
GCCATGCTAATTCTCCACGTTCGGCCTTGCTACGG
>693689
CTACGTAGATTTGCATATGCGGTCCCTTTAAAATA
>861842
ATCCATAAATTAATACCTTTCCATGAAGCGTACGA
>1070460
CGCGTACGCTGAGTTAGAGGGCCATTGATAGGTGC
>796225
TGTACATAACGCCACCCTATTACATGTAAATTACG
>461074
ATTCAATTCTCGGGATAATTTACATTACAATTACG
>486787
CGTAATTGGTATGCATAATGAAATCTGTTCTCTTT
>284053
GTTAAGGGGCACGGTGAGATGCATAGGCAATTACG
>637910
GCCGTAATTGCATCGCTCAGCCTCATATCTATGGT
>79092
ATCGGGTTATTAGTGGAATGGTATGCAATTACGCA
>659244
TAGAGATTATTGCATTAATATATCTGCAATTACGG
>564659
AGACAAAATTCGCAAAACACAGGAGTCAATTACGC
>216692
CATAAAATTAGTCACTGTGAATGTCAATTACGTTC
>1052774
AGAACGCCTTTAATTTGATGCAAAATGTCCTTACG
>123474
AGAACGCCTTTAATTTGATGCAAATTGTCCTTACG
>1100780
ACGGTAAAACTTTGCATTAACTATAAGATTATTCT
>840095
CGGGTCGGACGAGAATTTGAATATGGCAGCGCTTT
>862131
TTCACATCTTAAGTAGGGCATTTGGCTTAACCCCG
>398579
AATTAGCGATAAATTGATTCTAGAGTCACACCCCG
>22188
GATCGGGGTGGTATGCAAACTACTTGCGATATCTC
>243695
CTCCGGGGTGCATAATAGTAAGCAATATGCATATA
>862815
TAAGAGTGGGCATTTGCATGGGAAACGTCACCCCG
>488192
CGCGGGGTCTTAGATTAACATCAATAATGGGGTGC
>443534
TTATCGGGGTCGATTATAATACCGTGGGTTACTTT
>190421
CGGGGTCCGTTGAAGCTAAATCTTAAATTATGCAG
>41216
TCGGGCTGGAATACATTAATGCTGTCTATTATCTC
>445540
AGCCGGGCTGCCGGTGGTTTGCAAGTTTTTTTGTA
>33981
AAGCAGTTGCAACTGGGAAATTTAAATCAGCCCGA
>246812
CGTCGGGCATTCCGCTTACGATTGTTTGATATTTA
>399466
CACGGGCATAGTCAAATTTGCACGTTGATTAGTCT
>803072
CGGGCATAACTAATGCCATCTGATTAAAATTTGTT
>1011817
CGGGCACTCAGTAAAATCATTAAATGGAGATTCAA
>825752
TCGGGAGGTTATTTCGCATACGCAGTCATTATAAT
>1065360
ACGGGAGGGGCCCGCTCTTGAATAATTAGTTTATC
>242146
GACCACGATCTTACGCAAATACAATGTTTTCCCGG
>535452
GCGGCTTTTATATTGTGTTTTATTTGCATATTCCC
>1031933
CGCGTTGAGTGACTTTCCATAGTGAAATAGGGGCC
>25347
TATAATCTACTGATATAATATGCATGGTTGACGCG
>276481
CAGCGCGTCAAATAATATGTACAAGAGAGTATGTA
>662885
TAAGACAACGAATGCAAATTTTGGAAATACGCGCT
>157932
CGCGGGGCAACTATTATAATGACGTTTTGATTCGT
>58820
AGCGCGGGCTTGTATATAATTGTCACAGATATGTT
>283652
TCGCGGGCTGGCTTTTCGAGATGGGCTAATTTTGG
>688065
TTACGCGGGCTAGAATATTATAATTCAACCTCGGG
>588056
TCGCGGGCTACTTAGCATACACAGAGGCTATGAAT
>94096
CGCGGGCGTGGTATTATGCAAAACGCCAAGTAGTA
>731812
TTCGCGGGCGAATAAATTATGTTAACTCTTTATGA
>1094533
ACGCGCGCTGTGATTAACATAAGGGCAAATCTGGC
>455848
TCGCGCGCATATATTTCGTTTACGTTAAACTTTCC
>306847
GGCCCGCGCGAATTTGAATTTATTACTGGATTGGG
>1029512
TCGCGCGAATTTACATATCTGTCATTGATAATCTA
>1123416
ATATATGCATGAGGTGATCTTTTTACATGAAGGCG
>1059238
CACGCCGGGGTCATATTAACATAATATTGCTATAC
>382851
CGCATTCTTGTGCATAATTGGGGGCCGATATACGG
>102341
CGCATTCATTAGCCGGCATTAGCATAGATATCTTC
>627153
TATATTGCGTTCTTAATCACATTAGGCATATGCGG
>224173
CGCATATGCAGAGTGCGTTATAAGTCATGTTCGTG
>259480
GGAGCGCATATGCAAATGAGGGCATCACGTGAGGT
>343282
GAATAGTGACTAGTGGGAATATTAATGAATCGACG
>184385
GATCGATTCATGCTAATTTGTAGCCCATGACTCTG
>1048904
AAATGTTACTCGAAGCTAATTAGCATGAATCGCTC
>159791
CTAATTTATTAGCTCTATGTAGATTTATGAATCGC
>978353
AAACGATTCAGGTCAGATTTATTCCATAGTCCGTA
>585788
TATGCAAATGAACTGAAATGTGCTCTGAATCGGTC
>922334
CACAAGACGAAACTCATTTGAATACGATATCATCG
>774256
GGCCGATGATATATGGGGATTATGAAAATTAAGTT
>498710
TGCCCTAAAATAGGATTTGCATTACTTATCATCGT
>241103
TCATTTGCACATCATTAATTAGCATCCTCATCGCT
>593085
CTCGCGATCTAATCTGTGTCTATAAATATTCTGGG
>416328
AGACGAGTATAAGGAATTAATTAGCTTAGATCGGG
>454637
AGGTCGATATGCTAATTGTGGGGGGTAAACATCGG
>396433
GCATGGCTGCTGGAAAGGGGTTTTAGCATATCGGA
>671589
TGCGATATGCCTAATAGGATTCAATTAATCATTCG
>915387
CACGATATGCATGCTTATGAAGGGAACGCAAATAT
>309906
GATCCGATATGCAATGTGACAGTCACAATTAGCAT
>107935
GTAGCAGTTTGTACAGCTTGGGGGTTTGCATATCG
>444414
CAACGATATGCAAAAATAATGAAGTGCTGTATCGG
>301721
GACGCGATATGATTATTTTTGAATAAAATTGATGG
>684300
CGATATCTCCCTACGTTATGATAATGGGGTTACCC
>1037906
CGATATCGAACGCATTTGTGAATGAGGTGTTGTCA
>21896
ATATCGATATCCAGGTTACATTAAGTGCATATGCT
>4948
ATGATGAGGACAGTGTTAATGCTAATTTAACTCGC
>1035442
GCGAGTTAAAGCAGTATGTTAATTTTTAGTCTGTT
>971290
GCGACAAATGCACTCATCTTGGATAGGGAAATTGT
>122705
CGACAAACTGAATACTTAGGTACGGTATATTAAGG
>895326
CTAAATTTACATATTCTTATTGCAGTGGTTTGTCG
>1059657
TTTACATCCCATCTCTCTCGATGCAGATTTTGTCG
>1020143
AATGCGACAAAAGTTATGCAAAGTGTACGTATGCT
>852627
ATTAACATATGTATCGGGTTCAGGGCAAAATTCGT
>45056
CACGAATTTGTTTCTAGACATCATCAGGATATGCA
>236047
TATGCGAATTTGTCAACCGTTATAGACCGATTGTT
>150917
AGACGAATTTGTAAAACAGTAAAATGCTATTCATC
>583093
TATTTTAATGCGGGATTTCCGTGCCAAATTCGCAG
>182099
AACAAGGGCTCTTGTATTAGAATACGCAAATTCGA
>27494
TGCGCGAATGTGAATAAATTATTTGAAAGACAATT
>86677
AAATATGCTCCAAAGGTAGGGTATAAATACATTCG
>355645
GGACAAATGAATATATGTTAATCCTCATATTCGCT
>275688
GAATAGTTATTAGCATTTCTTCTTGTGGATATTCG
>1098961
TCCACGAATATCAATGATTGCATGCAAATTTCAAT
>1071333
GGCCGTATGTAAAACGCATAGTTAGTATATTCGTG
>630944
TATTAGAATGTATGTAACTGTTATTGGGTTCGGGC
>883788
GCTCGAACCATGCAGATTTGAGCACAATATTGTGA
>533573
CGAACCAACGGGGGGTTCTTGCGCCTATTTTACAT
>745136
GCATATTTGGTGATAGTCTACATGCATGTTCGTCG
>1060417
ACGAACATGAATAATCAAGAATTTAATGGCCTAGG
>310114
AAATATAGGATATACAGATATACAAATCATTTTCG
>831342
CCTTTTCATACCAATTGAATTTTTCGATCATTTCT
>658190
GCTTCCTTTTCATAATGAATCTTAAAACATTTTTT
>523965
TAAGATTTTCATTAAATTAAACTTATGAAAAGGGC
>738818
GGACAGTTGGCAAGATTTGTATACGTTGAAAAGGA
>130136
CAACCCTTTTATTGAAATTCTACGGAAATAGATTT
>1011556
AATAGGGCAAAGAAGGAAGGAATAATAAAAGGTAA
>1056586
GCATGTAGTATGTTAGGCAAAAAGCATAAAAGGGT
>766549
CGACACGGCATAGGCAAATCGGTCAGTGAAAGGCG
>372108
GCATACTTTACTTAATTATGTGCTCGTGAAAGGTC
>1058187
CCCTTGGTTTTTGCGTATATTCAAATATTAGTTAG
>301775
AGGAATTTGAGAGGGATGCAAAATAACCAGGTTAC
>343633
AGCCCTGGTGTTGTAAATTTGCATAAAGTCTTATG
>78598
AATCCTGCTCGCATATGCAGAAAGAATTCCGCTTG
>1036818
ACAACCCTAAATTATGCAAAAGCGATGAGCAGGCG
>336447
CGTCCTCTGCTATGCAAAAGTGTATTGGGAATATT
>550368
TCCTCGTTTACATAAGTCCTCGCGAATATTTTGAG
>865758
ATCCTCGTTGGTAGTCTAAAGATTCGAACAATTTG
>946161
TAGCATAATGCAAAGCAGGTCGACGAACGAGGTAC
>874301
GGGACCTCGTGTGTTGTTTTGCATAAGTGTAGCGG
>439678
AATTACGTCGGCAGATGTACAGCGACACGAGGTGG
>277322
GCCTCGTGTCAAATGGAAGCGGTGATGCAAATCTT
>906648
GTCCTCGAGTCAATACTGGCCAGATTAAGGGATGA
>441940
CCTCGAGGTGCAGGATGTTTAACATAAATTTGACA
>725555
GCCTCGAGGTAAGATGCAAATTGGGTTTAAATTCG
>1119534
TGTGCCTCGAGGATATTTCCATATTTCTGAAATGT
>219763
AAATTAGAATAGAGTGGTAAGAATTAGTCGAGGGC
>816593
GGGGACTACGATTGGTACTCAAATTTACGTCGAGG
>902171
CCTCGACGGGCACGTATTTTGTTCAAAATTTGCAT
>558484
GCCTCGACGGGATTTAAATTAATCATTAGTATTAA
>552452
GCATATTAGACAGAAAAGGGTATTCGTCGAGGTGT
>835409
CCCTCGACATATCATTCGGATTATATGATAATTTG
>266063
ACACGTATGCAAAATTCAGGTAAATTCGAGGCCCT
>645799
GGATAAAGAGTTTGTAGAGGTTATATTTGCATAGG
>424110
ACCTATGCAAAATACCACGGTGAATTCATTATCTG
>1110099
TTGCCTATGCAAAAGGTATGCTTATCTCATGGATG
>1125372
CACCTAGTTTGTTTGAGAACTTTTGCATTTATTAC
>362340
CGCATTTTGCTTAAGCCCTTGTTACGAACTAGGTA
>807508
AAGCGATATTACAAATGTTGGTCGACACTAGGCAA
>399256
GATCCTAGTCTGGCTCTTTTGAATATCATTAGGGT
>1125182
GGGTATTTTGCATGTGCGGTAAGGGCTGGATTAGG
>1111744
TCTCCTAATCATAGGGATGACCTAGTATGCTAATA
>365131
GGTAGCACTCATTTTTGCGTAGAATTTGATTAGGT
>568086
ACAATAAAAGCGGAATGCAGGTGAAATATTAGGCA
>768127
GGGCAGCAATCACGAGGATGGCGGGAATATTAGGC
>334484
CGACAAATGCATGCAGGCTAATCTAACCTATTAGG
>680021
TGGATGATGCAAATCTTTATTACTGATTATTAGGG
>466818
CCCTAATAAGTTGTTCATCGTAGAAATGTTATTCA
>455308
CATGTATTGAAATTATTGTGTATTTTATTAGGGGG
>936824
GCCTAAGTATCAGGAGGTAAAGCTCTGAGAATGTA
>1027768
AGACTGGCCGAATATTTAGCATCTACTTAGGCTTC
>615010
GACCTAAGTACATAGACACAGGCATCTGCATATGG
>1113363
ACCTAAGGGCGTCGCTAGTGACTCTTTTACTTGCA
>446812
GGCCTAAGGATTTACATTAAGTCTATCGGGTATGG
>255736
ACTACCTAAGGATATGTTAATGCCTATCCCGTTAT
>157071
ACTACCTAAGGATATGTTAATGCCGATCCCGCTGG
>104736
TGACCGTCCTGAAGGTAGTTAATGCGAAGTATGTA
>1079363
TGGTCCGTAGATGATCGCTGCGTGACTAAATTTAT
>574085
GAATTAATGATGTACGTCTCGGCTAGTCTACGGAG
>455797
GGCCCAGACTCGGGAAGCTATCTGTATGCAAATTA
>986096
TAGGACGAAGAGATGGAATAAATTAAGTGTCTGGG
>924930
GCATAATAATTAATGAGCCGGTAGTGTCTGGGGCG
>502461
AGAAACCTTTTATGTAAAATAGGATTCTGGGCCCT
>110095
AAATCCCAGAAGTGTTTCGTGACGCATATTTGCAT
>1099196
GCGAACGTATTAACATATGGATGAGGTTAAATGGT
>143694
AGGAGTGAGGAAGAAGGATTTAAATAAGGAATGGA
>61120
CCATTAATTCCGCGAATAATTCATTTTCCGTTTCA
>695992
CACCATGCGTAAAACGGAGAAAGAGGGTGTATTTA
>1032181
GAATATTAATTATGGGGTAAGGCCCTAGATGGGTA
>631896
CCATATTGCTGTGTTTTTCTGACATCAGAATTAAA
>818812
TTCACCAAATTCAGAGGTCAGGGTTTCAATATGGT
>1034812
CCATATTATGCAAATGTATATTCATGATAGTTGTT
>1023970
CCATAAAGGATCTATTGTGCTGTATGGTAATTCCT
>221881
CATAGATGCATTCTCATTACTTAAGCAAATGAACA
>1111794
CGAGACTTCGGAGGCATATTCAATGGCAGCAAATG
>987402
CATTTGCTGCACGATGGAGGGAAATGAAATGTGTA
>723765
AATGAAATATGGAAATTGAGACCGAGCAAATGAAT
>193670
CATTTGCTAGATAACGATTAGCATATATGATAGTC
>791253
CATTTGCGTTATAGGATAAAGCGAGAGATTTTTGG
>850637
AAGCATTTGCATGAACATTTTGGCTGCAATCCTGC
>956807
CACACACGAGTTTCATGTAAAGATGCAAATGCTAG
>837610
CATTTGCATCTTAAATCTATAACGTTGCTGTGGCT
>27739
TCGAGCAAGGAATTGTTGTAGTGGTATGCAAATGA
>356353
ACGAATTGCACATTATGCGATCATGTATGCAAATG
>424660
NTATGTAAAGAAGAACAAATGATCGGTCAAATGCT
>246062
TACAGATGCAAGGGGATTTTGTTTGGTCAAATGTG
>1026008
AACATCACACTAACACGTATATGAAATTCAAATGC
>18470
GGACATTTGAATTGAAGGACTAAGTTTGCTTTTGT
>275902
ACATTTGAATTAAGACGTATAAAGAGTAATCTGGG
>763761
AACATTTGAATGATATTTTAAGCATGTAATTCTCA
>140662
ACATATCGCAAAATGAAGAGCAGATTCAAATGATG
>636581
GTATAACAAATGTGCACAACTCAGATTCAAATGTG
>856011
CCATTTGAATCACGATTTGTAAGTGGCGACATTAA
>1029786
TTATGTTGAGGTGGAACAAGAAATATTCAAATGCA
>181114
TCTCATTTGAATATTGTTTAATCTAGTCAAGTTTG
>798324
ACATTTCGAGCTTGGAATATAGGTTTTGCAATCTT
>296245
CATTTCCTTATCGAAGGGCTTCAATTGTACTCCCA
>926419
TACCATTTCCTTAGCTTTCTGTTTAATTTGTTTTG
>333214
AGCAAATCTTTTGCATGCAGTCGGCTAAGGAAATG
>814859
CATTTCCTAGCTTAAAAACGATTTAACAAATACCC
>458987
TCCCATTTCCGTTTATTTAAATGGCCCGTACAGTG
>1128056
ATCATTTAAAAGATTTCTGCGTTGTTGACGATTTG
>316155
AACCACGACGCTCTTCCGATCTGTTTTAAATGAAT
>551558
AGCTGGTAGACATTTGTTTGCTTTTTAAATGTACC
>364740
CCATTGTTTTTTCGCTATAGATTTCACGCCTTATG
>472457
GCATACGTCCATTTTGCAATTCCCAAAACAATGTT
>70134
AGACAGTAATGAATTGAATAAACAATCTCCAATGG
>738810
CGACTCGAGAGAAGCCAAATATCGTGTCCAATGTA
>80798
GCATAGTGTCTAGGGAGTTTACCGGCTTTCCAATG
>164216
CAATCCTCATCCGTTGGTTATCTTCGGCGAATGCA
>1113576
TGCACATTCGCATACATTATCGTTGGCCTTCCTGT
>730630
CGCATTATTTCGCTATTTAATTTGAGTAATGATAG
>1039436
CCAGAGGCGTAATCAACATTGGGGAATAAATAATG
>1062470
TTACATATTAAGTGCGTCGAGCGAGGTAAATAATG
>683461
GCACAAAAGACAGAAATGATAATTGTAAATAATGA
>132244
CTTCCACCTCTAAAGTAAGCTTCATTTAAATAATG
>234115
GCATTAGCATCAATATTGCCTGCGATCAATCTAAG
>601048
CATTAGCATATTCTAAGGCTAGCAAGTAGTGAAGA
>1053561
GCATTAGCATATTACTATCCGCCTAATTCCATTCC
>255759
TACGTGTGTTGGATTTTTGCATTATCGTGATGTCT
>59050
TTGCATCACCTGTGTCGTCTGGGTATCCATTTGTT
>764006
CTAATTGTTGCATAAGGCTTGCATAGAAATATGCG
>14123
GGACATACTTTGGCCCGAACGTGTAGAAATATGTA
>487277
GCATATTGAGTAATTTGAATATAGGTATAGCTGCT
>1004633
GCATATTCATTTAATACCTATCCGATGTAGCTGGA
>380663
ACATACCGTCGTATGGTATTTACATCGAAATTCCG
>904008
GCATACCGTATGTGTGGCAGGGAAATAATCTGGGT
>7652
TGAAATGTCGTAGTGCCTTGATAGCCCGGTATGTA
>148800
ACATACCGATGGTGTCTTTTTATAATATGGTTACT
>850499
TAATGGGTATTTGGGCAAATTCCAAAGTGTATGAA
>446858
AGACGAATATGCGGAAGTCCGTAAGTGTATGCAGC
>675348
CGCACGGCGATATTAAGATTAAGAGAGTGTATGTA
>284684
AAATCAAGGTCATTAAATTGGAGAGTGTATGTAAA
>425254
GGCAAATTCCTGGCAGACTATTGAGAGTGTATGGT
>524584
ATAGTAATTTGGTTAGAGTATCATTAGTGTATGCA
>840449
AGGTTGTGGTCATTTTAAGAGTTAGTGTATGTAAA
>54926
GCATACACGAAATATAATTAACAGCCCTCTGTGGA
>664166
GCATACACCCTCATGCAAAAAGATAGTTTTATGTG
>1036627
AGATTGGTCTCACAAAACTGACAGGGGTGTATGTA
>1079939
GCATACACAGCGCCCAGCGTTGCCGGTACTTGTTG
>577203
CACCATACACAGAGTGAAAATAGGGGAGGATGTTG
>339666
TTCAGTAATTTATCAAAAAGACTTAATTGTATGGA
>405858
CATACAATGTGACTATTAAATGATACATTATGCAA
>358440
AGTCAAGTTCATGCAAATCCCAGATTGTATGTTCG
>1006930
TTCATAATTATGTTAATGTGGACCTTTAATTGTCG
>896063
GCATTCGGCATTTCGTATTTTTTATGTAAAGTGAC
>404228
GCCTAAGTATCGTCCCGATTATGCAAATTAAAGTG
>1020381
CAGAGTAGAATTGAAATATTCAAATTAAAGTGTCA
>409280
TTATTGTATTTCACTAATTAGCTCATTTTATTGAG
>1007339
TCATCAATAAAATATGCACATATTAAAGGGGAGGT
>803083
AGCCGAGGGTCTGCAGTGGGCCCATGCAAATTTCA
>166930
CATTTGCATGGCAAAGTAAACCGAGTGAATGTCTG
>1043706
AATTTGCATGGATCAGAGGGCGGTATTAATTTCAC
>786548
TGTGATGAAAAACTTGCAAAACACGTATGTGAAAT
>88886
CATTTCAATTTTGTGTTTTCGAGTCTTTATATTGC
>951428
CATTTCAATGGGGTGGTACTTACCTGTATTATTTA
>306917
CATTTCAATCGTAGGGGACGTAATTGAATTATAAT
>1006705
GGTATTTCAATAGCGGGGAGACATGTGAATTAATT
>592952
GACTCGTGAGCGGGAATTTAAATTATTGAAATCTC
>274751
AAAAGTTGCCTACTCACTGTCTTATTGAAATTCAG
>607243
AGACGGATGCAGGTGCTAAATTTATTGAAATTCTT
>278814
AATTATTTTGCATGGGTATGATCCTTGAAATATGC
>253100
ACATATTTCAACAAGTGGGACGCCATTTGCATGAT
>244890
GGATTTATCATCGTCAAGTTTTGTTTACCACCTTA
>209600
CAATACTATTTGTTTTCATCGTGGTGATAAATGCA
>632205
CATTATGACCGACTATTTCGGGTGTGATAAATGGG
>482732
ATCAGCGGTAAATTATTCATGTTTGATAAATCCGG
>748534
TACCCGTATTTCTCAATCATCTGAATATAAATATG
>274805
TTTTATTTATATGTTCTAATGCGGGCGGTGCAGAT
>1058682
TATGAATATTCATGACGGGGGACCATATAAATCAC
>883397
GATTGCGTTTGCCTGTGGGGGGAGCGGTCCATTAA
>944860
ATTGCGTGAAAATTGAGACTTTTTACATCTTTTAG
>188227
CATTGCGGTGGTTTAATGACGGCTGCGATTATTTA
>615434
AGCTGGGAGTTCTCGGGATAATGTATGCAATTCGC
>430434
GGATTGAATTGGAATAAATTATCGGCAATTAGTCA
>210517
TATTGAATGCGGTGGGCGTACGGATTTGCATTTGT
>200598
TATTCCTGCAACTAAATCTCAGGGGGATCTATGCA
>534392
ATGCAAATCGCGGGCAATTCATGCGTGGAATAATT
>714285
TAATTCCACCGGATAAACAATTATGATGCTAATGT
>561119
GAATATCGATTCTCATTATAGTGTGGTGGAATGAG
>930265
ATTAGCATACTGTTTGGACGTCTCGGATTGGAATT
>780635
GGAGAATTAACATGGGGAGATAATGATTGGAATAC
>701909
TAATTCATGAGGAAATCGAACAGTATCAGGATTTG
>276997
CGTGATTCATGACTCAAAAGTGGTGATTTAAATAT
>793224
AATTATGTACTGTCGATAATACAAATTGATTTCAA
>197855
CATTATGTAATCGTTTAATTGATTAGCAATTTTTA
>1089996
TGACATGGGGTTAAATTTGTGCTAATTTGCATAAT
>125227
ATAGTCAGGGGATTATGATACTAGAAACGATTGCA
>1101493
TGGATCGTTGGTCGAGGGTTTGTTTATAGGTTGTA
>861821
ATGTATCGTTCACTTTGTGCATATTCAACAGGTTT
>852127
GACGATCCTATGTAAATTCCTTAGTACACGATTAT
>921121
GACATAATCTTAATGTAAAAATGGTGACCACGATT
>184946
TACTGCCGATGATTGATATGCTGTGCCACGATTTG
>403981
CAAGCGGCTAATTAGCCTAATCTATGCACGATACG
>274078
GTTATCGGACCAAGTGCTTGTGATTTGCATATGTG
>94633
TTCCATCGGAATGATTTCAAGAATATTTACATGTT
>1126559
GGATAGGATCGGAATTTAAATAGATATATTCCGAT
>753266
ATCGGAATAATTTATTCATAACTCGCTGAGTGGCA
>252858
ACAACTGCATATTAAGTTTCACTCTTCCGATCTAC
>729038
GACGTGTGCTCTTCGACGTGTGCTCTTCCGATCGA
>404353
AGCTACTCTCTCTTTCGTGTGCTCTTCCGATCGAC
>1065033
TGAAAGCATTCAATTATATGTTAAATGTGGGATCT
>136867
AGAAATCCCACAATATGTAAATTAGTATGACAGGT
>757355
TGAACTGGAGGTCAGAACATATGTAAATTGGGATC
>486560
AAAAATTTCGCTATCCCCACTTAACTTGGGATTCA
>987877
GCATCCCAACGGAGATAATCTGAATTTAGTTGTCC
>1044761
GCATCCATTTTCGGACTTGCATAGAAGGTTTTTGG
>840000
CATAATTTGCCATTCAGGAAAAACAAATGGATTCG
>95990
CCATCCATTTGTTACCTTGCAAATCTACATAGTTT
>1050273
TAAAGTGCTCGTTCCTGTGTATATGCAAATGGATT
>495767
GGATCCATTTGATTATTTGTATCGGATTTGGGTAC
>13164
TTAATCGGCTATGCAAATAATGTATAAATGGATCC
>199359
ATCATCATTATGCGTACGTAAATGATCCGCTTTGC
>1065016
ACATAGGTAGCGAGAATATTCAAACCATATGATGC
>441948
GAGCAAAGAGTATTAATGCAGTCGCATATGATAAT
>121109
AAACTCGCTATTTGAATAAAATTTCGATATGATGC
>71206
GGATAAGATTTGTCTACACTGCCTTTTTATATGAT
>395464
TAATGTGATAAGAGACCTTTCTCTGGTATGATTTG
>337832
TGATAAGATTTGCCTGGGCGGTTCCAGTGTATGAT
>81277
GATCATAAGGATAGCTTGATTAAAGTTGTTATGGA
>1094705
AGTAGTTAGAGCATACATAAACTCTTATGATTAGG
>15377
CGCAGTAGGCTTAAGACATGCAAATAGTTATGATT
>593943
GCATATGTAGTATTCAAATAGAACGGTTCTGATTA
>171758
GCATCACTGGACTTGCATAAATCAACGCAAATTCG
>295129
TAAAAAGAGGGAGTAGGAGGCGCTTGCAATATGTA
>258856
TATATTGATTTGCTTCCCCGGCCGTGTCTGTTTTG
>1042366
GAATTCGTGAATATTCTCCGGCAAATCAATATTCA
>263778
GACAAAACTAGTCTAGAAGGAATGGAGATCAATAT
>910965
CAATTCTGACTGCAGCCGTCGCATATCAATATGCA
>1109508
GACTACGTAGTTGAGAGTACTGATATCAATATGCT
>167914
CGTGATATTAAATCAAAAACTCTATGCAAACGCCT
>841803
TTACATATGGGGGGGTAGACCATAATCATCATATT
>176160
TTACATATGGGGCAAAAATCAGAGTTCATTTAATT
>702453
TGATAGATTAATATCACACATGTATTAGCATATAT
>213401
TGAGGGCAGAATGGGTATTTGTTATTAGCATATAT
>140713
GCATATCGAATAGAGCGCTCTTTTCCTGCTGGTTC
>1131058
CGAATAACAGGCAGGCAAAGTAGGCTTCGATATCT
>88160
CACCCATCATGCTTTGTGAACGGCTTCGATATGCA
>973350
TATATCGAAATTTGCATTAGATGAATATGTTTGCG
>485066
GAAATAATTTATACGGTAGGGCAAAAGGATATGGG
>1093921
TACATATCCTTTCCATCTCTCCGGATCAGGAACTG
>1041600
GGAAATATCCTTTCAGGTTGCTAATTTGTGTTGGT
>199760
GAAATAGTAGAATGGCGAGCTGTAAAGGATATGTA
>403685
ATATATGGAAATATAATTTCGCGAGGAGTGTTACA
>65942
AAACCTAACACGAAGTAGAACTCGGCATATATGCT
>329589
AGTAAAAATTTAATCAATCGGAGTAGTCATATATT
>1071921
CAGTACCCGAGTATTTATTCAGGAAGATATATGCA
>37108
GCATATATCTGGCGGCAAGTACTAAGTTTCAGTAG
>342492
CACTGTATTTGAATTTTATTCATCAGATATATTCG
>179233
AAAAGGGGTGAAGAGAGAAAAACTTAGACTATGCA
>1042304
CACCAATCTAATATTCATAGGATAAGGACTATTCG
>915882
TGCATAGATTTGCACAAATATTCCGAGGGACTATC
>444487
TTACGTCTCATTCTGATTTACATCCTGGACTATAT
>541050
GCCGAATGTAAATTTACGAATTTGCCGTGGACTAT
>86822
GGGGATAGTCCAAAGAAGATTCATATTTTATGCGT
>263371
GCATAGTCATGGCCGTAGCAGATGTATTTGTTTGG
>543958
GCATAGACGGTGTAAATTACAATGGGTGTCCCTTC
>1023818
GCATACGTAATGTTTCATTATTCTAGTTTGTATTA
>307025
ATAAGCGGGTCTCGAGTATCTAACACTAATTTGCA
>543327
AACACTAAAAATGAGGATACTATTCCGCTTATGCA
>776376
GACCCTAGATTAGCCTTAATAGATGCGCTTATGAA
>686867
TGCATAAGCGATAGGAATGGGGCGTAGTAACATTG
>716881
GAATAAGCGACAGAAATCGTGCGGCCTTAATTTGC
>206519
TTCATAAGCGAAGACGTGTTATGGAAATGTATGTT
>473951
AATAAGCCTGTAATCCACATTCAAAATTCCGTGAC
>213929
TTGATAAGCCTAGGATAAAGGTCGAAGAATATGTA
>870342
ATAAGCCGTAGTAGCTAATTTGCATTTAATTGTAT
>388333
CAATAAGCCCGGGACGTATTTAGTTTGAATATTTC
>396324
AAACATTCGTGCCATAATGCAAAGGGGCTTATGAT
>53111
GAATATCGTCATTGCGGCTATTAGGGGCTTATGAT
>294154
TACGTCCGGGCGTTAATGGGAATGGGGCTTATGCA
>629965
AGGACTGAGAATATTTATAAGTGGTTGGGCTTATT
>667544
GACCATCTTTTACTTAAAGAGGAATGGCTTATGCA
>1036392
CCATAAGCCAGTAATTATTCAGAAAAATCTCTTTG
>378018
CACCTAGAATGTTAAGGGTCAGGGCAGGTTATGCA
>251741
TCCATAACCTCATCATCTCTAATTAGGATAATTTC
>77057
CCATAAATTTAAAACGTATGGGTTATGGGACGTAT
>339023
GTGATAAATTGGCTAATTATGGGAGTCACTCAGTG
>1055319
GCATAAATTGGAATACTCCGAACAGGCGAACTTAC
>1006881
GGCATAAATTGGAAAATTAAAGGCAAAAAAAACTG
>771401
ATAAATGAGATCATACGTACGCCGGTAATGTATTC
>1123892
TTACATAAATGACGGATTATGTCGGGAATATATGT
>196194
TAGCAAATGGTATTAGAGACGTGTTAGTTTATGTA
>363175
CAGGTATACCTTCTCACAGAACATGTTTTTATTTA
>1066182
TAGGATACTATAAAAGCATTCTAATTTTTTATGGT
>235191
GAATATTTTCGTGTCTGGAAATCGTTTTTTATAAT
>178560
AGAGTGGAGCCACCTTGATAGTAGTGTAATATTTA
>917613
CAACTACCCGTAGAAAATTTTCATTGTCCACTTTG
>243790
GGAGTGGAATCTACATAAAAGGGCATAATTCTTGT
>438609
GCAAGTGAAATAGTTCGGGGTGCTCGCAACAAGTG
>770212
AAGTATGGAAATTAGTTGGCTATGGAAAGACTTTG
>827047
TAGTCTTGAATGCAAATTTTTCCTCGCGTATTTTT
>657803
TAAGTCTTCGGGCTGCGAGGGATTAGGCAAATTGA
>60270
ATAGTCTTATCTGCATAAAGAAATGTTATAGTTAG
>520404
GATCACCATACAGTCAAATTCCCGGGGATAAGACT
>699624
AGTCTTATATCTGAATGTATTATCCGGCGGTAATT
>175833
ATCTAGTCTTACATTTGTATGGGATTTGTTCATCT
>1066403
CGCAGTCTGTTGAGATGATTTTATGTAAATCATTC
>1128249
TAAGTCTGTGGTGAATAAGCGGGGCGTTTATGTAA
>580910
TGAAGTCTGTCATATTTGCCTACGGGTGATGTGTA
>909514
CACGTATTTGCCTATTAATTTCTCATCAGACTCAA
>176025
AAGTATGAAGCCGAATATGCATTTGTCAGACTCTG
>545408
CAAAGTCTCTATTATTACATGTAAATGTTGTTTTT
>278796
AACTGAAATTTGCTATTCATCGATTGAGACTTAAT
>420788
AGCAGTATGTAAATCGCTCCTGCCCGATATTTGTG
>257159
AGTATGTAAAAAAGTATTATTGCTTTTTTGTGACG
>53685
TACTAGTATGGCATTTTCAAAATTTAGGTTGTGTT
>1006279
GCCAGTATGAATTTTACATATTATATCATGTTTTT
>888409
AGTATGAATATATTAGCATTAACTGGGAGGTTAAG
>781801
AATTATTTCGGTGTTCGATCTGTTTCATACTTAAT
>1041399
TATCAGTATGAAAATTTCCGGTTAATTTATGCGTT
>899996
TGATAATGAAATGCAAATTGACTAAAATAGATACT
>537573
AGTATATTAGCATTACAAGCCACGTATTTGTATTA
>477008
AAGTATATAAGTAAAGGTTTTGCATGGAGAGTAAG
>159206
ACAGTATACTTTTACATATACCTTAGATTTATTCC
>350748
ACTGACAATGGAATTTAAATTTTGGCAAATTCTGC
>185702
GTCTAACAGGACCGAATTAACCTAACAAATTCAGT
>264797
TAAGGTCCTTGTATGAATTATGTAAATTCAGTCAT
>600771
ACATAAAGTGCGGAATTATCTGTCATTCAGTCGAG
>515416
TGTTACTGAATCTGCATAGGTTTACGAAGGCTAGT
>935245
ATCCACTCCAACGATTTAATTTGATTAGCGATGGT
>187153
GTACTCATTACCATGCGGGTAAAAAAGATATGTTG
>125274
GGACGCCATTTTAATGTATTCAGATGTCTTAGTTC
>297921
ACGCTGAAGCTGGGTATTAGAATTAGAATTTACAT
>482163
ACGACGCTCTTCCGATCTCGCTTTACTTAATTGTT
>1122808
AAGAAATTAACATGTGGTTTATGGTGTAAGAGCGT
>857957
GAACGCGGACCTATTTTTATGCAAATCTGTCTTCG
>484168
CACGCGATTAACTATGGAACGGCATGCAGATTTTC
>115133
TTTACGCAAAGGGATGGATGCTATTTCATTTGTTA
>1017746
ACGCAAAGCCCGTTAATGAATTTACAGTGTTTAGG
>807686
GGACGCAAAGATCTGGTGTGTGGAGGAGTCATTTG
>268868
CACGCAAAGATAGTTGGAGAGTTATTGATCTTGCA
>861427
TACGCAAAAGATGGGGATGACGTGGCTGGTTTGTT
>637052
ACATAATAGAGGGAAGCTTAACTTGATTTTTGCGT
>510480
TACGATTTCCATTTTGAACCCAATTTAAATTTCGT
>350662
ACGATGCCCTGATTTGCTTATTGGAGTTGTTGGCC
>788327
CAAGACGATGATTTACGTACGCAGTTAAATTAGGT
>1132857
ACGATCTTTTACATACGTAATTAAGTAGTTTTAGC
>419304
TTTGACGATAAGTAGTCACGCGACGTTGTTTTATT
>163613
GAATTACCATATGTGTAAGGAAGATACCTCGTACT
>1066820
AGCAACGAGCTTAAATTAGCCCGAGTTGATATGGT
>202116
CACCTTTTCCGTATTATAATTAGCGGCTCATTAAA
>442954
ACCTTTCACCGATATTAAATTCATTTAAATTTTTC
>25133
TTTTAATCAGTGCTTGAGGAAACATGCAAACCGGT
>652973
CATTAATTCGAAGGGTATTTTAAAGCAGAACCGGT
>31844
TGGACCGGTTCAATAGCCGAAGATTGTGCCAATTG
>209791
TACCGGTTATGCAGTGGAGGGAGTATCACATTTGC
>488431
TAACCGGTCCTGGGAGTCTGACTGCATTAAATTAT
>1002677
TCTACCGGGCTCCTACTTTTTAATTATGGAAATTG
>1010727
CTAATTTACATATTGGGACAGACCGTGATTTGTTC
>745011
CGACCAAAAAAAGAGAATAATACAAAAAAAAATAA
>315816
TTTTTTTTTGAATACAGTGCGTGGGCGATTGGTGA
>818222
CAAAATTACTTAATGATGTAAGGAAAAAAAAATCG
>652929
GGACTAGAAGTGCTCATTATGGAAAAAAAAATTTG
>851410
TTTTTTTTGTCCGATTGATATTGCCTGCGGATCCG
>363259
GTGTTTTTTTTGCATTTGAATACTAGCATGGGTTC
>120181
CGAGTTTTTTTTAGTTAAATGTTGCCTTATATTTG
>924860
TTTTTTTGTTCACTCACATGTAAATGTCGGTGAGC
>404361
CGTTTTTTTGGGGATTGATGCTAATTTGGTTAATC
>1004601
GCATATAGGCCGGTCATAAATTAGTAGCAAAAAAA
>665381
TGGGGAAATCATTATCGAGCAGAGGGAAAAAAAAT
>1100745
TGTACTGGTGTTCTTATTTGAGAGTGAAAAAAATG
>754334
AAGGATAAATGATTGATAGTAGAGGATAAAAAAAG
>939842
TCTGTGACTTTCAAATCTATAATATAAAAAAAGTG
>710062
TCTATGTAAATTTTTGTTCAATGCTAAAAAAATGG
>596287
AGTTTTTTTTACTCATTTTGTTTAATTAGCTTCTG
>889164
AGCTTACATTGAATTAGCATGCGTAAAAAAAGACG
>1096138
TGCCGAAGGTGTAGAGAATGGTATGTAAAAAAAAA
>27284
GCTTTTTTTAATTTATGCCGTTGCGGTATATGATT
>914327
CTCGTTTTTTGTCGTCTAATATGTAGATTATGACC
>756315
TTTACCTATTATGTAAAAAACAGGACAAAAAACTT
>18908
ATTTTTTGTATGTTGACCTTTGTTTGCACTCTTGA
>804147
CATGTTTTTTGTATAATTAAATAGTCAGATTTGCT
>1027866
ACCGTTTTTTGGTGACTAAATTAGAATGATAATCA
>99750
TATTTTTTGCATGTTCCCATTTTACTCCTGGTGAC
>212488
TCAAGTCAACAGAGTCCCTCATTCATGCAAAAAAG
>181005
TAAGGTGTTAATTAGGTCCAGGATGCAAAAAATAA
>148794
GCAAATGGACCGCTGCAAGATATGCAAAAAATTCT
>896432
ATTATTTTTTGATAGTGTTAGTTCTTGAATATGCA
>156461
TGATGCAAAATCACCTCAAGGTATCAAAAAAGTCT
>90534
GGCCTTTTTTGAGTCGTCGTCTATTTGCATCTGAG
>367833
CGAGGTCCAGATCGTATTTTGCATGTCAAAAAAGG
>430506
TCTTTTTTTGAATGCTCCAGGCACCGATAAGCAAA
>155313
GACGTGTGCTCTTCCGAACCTCTATTCAAAAAAGC
>1025823
TTACGCATTAACTGTGTGCAGTATTCAAAAAAAGG
>390529
GTTTTTTCTTGCGTCGGTCGCCTTGCACTGATTTG
>716188
GTTTACGCACGGTGCCGAAGATAAGAAAAAAATAA
>384613
ATTTAAATTAGGTACGCAGCATAAGAGAAAAAAAC
>389247
TGAGTTGAGTTTGCACTTTACAGAGAAAAAAATGG
>29408
GGCCAGCCTCGAGTTTACAGTTCGAGAAAAAAGAC
>422189
GTTTTTTCTCCATAGTTTGCTTAATTTATTCTGAT
>792847
GAGACCGTGGTTGTCTGCTGGCTAGAAAAAACGTG
>665555
CGGAAACTTACTTTTTTATGGCGGTAGAAAAAATC
>786500
GTTTAATTGACCCTATTCTCCTGTAGAAAAAAATG
>167429
CGATTTGCCTACAACTTAATGGAGACGAAAAAAGT
>491208
TCTTTTTTCCTTTCCGACGCTCTCCGATCTTGGTA
>346901
GCTTTTTTTATTCACTTAAGGGGGCTAATCTAAAT
>308846
TCAGGAGTGGGGCTCTCATGCATGCATAAAAAACG
>391405
GTTTTTTATCTTCACTTTGCATTTTTTTACACATT
>344628
TTTGCATGTTATTAGCGGTTTGCTGGCTAAAAAAT
>438604
TATGCGTACTTACTCTGCTAGGTGCTTAAAAAAAT
>441648
TGTAGGGTAAATTTGTTTTAATGCTATTTAAAAAA
>670378
GTTGTCACATACGAGTGAACCGCAACAAAAATGAA
>1113575
TGAGATGCGATATTGGAACACTTGAGCACAAAAAA
>163483
TTTTTTGTCTTTTATGGATTTGCATGTTTTTATTT
>985199
CAGGTTTTTGCTAGGTTTGAGTGAGGCAAATTGAT
>1098792
CGGTGCATGTTAATGAGAAGACCTGCTAGCAAAAA
>480507
TAGAATAGAGTGTTCAGGCGCGTAGCAAAAAATAC
>1048449
AATTAGCATACGCCAAGAAAGTGTAGCAAAAATGG
>977035
AATCATATATTAACGCAAAGGAAGTGAAAAAATAT
>998423
TAAGAAAGAGTGTTTAAAAACCAGTGAAAAAATTA
>1047148
GGCCTACTGACCCTGCAATCGAGGTGAAAAATTAG
>693807
GGAAGGTCAAAGAAGGAGTACATGTGAAAAATACT
>839527
ATTTTTCAATGCAAATCTTAATGACTGTGGAGCTT
>846983
AGAAGTGGCATAATGTTGATCCCGAATAATAAAAA
>759274
AACGAGATGGGCGGACAAAAACACATTAATAAAAA
>1062191
GCGATGAATGCATGGTATTATTCAAAACATAAAAA
>845617
AATTTTTATGTATGCGCAAAATTAACTTTCCTTGG
>851233
TGTTTTTATGTAAATGTGAGGTTGGCGTGCTTTTG
>892443
TTTTTATGGTAATGCTGTCAGCCTATTTTGCATGT
>524946
GATTTTTATGGTAAACCGATAATTACTAATTTAAG
>427331
AGTGTCCAGCATACATAAGTAACGCATAAAAAGCG
>627924
AAGCTTTTTATGCGAATCGGGGGATTATTTAAATG
>100352
TACCTAATTATGACCGGCAACCAAGGCATAAAAAT
>1064710
GGACTAAACAGCGGCAGATTTGCAAGGCATAAAAA
>321356
ATTTTTTTATGCACATATGTGCTTATATTCATTCC
>415879
CTTTTTATGCAAATTCGTAGGCGATATTTTAATTT
>1126501
GTTTTTATGCAAATGAGTTCATGCAGGTAGTCAGT
>401201
ACATCCGGGTATATGGGAACAGTATGTAAAAACTC
>468792
AAGATTTATGTCTCTTAATAGTATGTAAAAACGGG
>127593
GGTATTTTTAATATTCATATAATCGTTACCGAGGG
>532739
GATTTTGTTAACCGTGCATGGAAATTAAGTAAGTG
>141727
ATTGCTTTGTGCGGAGAGATTGGTTAACAAAACGG
>698515
TTTTGTTAAAGTATGTTTTGGTTACTGCTAAGGTT
>1047851
CTCTCCTCATTTGCATCCACTGAGTTTAACAAAAG
>1111133
GTTTTGGGTCCGTAAGAGTAGTGTATGTTAATGTA
>331494
GTTTTTGGCTAAGGTGTAAGGATGCAAAGTTAAGG
>476544
TTTTGGCGTCTTTAGATTTGATAAGCAAAGTAACA
>411726
GCGAATTAAGGAAAAGGGGGTTGTAATATCCAAAA
>865457
ATTTTGGATATATTATTTAAATAATTTAGTGCGCC
>173854
GTTTTGGATACTACGAGTCTATTTGGGTAAAAAAG
>258025
TACTTTTGCGGGCACTTTGCATGACTGTGGGAGAG
>298706
TTTTGCGCATTAGCATAATGAAAGGTAAATTTCTT
>766764
GGGTTTTGCATAGGTGGCCAAGAGTTGGTAGCTCA
>1048370
GATTTTGCATAGGCGTCAAGTACTTTAGGGATTAG
>947458
ATTTTGACTGTACCACTCTGGTCATGATATGCTAA
>852122
TTTTGACTGCTAATCGATTCGCATATGTATCATGC
>18756
AGTGTTTTGACTGAGTAAACAAGTCTCGGAATTCA
>231515
GATGTATGCGTGACGATGGCAAGAGTCAAAACAGA
>462882
GGCTTTTGACTCTCTAGTTTTTACCTATAGTACCC
>1059126
GACTTTTGACTATTTAATTAATGGAATATTGTGGG
>222306
ATTTTGACTATCGAACCCAGAGATCGCGATTTGTT
>803106
GCAAAATGCACACGTGGCTCGGGATAGTCAAAAGC
>220903
TCCTGGTCCAGTCGGATTGCAGTAGTCAAAAGCCG
>379775
TTTTGACTAATTAAAGGATGAATGCATAAAGGTGG
>481291
GATTTTGACGTTCATGTAAAAACGGAGGTTAGGCG
>129733
AATTATGCGGACATATTATAATAGAACCGTCAAAA
>285946
TATTTTGACGGGGTCGATGCAAAACATGGGAATGG
>285629
TTTTTGAATATTTAAATTTAAGTATCACCGCTTTT
>593539
AGCACAACGTCCAGTTCCACTACAATATTCAAAAG
>717279
GATTTTGAATATTGGCCTGCGTTTTGCTTACGTCG
>118301
GGATTTTGAATATTGACTAGGTGTACCCGTCGCAA
>1114498
GTTTTGAATATTCCATGTCCGTCACGTAGCAAATA
>133498
ATTTTGAATATTCATTGGGTGGCGTAGACGCGACC
>291890
CGTGGCGGTTTGCAAATGTACATTCACAAGAAAAG
>402452
GTGCTTTTCTTGGGATGATTATACTGCATTATCTC
>841838
GATTACATATATTGAAGGAGAGGTGCCAAGAAAAA
>508216
ATTGTCCGGGTCGCATGCTAATGTCGCAAGAAAAG
>116683
CGATAAACGCCGATTTGTTTACATACGAAAATGAC
>418575
TTGGTTTTCGTATGCTGAATCGTGGGGATATAACG
>232181
CGCGCCGGGATCTAGCCTTTCTAATTATACGAAAA
>208011
TTTTCGTAGTGTTTACATAGTCTCGAGAGGGGATA
>1013234
TTTTCGTAGGGAGTTTATGGTAATGAGCCCCAGTC
>265433
CAATGTTATGATTTAAGGTTAGGTCCTACGAAAAT
>622737
TCCTACTTGCATATGTAAAAGTGGTACGAAAAGTG
>525948
CGATTTTCGTAATCAATGTTTTTGTATATGAGGTG
>495742
TTTTTCGTAATCAATACATATCGGAGAATCACCAT
>1131664
AATCTTTTCGTAATACTATTCAGGCCTGATATGTA
>705461
GCATACGTTAGGGTGAAATGGCAAAGAGCGGAAAA
>581122
TTTTCATTAGTAGCGCAATTTATGCAGATAATGTG
>274378
TGTTAACAGCCGCCGATTTAAATTAATGAAAATGC
>398408
TGTGGTGCGGGATGCCCTCCGTGGGTCTGAAAACG
>845170
TTGTACGTGTATGCAAAGTGACTGTCTGAAAATAT
>1077673
ATGCAAATATGAAGGCGCAGTGTTCTGAAAATTAT
>97903
GAATTACATTTGTATGCTTTACATTATAAAACGGG
>366962
TTTTATAATGCGGTGGAATATTTACTGCTGCCGAG
>1131500
GGCTATGTATCAGACTATTTGAATATTATAAAAGC
>641420
TTTTTAGAGGGGCTGACTAAGTTTATGCAAACTCG
>1081565
GCATTTTAGAGCGCAAAAGGGATGCATTTAAATAG
>167358
ATGCAAAAGTAATTTATCCAAAACTCGTAAAAATG
>713106
GGTTTTACCATAATTGGGTTTCCATTTTTGGCCTG
>158096
TGTTATGCGTTGAGCCCGGGATTATGGTAAAAAGG
>497425
TTTTACATAGATTAAATTATTCAACATGTAATGGT
>1033341
AAATACAAGGAGAGTGACTATCTCTATGTAAAATC
>814761
AGTTTTAAAATCTGAATAATAATATGCGTCTAGCC
>816147
CGTCCGCGTTATGCTAATTGAGACCGTTTTAAAAT
>358248
AATTTGTTTGTTTAGTGTGGGAAATGTCCATTTAT
>184512
TAGCGACGTCATGGAAAACAGGAACAAACAAAAGG
>872600
GTATTTGTTTGTGCGTCCGTGGCTACTCATTCCGG
>513648
AAGATTTGTTTGTCCGGGCAGTGGAATTTCAAAGC
>212054
GGTTTGTTTGTCATGTAAATCGTGCACGTTTGGTT
>642068
CAAATTACTACCTAGGTGCTCCGGTGTAAACAAAT
>1010924
GACGTGTGCTCTTCCGAACCAGATTGTAAACAAAA
>19607
AGCGCTGACAATTGCATATGGGTTGTAAACAAATG
>788573
CGATCAGCGTATATTAAAATGCTGTAACAAATTCG
>17393
TTGTTTGTTAATTTGCGTATCCGGTTAAGGGTGTT
>109656
GAGCGTATGGTAAGCAACAAATGCAAATTAACAAA
>236809
ACTTTTGTGGCAAACTGAGTTTAGGGACATTTACA
>108656
TTTGTGGAGCCGTAGAAACTGTATCTAATTATCGG
>619394
GTTTGTGGACTGATTGGTTTAAAGGTGACGATAAT
>611038
GATTTGTGGAATTTTGGTGGGCTAGTTTTTATGGT
>470207
AGATTTGTGGAAGGGGATAATTTGCATACCATAGA
>726881
ACATGTACGTAAATCATGGTACAAGCACAAATTCT
>1051446
GTTTTGTGCTTGCTGCTGCTTGGGATTCAAATATA
>1095002
TCTTAACTTTTTATGCAAATATTAAGCACAAAGGT
>145225
ATATTCCACTTTCCATCTAATTTACCTACAAACGC
>755533
GAAATTATGCAGTCAGAGGTAAATTTACAAATAAC
>989283
GGGGAGTGAATACGTCGTCTGTCAATTTACAAAAG
>915734
GGGATATCACCCCCAAATATGATGAATTTACAAAC
>174119
TTGCTTTGTAAATTCACTAGGAGTAGGTCGGATCT
>172676
AGTATACAGCCCATATGGATTTTGCGAACCAAACT
>501828
TATTTTGGTTCCATGACCAGGCCACGGAAGAGCAC
>104955
AATTTGGTTCCAGGAATTTTGATCGTGAATCCCCA
>462442
GAGTTTGGTTCATATCTGCGACTTTTAGCTCTCGC
>362179
ATTTGGTTCAATTTTCATATTTGCATAAAGTGGGC
>497755
GTCATTTGGTTATTTAAATGTGAGTTGGCAGGGGC
>255894
ATTTGGGACCGCATACACAGATACCACATTAAGCA
>499042
TTTGGGACACTGTAATGCAAATTCAATAGTCTGCC
>244178
TTTGGCGTTTTGTATACGGGGATGCCTTTTTCCTG
>803306
TATTTGGATTTGTAGCATATTCATGTCAGCCGGTT
>242846
CGACTTTGGATTTGCTAACCTGGAGTGTCTATGCA
>305130
CGTTTGCTTAATGGTGCTCCTTTGCATAATCAAAG
>466703
TTTGAATGCTTGATTTAAGGCAATTAGCAAATCGT
>27485
ACTTTTGCTAATGATGGGTAAATTTTACATTTCTT
>144258
AATGTTTGCTAATGAGAGGATCACCTGAACACTCC
>55765
TTTGCTAATATAATAAACAAACCTTATTTACGTCG
>138229
CGCGGGATCTGCTAGGCAAATTCCTTAGCAAATAT
>494317
GCATTTGCGCGGGACCGTAGAAAGAATTAAGGACG
>267400
GCATTTGCGCGGCGCTGTTTAAGTAACATTAAGAC
>164402
AATTTGCGCCATTTGTTAAGAGAGCCGTTCAAATC
>623002
CGTTTGCCTATGTAAAACCTGCTGGTTCGTGTGTC
>65641
TTTTGCCTATGCGTACTTCCGTATGTTATAGTTTG
>1038396
GAGAGTAAGGTTTACATGTTGCATAGGCAAATGCC
>665951
CTTTGCATTTTCACTCGCGCTATATGGATTTATGT
>383108
ATTTGCATTTTCACCTTCAAGTTGCGTAAGGGGTC
>147020
GTTTTGCATTTCAATTGTCGGTTGCCTTCGACGAG
>18318
ATTTGCATTAACATACCCTGGCTTTAGCGAAATTG
>1074333
GGTCAGAGTCTAGAGGGGTCAATTTAATGCAAATG
>1061450
CATTTGCATTAAACATTCACGTAGGTATTAGCGTA
>137871
GACCTTGCTAGGCAAAACATTGTATTGCAAAATTT
>119610
GATTTGCAAGTGGGGATCAAGCAGGTGGTAATGTT
>1126278
TTTGATTTGGCCTCCTGTTATCGTTCCGCATTTAC
>638856
TCATGGGTTGTGGGTCTAATTAGCAAATCAAATTG
>836608
TCGCTTTGATTTAAATGTCGGCTGGATCCTGACAT
>401891
ATACGTAAATGTTCACGCTGGCCACAATCAAATGC
>546544
GATTTGATTGCGGGCCAGAAAAAATAACGCATTTC
>702039
AAGCCATGAGCCTCGTTATAGTGGCAATCAAATAG
>316313
AACGTTTGATTCTGGGTATAGTGTCTGAATATGGT
>841868
GTTTGATATGGATCTTCTTGGCACCGTTATGCAAA
>403530
TTTTGAGGGAAATATGTAAATTCAACCGTAGTGAG
>844310
TGTTTTGACTGGTCTTGAAGTCCAACGCTATTTAA
>479877
CAATTAAGATGTCAACTTCCTAGCCAGTCAAACGC
>618586
TTTGACTGGCATCATTAGTATAGCCAAATTCTTCG
>276575
GCCCTCATCCGGTGATTCACGTTCGAAAATTCAAA
>296672
TCCATTCATCGTTGCATATGAGGTAAAATTCAAAT
>1096760
TAAACTAACTAATGAAGAAATTAAAATTCAAAAGG
>172542
ATTCAAATTGCAATCGGTAGACAAATTCAAACCCT
>778822
AAGTTTTGAATTTGGTGCAAAGTACTTTCTTCGCC
>263197
GTCATTTGAATGAAGCGGAAATGGCCAATGCAAAG
>285298
ATGATTTGAATCTTGGATATTTTGTTGAACGCGCG
>874256
CGTCACATGTAAAGTAATTAGGTACGTATTCAAAC
>1024014
CATTTGAATACGCTGTTAAGTTTTCCAACGGTATT
>509918
CGAGGAGCACGGATAATTTATATTATTCAAATCAT
>1014326
GAATTTGAATAATAGAGAGAAATTATAACGGAGCT
>555985
AATTTGAATAAGTTGATTTAGACTCGTGCCGTACC
>514703
CAAATTTGAATAAGCAACGCATAGGGTCTGGTTCG
>10883
AGTTAGAAGACAGTATTTAAATTAGTTCAAACGTG
>749159
TATTTTCCTATCCCGTGATGAATGCCATTTATGCG
>1014410
TAATGTAAGGAGAGGGGATTATTATAGGAAAATTA
>66756
CGCTTTTCCTATAAATAGAAGGCGCATGGTTTATG
>569676
TTTTTCCTAGTTCTCAGTGCACATTTGTTTTGCAT
>610622
GGGTTTCCGGAATGCAAATCATTACGCAGTATGCA
>30839
AATTACGACGTCATAAAAGATCCATAGGGAAAGTA
>983189
CTTTTTCAGTCGGTTAGTATGCATAGGGAAATTGG
>278999
AATTTCCCTATGCAAAGTTCATGATGACTGGACAT
>106185
AACCAGCACATTTGCGAGTGACGTCCATGGAAATT
>252296
GTTGGTTGTCCCTTCTGCATGTTCCATGGAAAAAA
>878854
ATTTCCATGCTCATCCTGAACAGGTTTATAACTTA
>1099999
GCAAACTGTGTTCTGGGGAGACAACGGCATGGAAA
>1031857
CAATTTCCATGCCGGAATGTAAATGCGATCCTTCG
>752704
CGATTTCCATGCCATATAAGAGGACACGCGACATA
>679808
TAGCCATCTTTGTTTATTCGTATTTGCATGGAAAC
>665061
GAAAGCAGTAGGAAAACATCAGAGAGATGGAAATT
>662126
GGGTTTCCATCCTCGAGACGCATCTATATATTGAC
>50704
GTTTCCATCCGCAGCATTTAGTTTTTAATTTATGC
>554284
ACGGGAATAAGGAGGGGAAACATTTGAATGAAATA
>902588
GTTTCATTATTCATACTGGTTTTTGTTACGTGGAG
>260546
CGTTTCATTAACTGAGCGGGGGATCGATGCATGCA
>680352
ACATAAATGCTTGCTAGAAGACGTTTAATGAAATG
>1083916
TGTATGTTAAGTGAAGTTGCGTTTAATGAAATTTG
>1029007
GCTATTTCATATTTGCATAATTCAAAAGGACCCTG
>1048806
TGATTGCTAGGCTGTGAGTTTGACGGCGATAAAAT
>440956
CCTGTGCACATTTGCAAGTAATTAAGTTCGATAAA
>868448
TAATGGACAAGATTGGATGGATAGTGATAAATGTA
>585904
AATTTATCACGATTCGGGTTACGCGAGGCTAAGCA
>568814
ACATATAGCTGGCATAGACGGGAGGGTGATAAACA
>198965
CAATGAAACGGGGTAATTTGGCAGTGTGATAAAAC
>649102
TTTATCAAGGAGGAATGGTAGTAATTACGTATGCA
>6088
TTTATCAAAAGGACCTGGTATTGATATTATATGCA
>639030
GATTTATACGTGTTAATATATACGATTTGGGGAAC
>612818
TTTATAAAAGGATATGTAAAGGAGCATACTGTCCG
>467297
CAAATTTATAAAACCGGGACTTGTAATTTGGCTGC
>107030
TCTACTGAATTTGTATTGAGCTCATTTTTATAAAA
>510956
GTATGCTACCGGTCATACTGATTGAGCTAAATGAG
>1112792
GAATTTAGCGTGTTTTTCTCTTTTGCATTTATGGG
>457208
TTTAGCGGCCTATTTTGCATACGCGTTTCACCGGA
>191100
TACTTTAGCGATTCATATATGTTAATACGTTATAC
>1108056
GCTTTACTAATTCGTCATGGGTTGCCCATTATGGT
>120614
CAATTTTACTAATGCAAGTTTTATTAAGGAATTCA
>160350
TATGCAAGGTCCACGGAGGAGTACTTAGTAAAATT
>549586
GTTGATATGCAAATCCCATAGGCCGTTAGTAAATT
>1094070
ATTTACGGCATAGCTCTAGCAAATATGTTAATGCT
>266970
TATTTACGGCACTCGGTTAACCCAATTTGAATGCG
>1024581
TATTTGCATGCGACTCTTCCGGTGAGGTAAAACGA
>161963
TTGTGAATTTACATCTCGTTACGCATAGGTAAATG
>707225
ACAAACCGGGCCTACTTTCTAGAGATGTAAAAATA
>38745
GCTTTACATCTCGTTGGACCGTAATCAGTGTACAC
>807682
GTCGATATCGTCATTTGTTTTGAGATGTAAAGTTG
>102114
TGATTTACATCTATTGGGAGTAGGGGAGTAAATTT
>577572
ATGTAAAATCTTAGCCCTGGGAGGATGTAAATTCA
>1045997
CATTTACATCCTCAGGAGAATTAGCCATTGTTTGC
>345764
CACGAGGCTTTGGCGTATAAATAGGATGTAAATTC
>802238
ATCCGTACATGCTGCATATTCTAGGATGTAAATTC
>662178
TTTACATCCTACGTATGGGTTTTGTTCATGCTGCA
>590002
GGCTCTGGACGCTGCATACATTAGGATGTAAACGA
>242708
ATTGCCCAGCCCCCATGATTTTAAATATGTAAACG
>285731
ATCTACCTCATATGTTTGTGGTATATGTAAATTGA
>1106510
AAAGGGTGTATAGCCTTGAGATGTATATGTAAATC
>438283
ACCCGGGTTGTCGTGGGGCGCATTATATGTAAATT
>1056258
TTTACATAGAAGGAGGAGTTTGTATGGACAGGAGC
>711673
GATTTACATAGAACAAATCAAACGTCACTTCAACC
>202388
GAACTGGCGCTTGTGATGTCAAAGTATGTAAATAA
>625561
GGCACTCCATATCAACCCTAAAGTATGTAAATGAG
>346017
CGAATGATGGAAAAGGAATGGCCGAAGTATGTAAA
>498128
TGGTGCGTGGTGTTACAAGGAAGTATGTAAATTCG
>1001257
GATTTACATACTTAACGCATGGAAGGGAAAGTAAC
>1054507
TACACTGTCGCGCATCAGTGATTAACTTAAAAAGG
>344195
AATTTTAAGTGTTTGCATAGTATATTACTTCCCTT
>522681
ATTTAAGTGTTCCATGGTATCCCGGATTTAAATCG
>442211
GGCCGTTTTTCATCTCCGAGTCATAGTTAAATAAA
>1065664
AATGTTACCATTAAAAATATCGATAGTTAAATGTC
>516584
TGCGCCATGCAAAACAGTAGAACTAGTTAAAGTCG
>434290
AATTTAACTAGCTTAACATTCCTTCCATACAACTC
>132007
GGTATAAAATGTGGGTCATTTGCTAGTTAAATTTG
>861284
TGGCCCAGGTAGTTTTGCAAATCAATTTAAAACAC
>1040170
GACGTGTGCTCTTCCGAGTGCATAATCAATTTAAA
>1128865
TATTTAAATTGAGCTTCGGAATAGTAAGTAGGGGA
>87550
CGATATTGTGTAAGTAATTAGCCTATTTAAATTCG
>1024034
TGTTCGGATATGCAAATGGGAGGTATTTAAACGTG
>538607
GGGATTCAGTGTAGTCTGTTTGAATAATACAAAAC
>638155
ATAATTGATATTCAGACTTTTAATAATACAAGCGC
>1097739
ACAAGTCTTGGTGGATCCAGATCATCATATACAAG
>1056838
TTGTATATGAGCCTACATTTGCGTTATTTAGCCTC
>1031694
AGTAGTGTCAGTCTCAGATATGTAAATTACAAGGG
>1083584
TGTATTGTAATTTAAGAATAGCAAAGGATTCTTTG
>471490
ATTCTTGTAATTTAAATATTCAACTCAACACACGG
>129636
TATTGTAATTGTGCCGGTAATTCATGTACGTTGCC
>33251
AGTTTGGTTTATGTCTTTACAGTCCTATTTGCATT
>155111
TTGGTGTGTTCCGGTAAAGCGGCGTGTCCTATGCA
>1121090
ATTGGTGTGTTAAATTTAGATTTGCTTTAATGCAA
>106662
GCATAACCATTGAGAAGGATATTCCACACCAACTG
>1096323
GTTGGTCAGGTTGTGAATATAAATGCAAATTTCCC
>604217
CTAATTGGGAGAGAAGGGCACAGATATGCAAATGG
>564474
TTGGCCGTGATGCAAAGAACTGGAATATGTAGATC
>592097
TTTGGCCGTCATAATATGCTAAAGAAACAAAGCCG
>178885
ATTGGCCGTCACATGGAAGAGCAGGTATGTAAATT
>1078889
TGTTTGGCCGTATCATTTAAATTTTAAAGTCTGGG
>85341
TATTTGGATTCGATTGACGACGGATATGTAAAGGA
>856903
CATTTGGATTCCCCCTACCCGGAAGAGCACACGTC
>1066449
TCTTGGATTCATAATTATGCAAATGGGTTTAATGG
>736981
TGAATATGCATACGCAGATTTGGAACGGCAAAATA
>736735
TGAATTGCCATCAATATTAGAGCTTTGCATGTTAT
>299707
TGTTGAATGCAAATCAAGGAGAATATGGCAAGAGA
>1017113
TCTGCATACTTGAGGCATATTAATATGGCAAAGGG
>697341
TTGCATTGTGTATTGTCTCATTTACATGCGGGTTG
>836893
TATTTGCATTGTGAGGCTTTTTAACTGTTGGTGGC
>1008876
GGGGATAGGCTAATGGGCAGAACGACAATGCAAAT
>373137
TGTTTTGCATTCCGGTTATTTGCGTCGATCCTACG
>211685
ATTTGCATTCCCTTAGAGTCGGTCTGGTTTGAATT
>667084
GCATTTGCATGTCATTATTCATTGAGTAGTATGGG
>562394
AGTTGCATGTCATTAGGTGCCATTTGCATGTTTAA
>185184
GGGTGGGCTTCTTTAGTCGGTAATGACATGCAAAT
>247858
GATTTGCATCTGGGGTGCTGAGCGGAGAATTATAA
>1110417
GGCTTTATAAGCGCTTTTTGTGTTCATATGCAAAT
>466635
TTTTGCAACGTGATACTCGTTTTTGCATAGATACT
>401700
TTGCAACGATGGCCCTTCATGAAAAGCGTTCGGTC
>417559
GGTATTCCAATCTTGGGAAATAAGGTTGCAAATGT
>1074740
ATCGCCGTAGGGAGAAAATAGTCAGGTTGCAACAC
>622952
AGCTTATTAGCGATGTGCAAATCGGTCTGTTGCAA
>1069205
AATGAAAGGCCTCTGAGGATGGAAATTTGCAAAGG
>240267
TATTTGATTGTCGAATTATCATGCCTGTGCAGTTC
>867704
CAGATTGATTGGTTTTTTGCATATGCAATATGGCG
>855271
CTTGATTGGCTTGGACATGTTTTAATTTTCATTCT
>620825
TTTGATTATGCATAATAGCCCCCACCAAAGATTGG
>228187
TTGATTATCGTTGGGTGTTACCGTTGAGGTATTCA
>268097
TATTAGGTATTCACCCAATTCAGTATAATCAAGTG
>1017481
GCCTTTGATCTGAGGTGTTATGCAAATGAAGTGTG
>370444
GCTTTATGTTAAAAGGTATAATGGTTGAGAATATT
>1106873
ACATGAACTGCATTTACATTCCTGTTGAGAATTCA
>739492
TTACATTATGAAGCAGGATGACCGTATAGAATGGA
>1020087
CGGTTCTATACGATTTGAATACGTCGCACTATTGG
>320880
TACTGTACACATGCTCCCTGCCACATTAGAATAAC
>220884
GATATTCTAATGTCATTCACGAGATAGTGTCCGTT
>900118
CGGGTTCGTTTGTATACCAGTGGGATGCTAATTTC
>560558
AGGGTTCGTTTGGTGTTATCATTCAATTATGCGGA
>113861
GCTTTCGTTACGGGGGGCTTTCGGACGTAAATTTG
>310118
GTCTTTCGTTAATTCTGGTCTAGGCAAATGTGGGC
>513610
CTTCCTGTCTTAATGCAAATCTCTCCCGGAAGAGC
>271582
ATCTTCCTGTCTAGGGTGTTTCAGTGTTGACATCC
>753543
TATTAGAATAAAGGCCGAAGTAGGACAGGAAGTGC
>804467
AATTTTCCTGTCCGTGTTTAGTCCGTATACTTTAT
>691405
AATTTTCCTGTCCGTGTTTAGTCCATATACTTTAT
>44215
TTACCTATACTAACATGCAAAGGGGACAGGAAATG
>469836
AAAATCTCAATATTTAATGCACCTGGGGACAGGAA
>1103941
ACATTAGTATTTTTGCATTAATGGACAGGAACAGG
>960659
TATTTCCTGTCAACTCGTTTATATGCTGCATCTGT
>193957
TAGGCTTGCATTAGCATTATTTTGCATACAGGAAG
>1129997
GGAGTTCCTCGCCTATATTTTGCATATTCATTATT
>1085653
TTCCGTGATTTGTTCCTAAGAGATTCTCGAGTTGC
>659469
CAACTCGAGAATCTCTTAGGAACAAATCACGGAAA
>961139
GTTCGATTTAAGTAAATTTAGTCAATTACGGAATG
>778788
TCCTTCCGTAATTAAGAACCTAGGACGACTATGCA
>342040
CAGGCTTTTGTTGCGATTTTTCATTACGGAAGAGC
>716597
GTCTTAAGGTACTCGAAAACCATCTACTTACGGAA
>134390
TTCCGTAAGAAGAGCTGAAATCGCATGTCATTTGG
>1101098
TTCCGTAACTTGCCTGCATAATTCTGTGTCTTTAG
>60080
CTCAAGCGGATAGGCAAATGTCTGAGCGGAACAAA
>277772
CGTTCCGCTCAACCTAATGATATGCATAATTATAC
>844879
AGGCTGATTTACATACTGAACATATTGCGGGAAAG
>574888
CAATAATTATTCATTTAGGGTGCTATCGGGAACGG
>1127106
TTATAGGGGGCGCTAATTATTCAAATCTCGGGAAT
>928593
GGTGGTACATAAATTAGACTGCCTTATGGGGAAAC
>753284
TGTCTCGTGGGTGGTCAAGGATCTCCTGGGGAAGG
>946711
TTTCCCCACTTTTGCCAGTCTTTGCATTTCACATG
>1035016
AAAGTAATTTGCATCCATCTTATGTGGGGAATGAT
>241976
GACGTGTGCTCTTCCGATCTAAGTAAACATGAATT
>19015
AGGGTTCATGTTAATTTGGGGGGCAGGGAATAGAT
>762139
TGTGTTCATCGTGTATTATAATTCATTAGATCAAC
>428953
ATGCCACGGGTTATGCAAATGTCACCGATGAAAGG
>653364
AATTACAATAATGAATTACGGCGCCGATGAACATG
>832469
TATTACCCTATTTGCAAAGTAACGGCGATGAATTG
>260084
TCCTTCATCGAGTAGTTTAAATATATGTAGATGTG
>882972
TACATTCATATGAGGTCAAAGGGTACGCAAATCTG
>408065
GATTTGACTACGGACCACTTTGCGATATGAAATTC
>1124102
GGAGAGGCATAGGGTTTCCGCAGGATATGAATATT
>891134
TCTTCAGAGGATAATTTTATTAAGTCGTTTTACAT
>837893
GCGCTTCAGACTTTAAATCTTTTAAGGCTTATGGA
>905824
GCTTTCAGACTTAAGTGGCTGCTAAATTTGCATCT
>398471
TTTCAGACTGTCAAAAAGCGCTGTTAATATGGTAA
>3707
GAATAAATCTGGAAGTCTTAATTCAGTCTGAATAG
>1073033
TTTGTTATCGTTAGATCTTTTGCATAGTCTGAACT
>948988
AATGAGATGCAAATGCGGAAGAGCACACGTCTGAA
>103777
TTAGTAAAATCAGATGGAAGAGCACACGTCTGAAC
>534436
CGCATTCAGACGGGTCGTACCATGCAAAAGTCCAC
>189474
TATTCAGACGACCGGTGACTGATCTGTGGTATGTT
>296020
GCCCGCCCCGCATGACTAATTAAAGGTCTGAATGG
>424851
ATATTCAGACCCATGTTCGGCAATCTTTTTATGAT
>586751
CTTGCTTAGTTACAAGATTTGCATGTCTGAATATC
>1047134
TGCATGTCAATGAGCTCCATGCTAATTCTGAACGT
>426590
GTTTCAGAATCATTCGGGAGGTTATCGATTTGCAT
>593155
ACATAAATTATGAGACTGTTACGGTGAGTGAAATG
>157317
TGCAACTAATTTAACATCCATCATTGAATAGTGAA
>369664
TATCTATTTTGAATCTTTGAATAATAGTGAATCTG
>38000
GACGTGTGCTCTTCCGATCTCATAGGTCGTGAATT
>431147
ATCGTTCACGAAGGAAGATATGCAGATATAATGCT
>258952
TACAGGACGAATATTAATGCTTGTGATGGGTGAAT
>751984
ACATAGCAGAACGAACAATAAAAAATGGTGAAATC
>639926
GAGTTATGTAAATTTTTGTGTTTTATATGGTGAAG
>857375
TAGTTCACCAGATAATTTCTATGACTAATTATAAG
>937320
ATGCATGCGGAGCGAAATAAGTAAGTGGTGAAACG
>874029
GCCTTCACCACAGTAAAGTGTGCAGGATGCAAATC
>1017420
TGCATTAGGTAAATCTTACCCTGTTGGTGAATTTG
>1094900
CCCTCGAGCGAATACATAAACAAATTTTGGTGAAA
>692134
GGATTAATGGGAAGAGGTAAATTTTGGTGAATTTC
>532459
GTTATGACTTTGTTAGGCAAATTTTTGGTGAAGCG
>922526
CGTAGTTCCGGGATGTAAATGTGTGCAAATGTGAA
>300430
TAGTTCACATTGATATGCTAATTTGCGTCGTAGGG
>910615
CATTTCAATGAATTATGCGTTGCTAGTTGAGTCTA
>615276
AGGGTAATTTTGTAGGAGGTATAAGATTGAATTTG
>1041318
ACCCTCTTTTCATTCGGGACGCTAAACAGATTGAA
>1042142
TGTTCAATCTGCGGTCGTTTTGCATGAGTATTGTC
>9914
AGTGTCGTCTTGCAAAGTAACTCATTCAGATTGAA
>17899
TATGTAAATGGGGAGAATCGTCGAGGAGATTGAAT
>437881
TGTTTGGGCTCCTGTGCGAGAAGCATTTTGAATAT
>257910
GCCTTATTTTGGCTACAGTCTTTACCAACCATCGA
>1014978
CGATGGTTGGTAAAGACTGTAGCCAAAATAAGGCG
>624328
CATTATTGGTCTAGGCTGTAACGTTATGATAATCC
>1080615
TTATTGGTATTGGGCCTATGGTGGGGCGTTATGGT
>1019467
AATTATTGGTAGGTAAAACCAGATTTGCATAACGT
>1009179
TGGCTTATTCTAAATATGCTAATATCACCACAACC
>1076433
AACTTTAGGCAAATGGGAAAGAAAGCACACGGGCA
>307354
TTAGGCAAATACAGGTGAGGGCATAAATAAGTCAA
>124909
AATTTAGGCAAATAAATTTTGCTGCATGCGATATG
>367123
TTTATTAGGAATTAAGTTTGTATACCGGTTTGGCG
>847703
AGTGTTAGGAAGTAAATTGATAACTAACGGATGCA
>564470
TTAGGAACAATTTGAATAATAACCGAGTACAAATT
>1115720
TTTAGGAAAGTTGCGGTATTTAAATACGCGTGCAT
>117392
ACTGCCCGGAATCAAATGATCTTAATGCTAATTTC
>285111
CGTGTAGCTGATTCCGAGTGGGGCATGCTAATGCA
>530493
GTGAATAGGCTAAGCACTGTGGGCATGCTAATATT
>20273
TGGATCACCCCTCGGAATATGATGGCATGCTAATT
>323499
CGTAGGGGGAATCCGATGGGTTGTGGCATGCTAAT
>596524
AATTTTAGCATGCATAATTTAACTGCAGGAGTATG
>1010622
ATTTTAGCATATTTAATTTAAATAACGTGAATGAC
>217541
CAAATCTGTTAGTCTGGATGCATGTAAATTCTAAG
>153044
GAAATTAGAATTGCATTAAGGCGCGAGTTTTGTAT
>1027962
CATTAGAATTGCAATAGACCATTAATGCACGTCTC
>961788
CAATTGGAATTTGCATCATTTCTCAATTCTAACCA
>913152
TTAGAATTCCATGAATATTGTCTTAGTTATATCCG
>269459
CGTCCGGGCCAACGCCTTCTTTGCATAATTCTAAT
>1000893
TACTACTTTGACTGGTTAAAGCGACATTCTAATTT
>841715
ATTAGAATGCGTCACTCGCTTATGGAAATGTCAGA
>452781
TGTAAATTCGTCTTAATGATGGCAGGGATTCTAAT
>282242
CGTACGTCCCTATGATAAATCGGGATTCTAATTTC
>351644
GGGTTGTTGTTTGCCTCTGTAATGGATTCTAAAGA
>258695
TTAGAATCAATATTCAGAATAATTTACGATCACCC
>923470
TATTAGAATATTTTATAGATACAGCTGCCTTCGGG
>727531
TCATTAGAATATTAGTATAGATAACGGTTTTATGC
>526018
ACATTAGAAACCCCTACATTTGCATGGCGAAATAT
>327428
TTAGAAACATTTGCATAAACAGGAACCAGTCGCGA
>776534
TGATTTACTTATTCAGCGTGCTATGTAGAGGTGAG
>143600
GCGAGCTAGCTGAGCTGATTTACATAATAAGTAAT
>431078
TGAAAAAAAGCCCGTACAAGAGTAATAAGTAATGG
>1109774
GGCGTGCATATTTCCAACATGTAATAAGTAAATTG
>485393
CTCCTCTCGTATTAGCATTTGGGAATTACAGTAAG
>522941
TTTGCACAGTACAGCCAAAGTATATACCAGTAATA
>120358
AATTACTGGGGCAGGTGGAACACTTTGCATAAGCC
>536984
ATTTGCATACGGGATAATTTATTTCGCGTAACTCA
>430992
GATTACGCCGCAAATGTGGAACGGTATTCTCGAGA
>506351
GGTATTCAAAAAGGAAGCGATAAGGGGCGTAAATT
>143174
CGTGGAATATGCAAAGGCTTAGGGGGCGTAATGTA
>738412
TTTACGCCCATCAAGGTTTGATTACAGTTTGCATA
>650740
CAATATACTTGAATCTGTAGGTAAATGCGTAACCA
>626535
TTACGAGCGGCCAATAAAGTAAATTCCAATATGGA
>229702
GGGTTTGCATACCGCATTTTAAGATCTCGTAACTT
>260177
TTACGAGAGGTGTGTATTTAAATATGAGAATTTGC
>174038
GGGTTACGAGAATATTCATGCGTTAATTATGGTGT
>680486
ACGACGCTCTTCCGATCTTACTATGGTTCTCGTAA
>1001882
AATTACGAGAAAATTTACAAATAGTTGCCTTTAGG
>135769
TGATTAAATGCGAGGAGCTTGAAAGTCGTAATGGT
>649945
AGACATTTGCTAAAAAGAGAGGTGCTAGGTAAAAG
>872519
TTACCTACCAGATGGCCAAGATACTGAGATATGCA
>1049312
CAAGTTTGTCTGATCCCTGCGTATTAGGTAAATGC
>1060380
AGGTGTGAGTTTGTATTCGTGGCTTAGGTAATGCA
>475862
GCAAGAGATTGATATTAAAAATCAGTTAGGTAATA
>849966
AAGTATTCAGGACAATTAGCCCATATTTAGGTAAA
>686375
ACGAGAAGATAGTGGTTTGCATAAACGGTAATTTT
>740321
TAGTACACTCCAAAAATCGGTCGCTAACGGTAACC
>677331
TAGGGACTACGAATATTAATGGGGACGGTAAGTTA
>1060408
TGTTACCCTTTATATTTAAAACAGCAATGTTATGG
>531898
TATGAATTAATTCTGTTTGCTGCGCAGGGTAATTT
>4312
AAACCAGTTCATTTGTTTAAAGTTTTGGGTAATCC
>352024
GGGACCCTCTCCGTAGCCAAATCCAAATGGTAATC
>379610
AATTACCATTTAACAAATAAAGGAACGAGCCATTG
>275178
GAATTTACATACGCAGGAAGAATAATGGTAACGTT
>250187
TGAATAGCGATATAAGTAATTACTTATGGTAAATT
>1104880
ATATATGTAAATTTGCTTTCCTCCACATGTAAACG
>1109307
AAGCGTGCCAAAGATGTAAAGGAGACAATATGTAA
>354741
GACGGGATGTGTCGTAGTTCGCTATATGTAAAGTG
>713954
CTGATGTGCGACGTAAGAATGCTATATGTAAATAG
>201128
TCGTTTACATATAGCAGCGTTATAGGTAATTTATG
>153949
CCAACTACGCTTATGGGCCACGGGCATTATGTAAA
>135892
AGATAGGCGCGTAATTTATTGCATTATGTAATTGG
>36567
GCTTTGCGACTGATGGCCTTGCATTATGTAAAGTC
>695161
AACTTTACATAATGAGGGCAACGGATAGCTTAAGC
>1089864
GGATTACATAATGAGAATCTGTTGTGAGAAATTTA
>316222
GGGTTACAGGGATTCTGTATGTAATTATTTATGAT
>18224
GATGACACAATTTAAATTTCAGACTCCTGTAAGTA
>13304
TAGAAGTGGCTATGCATATTAAGGCGTGTAATGCA
>716624
GACGTGTGCTCTTCCGAACTATAGTCCGAATTAAT
>844248
ACCGTTAATTCGCCTCGTAGTCCGCTATGCAAATT
>696906
TAGAAACAGTTGTCATGAGGTCGGCGAATTAAAAT
>756170
GGTAAGATCATTATTGAATAGCTTGGCGAATTAAG
>816299
ATATTAATCATATGCTGGAGCTGCGAATTAAAAGG
>559937
AAACGATGATTAGATCAATTTGTGCGAATTAATGG
>1025612
AGGGGCCTAGCATAGAATTTGCATCGAATTAATTG
>378962
ACGTTAATTCGACGGGATATTCATGCAGTTATGAG
>451463
GATTTTAATTCGAATTGTTTCTGGACTCTAATTAT
>129709
ATAGTCAGTTTTGACTATGGCGAATAATTAAGTAC
>10431
CGGCCCATCTCCGGAATGTAAAAGCTGATAATTAA
>251627
AGCTTAATTATATTAATTAGCAATTCAGAGCACAC
>610023
GCATTAATTATAGATTTGACTCACCCGGTGTCAGG
>230829
CGCTTGTGAGAGATGCAAAACAGTATAATTAAACT
>1080689
TTTAATTACGTACGCGAATATTCGTTTGACATAAG
>166756
AGGTTAATGTATGCTAATTCAGGGTTAGGATCGTG
>1100170
TGGCATTATTTAAAGAGTGACGGTATTTGCATTAA
>253499
GCATTAATGCCCGACTTTCGTGATATTTAGATTAA
>94181
GTCCCTAGTTTATACGCTTGAATAGCAGCTATTAA
>134009
CAGTTTAATAGCCACGCATATTCATGAGCTGACGG
>210792
GATTAAGAATCCAACTTGCAAAACTGTTTAAAGTG
>4206
GGTCAGCAGTTGGGTCAGAATTTGCGAGTTAAGAT
>184586
CGTTTAACTCCCTGGAACTGGTACGCAAATGACCC
>363634
GTTAACTCCAGTATATGCAAAACGACGTTTACTGG
>61664
CCCGGTAGACTTCATGCAAATCCGCCGTTAATGTC
>578537
TTCTGCAAATAGCGAAACTGGTGTGCCGTTAAGGG
>698268
TGACACATTTCCCTGTGGAGTTCCGCCTCCGTTAA
>193705
GTTAACGGAATAATGATATAAGACGGAATAATGCT
>722835
TTCAGGCAAATTGCACTCGGTAGCAGCGTTAAACA
>448153
GTGTTAACGCTCCGGTTACCCTACAACTAGCTTGA
>445425
CAAGGTAGTTGTAGGGTAACCGGAGCGTTAACTCA
>690814
AGTCGGGCCACAGTAGGCAAAGAACGCGTTAAGTT
>967617
CATTGATTTTTGGAATCTACTTGACGCGTTAACAT
>60212
TCTTTAACGCGTATTGTAGGGTATGCAAAGTGGCT
>1058224
TGTGCGTGAATGGTTAAGCATATTTTCGTTAATTA
>1103315
GCTATAAACTTATATTTATTTAAAAGGTTAATCAA
>495984
TGTTAACCTTGAACCGTTAGTTTTCATATTCGTTA
>924471
GCATAAGTGAACATCAGTGTTTCAAGGTTAACTAC
>609013
TGGCATCGCTTTATCATTATGCAGAAGGTTAAATG
>1069429
GGGTGGATATGCTAATACGAGCAGCGAAGGTTAAT
>593525
TATTAACATACGTTATAGTATAGACATGAAAAGCA
>279107
GCCTCATAATATTGAACGCTGCGTATGTTAATATC
>286248
ACTCCCGGGCCTGAGGCGATATTTTATGTTAATTT
>899172
GGGGAAGTGATGGGCGATCGTTAGAAAATTTAAAT
>1065688
TTTAAATTTTCCACAAATTATTCAAACAGCACTCC
>133325
AATTAAGCCTGTTTATGTATAACCAATTTAACGAA
>839093
ATTAAATTGGATTGAGGATTTCCGCGACTTACGCA
>1091307
TGTTTAAATTGGACAGACAAATCGACCCGATTCCT
>1051111
GCGGTGTAGGTATGTTTTAGTTTCAGCAATTTAAA
>52222
GGGTTAGGACGGAGAAAACATGTATGCATTTAAAT
>977716
CGATCGATTAGCATAGCTACGCGCGATTTAATCAT
>154271
TATTTAAATCCTCATATCAGGATTACATCATTCAC
>645592
AGTTAAATCCGCGCATATTAACGTACGGAGTATGG
>1071314
CATTTAAATCCCCGTAGGGAGTCTGATTTGTATAC
>1050587
TTTTTAAATCCCAATCTCATAGGTCGACGTCCTTG
>376777
CTTTAAATCCAATACTGATTTGCAGCGGAAATTCG
>298516
AGTCATTTGCATCAGTGGCTTATAATGATTTAATC
>546159
TTAATTTGAGGTCGGAATCAGGGGACTATTTAAAT
>1058377
GCTTAAATAATCATGGTAATTCCGCTCCCTGGAGG
>108516
CAAGACTTCGACCTCCGGACACCTTATTTAAATCT
>539060
TACGAAAGACAATCGAGTAGTTAGGTTATTTAAAT
>961581
TGAATTAAAGGATTAAAAATTCCGAGCTAGAGTAG
>835312
TTAAAGGATCTATGGATTTACATACCAAAGTTGCG
>1002295
ATTAAAGGAAGAGATTCTCACGGGGGTGATATGCA
>198090
AGACAGGGGAATTATCTGTGTGTTAATTTGTTTAA
>950045
TTAAACAAATCGAGGTCAAGTATGCAGCCACCTAA
>138195
CGCTCCGGCATGCATATATCGAGGGATTTGTTTAA
>555772
ATCTTATCGGGACGCCTTGGTGTTATTTTAATTCC
>1094024
GAGGCAAAACCAATTCGTCAGTTTATTTTAAATAG
>571245
CGATGCAAATTATTGGGGCCCCCGCGTTTTAAATT
>500956
CATTAAAACGCAACCAGGCCTCCAGGTAATTGCAT
>266868
AGTTAAAACCGGCGACGTTGGCAGTTTCAAATTGC
>990646
GTCCGCTTTGCGTTTGCTAGTTTTGGTTTTAAGGC
>1032028
TATGCATGAGATGATTTAAATAATGTTTTAATGCG
>1008517
TGTTTTGCATGGCTGTAGAGAATTTGCTGCTTCAT
>503368
TGTTTGCGTATGTTATCGGCTTAGAACTTTATGTA
>231972
GTAGTTTTGAATGCATCCCCTCGATCAAACAAAAT
>1006473
TCGAGGGATGCATAAATTTGGACGAGGAAACAAAT
>189193
TTTGTTGATTTGCATGCACATACGGAAGAGCACAC
>382285
GACGTGTTCTCTTCCGATCGAAGAATTACCAAGCG
>1033992
GACGTGTTCTCTTCCGATCACGACGCTCTTCCGAT
>1046972
CATGCAAATTTACTTGGAGGAAAAGAGGCCGCACA
>462491
TTGTGCGGATTTGCGATTGTGTTAGAGAAGCGTCA
>162458
TGCTGTGCGGATAATTTGCATTGACAATTGAGGTA
>63628
AATTGGACCCGCTTGTTTAATGTATGCATGCACAC
>738619
AATTGTGCATGCAGATATGAGGGGTGGTCGCTCGT
>326937
TGTGCATGATTTATTCATTCGGGACAAGTTCTGTC
>238775
TTTGTGCATGAACTTTGAGCTCGTAGTCCTATAAG
>488526
AATTGTGCATCTTTTATTCATGGTTGGTATTATGG
>772624
CTATGTGCATCTAATTAAGTGGGTCTAACACGTAG
>1111073
TGTGCATCCTATGGTTACTCATTAGCTAGATTGTC
>302894
ATCAGGGGAGATTGGGAATGTTAATGGGATGCACA
>264333
AGTGAATATATTAAGAAGTGAATGATGCACATTTT
>1130841
GATGTGCATAATAGGCGAGAGGAAAACAATATGGT
>182694
NGATATGCAAATCATTAGGCTTAATGGTCACATCT
>422908
TGTATTGGTTTTGCTTAGTCGTGGCGTGTACTTTG
>1020667
ATTATGCTAATGAGAGGCGTGCACACCAATACACA
>234797
AGGGTGAGGTCACGGGATTTGATATTTACATACAG
>917192
GATAACTAATTTGGAGTGCGTCAGTTTACATACAC
>191735
TTTGTATGGTTTTCGGTTTGCAAATTTTCAGGGAC
>1129329
TGTGTATGCAAATTAAGATTGCGGGCGCGCGAGCT
>425671
TAACAGCACGAAGTTTTTTTTTGCATATACACTCA
>685521
TTGCATCTAATTACTAATTATGTGTTCATATACAT
>335142
TTGTATATCTGGGTCCTGTGTTAAGAAGTCTTCCA
>43503
AATGCGACGTTTACATATTCCTAGATATACATATC
>800826
CTGTATACACATTTGCATAATGATTCTACTTTAGC
>514124
TTCGTGTATACAATATATTAGCATGATGTTAACAT
>828747
TTTTGTATACAACGATGGTATGAAAAATAGCCCGT
>735335
TCGGGCAAAGGGGTAGAAAACGAATTTGTATACAC
>1087911
CCCCGGTTTCAATGAAGGCTCTTAATTTGTATACA
>64393
TAATGCCCGAGGTGTATAGGTAATATCGTTATACA
>944454
CTGTGTATAACATTGTAGTCAAGAGTATGCAAATG
>111740
GTTAGTTGTTTGCGTTTTCACTTGTTATACAAATT
>846590
TGAATGTAAGCAGATCTGGGATTGAGGACACTACA
>507766
TGAATGGAAGCAGATCTGGGATTGGGGACACTACA
>1049487
TGAATGGAAGCAGATCTGGGATTGAGTACACTACA
>149355
TGCGTGTAGTGGGTGACTAATTTAAATGCTACTTC
>934664
ATTGTGTAGTGGGAGTTAGAAGAAGATAAAATATA
>519865
TGAATGGAAGCAGATCTGGGATTGAGGCCACTACA
>88120
AAGTGTAGTAAAAGGTTGATTCGCATAATATCACT
>609685
CCGTGTAGTAAAACATGCCTGAATCATATCATGTA
>267610
ATGGTGTATTTGCCGCACGGCTCATTTGATTGTCA
>436018
ATGGTGTATGAAAAGTGGTACCAGATTTGTATTTC
>225934
GGCTGGTGTATCACTAAACTGAATAATAATTGTGG
>320123
AATGCATTAAGCAGACATAAATGAATATACACCAG
>10227
ATGGTGTAGTCATTATAATATGATGGTGAATTTGC
>1034214
ACTTAATTTGCATCTCCAAAAAAGTTGAGCACCAT
>907001
GACCTGGTGATGTCCTGGCTCAAGGACAGTTAGGA
>748371
GACCTGGTGATGTCCTGGCTCAAGGAAAGGTAGGA
>173499
ACAGTGGTGATGTAAGATTTGATTAAGATTATGCA
>1011734
ATGGTCACTTATGTAAATTAGTCTCACAGGCTTTG
>15588
TGCATGGGTTGATGGAGTGATCCTCCTAAATGAGT
>100176
GCATGTGTAATTTCAAATACCAGGTCAACCCAATG
>1043324
TGTGGGTTGAATACAATTATGGTAATGAAATATCC
>603201
ATAGCCGGTTTTTACTTATGAGTGGAGCCCCATGC
>776006
GGTTGGGGATTTTCCGGTTCGACTTTACATAATGC
>1032475
ATGGGGATTTACATAAATTAAATCGCGGGGGTCGA
>726439
CATGGGCGGGTTGATTTGCATGACATTATTGTTGT
>583273
TCTGGGCGGGAATTAGCATAAATGATGAGTCGGCA
>319278
GGTGGGCGGCGATCGAATGGGGACGCGTCTTCCGA
>1009083
TGGGCGGCACGAATTTGCATGTTTTTCGGCATTGT
>1042692
CGCGATGCAAACATTTACCAATCTCATTTGCCCAT
>1092570
TCAATATTCGCGAATAATTATCTTTGCATCCCAGC
>810762
TGGGATGCAAAACACAAATATTGAAAGGCAGCGAT
>722269
CGGCTGGGATGATTTTTCGTGATTTCGTTCCTGCA
>1012480
AGGGTGGGATGATAATCTATAATATGCAAAATGGG
>879596
TGGCTTCCGATTGGTCTATGAGGGGAACACGTCAC
>975153
AGATGTACCTATGCAAAGACACCACCTGGAAGCCA
>194484
GGGAGGGACTGACAGCTAAGACCATGAAGCCAGAG
>471915
GATGGCTTCACAGTAGATGCAAATGGATGATGTCG
>514942
TGGTGGCTTATGTTAATTACTCAGCATGTAGGGAA
>679009
TAATATCCAGAATCCCAATCAGCCATAAGCCAGGT
>1098376
ACGCGGTCCGGCACCTAGATTAGCATAAGCCACTG
>976145
TGGCTCAGGCTTGTCGTTCTTTAATATGGTATGCA
>231292
ACTTGGCTCACGATAATCGACTAGACTTTACATCA
>285092
GATGTAAAGTCTAGTCGATTATCGTGAGCCAAGTG
>45477
GCATGGCTAGTCTGCACTTTTGTAGGCATTATATG
>1058573
GTTTGGCTAGGTATCAGGGCATCGGCGCATTACCT
>633565
GATGGCTAGGCAATACAAATCCCTCTTTTGCGTAC
>929743
GTAGTGGCTAGAGTGTGATGTTGGATGTAAATGAG
>1074220
AATGGCTACTTTTTGCATATGCACAAGTTCTGCGG
>1038528
TGGCGTATGCAGATAAGGCACATGTTAATACTCGA
>28890
GTGGCGTATCATCTAGTGTAAATGTTTAGTCAAAA
>830044
TGGCGTAGTGTATTTGCAAGCGCACACAAATCGCT
>1015183
TGGTTGGCGTACATTTGAATTAATTAAGTGGGTTA
>520353
TGGCCAGTTGTTACCTTTTCTCGTCTTAGCTATCG
>329789
TGGCCAGTTGGGATAGGTCTTTATTTCTTTATGCA
>131947
GGTGGCATCCCTGTATTAGGCTAAGGATAAGACGG
>936770
TGGCATCCAGATAGCGTAAGAATATGTAAATGCGT
>361299
TTGCATGTTACGCGTATTCAAATTGGATGCCAGAG
>1030228
GTAATATGGTTCAAGTGTATGCAAATTGCCAATCT
>153261
GATTGGATATGCAAATGAAGTTGGCGATATATATC
>489273
TTGGAGATATGTTAATCTAAGTAAATGATCGGTCA
>339117
GTGGACATTTCAATAAAGTTTGCGTGGAGCGGTCG
>192394
AGTGGACATTTACATATGGAGACTATGCCGAATTT
>22968
TGTGGACATTGCACTCGTCTTATGCCCGGTATGTA
>813061
ATGGACATTGATGGATCGTTAACATTGATTATTCA
>464721
GATGGACATTCTCTTAAAAATATCTCGGCTCCCTC
>179465
CATGGACATTCAACCAGTGCGATATACAATATGCA
>884356
GGTCCCACTTATCGTCCATGATATGCTAATGTCCA
>538186
TGGACATGTAAATTCAATAGATGATTGGATACGCG
>1066560
GGGTTGGAATTTTTAAATATTTATATGCAGTTGAC
>115656
GAGGCGTCGGTCGGCCGTGTATATACAAAAGCATA
>369023
CTGCTTTTGCTTGTCATATCGCGATTTGCATTCTA
>883516
ATTAGCATCTTTGTACGGATATGCAAAAGCATGGG
>412732
GAACGCTTAGTCAAAGTCTAACCAATTCAAAAGCA
>17942
TATGCAAATGTCATAAGTTCATAGAAAAGCATACC
>551062
AACTCAACCCTATGGTAATTGAATGAGAGCAGCAC
>323834
TGCTGCTCCTTTGCATAATGGGAGGGTGGGAACCA
>857854
TGCTGAGTACTAAGGTAAATAAGTTGAATATTCAT
>794071
TGCTGAGGCGATGCATGCATAATCTTGGTACTGTC
>762850
ACCACCTATGATTTGCTTAGTAGGACGAAGAGCAC
>81340
GCATGCATTTGCATAACTTTTCATCGAAGAGCACA
>987998
ATTGACGGTATTCAAATCAGGAGGAAGAGCACACG
>176457
CCTCTAGGCATGCAAACCAGTCAGTAGGAAGAGCA
>1042373
AGTTATATGTTAATTTCTCAACGGAAGAGCACACC
>267741
CTCCTAGGCCCTTTCATACTCGTCACGGAAGAGCA
>430485
ATTGAATTAGACTGTATGTATTCACGGAAGAGCAC
>918247
GCATAAAGGGTGACACTAAGTCGACGGAAGAGCAC
>1086287
AAATGACTATGCAAAACCTGTCGACGGAAGAGCAC
>65953
CAATACTGGCCAGATTAAGGGATGACGGAAGAGCA
>302701
TGAATCTACTAATTATGAATACGGAAGAGCACACG
>911624
CCGCAATTTGCTTTGTTTATTTATACGGAAGAGCA
>443175
AGCCCATATACGCATAATTTACCCCGGAAGAGCAC
>959050
AGTTGTCAACGATTAGCGGGCATCCCGGAAGAGCA
>559056
CGGACTCCTTTATGCAGATGATCCCGGAAGAGCAC
>933786
GTAAAAAATTACATATACAAATCCGGAAGAGCACA
>169914
TAAGCCATTAATTTTGAATCTCCGGAAGAGCACAC
>438592
GCTCGAGACCTTCTATAATTTCTCCGGAAGAGCAC
>853487
GGTTATGTAATTTCGGGTCCTTTTCCGGAAGAGCA
>213444
CCATATGCGTTTGATTTATGGCCGCGGAAGAGCAC
>861815
GATTCCACCCGGGGACTACTCGCGGAAGAGCACAC
>1031360
CAGTGAATTATCATACTAATGCGGAAGAGCACACG
>699279
GATTTGCTCGCAGCGGACTCTAGAATTCATCCCAG
>726041
TAAGACTGGGGGGGATCCCAATATGTTGCGAGCAG
>403292
ATCTGCTCGATTTGCATATGAGTTATGACAAGGTG
>360870
CAGGTGCTCGATTTATGCAAATGGGTCCGATTTAC
>794847
GCCTGCTCGATTATGCAAATGGGTGTATCCGCGTA
>456700
AGCTGCTCGATGTAAAATATGGCGCCGTATTGGTA
>181045
AGATGCTCGATGGAGTTTATGCAAATATCTTAGCG
>973145
GTTTTGCATATTTAAATGAACTCGCTGAGCACAAG
>390187
TCGATTTACATATGAGATAGGACATCTGAGCATTA
>675590
AACAAAAGATGGAGCCAAATGAGGCAAAGTGAGCA
>907616
ACTGCTCACTTAGATGCAAATGGTAGAATAAATGG
>130914
TATGCTCACTCTCCCCTCATTTTAATATGTAAGTT
>481185
TCTCTGCTAGTTTGGCACATTAGGGTTTTAGTGTA
>1001835
AACTGCGATTACTATGGTAATTAGCCTAACTAGCA
>133635
TATTTGCTAGTGTGGACCAAAAATGCAGCATTTGC
>139288
CACTGCTACAGTAACGTCGAGAGTAAAATTATGTA
>1092324
GACACAGTAGGTATGCAAATCGCGCTTGTAGCAAA
>691003
GAATTGCTAATTGAGTCGCATGATAGTTACTACGC
>542430
ATTGCTAATTCTTTCAGGGAGCCGACGCCTAAGTA
>527624
ATGCTAATTCTTAGGTTTGTCCTTGTCTATTGTTG
>1076768
GGCATGCTAATTCTGGGAAAGGCGTCGTTGATTAC
>971056
CGGGTGATAAAACCGGCATTCTGTATTAATTAGCA
>1058922
ATATGCTAATTAAGGTGATACCGGTGCAGAATGAC
>491067
CGTACTTGCAAATGTTATTACACGACTTAGCATAC
>1024045
TTGCTAAGTAATGAATTATTATTTAAATGGTACAC
>1065352
TTATGCTAAGTAAGACAGACCGAAGCGGATAATAA
>976774
GTAGTCAGGGATACTGGTATTTTACTTAGCAAATG
>1024655
TGCTAAGGTTTGTTTGGTAAATATAGAATTATAAA
>487316
ATGCTAAGGTTGGGGATAAGACCTCGGGCAAGGAA
>12493
TGCTAAGGTTCTCGACGCATTTGACTAAATTAAAT
>490869
CGTGGAGAATTTACCCTATGTAAATTTTAGCAGCG
>1004465
TATGCTAAAATGTTCAGGGCCAAGGGGTATTATAG
>846968
TGCGTCTATCTTGTTCCTAGTTTATCTCGTATGTA
>1017246
GGCGCCAGAGTGCGGGAAAATGATAGACGCAAATT
>445134
CTTGCGTCTACAGTCCGCGTTTACGACTCGGACGA
>1120900
TGCGTCTAATGAGATGGTCAATTTAAATATCTTGT
>774851
TGGGTGCCGATCGCTCATTTGCATGTGTAATACTG
>688344
ATGCCGATCGAAGTACGTAGGCTACATAAATTTGC
>201459
GCATACTCTTCCACTCAGCAACTGTGATCGGCACG
>985129
GCATGCCGAGTGATGAATTACCCCACCTACTTTTG
>865860
GGTCCCTGATTTTCGAGGTATTTGACTCGGCAATC
>397118
GAGAACAGTTTAAGATGTAAATTCGTACCTCGGCA
>502252
TATTGCCGAGCTTTTGATGCAAATCGGGGAATCCG
>450958
AGAGACATTTTCTTTGCAGTCATTCTCGGCATTTG
>165842
GAATGTAAACTACGTCGTCGGCGTTCTCGGCATCC
>457501
TGCCGAGAACCAAACAAATTTCTAATTATTTTTGT
>709371
TCTGCCCTGAATATTCATATATTATTTATAGGACG
>358948
TGCCCTGAATAAATACCTCAAGTTTACAGTATTGT
>988035
AATCAATTAACATGCAAAACCGGTCCAAGAGGGCA
>957651
AGTTGCCCTCTTAGGGTTCTGTCGGAATTTGCATT
>117210
CGTATGCCCTCTGTATGGGTGTAGGGTAATATGCA
>920344
NGTGCCCAAGCTTTAGTTATGCAAATTTGCCTGTT
>1109710
TGAGCTAGAATAATTTTCCGAAAGTTGGGCATGCA
>640278
CGATGCCATGGACTAAGGATAGGTATTCTATGCAA
>1035047
TGTGCCATGCGTCTATTATTTATTCTAATATGACG
>163210
TAAAGAAAGATATGTCGGTAGTATGCTGGCATGCA
>1105962
TTTGCCAGACTAAGTTATAAAGGAGTGTGTATGTA
>351772
ATGCCACGATTCTGTCCTACTCGCAAATTTACATG
>1002530
TAAAACCGTACCCGTGCTCACTTTTAGTTGGCATC
>283567
CGATGCCAACGTTTTTGCCTCTTAGTTAATGCGCA
>963842
TCATGCCAACCTAAGTGGATGCAAACGGAAATATG
>895775
AACATATAAGCAAATAGGGGCTTAGGTTGGCAGCC
>6852
TACATGCCAACCGTTTTACTATTAAATGTGCAGAG
>203133
ACCTGCCAACCCCGATTTCGTTTCCCTGTTTTACA
>322650
TGCCAACCCCCTAAAATTTACATTAAAGGTCACAG
>854246
ATACGTCGGGCGTTTAAACGAAATTGGAAAATGCA
>165404
GGTTTTGAATACGTTTGTGTTGGAAAATGCAAATT
>882942
CGCTCATCAAACATCTTGTAATCAAAGGAAATGCA
>52937
GAATAGGTAAGAATCGTGTGTACCCAGGAAATGCA
>455266
TTATTATGAATTTAAATACACTCAACGGAAATGCA
>1025203
GATGCTCAGGCCTCTCGTGAATGGGAAATGCAAAT
>1047658
GAGAGTGTGTTGGGATATGCAAAAGTGGAAATGCA
>493064
GATATGCATTTCATTTGGTATTCGTCATCGTCCAT
>483547
GGGAGCTAAGCATTACGTTATATTATGTAAATGCA
>877464
CAATTATTGATGCGTTGGAAACTATTGTAAATGCA
>269300
GATACTTCATAATATAAAGAAGTTGTAAATGCAAA
>225958
ACTAATGTACGCAGATTTCTCACGATTAAATGCAA
>13172
CCAAGGCAAATAATTACCTGCACTTAAATGCATGA
>630968
TTGCATTTAAGTCCGGTTAGAGCCGATTCATGCTA
>100443
ATTAAATGCATAGGGAATATCACTTAAACAATGCA
>500707
AATTTGCATTGTTGTTTCTTGAAGTGTATACGTCG
>899851
TAATAGGGAGCATCAGCGACTACATCAACAATGCA
>869860
TGCAGTTTGACAAAATTTGAATAGAGTGTGACTTA
>132287
TCCATAAATGGTAACAAATGGTATGTAAACTGCAG
>778293
GAACTCTGCGTATTTAAATTTCGGAACAACTGCAC
>202721
GACGTGTGCTCTTCCGGATCCAGCCAACTGCAGCG
>1042478
ATGCAGTTGCCAAGCATTTCGGCTAAGTTATGCAG
>770099
ATGCAGTTGCATATATTGAATTAATGGCATACCTT
>36986
AAGCAGATACTTGGTAGTGAGACGAACTGCATTAC
>480486
AGGTGCAGTTCATTAATATACAAAAATCAGATTAG
>340475
AACTATGGCGCGGGTCCACGCATCTAACTGCACAC
>135619
GACGTGTGCTCTTCCGACGTTAGAACACTGCATAA
>217502
TATGCAGTGTAATTTAAATAAACGGTGGCCCACCC
>701898
ATTCTGCAGGGAGGGCTATTTTAATGATCCGTTGA
>174945
CGTTGCAGGGAAAGGAATATTTGGCGAAAGATGCA
>233286
ACCTGCAGAAACGGTAAATGATATGCAAATGCGTG
>287739
TTGCAGAAACATTTGCGTTTAGGAAGGGAGTACGG
>379342
ATGCAGAAAACAGTATGTAAATCGGGGGATTTTGG
>469191
TGCACTTTTGTATAACAAACGAATTTTATGGTAAT
>1093580
TGCACTTTTGCATAACAAACGAATTTTATGGTAAT
>1037776
GATGCAAATTTAATTCATATTAACGCAAGAAATAC
>1025003
CATGCAAATTTAAGGCAATTAATTACAGTAGGGAG
>359008
AGAACATATGGTACAAAGCTCGATCCATTTGCATG
>57319
TAATGCAAATGGATAGTGCGCCATAGAGTAAAGAG
>1091598
AAGCGGGCGCCATATTCTTTTATCCATTTGCATCT
>799002
AATTGCAAATGGAGGTAAATTGGATGCACATGTCT
>574619
TATGCAAATGGAGGGGAATGTACAAGATATGTGAC
>772596
GGTTTGCGTAGGTTAGGTTATATCATTTGCAATAC
>1025222
TATGCAAATGATAGTAGATATCCGCGACGATATTC
>1000216
ATGCAAACGGACTGTGTAAAGTCCCTCGTTGTTGG
>1127235
AGTCGGATTTAACGGAGTTCTGTGCAGGTTTGCAT
>256222
AGCACGTAAAATTCGAGCGAAGGTTAGATCAAAGG
>789651
TGATCGTTTTTAAATGTGGCTCAGCGAAATATGTT
>694625
TGATCGTTGGAAAGCAGATTCGTCTAATTATGCTC
>1069029
CCTGATCGTTCTATAATTATTACGTAAATGAGCTG
>21633
GGGTGATCGTTCGGTCGGCTAGAATCATGTATGCA
>507411
TAGTGATCGTTCGGAACTATTTGATTATTCAAGCA
>1086783
GACCCTCTTAATTAACATATTTGGAACGATCAGTG
>470793
TTGATCAAACGAAGGGCACGAACTAATAACATGCA
>966395
GGTGATCCGGTAGGGGGATATGCAAATATCATTTA
>1051023
ATGATATTTAGATTAAGGCGATCTTGATGATTTAG
>341894
CTCGCAATATTCAAATGGGCAATTACAATATCAGG
>1042537
GGGTGATATGCAAAATTTTAGGTTTGCTCAAGCGC
>132142
AATGATATGCAAAAGAAAAGGGCGACCGGTATTTA
>100643
TGATAAGCGATTTACATAACCGTCACGTGTATTTT
>1103608
GGATGATAAGCAAGGTGAACGTTTTGCATGAATTA
>211413
AGGGTGATTTGAATAAAGCGAGGGCAGACTCATCG
>929942
GGGTAGGAGTTGATTATTTAGTTTTCAGCTCATTA
>1007015
GACGTGAGCTCTTCCGATCCTAGTCTGACCAGCTT
>54700
TATTGAGCCTTTCCGTATTTGTAAATACTTATTCA
>1132122
GATGCATCGAGAGAAAAATTAGCATCTGCTCATTG
>249728
ACGGCTAGATTCCTTTATTATAATGCGCTATCTCA
>718721
TGTGAGAATCCAAATGGTAAGGGATGCAAATTTAC
>1031180
GCGACAACCAATTAGGGGCGGCCGGTTTCTCAGAA
>1005485
TGACTGAGAAAATCGGTGTACGCATGCAAATTTTT
>429050
GTTGATATCGCTCGTATTCTAACAGCATTCATGTA
>750557
TTGAATGCGGTTATTAATAATGCATACGTCATTAG
>1084698
AGAGGATGGACGTTACTCTCAGTGCGCATTCAAAT
>749374
ACTCTGATTTACGTAGTTGAGTCCTCGCATTCAAA
>336835
GACGCAAAAATCCGAGGGATGAAACGGCATTCATG
>116162
AATTAGCATTAGAAAATGCCATGGAAGATTCACGC
>1002653
TGAATATTCATGTGATTTAGTGTTGCGGTCCAGTA
>334722
TGAAAAGAGTGGAAGGGTATGTATAGCATTGAGAG
>189033
CTGCGAAATTATAATGGCAACGTCGTTTTCATAGT
>892311
TACATCTTTTTGCCTAAACACTCAAATCACTGGGG
>267252
AGTCTCTTTTTATATTCAAATATGCCAGCACCCGG
>611757
GCGTGGGAGCCAATGTTTTCAATCAGCTGAAAAGA
>671692
GTCTTTGTATGAATTATTTATGCCCGCCTTCCATG
>137476
AGCGGAGGAGCGGTAGTAATTAGATACAAAGAAAC
>722121
TCTTTGTATCAAATATGAAAATTTCCTCTTTTGAC
>921591
ACATTCGTGTTGTGCATGATGTTTTCAAAGAGTTC
>82662
AAGAACTAATAAATAATATATTAAAAAAGAAAGAC
>559639
CTCCGGAGCTAATCACTATGTAGAAGAAAGATGAT
>455930
CTCCAGTGTTTGCATGTTTTCTTAAGAAAGATTTG
>153825
GTCTTTCTGGGTAGTGGTAAATTTACATAGGTTTA
>1025194
GGGTAGTTCTCGAGACTACTCTAGCTAGAAAGACG
>920439
TCTTTCGGCAGCATTATTTTGCATATATTCTGGGG
>917000
TCTTTCGCTCGGTGCTTTAAATTATATGCATAGAC
>356489
TCTTTCGCTCCTGGCAGAGCAGACATTAGTTAAAT
>465115
GTATGCAAAGAGAGCTAGTTAGGGGCGAAAGACTT
>260922
CGTTTCTTTCCGTGGTTTTGCGTATTACTTTCCAT
>488561
TCCTCTTGCAAACTCTACTAGCCTTGCTTATTTGT
>1042984
AATTGTTATGCATTAAAGTTGCAAATCAAGATAAC
>423389
TCTTCTTTGCATTTTTCAATGGCAGCAAAACGGCA
>996009
GCGCGGCCGTTCAGAGTTTGTAGCAAGAAGATGTT
>301175
AATCTTCTTATGTAGTTTAACTATATGCATCACCA
>394306
TCTTCTGGTATAAGGGGCAGACGGTTGATCCCTTT
>530088
TCTTCTCTGTGGATCGAATGAATAATTATCTCTGG
>1102808
TATCATTAGCATAAAGTACAGCAGCGAGAAGATGG
>323576
CGTGACATAAGAGACTTGCAAATATTGTGTAAGAT
>46851
CATCTTAATTTTGACGAAGCGGGAATAATGTATTG
>1085740
GTTCTTAATTTGTCATGACTGGGTTTAACGGTTCC
>260274
CGCATAAATTAACGCTGTCTGTTTATTAAGATTGC
>457279
TCTGTTCGATTAAAAATTAGGTGCCGGGTTTTCAT
>144400
GTCTGTTCCTAATGGATGTAAATTCAGTGTAGCAT
>1061282
TATCTGTTCATTTGCATTTCTCCCTGGACGACGCA
>1074895
CGGTTCTGTGCCGCATGCTAATATCATAATTAGAT
>319063
TCTGTCCGGACGTTATCTGCAAATATTCCGGAAGA
>1039403
AATCTGTCCGCATATTTAAATTATGCTTTATGTCG
>315034
ACATTCATTTGCATCCCGGGGGCGCGTTTTACAGA
>272334
CGGTCTGGGAGATTGTCGTTTAACATTTTTGATTC
>149195
ATCTGGATTAGGAGATTCAGCACATAAGACATGCA
>435741
GGTTTCTGCTGGCTGGACGCTAAATTTACATAAAG
>325381
CCTCTGCTGGCGGGTGAGTCTTTGGTTAATCTCAG
>260175
AAATATGACGCAATTTATGGAAATAGTCAGCAGAT
>319704
TCTGCTGAATATATTAATCGTTGGCAAATGCGTGC
>510356
TCTGCGCGTATGCTAATAACCCAGTTCCGATCTGC
>1126126
CCATACTCACTCCCCGGTCGATCCGCGCAGATGCA
>662653
TAATTCTGCGCCGGTAGATGACAATCATTTATTTA
>891586
AACTCTGCGCAGGCTGGATAGGAGAACCTCATTAA
>506102
TCTGCGATTTTAAATACCTTATGATTAATATGGGT
>505843
AAACTCGGCTCGTTTTAGTATGCAAATGCAGAATT
>658136
AAGAGGCTCGGATATTGAAAAACAGAAATGCAGAT
>639272
TAGGTAGCGGCTAGATGTTATCGTGAATATGCAGA
>538038
GTACACTGCTTAGACAGATAATTTGAATATGCAGA
>351570
ACCATCTGCATATTATTATAAATCTGAGGGTCTGA
>739714
GATCTCTGTATACATTAATGCATTAGGCGTTTTGC
>269618
TCTCTGTAAGCAAATGTCGTATGCAGTCTTTTGCT
>924940
GGTCTCTGGTTTTCTTAGTGAAGGCTGTTGCCGTT
>8789
CGTCTCTGGGTTAATTACTCATCGAAACGTCAGGC
>230315
TGCTCTCTGGCTAATTAGATTTGCGTTTATTTCTA
>1093603
AAGAACTTGCAAAGGAAACTAATTTACGCCAGAGA
>307447
CTCTCTGGATTCTTATGCATGGGTAAGATCATTAT
>860041
TCTCTGGATGCTATTTATGTAATACTCTTAGTAGT
>669349
GACGTGTGCTCTTCCGATCGAAATATCCAGAGATC
>950692
TCTCTGGATATGGATTTACATAATGACCACGCAAT
>445586
TCTCTGGAGGAATATACTTTGGTGTCTATGCTAAT
>539267
AGTCTCGTTTTCTTCCGCAAAGACAGCATATATTA
>135717
ACCTCTCGTTTGTATGGAAATCATAGGTATTTCGA
>503056
TGCGACGGATTTCATACAATCATATGCAAACGAGA
>165069
GTTTCTCGTTTGAGTGCGCGAAGCGGTAACATTTG
>477118
GGTTTCTCGTTTATCCTTAATAAAATGCAGATTCG
>602784
TCTCGTTTACGTAGGTTTTGCATTCTTGGGTTGGC
>495562
GCATCTCGTTTACATCTTTTTTTGCTGCCTTAGGG
>602390
TTCTCGGATCGATTTGAATAGCTCATTTAAATGAG
>641907
TCTCGGAGTATGTTAATCGCACGCAAATTTGTTCC
>1070173
TCTCTCGGAGACATGTAAATCGCATTGATTAACAT
>130886
GCTCTCCTCGGGATATGGAAAAATTCTGTTGCTCC
>81272
AGGAGGCGGCGATGACAATGTACCGGAGGAGAAAG
>1014563
GTTACGAGATAGTGAATAAATTAATGGAGGAGAGG
>1048208
TGTCTCAGGTAAAAAGAAAGTTATTTAAATTTTTG
>4106
ATGTTCTCAATTTGAATAGGTTCTCTAATTATGTC
>337192
TGTCTCAATTCTGGCTTGGAATACTAATTCTTTCA
>751252
TCTCAATTATGCAAAAGTATTCTAGTGGAATGTTA
>736803
AGTGAGAGGGTTCTGATTTGGATATATAATTGAGA
>501114
AGCATATTTGCATGGGTATAGAATGACATTGAGAC
>937273
AATCTCAATGCAGACTAGATGAACACCATTTACTG
>519630
TAGAAGATTAACATGCCTCATGTGCATTGAGATGA
>587011
TACCGTTTTGGTTAACATAAGTTTGCATTGAGACC
>220654
GATCTCAATGAGTAATTAACATGAAGTAATCGTTG
>231202
TCTCAATGACGGCGCGGGTACATCACCGGTATGCA
>997856
GGAAGGTGACTCGTTTATTTTAATTTCATTGAGAT
>586248
ATACTTTACGTGCTATTTGTTTAACCGATTGAGAA
>400541
CCTACGGTATGTAAATGCCATTGGTGGATTGAGAC
>488139
ATCAAACTTCCGTGAAACGCTCCATGCAAAATAGA
>271728
ATCATTATGTCTTTGCAAAGATATGAATAGAAGGG
>134382
AATTTGGGTTTCTGCTGACTTTATGAATAGATTAC
>869375
TGTCTATCGTCGGGAGGGAAAGCTGGTCAGACTAG
>660247
GGTTGCCGTTTCAGGGATTTGCATACCCCGATAGA
>248763
CGCGTCGGTTGATTTGGATGCTTACAATCTGTTTT
>21214
AGTGTCGGTTCTTTCATTTGAAATTTATTCAAATT
>1118076
TCGGTTCTAGTAACACAGAAGGTTTAAAGGCTAGA
>721868
TCGGTTCGAACAGTGATTTTTACATAAAAGCCATT
>123907
GACCACTAATTTATGCAAAATCATTCGACCGATTC
>1070905
GGCTTAACAAAATTAGGAATGACAGGACCGAAAAA
>1001724
AGGCACATTGGTTATGCAAATGGGTTAGGACCGAT
>139071
GGTCGGGTTTTATTGGATGATATCTGCCCTCTGTT
>906632
GACAGAAAATGCAAAAAAATGGGGCTGAAACCCGA
>711605
TCGGGTTTACATATATGCAGAGTACTCAGGTACGG
>399596
ACTTCGGGTTTAAATCGCCATCTGTTAAATTACTA
>1002514
ATTCGGGTTGGATAGTGCATAATGATAGATATGCA
>173541
GTCGGGGCCTCTATCAGATTAACATAGAGAACGAT
>1016545
GCTAGAGGAGAATTACCATATTTCTACTGCCCGAG
>710182
AATCGGGCAGGTTGTAGAAGTTTGTTTGCATGTCA
>890852
GACGTGTGCTCTTCCGATCGGACTCTTGCCCGAAT
>725727
AGTCGGGATTTGTTTCGGATTTCCATTCAATTCAG
>408797
GAGTCGGGACACATAGACGTATGCAAATCTAACGC
>244052
GAGATATGGCATACTAAAATATGGAAATTCCCGAG
>251018
CCGTCGGGAATTTAACTATTCACTTCCTAGATTAT
>1036927
GACATGGCAATGCTAATTTATTTAAATTCCCGAAG
>1003621
GGTCGGGAATTCATTTGAATATATGCCAATTCGCG
>1085120
TGATGCTAATTTTAGAAAGGGGGTCTGTAAAAGGA
>1090395
GGGGTCCTTCATGCTTACATTTAATTAACATTCGT
>1077150
GCTCCTTCATATGATAATTAAGATTCCCCCTAGTG
>21162
TGATTCAAAACAGGTGGCTGTATCGTCCTGAAGGA
>1104412
CCGTCCTTCAGAATTATTAAATTACCATTTATTTT
>782251
GCATCTAGTTATCATGATTTAGGCGTAAGGAGTTA
>125790
AATTATGTGGGGACATTAGAATACGGTAAGGAGAG
>418532
TGTCCTGTCCATTGAAGATTAATTCATAATCTGCG
>530692
TGGGTCGTATTATAATGTTTCGCTGCATACAGGAT
>712871
ATCTCCTGTAGGTGGGTCAATAGTAACATTACTTG
>1086079
CCTATTTCGATAGAAGTATCCGTGAGTTACAGGAA
>584749
CAGGATAAGTAAAGTAGGTTTAATAAAACCAGGAC
>882361
CCGTAAAGCATTGTTAAATCACACAAACCAGGATT
>212363
GTGATCCTGGTTTGCGTAAAATCCGTGCATATTCC
>1043964
TTCCTGGTTCTCGCAAACCCTCATTTGCATATCTC
>263069
TCCTACTGGATATGCAAATGATCTGGAATATAGCG
>472109
AGTCCTAATGCAATCGAGTAGACGTTCTCACACGC
>143847
AATTTCCGTTTTTTGGTATGCAAACGATCCTAACG
>793943
AACAAGGAAGTCACAAAACGGCTAGCAGACGGAAG
>805061
TCCGTCTGCCTAGAAAAACAGCCGTATATGCAAAT
>380077
TCTACCCATGTTGGTCTTTTTTTTGGCAGACGGAA
>274142
GTCCGTCTGAGGTCGATCTGTCATGCAAATTGGTT
>304464
ACATCCGTAGCACGTGTTAATTATCTCTAAGAGTC
>1005156
CCGTCCGTAGATGCAACGACGGGGGACATCTGTTC
>420374
GTCAACTTTCTGACTGGTGAGAACTATTTTGGGAA
>503144
AATGCAGTTATGGAAATACATGCCTATTTTTGGGA
>121976
AGTCCCAAAAACATACTATTCGGTAAGAGTATGCA
>266823
TAGCATGCATGATGGGTATATCTCTCGAACATGGA
>842543
CTTTCCATGTCTTCCGTAATTTGCGTACGGTTGTG
>735325
AATGCAGATCGATTTGGTTGGTCAGGCGAGATGGA
>371112
GCATACTGAAGGTCATAATTTTCCTAGATGGATTA
>935104
GGTTCCATATTAAGATACCCTGAGGATTTGTCTGC
>554120
GGAGCAACTTGCATAGGATTCGGTTCACATATGGA
>300854
TTACGTAAATTGGAAGCGGTTGCATACCATATGGA
>704923
ATTCCATATGCAGATCGGTGGCTGATCGGATCTCC
>457855
GGAAGTTGTTTGATAGTACAATTTGCATATGGATT
>1115535
AGTCACTTGTTATACTGTATTTGCATATGGACCGA
>680555
ATTTCCATACCTTTCATCAAAATGGGGAATTTGCG
>251361
TATCCATACCGGTGTTACTTACGTAAATCTGATTG
>173207
CGACAACCTATATTTTAATAGTCGGTATGGAAAAA
>357938
GTAGAGGAAACGGACGTATATTTAAAGGGTATGGA
>118160
ATTATAATTCTGGCAGACCATGGAGGGGGTATGGA
>258571
GAGCTATCACCATTTGAATTAAAATATGGTATGGA
>380172
GTTTCCATACCAGGGTGGTGGCCTTGCATAATATG
>1065524
GGCCTCTTTTATTTTTTCTTTGTTGGTATGGAAAT
>411466
CATCACAATTGCTTTACATTTTACAATGTATGGAA
>642808
GCATCCAGTTTTAAGTTTTGCATGGTGGAGTGACT
>440668
TCTCCAGTTGTAGTTGGTTAAAACATCTATGTAAG
>592951
CGTAGCAAATTTCAAAAGTCATTATGCAACTGGAG
>1133052
GACGTGTGCTCTTCCGATCCTTCGGAGAACTGGAA
>57484
AGGTTCCAGTTAGGATCATAATGTATGTACTTTTA
>707727
TGCGCAATCGTTTTTGAATATGCAGTTAACTGGAG
>954731
GTCCAGTGTTTGCGTCTAACCAACTGTGATTTGTA
>876758
TGTTCCAGTGTAGTGAATATTTAATTAGTGGACGC
>1126981
TCCAGTGCATTTGCAAGTGGTATTTGCGTGTCGTA
>350256
TCATCCAGTATGTAAATAGGCACGTAACCTTGGCG
>454611
TCCAGAGGGGGCAATGCAAAGTGATATTAATAGGC
>251965
CGTTCCAGAGGCGGGGATATTTACATAAGATTTTC
>1111604
GACGTGTGCTCTTCCGATCTTGTGCCGCTCTGGAT
>1035181
GAATCCAGACCACCTAAAGAGATGCAAACGAATTG
>93427
TTAGTCCAGTCCATGCGTCCTTGCAAATTCTGGAT
>488536
GATCCAGAATTGAGGGTTGTGCCTTAATGTATTCC
>42498
TCCACTCAGCTATAACGGGGTAAATCGGCTATGCA
>735761
TTTCCACTCAATTTAGGGAGTTTGCGTGGGATGCA
>243470
GCATACTTTGTGGTTGGAATAATAATAGTGGATCG
>57390
CTCCAATAATGCGCATATTTAGGGAATTTTTGCAT
>428295
AAACTTAAAATATGCAAATCCTATGGGGTTGGATG
>530769
TCCAACCAGGCTATGAATAAATATGCATGATCCGC
>54377
TCCAACAGTAAATATTATAATAGGGCACTTAATCG
>315851
TGTCCAACAGGGGAACAAAGAATTTAGCACACGTC
>735575
ACTAACTCGTCCTGGGAAATAGTATTTGTGTTGGA
>503776
TTTTAACTGGTTAGGTTATTGGCACGGTTGTTGGA
>1119338
ACATCCAACAAATGCAAATTAGAAGCACAGCAGTG
>817883
TCATTGGGGGTGAATAAATTATACCAGGAATGCTA
>478203
TCATTGGATAAACAATGGGGTGCTTTTGCATGTAC
>1041066
CGGGTCATTGGAGTAGGAGGTCAATAAGAGACGTA
>76995
AGTCATTGGAATAAAAGGATGCAAAGCAGTACTGA
>791067
ATCATTGCTTGAATTAGAATAACAAGGAAGGTGAG
>47185
CAGATCATTGCTAATTATTCCTCCCCGATCCTTCG
>613339
AGTCATTGCGTGTGACTAATCTCAGATGAATATTT
>1074199
GGGTTCATTGCGCAGCATTCAAATCTGGTATTCAG
>617583
GATCCTATGTAAAGAAATTTAAAGGCAATGAGTGC
>736533
TCCCGTTAAATACATTAGCATAATAGGCAATGAAT
>1067368
TAATCATTGCCTATACATGCTAATGGGACTAGATG
>37175
GCTGGCGGGCATAAATTAATCTTCGAAATAATGAA
>727932
TCATTATTGTAATTTGTTAAGCTGTCTCGATCAGA
>130616
CATCATTATTCGTATTTTACTAGACTGTTAATTGG
>172264
TGGCTCATGAATATTCTCCGAGCATACAGTAGCTT
>128926
TCATGAATATTCATGTTCCTCTTTAACTCTCGCCG
>1004091
TACATCATCGGCTCATTGTCGCTGAATATTTAACG
>636685
CGACTGGTATCTTTTAAATATTCGCCGATGATGTT
>1016045
TTATCATCGGCCATATAATCGTTTATGCAAAGCTG
>736726
TAAAAGTTTGCTTGAAGTAATTTGCATATGAGGCT
>684048
GACGTCATATGCAAATTAACTCACGTATATGAATG
>782478
AGAAGGGCCATCAGCGGGAAGATTTGCATATGAGT
>239189
GCCTCATATGCAAACCTTTGGTAGAACATCAGGGA
>935887
GTAGTCATAGTCGGGTAAATAGTAATTATTATGTT
>365931
GTTCATAGTCCTACATTTAAATGTCGTGATTACCC
>1047731
AACAAGTCTGCATATGGAAATTTTTGGACTATGAA
>1100785
ATTCATAGTCAAATGAGGTGGTAAGGTGTAAAGAG
>1092531
AGTCTATTAGCATACTTGCGGGTTGATACTATGAG
>1039615
GGTCATTTATGGAATATGCATGAAATTCCACTGAA
>214333
GCTTCAGTACTAATTTTTGTGTTTGTTTACTGTAT
>310629
AACTCAGTACATATGCAGATCGATGCTAACACTCT
>735495
TCAGTACAGGTAATCTAGCATATAAAATATACTTA
>102546
ATATCAGTAATTATGCAAATGATGATCGCGCTTTG
>651671
ATTCAACATGGAAAACTCACTCATTTAACTATACG
>333746
GGTCTAGTAAGACTTGTTTTCGATTTGCATGTTGA
>299576
CTCATGTCCGCAATGTATTAATATTCAATTTGATT
>618044
TAGTGTATTTCACATGCATAAAGGAGATTTGACTG
>392311
GGACAAAACGAAATCAAGTAATCGGAGATTTGAAT
>180882
TATTCAAATCTATGCATAAACGGTAGTCGGCCTGG
>442778
TAATTTGGTCGGTCGTGATTTGTTAGATTTGAATA
>101538
TATTCAAATCGGTGGATGCAAATTCGCAACGTTTT
>1020535
AATGGGGTTATTCGCGTGGCTATTTATGTAAATAC
>1092853
ACATATTGTAGGGATAATAGATGCCGATCCATACG
>325775
TATTGTAATTGTTTTATTAACTTTGGTAATTAGGT
>542629
TATTGCGACCTGATTAACGCTGACGGAAGAGCACA
>223803
AACGATCAAATGAATATGCAAACATTCGCAATATT
>375786
TTATTGAATCATAGGCTAATTAGAGAAAAGAGCTG
>33769
TGTACGCAAATAGTTCATTTGAATATTCAATAAAC
>154151
GTGATCACTAATTGTTTCACTGCATATTCAATAGC
>482479
TATTCGTCACTAGGTGGTAAGACATACATTAATTT
>604343
CATATATTCGTATGATTGAGAATTTGATTACGCAC
>511814
AGGAGGTATCCGCTAATTAGGTCGTACGAATAGTC
>638276
ACGACGCTCTTCCGATCTGTTTATGGTACGAATAT
>983221
TATATTCGTACCAGTGTATCTGCATGTGTGTTCTT
>798477
CGATCGATGAATTTCAATTTGTGTACGAATACGCA
>426320
TGATATTCGTAATTACAAGAGACACAATTAGAGGG
>105204
TAAGTATTCGTAAGTAATTTTGATTTCCATATAAC
>532139
GAAGGAAGGGAAAGTGGGGGAGCTCTGTATGAATA
>879213
AATATTCATAATGGCACCAATTAGCATCGTAGGCA
>417426
AATGTATTCATAAGGATCGTACGGTATCGAGTGCG
>941151
CATTAGGTGTCCGACCTATTTCATTTGAATATGGC
>520788
GGAGCCTGTTCAATGTAAATGCGTCGATTTGAATA
>100086
TATGTCTAATTTATTCGGAGGGATTTGAATACTTG
>416918
TGTATTCCGCTAGTACGTAGGTGATTTGCATACCA
>219671
TATGCAAATACGGGCATCGCAAGTCCTAGGTCTGT
>501881
TATATGCAAACGAAGGGGACTCGAATATATATATC
>280040
AGAAGGGTGTTTTCTTAAACAGGTTTGCATACAGG
>1120325
TATGCAAACATCCCAACATCCAATCTTTATGTAAA
>65632
AAATACGCGCTAAGGCCAGGCTCTGTTTGCATACG
>566297
CATTGAGATGAGATTAAAGTCCAATTGTTTGCATA
>334260
CGGTGGGGGGCTGTCACCGGTTGTTTGCATATCCA
>679044
GAATATGCAAAATTGGGCGCTCGAAGAATGTGGGT
>767393
TATGCAAAATTGATGCTTGAACGGGGACGGGGTCT
>1077316
GACGAAACGTGGTAAAGGAAGAATTTTGCATAATC
>437060
ACTTAAAGCTAGTGAGAATGAATTTTGCATACGAC
>547514
GATTATGCAAAATGTAGGTGGAGGATTGCACAAGT
>275210
TCGCATCAACGATGATAATTCATTTTTGCATATTG
>273012
TGAATTTAATCAATTATTCAGTCTGGTAAGATAAG
>1038253
TATCTTACACGTATTCCTCCACCTTATGTTAATGC
>943881
AAGGTACCATGCCGTTAATCTGCGCAGGATATGTA
>837307
TATCCTGAAGTCCCGGAATTTGGTGGAATTTACAT
>659371
ACATGGATTTGCATCGACCAAGTAGAGAGGATAGC
>634219
TTATCCTATGGGGGAGGTGGTTAGCGATCTATGCA
>498262
CTACACGCCAGGATTGGAAATTAGAGTAGGATACA
>872239
TTTGTAGTACTTTATGTCTAATTAGCGTAGGATAT
>638110
GTTTCAGCATAAAATCTTCGTGGGTAGGATATTCT
>1039834
TAGTTATCCGCCACGATAAATTAGCATAGTTGATG
>1030660
CGTGGCGGGTTAAAGATTTGCATCCGTGCGGATAG
>398426
CCATATCCGCACCGGTTATCCAAATTACGATGCCT
>851830
ATAGGCAAAGTTCAGCCGCATTCGGTAATCGGATA
>998252
GCAGCAAATTTGCATTCAAGTTCATCGGATAGGGT
>967582
TATATCCGATAATTCCTGTCTAAGTTCCGTATGCA
>296485
ATATCCGAGGGACATCTCAAATTTGCATTTGTGTG
>96201
GGCACCAGTTTATTCAATAGACCGGGGGATATTTA
>1086824
GGCGCCAGTTTATTCAATAGACCGGGGGATATTTA
>387964
GGTTGCATATAGTACGGCTTACTCGATGATATGTA
>600428
CACGTTCATCCGGTGTGAAGTAGACCTGATATGTA
>401074
CGCTATCAGGTCAGGCTGTCTGCAAATTGTATGTA
>687416
TATCAGGTATTCCCATCCATCTAATCAAATGAGCT
>1126117
ATGGACTTGGAGCGGCGGTCAGAGGACCCTGATAC
>529616
GCATATCAGGGTATAGTTGATGCACACAATTTGGG
>705519
CTTATCACTAGCATCAGAGGGCTATATATTATGCA
>234466
ACATATCACGTTGTGGGCTCCTCATTCCTCAAGCG
>78143
GCTATCAATATGTGCTTTGCATCACTTGTTTTTAC
>218782
CGATATCAATATGCATAACTCCTGTGATCTTTGCT
>988462
AATATCAATATCCTGTTCATTTTAGTATTTTGGTT
>873327
GGATATCAATATACAAATCTAGGTGTCTCCTGGCG
>124472
TACCTATCAATAGGTGGGACTCGGACTAAAATTTA
>173460
GCATAAACTACGTATTTATTTTGGCCGTATTGATA
>333341
GCTATCAAACAGCTCATCCGGTAGAAATTTGCGTG
>447271
GAATAATAGACACGGAATAAGGAGTTTTGATATGC
>360615
TATCAAAAAGTTTAATTGATCGTATTTACATACCG
>873811
CCATATATTTTTTTGTTTACGTCGGGGGACACTTG
>442817
AACTCTCCCCGCTAAACAGGATGCAAAAATATACG
>1012477
GAATATATTTTGCATCTCATCAGCTACTGTTCGTA
>88898
CCGATGCTAAAGCGCCGCATTAATTCAAAATATAC
>938547
CATTATATTTTCTATTACGGATCACGGATTATATT
>226245
GGGTAGGGAAGTTTTTGAACGTACAAATATATTGA
>33499
ACGAGCATTACGGGACGCTTAAGCAAATATATTGA
>851899
CTATATTTGCGCGTTCATCTGCCAGCATTTGTTTT
>293727
GATATATTTGCGAGTCTGCCTTCTATGGATTTACG
>946193
CGGGATAATCGATAGTGCGCGAGGCAAATATAATT
>409381
GGACATAAGTAAGGCATTTGGTAGGCAAATATAAG
>276347
ACGGACATTGCTAAGTGAGACAACTGAATATATTA
>161094
TATGCAAAAATCTCGTGAAACCGGACTGAATATAG
>1002263
CGTTATATGTAAATCAGATTTGTTACGAAAATGTG
>271860
GTAGGGTGCCCATTTAAATAACAAGAGTCGCTATG
>262914
ATCTGAATCTTCCTCACCGCAAATTACCCTATTCA
>806775
GATCGTCGTATTTTCTGGACAATGCAAAGGCCCTA
>573490
TAGGGCCGTTAGGAACCTCCCAGGGGCTAATTCCC
>365880
GAAATAGGGCCGGCACCAGATTCATTCATTATGGT
>1112352
TTAGGGCCCAGTCGAATTAACATATCGCTTCTCAC
>1123977
GATGTAGGCCTTTTCGTATCACGCGCGTGTATGGT
>1009368
TACGCATGCGGCAACGAGAGAATCAGGCCTATTCA
>965501
GGTAGGCCTCTTAGGGTAGAGATAATTATATCGAG
>592099
GGCGTAATTTATGCCCTTGGGATCGAGGCCTACTC
>1075721
TGCAAAAACATCGTAGAGTACGCAAATTAGGCCTA
>412743
ATAGGCAAATGATTTCAATGGTCGTGTATCCGAAT
>814497
GGTTACTACGTAGGGTTCACCGATTTGCCTAGGAA
>870799
AGCCGTCACCGATTAGTGTATGATTTGCCTAACGA
>732782
TATAAACAATGGAAAATTGTAATATATTTGCCTAC
>840357
CGTAGGATGGACTCAGGATTAGACTAATTTGTGCA
>624830
TAATAGGATGCGAAAATATTCGGGCGATTTTGGCT
>1026722
AATAGGATGCATGAATTATAATCGGTTAGAAGGGG
>727181
GCAATAGCATGTTTGGAATATGGTGATTTTCATTG
>690374
AAATTAGCATGTTAAAGTGATTCTCTGTGCCTGGG
>295353
GGGCCAGGTAAACTAGGTACGCCACATGCTAGACA
>566700
GATTAGCATGTGAAATTTCTCGGCGGCGGAGGATC
>1049575
GTGACACGCTATCGATGAATAGATACATATGCTAA
>1026435
CGAGAGGAACGTATAATTGAATGGACAGTATGCTA
>122515
ATTTAGCATACTGATAAACAGGAAATGATGAGTCA
>82737
AACCAAATGGGCCTTGGATACCTCAGTATGCTAAT
>760705
CATTAGCATACTCATGGAGATAAGGGCGGAGATTT
>662492
ATTTTAATTAATCGCTGCACCTGGGTAGTATGCTA
>97535
CCGTGGGGAAACAAGCGTTAAATATTAGTATGCTA
>455599
CCCTATGTTTACCGTTTTGTTTAGTATGCTAAATA
>760555
TAGCATACGTTTACGGTCTTATCATGCAAACAACT
>220226
TTTAGCATACGTTGTATACTACTTAATCAAGGCGG
>65036
GGCACTCAGGGACGCTTCAAGTCTTATGCTAATGT
>776767
GCATAATGACAACGGGAATAAGTGGCTAAGGATGG
>415072
CGAATTAAACGCGAGGTATGTAAATTCATTACAGC
>703044
TATAATGAATTGCAAATAAGATAGTATGCTTCCAT
>305924
TAACTAGTCCTCGGGAAATGTTGGAATTCATTAGC
>865812
GACGTGTGCTCTTCCGATCATCTCCCAAGATTACT
>1101486
CGAACTTCGCTTTTTAGCATGGGCAAGATTATTAA
>245927
GTGTAATCTTGCAAATAGTGCCCATTAAATAGTTT
>357319
GCCTCTCGTTTTACATATTGTGCAGAAGATTATAC
>1031343
TGTAATCTTCTACTAATTTGAATATTCGCACATTA
>1011479
CAGGATTGCTCAGTGAAGTTCATTTAAATAGATTA
>1117450
CGCTCGAACAAATTAAAGAAAGGAGGGATTATGCA
>108233
GTAATCAGATGCCACTGTTAAAAGGCAAATTTGCT
>347638
CCTGACTGGTACTAATGAATTTCTGCATCTGATTA
>240071
GATGGAGGATAAGAAAAAACAGATCTGATTATGCA
>155747
AACTGAGAAAATAAGGATATTGGTTTGATTATTCA
>777160
GGTAATCAAAAGAGGGGTATTTAGCAAAATACGTA
>254031
TGAGCCGGACTAGTCGTTTTGCGTTTTTTGATTAG
>731019
AGGTAATATTCATGAAATTCGACTTAAGGCATATG
>171814
TTAATATTCATATCAGTCAGCTGGCCAAATTTATG
>181834
CATATAATATTCATAGGATTAAGGTCGGAGTTGGC
>277585
CGTCCAAGTCTATAAGGTACCCTGAATATTAATAA
>1012554
GTGGTTGTCATAATGTCGGGCCTGAATATTAATAG
>1093372
GAATCGGTGCGACACGGGTGCAAATATATTATTTG
>593845
AGGCTAATATACGTGCGATCTGTTAAGATCCTAGT
>1008504
TATTAATATACGTCGTTAAGTCAATATAGCTTCTG
>221796
TGGATTATGTAAATCTAATTGTATGCGTATATTAC
>1000627
TTTAATATACGAGAACAGCATCAATTTGCATGTTG
>1089709
CCATAAGGGTAAGCTCCGCCGATAATTTAAATTTA
>613752
TTTGTAAGGGAAATTCTGTTCTCAAACGCGCACAC
>10397
GTTTAAGGGAAACAGGGGTGACAACGTGATATGTA
>1034067
GCTTAAGCCCCTATAAGGCCTTGGTCACATCTTCT
>359401
TGTGTGTCTTCCCTGATATGCAGATCGGGGCTTAG
>1128168
CTTGTGGCGCTGGAGATTAATTGGGGGCTTATGCA
>1091015
GTAAGAAGGGGAAGCAAAAAGGCAGGCGTTATGTA
>34594
CTCTTGCATATGTAATAGGCTCGGCTTCTTATTAT
>879065
TCATGCTAATTAACCAGATTATAAACAAGTTAGGG
>269891
CATTTCATTCTATTTAAAACAAGACAAGTTATTTG
>160516
TCCTAACTTGGGTTCTGAGTCTTTAGTAATATGGT
>363557
GCATATAGGTGTAGTTTGCTTAAAACAGTTAAACG
>733627
TAATAACTGGTTGTAATTAATATTCGTTAAGGTGA
>497034
TAACTCCACTTAAGCTATTTTTATAATGCATATAT
>391982
GCATTAACTCATTGCGTCGCACAGAATGAAATTTG
>29070
GACATCCAGTTAGGAGCCCTAACGAATGAGTTACC
>738297
TAACTCATTATTAAGTAAGGGATATGTAAAGACCT
>794072
AGTAACTCATTAATGATTTCTGATGGCGTTATGTA
>49409
GCATATTGCCATCGAGGATTGCTTCGTAGTTACGG
>123780
ACATGGCGATGGATTTGCTTAGGGATACGTTACTT
>450796
TATTAACGTATATTGAGATTTTCGCCGATCCTTCG
>1017257
GCATTCGAGAGTGCCGTCCATTTGTATACGTTAGG
>911062
CAGTTAACGTAGGCAAATTGTTTAATGGACACCAC
>809779
TATGCAAATCCGAAATGACCCTCAGTACGTTAGCT
>731931
GGAATAAATTTGTGTAAATTGACATTATGGGTGTT
>234941
TATTACTTATGGGGTAGCTTTACACAAATTTAGAT
>272544
CATTTAAATTTGTGGAGATTAATCGTGATGTAATC
>13492
NGTAAATTTGTGACTTGACGACCTAATTTGCATAA
>540837
TAGTTAAATTGTGCTAGTCAAATTCCATGGTAGGC
>112535
GCGCTAATTTATTCAATGCATGAGAGGCAATTTAC
>449920
GCATAAATTGCAAGGCGTGGACCTATATTTCACCG
>980507
TAGGTAAATTGATTTGTGGTGATTGTTGTTTCTCG
>443295
AGATCCGTATAATGTGGCTAACATCAATTTAAATA
>291003
AATGTAAATTGATCTCTCACGCTATTAATGATCAG
>255877
CTCCGGGTCGGAATAATTAGATTTGTAGGAATTTA
>730435
AAGAAGATGGAGCGCCCATTTGCATAATTTAAGCG
>111448
TAAATTAGTAGGTATACTGTATTTAAATGTCAATG
>390964
AATTTAAATCCCCGGGGACAGTACGTCAGACTTCG
>859801
ATTCATAGGGCGGGGGAATTAAATTCGGGGATTTA
>348318
GACGTGTGCTCTTCCGATCTTACTGGGGATTTATG
>1003825
GGGCAAGTGTACTTAAAATAAATGGGATTTATGCT
>278368
CGTTTAAATACTACAATAAATTCGGGTTAAATAGC
>205654
TATGTAAATACTACAACTGTCGATTCGTGGGGTAG
>297027
GTCCAGCCAATTGTCAAAGTTTTCGGCATTATTTA
>865871
AGAATTAGTATGGATTCTTGGCGGGGGTTATTTAC
>987548
AGACAGGAAAAATATTATAAGCATGGGTTATTTAG
>1047196
CAGTAATCATCGGTAAAAAGTTTGGTGGTTATTTA
>409592
TGTTCATAACGCGGTATAGGTGAATATGTTATTTA
>65107
GCGTAGATCGAGTACATTTAGCCTTACTTTAAGGA
>523548
CATTGGATAATAAAGACTTATATTTACTTTAATTT
>477662
GGAGTAAAGTAAAACGATGTGTAGACGCAAATGAT
>776487
CGCTAAAGGTTTTACATGCAAAGATAAATTTACCC
>307415
ACTTAAAGGTTTGGGTCAATTCGGAGCGAATTTGC
>202381
AGGTAAAGGTTTATGCAGATTTTATCACGGTTTAC
>772437
GAATAAACAAAATCCCCGAGATGTTACCTTGTTTG
>120313
ACATAAACAAAACTATGTACGGATCTGGTCGCGCA
>832355
TAATGCAAGTCGTGTGCGCATCCTTTTTGTTTACG
>824929
GGGCGTACGGGTGATTAGATGATGTAAAATTTTAG
>103694
TGTTTAAAATTTGTTGGCTGTTTAGCATATATGGG
>687727
ACTTGGTAATTAGTCGGCGGGTGGAATTTTAATGC
>73046
TATTAAAATTCATGAATTTCATAAAGACAGAGGCG
>207966
AAAGGTATTTACATGACTGCGGGATGAATTTTAAA
>1015101
CGAATAAATTAGCAGGGGTACGCTGAATTTTACAT
>53236
TGATAATTCGCTAATTACGCATGTGAATTTTAGTG
>1100159
ACTAAAATGCAAATTGTCGTTGCGTTAAATTTTGC
>834742
ACATATCCGGATTCTCATCTGGTATATTTTAATCT
>852470
TTGTTTATCGTGAACTACATCCGGACTATTTTATT
>518393
CGGGTAAAATAGTCACGGGCGTATGGTAATCATGC
>138458
CTCTAAAAGCGCGTGAGTTACCATACTAATATGCA
>349508
GAAGCGGCTGTGCAAAGTTTGCTCGCTTTTAAGTG
>315402
GGCGGGGTGAACATGCTAATTAAGGCTTTTAAACA
>363487
GCATAAAAGCCGTTTAGAGGGTAGCTGTGAATGTA
>354366
AGCTAAAACGTGGGGGGCAGAGCGAGTATTATTCA
>862873
TAAAACGTGGGAGATTTACATAGAGCAGGACTTGG
>1039862
AGGCTAATTTGCATAACATGGTCGGACGTTTTATA
>1003303
TTCCGGAATATATTGCAATACCGAATATTTTTAAT
>197992
CGATTCGGCAGGCAAAGTTAGATATTTTTTAGGTA
>1130298
AATTAGCTAGTCTGGGATGGACCGTTTTTTATGTT
>332632
AGCCATTTGCATCGAATTAATTTGGGCGTTTTTTA
>63104
AACGTAGGTCATAGTAGAGGTCATGCAAAAACTCT
>232211
GTTTTTGCATATGTAAAATAACTACGATCCTTCCG
>174511
ATAACTAAAACGATTCTCATTATGCAAAAACGGCG
>839028
GTTAACTAGATGCAAAGCGCAGGGACAAAACGGAG
>1051038
ATAAGTTTTGTCAAGCGCGCTCCTTCCCTTGGCGG
>734820
AACGATTGACTTTTGAATATGAGTCATACAAAACA
>292037
GTTTTGCATATTTCACCGCGGTTTCATGTCCTGCG
>67566
CGGTTTTGCATATTGGCCTTCAGCGTGAAAAGTGC
>1111432
CCTGGTTTTGCATATTGATGTATCTTGACTAATAC
>1091326
GGAAGTTTTCAATCACGTCATTTGCATAGGACTTC
>328690
CAACGCCAAGCAAACTTCAAGAATTTGAAAACATA
>749545
TTTACTACAAAATAGGGAAGGTAGCATTTGAAAAC
>1104598
CTGGGGATGGGTCTTGAATATTCATTTGAAAACTC
>828734
GGTTTTCAAATCATCACGGCTGTCGAGGTTATTTG
>102891
GTTTTCAAAGTGGGAGTGGGGTACGGTGTATGCAA
>685816
GTTTTCAAAGGGTGAATTTACATATCTTGGCATGG
>276813
TTATTTCCATGTCGGAGGTTAGGCTTTGAAAACTC
>342031
GTTTTCAAACGTATTATAATCTCATCTGGTGATGC
>690978
GTTTGTTTTATTTTAATTGTAGTATTCCGGAAGCG
>241275
GGGTTTTATTGGCATGGTAATGCGGAAGAGCACAC
>1021403
ACATATGGATGTTAAGGTTGTCCAATAAAACTTAG
>109156
TGTTTTATTCGACATTGAGGTAACACGTATATGCT
>156244
CGTTTTACATAGTAAGTGGATCAGATATAAATATT
>1049581
GGTTTGGATTAGATTAAAAAGCATGTATAATTACG
>474184
GCATGTTTGCCCTATATCTCCTAAGTAATTAGGTG
>229663
CGTTTGCCCATACTTATTGTAATACGGTATTCAAG
>339829
GTTTGCATTTCCCCGGGATGATCGCTGATTTAACT
>182507
CGTAGTTTGCATTTAGCTATCTCACCCTAGTTTGC
>391163
AATGTTTGCATTCGGCCGGTTGTTTTTGGAAGTCA
>584351
GGTTTGCATTCCATCGGGCCAAATGGGTATCTAAG
>621780
GGGTTTGCATGTTTATTCCGGAAGAGCACACGTCT
>113396
CGCGTTTGCATGTTAACTATGTAGATGTAAGTTCA
>253797
AGTTTGATTATTCGAAAGCTAAACGTTTGCATAGC
>410641
AACATAAATTTGTCAAATATGTTAATCAAACTCTC
>822560
GCGTTTGATGCTATTCCATCACTATGCCTAATGGG
>741924
CATGCAAATGGGATTTCTAAAGCAGATCAAACTAG
>578214
GTTTGATATTCAGCCTATTTTAATGAGACTCAGTC
>351623
TGGTTTGAGGTTTTTAATTAAAATAGTTTAGTCAT
>486120
NAGTTACGATGGTCGTGGATAATTATTCAAACGCT
>47833
CAAACTAGGCAAGTAATACACGCGATTATTCAAAC
>265811
CGTTTGAAGTTGTTTCGCAAGATCGAGAGACTTAG
>67359
AGGAATATCAATGGGATGTAAATTAGACTTCAAAC
>205256
AGTTTGAACGACTGCCGCTGGTATACGACGCCTTC
>150617
TTCGAGACCATAGCGCGAGTATGTCCGTAGAAACA
>327192
TGTTTCTACGCTCGATATCTTAGTCTATATATGCA
>563365
CATTTGCATGTTTAATGTCGAAAGGTAGAAACGTT
>74261
TGTTTCTACATTTTGGATCTGCTCTCCTCATTTGC
>469855
CATTAGCATGCAACCCGGGCAGTGTAGAAACGATC
>942553
AATTAAGTCACAGCTCGTATGGACATGAAACAGTG
>484537
GGGTGTTTCATGCAAAGTGCATAGGGCAATAGCAT
>965425
GACGTGTGCTCTTCCGATCTGAGAGTGATGAAACT
>993406
GGTTTCATATGCAAAATTTCCCGTCGCGTGTCCGT
>706287
CGGGCACAATTTGAATACGCTCTTATGAAACAGCC
>379706
TCTATTTGGCAAAATAGGAATTACTTTATGAAACG
>1064253
AGTTTCAGGGGGTCGCAGATTTGCATAGTTACGGA
>263962
ATGCTAAGAGTCATTACCATATTCTATAAACGAAA
>746086
GGTTTAGCTATGCGAGTAGCTAGATTTGCAATTGG
>141109
GCATACAGGTGGGTAAATTAATCCGCGCTAAACAA
>914471
GGTGTTTACGGGGTTATTTAAATAAGGACCGTTTA
>176435
GCTAGTTTACGGATGATATACATTTGCATTTATGC
>1090913
GCATATTCCCCAATCCCGATTAGATGCTCGTAAAC
>667840
GTTTACGACCGGATGGATTATCAAATTATGCATGC
>431165
GCGCTACCTATCTTCTGCATACATTTTCGTAAACT
>528970
GTTTACCTACATAGGTAATACCCTGGTATTTGCGT
>973139
GCGTTTTCGAGTGTCGTCTTATTAGGTAAACAGAT
>879956
TTACCTGAGTGCTATGAAGGCCGCGGGGGTAAACA
>182289
AAGCTGGAGGTTTGCTTAAATATGGGTAAACTGTT
>1005607
AAGAGCAAAATTTTGTAAATGCCATTTGGGTAAAC
>976698
AACCGTTTACCATGCCGCTCGACATTCAAATACCG
>278140
TGTTTACCATGCAGAAAAAACGGCGGGATAATGAG
>865261
GTTTACCATATTCCTCGTTCTATGCCCATTTACGT
>864946
AAACGCAGACCAGGAAAATAACCATATGGTAAACG
>361170
TTGGATAGTGGTACCTCCCAGCTACTTGGTAAACA
>597327
CCTGTTCTGAATCCGTCAAATTTGGGAGTTGGGCT
>653223
AGCCATATCCTTTTGCATAATGGTTCAGAACGTAA
>279103
CTGTTCTGAACATGCAAATATAAAGGAAACATTAG
>1039002
GGATGTTCTATCATTTTGTCCCGGTCTCTCATACG
>805954
GAGGTTCAATTTGCATAGTGAGCTGTGGAATAGGG
>298511
TCCGTTCAATGATTTACATATTCTTACACTCGGCC
>371617
GTGCATAACATTAAGGGAAATTAGATTGAACCGAA
>263188
CATGCAAATTGTGATAGCGGGTCAAAATAACGGCT
>60603
TAGTTATGTAAAATCTCTCATCGGTTGGTGACTGA
>1130851
GGTTATGTAAAACAGCTATGGGTGTATGTTATGCT
>78827
GGGTTATGGTTTGCAATAAGAGTAAGTTCCAGGGA
>714737
GGTTATGGTTTACGCATTATGGATGCAAATATTAC
>108521
TTTAGTTATGGTTTAAATAATTCATGATAGAACGT
>140191
GTTATGCTAATAATAAGCTAGACCTATGTTGTAAG
>602152
CACCCGACCGCCAGAGAATATTTGCATATAACCGG
>225370
TGGTTATATCTGGACGCAATTTGCATAGCACTCTG
>419144
CCCCCTCCCTAGATCATGAATATGCAATACTAACG
>893719
AAATAATGGCTGTCCAATTATATTTCAATACTAAC
>156898
GGCCTCTGATAATGATATGAGAGAATACTAACTCG
>923534
TGAATAACAGCAATCCTTCCATACAACCCTAACTT
>966184
AGTTAGGGTGTTTCAAATCGGATATGTAAAATTCC
>394378
GGTTACCGCAATTTGCATTCTCTCACCCTAACTTG
>509929
GTTACCATATGGAAATTGAGTAGATGGAAGTTAAG
>169189
NCGTTACCAGGTCGATAATTTATGCTAATATGTAG
>20084
GGTGAAAATATGGTAAATACACACACTTTGCTGGC
>517522
GAATTAGCATCCTAGAATCTCCCTATTTTCACGCG
>357984
ACACTTGAACTCACTGTACTTCATATTGAAAGACG
>472628
GGTGTCTTTATGTTAATTTGTCAATATAGTATTCA
>839374
GCTAGTCTGGTAGGTGCACCGCTCGTATAATAAGG
>517078
GGTCTGGGTTTGATACATCTATATGCTAAACTAAC
>767146
GTCTGGGTTGTACATGCAAATTACTTTGGACGAAG
>1056784
CCGTGTCTGGGGTGACGATTATCAGCGCATGAATG
>161378
GTGGGTCTCTTGAGTATTTAATTGCACATTATCTC
>580222
TGTCTCTTCCATTACATAATCAAGACAGAATTTGT
>669912
GGTCTCTTCATCCCTAGATATAAATCTCGTATGGT
>907505
TGGTCTCTTAGCATATGCCTTAGCTTACGAAATGC
>1095139
AACTGCATACATTAAAGATGAGAGTAAGAGACAAC
>459163
GTAGGTCTCGTAGGGAAATTGGTGTAATATATTCC
>660339
CGTCTCGTACGGGGTAGGCCTGCATTTGCAATTCA
>190594
GGTCTCGTACGCTCATTAACTACCATAGATATTCC
>1116147
TGCAAGAGTCGGTTCATTTACATGCTGGAGACACC
>831092
CGGGCTGAATCTACTTAATTTCCATATTGGAGACG
>272906
TCGGTCTCCAAAGTAGGGAAAGAGTGTGGGGAGTC
>212625
ATGTCTCATTTGAATATCTGTTGATGCCTATGGAC
>411381
CGAATGCAAGCACGCATTTTCATACGTTGAGACAT
>375012
GTCGTCTCAACCCGGGTTAGGATTAGGGATATTCT
>201907
CGTCTCAAAGTAGGAAGAAAATGCTGATTTATTTT
>443938
TGTCTAGTATTCACAATTTGACCATTGACGCCTCC
>140971
TGTCTAGTATGTTAATGAGGATCCCTGAATTGGCC
>222549
AGTCTACACAGGGGAATGTTTTTGCATATTTGATA
>1045184
TAAGAGGAAATTTATGTTAATGCACGGAGACGACG
>618832
TGTCCGTCTTATTGGATACTTGCGGTGATTTGCAT
>562486
AGTCCGGACCATAATTTTCGACGACGCCTTCCGAT
>208480
CGTCCGGACCAATTTGGATGTAAGGAAGATATGCA
>1010572
TCCTGTCCGAGGCAAAATACATAATGCCGCGTTTT
>573922
CGCTCGGACGTGTGCTCTTCCGATCTCGCTCGGAC
>24768
AGTCCGAGCAGTCAAATTCCGTGATGAAACGTGAA
>873738
GTCCGAGATTTCGTACTCTAGAAACATTTGGCTGG
>468506
GTCCGACTTGCGCATATGGTAATCGAATCAGAGGA
>648002
TACAAATGGCAATAGGGAAGAGCACACGTCGGACG
>371468
TAATGCAGGCGTTAATAATTGTTCACGTCGGACAG
>383697
GACTGTAATGTGTATGCAAATGAATGACGTCGGAC
>42201
GGGTCCGACCTATAATCTGCATAGGGCTTTAATTT
>746254
AAATTTTATGCTAAATTGTTGTGCCGAAGGGACCG
>1088123
GCATCAGGAGGATGATATATGTAAAACGGGACGAC
>941750
TGTCCATAGGAAAAGTTTATGCAAATGCCATCGTA
>687074
AGTCCATAGCCCTATCGCTCTCCTGCCCGCGGAAG
>855852
TTGTCCATACTATTACGTTATTCAAATTACTTTTT
>1053269
GCATAGGGGCATGTTATATTAATAGAGCTGGACTG
>156313
AGTGTCCAATGCAAATGTGTATTGCGAAATATCCA
>160874
AGTGTCCAATGCAAATGTGTACTGCGAAATATCCA
>100692
CTCGTCATTTGCATGATATGAAATCAATTAAGGTA
>1032974
GACTAAGCTCGTTTTGCATTTCCGCACGCTGACAG
>69558
CAGTACGATTTGCATGGAATGGCGATCGCTGACGC
>930920
TTCGTCAGCGATAAACAAAGAAGGATCGATATGTT
>1009914
GCATGTCAGCGACTAATTACAGGACAAAGAATAGG
>1026451
GGTCAGCGAATGCAAATGAGGTGGGGTATAAGTCG
>445474
AAATGAGCCTAAATATGCAGTTTTCTAGTTCTGAC
>137814
GTCAGAAACAAGTGGGTATTTGTTATGCGTTACCG
>860033
TGTCAGAAAATATGGGTAAAGGTGATTAATATGTA
>832592
TTGGTCACTTTTTAGCATATATGATACAAACTCGG
>521719
ACCTGCCCGATTGTCAAATCCTGTTGAAAAGTGAC
>756086
ACGACGCTCTTCCGATCTTATGTAAAAGTGACGAC
>30747
TAAGTCACTTTGACGTCCGCGTTCTGATGTATGCA
>517725
CGGTCACTTTGAATCAGGTATTTTCATTGAATGAG
>455654
ATGGTCACTTTATTCAAATTTATACGCGGGATGTA
>1091860
TACATGATACTTGTTAATTAGCATAAGGGTGACGC
>724721
CGGCTGATTTGCATGACCCGAAGTAGGGGTGACAA
>1120128
AGCCGCGGACTTTGCCTATGTAAATGGGTGACTGA
>160445
AAGCGTCACCCATCTCAGAATATGTAAATTTCGTC
>1111608
GGTCACCCATCGAGCCACTGAGACATGCAAATGTG
>133757
AATTTACATTGCATCCGCTCGTCACCATTGACTAG
>412948
TGTCAATGGGCTATAAATAATATGGAATGATTTCT
>1037046
GGGGTCAATGCTAGACCAGAATGTGAAGTTTAATC
>699620
CACGTCACATGGATTGTCTCATTATCATTGACTAT
>613770
TGTCAATCTCGAACTCCGGGAGAATTTGCATGGGA
>501976
ATCCGTCAATCGGTTCGGAGGCGAGGCAAATTTTC
>82601
GGTGTCAATCCGTTTGTATGTAAATCAATTGGTGC
>705725
TAGAGTCAATCCGGTGTTATGCTAATATCAAAATC
>380461
GGTCAATCACAGGGGCATACGGATGCAAATATGAC
>10463
CATCTTATTTAAATACTCGCGCGGCAATATTGACA
>324387
GCCAGTCAAATTGTGGTTTTAAGGTAAAGGAGGTG
>1013720
TGTCAAATTGTCTATTTCGAGAGATTTTTTATGTA
>831218
TGTATTTTGTGTTCAGTGAAAATGACTAAATTTGT
>22073
TGGTATTTTGTATACTTGTTAAGAATGCATATTTA
>103975
TATGTATTTTGGGTACATTTAAATCAGGGGTTCCC
>214804
AGTATTTTGGATTCCATGTACACAAATAACCTAGC
>11443
GTATTTTGCATGTCCGTTTCCTGAATGTTGGTAAT
>1018054
CCCGTGGACGGATGCAAATTGTATGCAAAATACGT
>535322
NGTATTCTTGCATCTCATTATTGATTCGTTACTTG
>331505
GTGTATTCTTATAGCGTTTTCACTTGTAAATTTGC
>203995
CAATGTATTCCGATTGGTTCTAGGATAATGAAGGC
>773917
ATGTAAATTTAGTCAGTAAAGCTCTGTCGGAATAC
>99881
GGTATTCAAATTTCAGGCCAGTCCCGATAAGTCCT
>654303
TGTGTATTCAAATTGCGATTGTTCCGATCGGGTTT
>212473
ATTCGTATTCAAATTGCCTTGGATTTTACCCGATG
>546330
AGGCGTATGGGTAGGATATGTTAATATATATCGGG
>1093866
AGTATGGAAATATACATTAGAGGCCACTATGTTAA
>444950
TCCGAGCGGTTGTTAATTTACATACGGCATACATT
>836970
TACTGCAAATTAAGCAAAGACTACCGGCATACAGC
>576285
AATTACTATGCAGTATCGGCGCGGCGGCATACTAC
>940134
GAATGTATGCCGATTCATTATTTGCTTAGGCAAAG
>591967
TAGTATGCCGATATGAATAGCAGTAGCTTTAGGGA
>515080
ACATATTCATCAATTGTGTAAGCGGGCATACTCTT
>390800
CGTCGTATGCAAATGTAAGCTCAATTGACAGAGAT
>220496
TAATTGGTGTCAGAATATTCTACAATGTCATACCC
>46027
TTTGTATATTGTCGGGGTCAGGGCTATGCTAATTC
>68212
AAGTGTATATGGCCGCGTTATGCAAATTTGGACCG
>210191
AATTTGCATGTTGGGTGGGATAATGGTGTACATTC
>258186
GGTAATTTGGAATACATTATCTCGCAATGTCTGAT
>774012
AGGCATAATTTCCGTTAAAAAAGCAAATTACCGAT
>62052
GCTTGTCTTGTAGCAATATGTAAGCAAATTACCCT
>704604
CAGATCATAACGCTGTAATCTACGCAAATTACAGT
>600964
GTCGTGGCACGGATGCATATGTACGCAAATTACTG
>895897
TGTAATTTGCCTTGTGCTGGTCCCGCTATAATGTA
>646769
TAGAGCAATCTCTCTCAAATTCAGGCAAATTACTG
>667932
AATCTAAAGTATGCAAATCTGCGGGGCAAATTACG
>1068948
CCCAAGCTAACTTCCATCGAAAATGCAAATTACTT
>532365
ACTTTGTGTATCGAAGAGATGACTAGAATTACCGT
>207585
GGTAATTCTAACAAGGTTCACATTCGAATATTGTG
>300529
TGACGTAATTCGGCATACTGGGAAGTGAGTAATTT
>311020
GAGAGGCTTCGTGAATGTCGATTATGCGAATTACT
>1028831
TTGGGTAATTCGATCTATTTTAAATACTCAGATGC
>395947
TGTCACGGTATTTCCATATTAACATATGTAATTAC
>14797
GTTGGTAATTAATTTTTACATGCGGTCTGCAGGGT
>736290
GGAGGGGGCCGGAGAAGTTCAGGTTAATTACAGAA
>764910
AAATACGCGCACGGGGGTAAACTGTGGTTAATTAC
>187447
TGTAATTAAATTAGTCTTGACGCGCTTTCCCGATC
>1014930
GAATTTCGAATACGTAATTCTGATTTAATTACGGA
>560110
CACATGCAAATAAGCGATTGGAAAGCTCATTACAC
>595096
TATGGTAATCTAATGGGAAAACCCCGTTGCCGGTG
>325120
ATGTAATCGTTGAGTGGTAAAATGTGTTAATTTAT
>890394
GAGTAATCGTGAGTTTGTTTGTATATCATTATGCT
>46738
TGGTAATCGTCGTGAGGGTATGCAACGCTAGAGAG
>218903
GGTAATCGTATGCAAAAGTCACGTTCTTATTGGAC
>1021990
ATTTACATATGGCTAAATGAATTCCGATTACTATT
>55727
ACGTAAACGTACGGCCATAGTGACGCAATTAGCAT
>1070798
AGTAAACGGAGGTAAGGAAAGCAGGTAAATAGGCG
>142656
GCATACACATTTTCAGGACCGAAGCGTTTACGGAA
>571729
TAAGCTGGACATGTAAATAATGACAACGATTTTAC
>163263
GATGTAAAAATACGTGATCATTCGGATTGATTGTA
>62678
NGGTAAAAATAATGGCGATGCGAAGATGCAAAGTT
>1080358
CGGGGGACCCTTCCATAATTAGTTTATTTTTACAT
>349587
GGTTTGAATTCGTTGGGAATTTATACTAATTCGTT
>742005
GGTTTGAATGATTACGCAAATCACCGCTCGCGTAA
>13104
AGACGGAGTCTAATATTCGCGGTAATATTCAAACC
>91000
TGGGGTTTGAATATGGTGCAAATGGAGTTCGCTTT
>1129246
GGTTTGAATATCGTCCTCGAAGCACGGAAATTAAT
>614254
GGTTTGAATAAAGCGGGTAGTATAACAAATTAATC
>151627
CGCCTTCCTCTCGGTATGGTAATGAATTAAACCTG
>96286
CGCCTAAGAGCCCGCGAATATTTTCCATTAAACCC
>1123107
AGGTTTAATATATGCGTATTTATGCATGACTTCTG
>1056404
GGTTGAGAGGCACGCAAATTTTGTCCCGCTTTGCT
>780884
GGGGTTGAGAGCTATCTACATTACATTATGCAGAG
>1017510
TGGTTGAGAACCTGTTTTATCTGACGTGATATGCT
>598352
AGGTTATGCAAATCAGAAATTTTGGGCATGCTGGT
>214833
GCGACGGTGATTTAAACGAACCTATTTGCATAACC
>363508
GGCTGGGAACCCCTATGCTAATAAGCTAACCCTTG
>352371
TGGTTAGCTAACGAGTTGAGTTTAATGGTTATGTA
>289855
GCAGGAAATTTGCTTTGGGATCGCGCTAACCTTCG
>217762
AGGGTTAGCCGATCTCAAATATTTAGCATACCGGT
>1005980
AACGGTTAGCCATAGGTAAAATTTGAGAGTATGCA
>252024
TAACGGTGTTATACGGTGATCATTTGCATCTTGAG
>687970
GGTGGGTTGTGATCAATCATAAATCTCCTAGTAGA
>771278
GTGGTGGGTTGGAGGAAGGCTATGTATTGTATGGA
>602369
ATGGGTGGGTTGATGGTCATAGGCTATGCAAATTG
>50285
CGAGGTGGGTTAATCATTTCCATTAATGGGCGTCC
>190759
TGGTGGGTGTAGTGAAAAATGATGCAAATGGGTGA
>972360
TTAGGTGGGTGGGTCCATTTCGTGATCTTTATGCT
>1043901
CGGTGGGTGGACGGTTGGTTTTCGCTTATTTGCAT
>471666
TTTGCATGCATATTGAGTTAGCTTAGGTCGCACCT
>857917
GATGGTGCGAATTTTTAAATAGACGCCGGAAGAGC
>870477
CAGGTGCGAATGACAGTAGCATTATGAGTAGTGTG
>509700
TAATAATTTATTCACGTTTTCATGCAGGCACCACT
>1027310
CGGTGCCTGATTTTAATAAATGCTAATCTTGCTAT
>1080256
GGGTTCAGTGATAATTTGTTCCGCTGTATTCAAAT
>1068940
GGGGTTCACTATTATGGTAATATATGCGTTTGATT
>1108696
AGTGGGGGTCTTTGAATATTCATGGAGGCTTTGCG
>511353
TGGGGGCAGTCCTTTTAGACAGGGAAAGTTATGTA
>378393
TAGGGGGAAAACATATGCAAACGACGAAATTATAT
>236967
AGTGGGGGCTTTTGAATGATGCAAAATTGCCGTCG
>487550
AGGGGCTTTTCATGCAATTATTTATTTAAATCTGT
>407783
TGGGGGCTTTGCATCCTGAGATTTCTGAACTTTGC
>921616
AAACGGGGCTTAACGGTTAATTAAAGCGCTATTTT
>322716
CTCGGAATAGTATAATTATTAACGAAGCCAGCCCC
>13867
TCGGGGCTGCGGTTATGCGAGTGGGACGTTATGTA
>887272
GGGGGGCTGAGCATTTGTATCCCGAAGGTAATGCT
>262722
AACGGGGGCTCTTCTTTACATTGAAAATGCAAGCT
>1032916
TGACGCCGTATGGTAATTCGTGGAGGAGCCCCGGA
>192497
CAGGGGCGCCATTGGTTATGCAAATCCATGTTCTC
>1105605
CGGGCGCATGATCGTTTTGCATAACCAAATATCGG
>854002
CCGGGCATTGAATATGGTATCCGAATGCTAATTGT
>281247
ATCGAAAATGAATACATAAAGGTGGAATAATGCCC
>220631
ATATTCATGTTTGTGCTGTTAGTTATTGATCCCCC
>883063
GGGATATGTAGATGCGGTCGTATTCTAAGTTCTAT
>1001534
CCACTCGACCGAATAGGCAAATCGGGATATCCCGC
>957548
CTGGCGGAGTTAATCTTTTTAATTTGACTATCCCG
>885575
GGGATACTTGGTAGGCAAATGTGGGTGATAGCTAA
>308657
GGAGGGATACAAATATATTTGCATTAAATCTGGTT
>392724
GGGATAATGCGCTAGGATTCAGTGTTGGGTTATAT
>60758
CGGGGATAAATTAACCTGTTCCGTGGATTATGCTA
>612382
AAACGTTAGACGATATAAATTATGCAAACTCCCTT
>243936
GGTGGGAGTGGACATTTAAATTGAGTACAATGTTT
>134254
ATTGAGCTTTAGCATATCTTTATCAGATACTCCCG
>128690
ACATATTCAATTTGAGATCAACTTGGTTTACTCCC
>189436
AAGCATAAAAGAATCAAAATAATGTACCTCCCTTT
>930100
CATGCAAAACTAATGGTTTTGAGTGCGCCCTCCCT
>198579
AGTGGGGAGGGAAAACATTACGTAGTCAATAGATT
>1015840
TGGGGGAGGCCCGGTCAACACAATGCAAATTTCTG
>727085
TGGGAGCGCTGGGACGGAGGAAAATTCGGCATGCA
>408509
GCACGGAAATTGTTAACTGTTTAGGGCTCCCGGGT
>102371
GGGAGCAGGTGGGGGGAGGTATTAGCATATCGGTT
>146861
GGGGGAGATACAGGATGAATATATTATACTAATTG
>203024
GGGACTTCGGACACGCTAATAAATGAGTTGTTGCA
>1077585
GCATATGTGATGAATAAATTAGCACACAGTCCCGG
>505138
CGTGGGACGTAAATGATTATGCGAAAAAAACAGGT
>395072
GCGCGTATACAGTATGCAAAGGAGCGCCGTCCCTC
>639432
GGGACGCTTGCCGGTTTGCTTAAGTCGACATTTTC
>699418
NCAAATTGTAGGATTGATTTGCATATGCGTCCCCC
>691612
GGGGACGAATATTTGCATGCTGTTAGGGTAGGGCG
>861880
GGGACCTTGGTTTACATTTGTAGACCGATTTGCGA
>1076524
GGGACCCTCGTGGAACAAGCAAGAAGGACTTGGTT
>11047
GGGACCCCTCTCTTCGGGTAGGAATTAGCATATGT
>210360
CGGGGGACATAAGATTTGAACGTTGATCTTTTTGC
>885786
TTACCGTAGTTTTGCATTATCATACGCGTGTCCCG
>903105
AGGAAAATTTGCTTTAATTATCGTGTCATTGTCCC
>85202
ACATTATTTAAAATTGTAAAAGGTTTGTCCCCGTT
>479197
CAGGCGATTTTGCTTAATTATGGAATAAATTCCCG
>181252
TAAGGGAATTGGATAAAAGGACTGTTAAGACATTA
>625463
GGGAATTAATTTAACTATGCCCCGCGTAGGTAAAT
>551159
CAGCATTCGATATTCATATATTCCACATTCCCGGG
>666341
GATTGGGAATGACACGGTCAACCTATAACAGTACT
>363009
AGGGGAATCTAGTTAGGGAGCTTCATGTTAATTAC
>710857
GGGGAATCCCATTTGCATAAATCACCGGGTCCACG
>304997
AGATATTTACCTGCTTTTCTACGTGATTCCCGTTT
>1086105
GTTCCCTAGATGCAAAATATCTCCATTGATTCCCG
>368042
GGCCTTTTTGTTAAGTAACCGGCATTGAATCGCGG
>568352
GGCCTTTTAATAATAGTTAATTTCACGGACGAATC
>452369
AGGCCTTTGCATGTTATTAACTGTGAGGAGCTTGC
>939346
GTATGCAAAGCCTAGATAATCTATGCAAAGGCCCC
>35179
ACGAATACGAATAAGGAACGGGTATGCAAAGGCCG
>1041331
CATAACTGTGTAATGAATAATCATCAAAGGCCCGA
>822010
GGCCTTTCTTATGTAATAATTTATGCATTATTGAA
>432824
CTTTGGCCTTTCATGGGTAATTTGCATTAATTTTT
>510647
TATGCTCTAACATTTTGTATAAACAAATAAAGGCC
>713416
GGGCCTGTATTCTTAGCCTGTTAGACTGTGGGTTG
>198640
TCTATTTTTGCATATATTATCGCCGTTACAGGCCT
>1015888
ATAGGCCTGGCGGATTGATTGTTTTTGAATATGCT
>542669
AGGCCGGGGGTACCTCTATATGTAAATACATTTGC
>387136
TGTCGTGGTATGCAGATTTATATGATAGCCGGCCG
>1102354
AGGGCCCCTAGGATATTGACGATGCCAAGGATCCC
>29746
TGTAGGCCCCGTATTTATGTAAATTGCGTATCGAG
>755020
CGGCCCCGGGAGCTTGCAAAGTAGTGTGATGTGTC
>759304
CAATATGGTAATTCAGATCACTAGAGGGGGCCGCC
>880546
TAGATTGCGTTTTACATGAATATGTAGATGGCCTT
>316285
TGGCCATCGTGATGAAATGCAAATTGGTCCATGGA
>872925
TCGGCCAACCAAATGCCTGGCATGCAAAGAAGGGG
>208270
CGCTAGACTCACATTAATTATGCATATTGTTGGCC
>453529
AACCATATACCTGTGTGGATTATTCAAATGCCTGT
>935214
TGGCCGCTGTTTTGAACAAATCGGAGGGAAATGCC
>843189
TGGGGCATTTCAGCGCAGAATTTTAATCTTCCTCC
>397703
CGGGCATTTACCTGTTAGAGTTCGGTCAAATTGCA
>45388
TAGGCATTTACATATGTATGGTAGTTCATTGTCCA
>209877
AGGGATCGGACTCGGTCGCTGGTTATGTAAATGCC
>709687
ATAGGCATTTAATTAGCGCTGGCTTTCGTATAATT
>147079
GGCATTTAACTATCGGATTTGCACAGAATCGGTAT
>179652
ACCTGGCATTTAAATGTACTAGTCACGTAAATTTC
>1061404
AGATGGCATTTAAATGATTAGAATAGCTCAATGCT
>100371
GGCATTTAAATATGTATAAGCGTATCCTTTTCGAC
>995534
ATGCAAATGATTAAGTTAATCTCGGGCTGCCTACT
>1100935
TTTGGCAGCCAAATGCAGTGATAATCAATGTGTCG
>294114
GGCAGCATTTATGAATAAATTTTCATAGATTAGGT
>331952
AGCAAATCGGCCCAAATTTGACTAACGAGAGTGCC
>844323
AACTGGCACGGACGTAATAATTATGCAGGGATTAT
>567994
GGCACGCTAGTAATTATTTAAATGGATGCTTATGG
>946142
TGGCACGCAAATTTAGGTCGCGAAGTTAACAGGTG
>783849
CAGATATGCCTTATGAACATACAAATCGTGCCGCC
>964529
TGGCACGAGCTCATAATTAGCAATTCTGAGTTAGC
>1040443
GGGCACCTTTCCCTCCCACACTCCCTCCTCGCAAA
>676806
TTGCGAGGAGGGAGTGTGGGAGGGAAAGGTGCCCA
>524545
GCTCGATTATTTGAATACGCCATAATGTGGTGCCC
>514136
GAGAAAGCAAATGTGTATAGTCAAAGTGTGGTGCC
>801673
TCGGCACCAATTATCATAATGTTACCGCAGGTTTA
>619846
CCTAGGCACCAACGCCGGCTAAGACGTATAGCTCG
>564343
AACTAATTTACATCTGACATATTTTGGTGCCTGCG
>715838
GATTAAAGTATGCTTTTGTTTGCAAATGTGCCGAG
>585081
AAGGCACATTTACATTTCCGTGATTAAGATCGGGA
>206520
AGGCAATTTCGTACATAATTTATAGGTTCATTTTG
>328828
AGGGCAATTTCCATGCGATTTTAACACTCTGAGGA
>341093
CGTGGGCAATTTAGCATAATAGAGGGAATTAATTG
>203878
CGAGGCAACGGGTAAATTTGAATTATTAGGATGTG
>917405
AGGCAACGCACCCTCGAGGCGGTTAATTTATCTAA
>277703
AAAGATATATTAGCATACGTTAACATACGGTTGCC
>661968
ACGGCAAATGCATGAATATATCATCAGTTTAATTC
>704400
CACCCAGGGACCAAGACATTAATTTGCATTTGCCG
>779695
CTGACGATCATTTGAATGTGGGGTGGTGTTTGCCG
>314714
GCCTGGAATGTAATGGAAATTTATGTGTTTGCCTT
>240371
GGATTTGCATCTGTTGATTTCCTTATTTGTGGCAT
>498392
TGGATTTGCATCTGTGGAGCACACGCAAATTTGGG
>380145
CGACCACTCCAATTTGCATGTAAAGGAAATCCACC
>833380
ATAGGATTGGAATTGATGAGGCGCTTTATGATGCA
>227524
TTTAAAATAGACATGCTAATTAGGGCGAGCAATCC
>37913
TGGATTGCTAACATACTACTCGGGGCTATTTGCAT
>913875
TATTTGCTTGCGGAGTGATTTGCTTAGAATCCTGC
>1031204
TCGATTTATGTTAGGCCATAAAATCCGAATCCACG
>569718
GCTTTGCATATGAGACCTCCGATCCGAATCCTTCG
>512793
GCGGACCCTATGGTAATTAGGTCGTAATCGAATCC
>1132665
CGGATTAGCTACTGGGGTTAGTCAGAATGGGTTCC
>821085
TGCGGATGGATTCGAAAGAATGAATATGTAATGTC
>839108
CGGATGGATTAGACAAAATTATAACACAGTTTACT
>155716
CACTGGATGGATTAAGTTATTCATATAAAGTAGTT
>388393
TGGATGGATGTGCAGTACTATAATGTATGGGTAGA
>818638
GCCTAGGTACAGGATTGGCGAAAATTTGCATCCGC
>100712
TCGGATGCAAATTGTGTTTGCATAATCAGACTTCC
>1077850
CGGATGCAAATTGCGAACCATAAACTAAGGAGTAT
>778983
AACTCTGTATTCACTAATTTGCATACGATCCTTCG
>719552
AGGATCGTACGTTAAAATTAGGGGGCTTAAATTAT
>480407
AGCCAAATTCTACGCAAATATAAACCGATCCAGTG
>649423
CCATATATGGTAATTAGTAATGAACCGATCCGAAG
>1039500
ACATATGGAAATTCAAATATTTAACCGATCCTACG
>214516
AAACAAAAATTTTACATATTCTAGTCGATCCTTCG
>766724
TGGATCATATTTGAATAACGCAATCAGCTACTGTT
>1011511
TATATTTCTGCGTTTGCGTATGTAAATATGATCCG
>560460
AATTAGAAAACACGGGATTTACATATGATCCTTTC
>452861
ACATTGCCAGCGCTTGGATTTCCATATGATCCTCT
>1008752
GCATTTTCGGATTTGTGCTTTTAACTGATCCCTCG
>497925
TCGCCATGGTTTGGTCCTGACTACGCACCTGATCC
>380213
GGATCAGGGCGGTTACGTAATTAATATATTTACAT
>424820
CACATCCCCCTGTCTTCTTAAGGTCTGATCCCCGT
>391542
CGGATCACTAGGTTTCGATGGGATTTGCAAATCGT
>506482
CAGATTGGCCTCATCTCACAAATTAGTGATCCTAA
>268471
GGGATCACGAATTTGGTTAAATTGAAAATTCGGTA
>110328
TGCATAATATCAAAGTGTAAGGCATCAAATATCCG
>181
AATGAGTGAAATGGAAATAACAGGTCAAATATCCC
>243153
GGGATATCCGAAGTTAATGAGCCGGGGTGTATTCA
>315040
ACATGGATATCCATATGGAAATCAAGACATAATCG
>493141
TCGGCATTTGAATAACGGTAGTATAAGTATCCTTG
>396769
GGACTTTGTATGTGCAAGAAATTGCAAAACTCCAC
>735000
GGAGTGATATTTTGCGTTGCTAATAATTTGGAATG
>1034844
TGGAGTGAAGGGATTAAAATGTATATGTAAATATA
>1038295
TCACGGAGTATGTTAATCGCATGCAAATTTGTTCC
>164961
TATGGAGTATGCCAGGGCGATATGAAGAATATGCA
>277725
CGTGGAGGTTCGATAAGTTAATTATCCGGTATGTA
>532228
CGAGGAGGTTCACTGGGGGGTTATGGTATGGGTTG
>674406
GCATTACCAATTAGCATCGGCGGATAACCTCCGGG
>201697
TGCGGAGGTGTTTTAAATACATTAACGGTATACGG
>175950
TGACCACGGCCGATTAGGGAAAATCAACACCTCCG
>86986
CAGGAGGTGTACGTAAATTTTACTTCCTAAGATCT
>546137
TGAGGAGGTGTAATGTGTATGCAGAGTAATTTGGT
>779956
AGTCGGAGGTGGTTTGTGACCAGCTGGATTTGCAT
>812672
GGAGGTGGTAAGATAATAGTAGTCAGAATGTAAAT
>526137
CATTTGCATCTGGTTGATTTGCGCCCACCTCCGCG
>62356
GGAGGTGGAATAATTATCGGTAAGGTCGAATAGAT
>104394
TGGGAGGTGGAAGATAGCAAATTCGGAATTGAGTA
>316911
AGGAGGGGGAGTTTTTCTCGGTGTTCGGACATGCA
>509315
GGAGGGGCAAATTACGTATGCAGATGGGATCCGTG
>507732
GTTGGAGGGGATTACCATATCTCTTAGCATATGTT
>261622
GCGACTCTTGAAATATGATAATTCATCCCCTCCAC
>1069880
GGAGGCATGGATACGTATGCATAAATATTCGCTAT
>925202
CCCGCTTTGTCCACGTTAACTGATCTGCCTCCGCG
>495647
TTGCCGCGTGGAATATTTATGTGATGTGCCTCCCT
>958131
AGGAGGCAAATGATGCGAGCGCGCAGGGGAATTAA
>11844
GGAGGCAAACAAATTAATGGTACGCTAAGGGCCAT
>1103880
TGTCGGAGGATTTCAGGAAATAATGTTAATTTGTG
>513523
GCATCTGCATTAATAAGGGAACGGCCGGCTCCCGG
>660789
AGCGTCCGTCGGGTATGCAAAACGGCGGCTCCGAC
>1034150
AGGGAGCCGAGGTCATGCAAATTAAAAGTGAAGGG
>1025159
TGGAGCCGAGCTAGGCATTTAAATAGGTCTATGCC
>766517
GGAGCCCGCCTCTTAACGATTTGAATAATTTAGTG
>789713
AGTCAAATACAAATAAAAAGTTGATGGCGGGCTCC
>1101071
GACAATTTATTATGCATTCATTGGGGGCTCCGTTG
>451924
TATGGAGCCCATTTATATTCACTACTTAATTAGTC
>1053872
ATATTGCATAAACAAATTTCTTGATGGCTCCCTTC
>177365
GGAGGAGATAATTTATGTTCCTTTGTTAATTATCA
>204058
AGCTGGAGACTAGTTTGCAAGCGGCCGATTTGCAG
>620195
GTCAGGAGACGGTCTGTATAAAAATTTAAATACTT
>1024989
CAGGGAGACCTTTCTATCTTGTTTATGCAGATCTA
>28316
GGAGACCCTGGATTATGGTTATGTAGATTAGCTAA
>818181
TGAGGACTGGGAGTGCTGGAGTTTATGGTAATGGG
>1111679
GGGGACTCATTTGAATCTTGTGTCGTTTTTAATAG
>1082120
AATCGGACTCATGCAAATTCGCGGTTCTTATACAT
>586025
CGGACTATTATTCAACATTCGATTGCGGTATTCTA
>480780
GGACTATGGATTGAGACACAAATAGTCGCGCGCAA
>1052295
GGGCCCGGTCCCGGCGGTATGTAACTTCATAGTCC
>151038
CGGGGACTATCCCTCCATCTGCATATGCAAAGGCG
>585519
AATTTGACTTGCATAGAGTGTATGAAATTCCGAGC
>1087733
GCGGAATTAGAGAGCCTAAATAATTACATATGTAT
>951836
CTCGCACCATATCCTCATTAGAAAGTCTAATTCCC
>164934
GGAATCTTTGCATCATTAACGGAAATTCTGTCGTC
>101857
GGAATCTGACTATATGCAAATCGTATTGGTGCCTC
>542980
GAGGCTTAGGATTCTCGAGGCGCTTTGCGTTTTCT
>310254
CGGCTTAGGAATGAGAACGGGAAGATGAATATGTA
>188566
ACCTCTTTCGCATATTTTATGTTTCCTAAGCAATC
>18859
CGCTTAGCTGATTCCGGTAATGGTAAAAATATTCC
>1048522
ACTCTAGGCGGTATTAGCAAGTCAGCTAAGCCAAG
>912114
ATAACAGAAGCTTTAATGATAATCAAATGTAAGCG
>1067802
GCTTACATGATTTGACTCGAAAGTGCTTAATGAAC
>605394
CGACATCAGGTTTGTAGGCAGGAATTATGTAAGCA
>706206
AGCGAGGTTACGGATTTGACGAGGGCGTGTAAGCA
>511769
TTTGGCTTAATTTTTATATGCTAATCCTTCGATGG
>831428
TTGCTTAATTGTCTACTCGCATTTGACTAAGGCGT
>234232
CGTGAATACAATAATGGCGAACTAATTAAGCAACC
>303255
GCTTAATTAGTCAGATAGCCGCAGATGACAGTTCG
>102493
TAAGCTTAATTAATGCAGATCGTACGCGCTTTCGA
>735936
TGCATACAAATGGCGTCAACTGGAGATCCAGCACG
>839954
AGCTCGTGCGACGTGTGCTCTTCCGATCCAGCTCG
>1087164
GCTGGATCATTAGTTTTTCTTTTACGTATTTGCAT
>345530
AGATGCTGCATTAATTAGCCAGGAGGTTTGAAAAT
>439295
GAATGCTGCATGTAAATCACTAGGTCCCACTCCGG
>43574
CCGTTCTCATGATCGACCATTGAGATGCAGCTTAA
>1107340
GTTAGCTGCATATTGAGTAGCGTAACATTATTGCG
>817258
AGATGGCAAATTTGCATCCCGAATATGCAGCAGTA
>375018
GTTAGCTGCATATTAAGTAGCGTAACATTATTGCG
>531182
TGCTGAGGGAATGGGTAACATATTAATAAGATGGA
>1030449
GCTGAGGGAATCTAGTTTAGTAGTTTAATTTAGTC
>55777
ATGCAAATGTAATCTGTCCAACTTGTGGATTCAGC
>1037026
CGCTGAATATTAATATTTGAGTGGTCAAAGTGTAT
>512721
GCGGGCTGAATATGCAAAACATAGCAAGTTGTTGT
>935906
AGGATAGCGATTCCATTCAGTTTTTATTGTATGCA
>465579
GCATACAAGAAGCATAGGGCACGTGGAGCAGTGTG
>55409
GCATACAAGAAAAATTCAAGGGACAATAGGTGAGG
>1062384
ATTTGCATACAACTGTCTAGCATCAGAAACTTTCT
>490499
ATGAAGTTCGTGACATTAGCATAATTTATGCAGGG
>654329
GCAATATACTCGATGCTCAGATAATTTATGCGTAG
>1033529
AGGCCCATGGATCATTATCTATAATTTATGCGAGT
>90770
AGGCAGTTTTGCTTCGGTTCATGGTGGTTAATTTG
>701665
GATTTGCCTCCGACGGGCCATTGAAAACTGCATAG
>1027071
AGCAGTTTGTTGGTCATCCGGGGTCGAATTTGCAT
>803919
CATCACTATGTTAATTGCCTCACAGATCTGCTCTT
>1067551
CTATAATTTGCATCTATAATTTAGAGGAGATCTGC
>206832
CATCCGAAGATTAGGTGCCAGGATGATTTTCTTGC
>495741
CTTGTCGATTATGTAGAACTTTCTAAGTTGCATAT
>1079899
ATTTGCAACTGTAAGGAAGATATGAAAATCTCGTT
>253986
GATCTGAGCCGAGGGGAATCAATAAATTTGCATGA
>14025
TCATGCAAATTGTGAAGTATATCGAAGGAAAATGG
>1041109
TGCAAATCTGCTGTTTTGCATTACTGTATTTTTTC
>207362
AAATAAATGGAAATTTGGAGTCGCTCGATTTGCAG
>236875
CGTATCCTCAATGAGCGTTGTGAAAGTTTGCATAT
>653936
TACGTCGCATGTTAATTTTTATGGGGGCGATCACC
>563096
TAACGATCGCATGAATACGCAAAGTTATGTGTCTT
>778104
CGATCGCAGTATGGTGTTGATTAGATTGAGATGCA
>1034802
ATAATGTATGCCAGGGGTAATTTGCATTGCGATCA
>1072010
TGATCACCGTCGTCTAATATTCATAATATTATGGA
>827873
AACACCGCTATGCAAAAAGAGCAAATGGTAATATC
>1105895
ATGGATATTAATTCATGTAGTGTTACATATATGGA
>435270
GCATAAGAAACACAATAGATGGCTTTATTAATATC
>1049475
GGATATTAAGAATTAGCATAGTTTGCATAGATAAT
>912290
TCGATAGTAAGATATGCACTATATTTGCATGCGCG
>371384
GATAGGTTCATGCTCGCGGTATTTGCTTAAGTTTT
>122813
GGATAGGTCTTTACACAAAAAAATCCGCTTAGTAT
>633651
GGGGATAGGTCGTTTGCAAATCGCATAATTAGTGC
>12277
TTGATAGGTAGGGAAAGTTCATGAAAAATTCGTGA
>162653
GTGATAGGGTCATGTTCGTAGGTGTATTTCTGTTC
>134086
TGATACCACTCGATTTACTTCTTTTACCATATTAA
>279465
GATACATTTGCCTCACATGTATACCGCAAATAGCC
>967181
GACGTGTGGCTAGATGAGGGGAACATGTATCTCAG
>632065
TTGATACATCGGGCGGGTCATTTGCATAGTCTGCA
>124598
ACATGAGGGTCGTAATTTGCATGATATGTATCCCC
>1037408
GGATTTCCGCATGATTTGCATTCAGGTATTATCGC
>672750
AAACGCTTCGAATAAATTAAAAAAATTATTATCAC
>379556
TAAGCGCAGCAAAAAATTTACATTGGGGTTATCGG
>789329
GATCCGGGGTCGACGGTTTGTCAGGGTAACTCGCC
>43511
GGAGTTACACGGTGCATGATTTTGCATAACATTAA
>439869
GGAGTCTGAGAAGTGGAACATTAAAGCATTATGTA
>1005683
TCTAGAGTCGTCATATGTAAATGGGTTGCGCCTGG
>1099493
TTCAGCCGATAATGTATGCATTATAAGTAGCTCCG
>599445
GCGACGTGTGCTCTTCCGATCTGCGACGTGTGCTC
>58445
GACGTGTGCTCTTCCGATCTGACTTGTGCTCTTCC
>227784
AGAGAAGACCCCTTATAAAATTTTTGTGCTCGAAT
>1125632
ACCTTTATTTGGATCCCTAATGCAAATTGCTCATC
>666013
GAGCAATTTGCATAAGCGACACTTTGTGCCGGTAA
>476745
AACTGGTCCCATGGAGGCATTCAAATTGCTCTACA
>621812
CGACCCGCAAACGTAATTAATTTCAAATTGCTCAG
>403879
GACTGAGCAATTTATTTATCTCGCATGCAATTGTG
>71337
TCGCCTAACAAATCGCGTAATCTAAATTGCTCTCT
>743470
GGCTTTGCGTGCATACGGTTTGCGTTAAATCTCCG
>169608
GAGATTTAAATTGAGTGACGGAGAGGTGTTCCCGC
>509975
AATGAATACGGTATTTTACGTCGAATTTAAATCTC
>254266
AGAGATTGGGTAAGCAAGCTCATCAACATATGCAT
>171518
TGAGATCTGACACTAGGTAAATCTTATAATTTGCA
>129665
TGGAGATCTCTAATTAGTATGGACTATTTACATAT
>122129
GGTTGAATAGATGTAAAAGATATGCTAATTATCTC
>1018821
GAGAGGGGTTATGGTATAAGTCGGCTCATTTGCAT
>528236
GGGAGAGGGCTCAAGGACTTCCGACGTTTCCGGAG
>176815
CTCCGTGTATTTACATCTAATTTGCGCCCTCTCAG
>1102377
GAGAGGGCATCACAATACATTATGGTAATCGTGTG
>1033663
TGAGACATGAGTGGCAATACGGTTTTGTGTATTTA
>938257
CGAGACATCTTTCTGGGATGGTAAGCAACTTTATG
>1103052
TAAATTATGCGGAATTCTACCAAATAGATGTCTCC
>581218
CCTAGAGACATCTATTGTATAATGTGCATAATCTG
>1005546
TTGGAGACATCATGAATATGCTAATCCCTCTACTA
>368704
TATAATTAGTCGTAGAAGCTGCATTGCATTATTCC
>701717
TAGGTTATGCTGAGAGGACAATATGCTTATTCGTT
>140493
AGTGAATAAGAGAGGGCACATTATATGCTGACATA
>234995
CAGGCGTTTGCATCTAGTGACGGGGGCAGTTATTC
>685859
GAATAACTCGCGTAAAGTGTAGGTTTACACGTCGC
>701675
ACCCACCTGGCAATTTTGCATATGAGTTATTCCAC
>249051
CTATGAATAACGGACGTTAAAATTAGCATAAACGG
>57848
AACATTTACATAGTCGTAGGGATGAAATTTTCTAC
>1055696
CCCCTGCGGCTAATAAGGTATGTAAATTTTCACCG
>664387
AAGGAAAATCTACATAGGCTAAGGTAAATTAATGT
>307852
GCATTCGGTCTGGCAGATCTATGTAGATTTTCTAG
>1028290
TAGCATGCAAATATCCCACAGCCTTTTAGATTTTC
>256877
GACTATGCTAATCACACCAAACGTTACTCAAAAAG
>673067
TCTTTGACGTGGTTAACGCGTTGGTCCTAATTTGA
>181959
AGACCATCTTTGCATATTCGGATATCCTGTCAAAG
>1132209
GCTTTCCCTCATTGCGGCTGATTTTGATTAATTAG
>1002097
ACCTTTCCCTATTTAGGATAACGACCTGGATTTGG
>302469
TTCTTTCCCGTTACCGTGAGCTATGGTAATTAGTT
>855460
CTAACGGGGTATGCAAATGAAGCGTGCAGTAAAGT
>208952
TGACTTTAATTCATTCGTGAGTTAATGTAACGTTT
>383016
AAATAGACGGTGGCATTTTCCTCCCCTAATTAAAG
>666710
CGCTTTAATTAAGGCAAATAATCGTACGCTCGGTC
>319617
CAAGTCATAATAACTCATATGCAGATGAACAAGGC
>728180
AATAGTGGTTCAACGAAAGGGGCATGACCAAGTTT
>265024
GCTTGGTACTGGAGGGAATTTAAATGTAAGTGTGA
>855279
AAACAAATATGCCATATTAATGCTAGGTACCAAGA
>921134
CGGCTTGGTAATCCTCGAACATTGTGGGGTATGTA
>297962
TGCCTTGGGTTTTATAATGCGATTATAATCCCTTC
>386195
ACCTTGGGTTGCTGGGCTCAATTTGAGATAGAGCT
>151047
GTCAATTGTTATGCTAATTTGCCGATCTCCAAGGA
>428469
GACTTGGACGCGAATTACCATATGATTCAGAAGAA
>1030541
CTAAATTATGCAAAATGGAGTCCTGTCCAAGATCA
>9131
TGGGCTTGGAATATACTTTGAATATTATAATTGGT
>1066232
CTTGCATGCAAATTGGTAAAGTACATAAGGTATGC
>7327
CGTCTTGCATGAATTTACTTATTTCCCCTGTTATA
>88517
CCTTGCATCAAATTTCCATGTATATTTTTTTGTTT
>665989
AAAAAGCTTAATTAGAGCTGGCATATGCAAGGGCA
>434138
GCAGTGTACAATATTGCCATTCAGATATGCAAGAA
>433045
CTTGATTCTGCATAACATTAGTGAATCCTTTGTAC
>966635
CGCTTCTAATATAATTTAGATCGTATAAACGGTTG
>109929
TCTTCTAAGGCAAATAGGGAAGTTTGGATATTACA
>246556
TCTCTTCGATTTGTGTATAACTTATGACTAATAGG
>129233
GAGTCTTCGATGTCCAATAGATTTACATAAACGGT
>827481
TAATTTTGCCTGCCCCTCCGATTTTCATCGAAGGT
>173735
AGTGCTTCGAGTTTCATTGATATCATGTAAATGGG
>493924
GGCGCTTCGACATTTGCAAGGAAAAAGAGTTGTAG
>1008833
CGAATTATTGCATATTATTCTAATGTCGAAGCAGG
>1129268
AAAAGCTGTGAACCCTCGTTATGGAAATTAAGCGG
>377308
TACGGTGATTAAGGCAAATTATTCTAAATTAAGGC
>509025
CTTCTTAAGTTTTAACAATGGATTGGGCATATTTA
>56880
GAACGCAATCCAGGCAAATTAGCTACGTTAAGGTG
>848332
GACTATCTGCATAATCTTGAGTGGTTCGTTAAGGA
>378693
GGAATAGTTTGTTTAACACGGGTTTTCGTTAAGTA
>580610
ACTTATAATATTGGTAATCCCGGCTGCCGGTTAAG
>1110086
CACGAGTTTTCCTGATTTCTGAGAGTGGTTAAGCA
>90462
GCATCATGATAGTGGAAGCATCGGAATGTTAAGTC
>910076
ACTTAACATATAATGGTCAAGTTTTTTGATATTCA
>1120945
GGACATCGCATATGCAGATATTTAATTGTGTTAAG
>171661
AACCCATATTTGCCTAAAAAAATTTAAAACAGGGA
>143662
AATGCAAAGTAGTGTGTAAATTTGCAAACAGCTCG
>960052
GAAAATCAGGTGATGACAGGTAACTGTATACACAG
>1037553
GACTGTGGTGTCATTTGAATATGTTTAAATGGGGA
>152701
GCTGTGGGATCATATGAAAAGAAGTATTTAGGCAA
>425107
AATTAATATCGCTTTTATGAATAACTCCACAGGGG
>223038
TCGCCTGTGCTAATGAATATTCATCGATTTGGATG
>1058509
ACTAGCTGACCTGAAAATTTACATGTACCCAGGAT
>643583
CTGGGAAGGGAAAGCGTAAATGCACTCATTTTAAT
>215867
GACTGGCTTTGACGGAGTTTCGTATGGTAATTTGA
>228966
TGCGTGACGTGGCAGGGGGATCGATTTGCATATAT
>639356
TACGTCTTTGTATTCAGCGTCTCGGTACTAATGAG
>881849
ATCGTCTTCCTGGGGGGAGGTAGAGTTTACGCGTC
>1014367
TATTAATATTCAAATCAGTGGGATCACAGACGCTG
>292437
CGCGTACGAACTGTAATCAATTACAATAATTGGAA
>180945
TTTGCGTACCCTGCCTTCATTTACATACGGGGCCT
>556545
AAATAAGGCGAATAGCAACTAGACCTGGGTACGCA
>21647
GCATCCTACAAATTTAAATCTTTAACCTGTGTACG
>260284
TTTACAGCTTTTTCCATAAATTGCAAATGATTACG
>1124697
CGACAAGCGCTGAATTACCTATGCGGATTTACGCA
>1089594
TTGCATATGGATTGATGATTAAAAATTGATTTACG
>14799
CGGTAATTTTAAGCTGCGTCTTGTTTGATGTAAAT
>658283
AGACGGTAATTGATTATTCATGGGTAAGTGTCTTG
>1057721
CGCGGTAATTCATTAAAATAAAGCACCAATATTTA
>497100
GCGGTAATTATTGAGCGTTTCGTTATACAGTTGTG
>276578
CACGGTAATTATGCGGAGAATTGTCGTTTACATAA
>1043871
GAATATGCTAATATTTGCCAACTGCGTAACCCGGA
>729567
GCGGGGTAAGTCGTCATAAGATGGGCACAGTGTTG
>384579
TAAGTGCAACAAAGGGAGTATGCAAAACCCCCGGG
>315898
CGCGGGGGTTTTCTTGGAAGGTAGACAAATATGAG
>741131
GCATAATTATCTGACTGGGACAGAAACCCCCGTGT
>216074
GGATCGGGGGTTGTCAAACGATGATGCAAATTACT
>1018108
TAAACGGGGGTGTGCCGAGGGTAAAAGGAATAGCG
>250601
GTTCCGGGCCTGTTCATCGCGTGGGTCATGTCTTG
>957894
CAGCGGGCCCTTATAGAAGCTACCTGTGCTTCCTC
>433659
ATCATGCCGAACAATGGTCGTTGAGGGGGCCCGGC
>148850
GGGACGGGCCCACTGAATTTGCTTTACAACTCTGG
>758883
AGAATTTCCTCATTCAAATCGAGATGGCCCGTTGC
>1022912
GCGGGCCAGGACTTATTATTCATGAGGCATCTCTG
>494608
GTCGGGAACGGAAGTTATGCAGGAGTATTTATTCT
>1129371
CAAAACTGCCTTATAATTGATGCATTTCCCGGATG
>359241
CATGCGCAGTAACTCATTTTACATATTTCCCGTCT
>73830
CGCGGCTTTTAAGGGAGATGCCAAACGTTTTTGCA
>210487
GTCCGGCTTGGGGATTAAATTATGCAAATCCGCGC
>785348
TAGGGAAATTCCGCTTATAATTATGCAAGCCGGGT
>260690
TTCGGCTTCTCCTACCGACAATTCAAATTTCTTTT
>632471
TACTCCTGATGGGCCCTCAGCGCGACAAACAGCCG
>1004325
TAATCGGCTCTACTTTAACATTAATTGATGTCCTG
>889123
CCGGCAGATCCAGTAATCAAATCACATGTTATGTA
>480425
CACGGCACTAAGTTAATTCTGTATGGTAATTTGAT
>148272
CGCCCAGTGCCCGAACGTCATTATGTAAATTGCCG
>718977
GGACTCGTGAGTATGTAAATGTTTTTGTTGCCGAG
>997583
GAGCGGATTTTTCATGCTTCCCTTAGGACATTTGC
>233361
GGCGGATTTTACATATAGTCGCCGGGTTTCGCTTT
>1035099
CGACGGATTTGCATCTCGGAATTTAGTAGCAAGTA
>389645
ACGGATTTGCATAGTTAGCTACGTAAGAAATTCTG
>1081007
GCGGAGAGATAAGAAATAATTTACATGAGGCTAAC
>117645
GAAGATTATGCATGATATTGAAATTTCGAGAAGCG
>226821
CGCTTCGTATGGATTTGCATAATTCGGCCGTTTTG
>1103386
TATCGCTGCAATGCAAATTGATCCCTGGGTCGCGC
>536162
ACATAAGAGATGGAAATTTTGAAGTTGCAGCGTTC
>3804
AAAGACGGTGGGTAACGATACAGCAGGAATCAGCG
>535658
TCAACCGGGTTGACAATTAGATGGGATAATTGTTG
>117637
GTCACCGGGGCGAATAACTTAATGCGAAATATGTG
>929401
ATCCGGGGATCTTTCATGAAGTGTTTTGTTTATCT
>210551
CCGGGGAAGCCGCTAATTTGAATAAAGCATGTAAA
>1014891
CCGGGCTCGTATTAAGTAATGGAAAATTATTTATA
>755709
GTTCCGGGCTAAATTAAAGTAACGCTGAATATCTC
>244546
GGCTCCGGGCGTTTTAATATTCAAGGGTTCAAGAT
>379361
CCGGGCGCCTTTTCATTTGGGTTTGCAATTGTCTA
>49699
AATTTGTAAGTGAAAGGTCAGTCAGGCCCGGTGGT
>342062
TGCATAATTAGTCGAGTGATAATAGAGGCCCGGGT
>346710
GCATATATGGAACGCAAATTACCTAGGCCCGGGGG
>1070293
CCGGGCCGTAACACCGGGGAGTTTGATTAGTAAAT
>1110952
GCATAATCACCCGTATGTAAAATGGCGGCCCGGAG
>339764
TTCAAGATGCTATTCATGCTGTTTTGCATGGCGGG
>1079781
CGATTCGATACTTTACGTTTATGCAGATGGCGGAG
>1023846
AGGACGGATGACATCTGTCGATGGAGGATGGCGGG
>952968
TTACATAAGAACTTTCGGTTTGTCGTCTATGGCGG
>561849
GGCAGAAAGATAGTTATATGTAAATGTATGGCGGG
>540915
AACCTGAATGGCCCTGGGTTACTAATTGGCGGAAG
>734632
CGCCGCCAAAAACGGATCTGTCGTAGAAAAAATAT
>1024596
GATTAACGATTCCGCCGGAGAATGCAAAAATGCGG
>212128
ACCGCAGAATTTACATTTTCTCTTCATATATTTGT
>1116894
GCCCCGAGATAATCAATTTGCATCCTTTTAAGATG
>347212
TTACATATGGGCGGAAGATTGTGATAAAATTCGGG
>567523
CTAGATATTCAAATGGGCTAAACAAACAAATTCGG
>995084
CGATTTATAATAACAACCTATACACAAATTCGGGC
>64044
GAAAGATCGGGGTAAAATTAGATTGCAAATTCGGG
>156811
TAACCGAATTAAAATATGTTATGGGATGCATGGGG
>210413
CCGAATGGCGAATTATGGAAATTTCAACCCTACTT
>908845
GCATATGAGAACTTCAAGGCTAGAGGGTTCTTCGG
>854331
AAAGAACTTGGCCCCACGAGTGGAATAGTTCGGGA
>1071031
AATATAGGGGGCCAAGCAAATAAGTAGTTCGGCTG
>157144
AATGCAAATTTTTTACGCAGCGGTAGTTCGGACGC
>820594
GACAGTCTTTGCATTCTCAATTATGACGTTCGGAG
>1048656
AGGCCAATCTCCATGTTAAAACAGCGTTCGGTATG
>707047
CCCTTTGCATTATCATTGGCTCTTGTCTTTGTCTG
>78958
GCCCCTTTGCATACAATTAAGCACTTCGGTTATTG
>1035796
TTTCCCTTTCTCTGTTCCGGTTGATCGCAAAAATG
>948629
GACGATGTGAAAAGTAAGCGGGAATCTAGAAAGGG
>346484
TACACAAATCAAACTTAATTAACATAAGGAAAGGG
>805074
GGACACCTGAGATTGTTTCAATTTGAATAAGGGGC
>480966
ATCCCTTATGTCAGCCGGAATTTAGCTAATATGTA
>497774
GGCAATGTAGTTATGCAGACTATGGGTTATAAGGG
>189628
CAGTCAAACCGTCTTTGGGGATAACTAAGGGAAGG
>1104060
AACCCTTAGTGCCCTGTATTTAGCATATCAATGGG
>561020
GAGAGCGTTATGCAAATTGTAATGCAAGAGGGATG
>744783
CATTACCATGTGTACAGTTCAGGGAAGAGGGGGCT
>842923
CCCTCTTCATTAGGCAAGTTACATGTAAATGCACA
>486609
TATGCATGCAAAAAACATGTAAATGGGCGGGAGGG
>835154
TGTAAAGGCTGGATGGTTGCTCAATGTAAATAGGG
>191321
CACGACGCGTTAAGGAGTTTACATGCGGAATAGGG
>579187
GGCAAAGTAACAAGATATGCATAGCTTAATAGGGT
>326499
TTAATATATTTAAAAGTTTTAAAGGACATAGGGCG
>1033640
CTCCCCCTATGTAAATGATGCAGTCTTCATTGGTT
>1097614
GTTCCCCTATGTAAAATTCTAATGAGTACTTTGGT
>694098
GGCAGATTTATGTTAATATTGCGGACCATAGGGAG
>1055678
CTGCCCTATGCTTCAGAATGTAGGCGCTCTCCGTC
>1133162
GGCCCCGCATGCAAATTTCAACACGGTATTTCATT
>1048598
GCATGCGGCATGTAAATTTGACTATAGCGGGGGAT
>1064977
TGCAAATTAATGTCTCGTATGGTTAGACTCGGGGG
>173227
CTGACAAGGTAAATATTATGTTAAGTGTCGGGGGT
>1011515
GAAACCGATTTGGAATACTTGTCTGTGCGGGGGGG
>514327
CGTCAATTATGAATATGAAAATTTGCCCGGGGGGG
>443422
AATAAGAAATCGGTATGCAAATTCGGGGGGGCTGC
>158784
TGCCCCCCCCTCCCATATATTATGCAAATGTTGTG
>161365
AACCCCCCCCGTAGACTCCAACTGCGCTTTATGCT
>1042831
GCGCCCCCCCCGACGCTTTGGTTTTTTTAAATTTG
>560594
CCAAGATATGCAGATTAAACAACGTAAATGGGGAA
>629122
AATGCAGTGGCGCGGGCAGGATGTAAATGGGGAAC
>263440
AATCCTCCGGGCGTTTCAAATTTAAATGGGGATGG
>640013
AATGACCGCCTTTACTTTTATTTAAATGGGGAGGT
>377498
GGAGTCGTCAAATTTGGTAATTCCTCAATGGGGAA
>251668
GAAGATAAATGTATTAATGCAGTAATAATGGGGAG
>896967
TCGTCCCCATTATATATTCTACGTAAGACGCGGCT
>10132
TCAGGCACATGAATTGTGTGAATAGTAATGGGGGT
>834812
GTAATGTATGTGTATATTCGGCGGTATTAATGGGA
>365384
GCCCCATGTTGATGCAAAGATAGGAAAAGGATTAA
>1098689
CGCCCCATGTGAAGCCGCGATTACCATAAGATTTG
>420446
CCCATGTCTAATTATTCGTGATTATAGAGGTTGCA
>968772
CCCATGTAGGAAGTTTTTGTCTTCGTTATATGCAA
>748239
CCCATGGTAATTATAACTGACTGCATTATTTTGGC
>874847
TGGGCCCATGGCTGTTACTTTTTACTTTGTCTTGT
>1125732
TATGCAAATTTCTCAAATAGCTTGCGGGCCATGGG
>881952
CCCAGTGAATTGGAATAATCACGATCTTGATTATG
>641109
CGTCCCAGTCCCGCTATGCACGGAATTTTAATGTA
>641241
AGTGCCTCTTTTCAGATATGCAAATACTGGGGTTC
>993278
CGCATGCAAAATATTCCTATATGACATACTGGGCT
>209733
TGCCCAGTATATGTAAATTGAGCTATTATTCATGT
>412157
TCATATTCGGAAAACACATCAATCCAAATTGTGGG
>773780
AGGGAACCGGACTCAATAAGACGGAGAAAATTGGG
>1122745
GATCCCAATTTGCTTGATATCAACGGTCACTTTGG
>128261
GAAATTTAGCAGATGGAAAACGAGGCAAATTGGGT
>1039176
CAAAGGCAAATAGGAGGGCGTAGGCAAATTGGGTA
>1076833
TTGCATGTGGTTGCGGTACGTAAGTGAAATTGGGG
>558845
AGTAATGTAGTCGTGCCGGTATTTTGTAAATTGGG
>1083231
ATCCCAATTGTAATTATTTGTGATATGCAAAATAG
>1087952
CGAACCCAATTGGTATGTAAATCCGTGTATTTATT
>597292
CGGGAGTTGATTTACATAAGATCGCGTGAATTGGG
>998270
TGTAATGTCTTTCTTGCTAGATTTGGCGGATTGGG
>1048243
AAAACAAAGAACTGACGGTTTGTTTAAATATTGGG
>569885
GCATAATTTGGCGAAATTAACTCTATTATATTGGG
>853966
GATTAGAGCGATCCGGCATAATTGACCGTATTGGG
>874450
ATTGCTTTGCAAATTTTAAGGTCGTATTGGGTTTC
>290390
AGAATCTGTGCTGCTCGTGTGGTTGGTATTGGGTG
>711706
TGTCAAGTTTTACAAGTCCATTCAGCATTATTGGG
>84283
ATCATGAATATACGATTTGTGGTTTATTGGGCCCC
>102724
AAGGACATTTAAATTATATGTAGATGAAACTTGGG
>346493
ATACATTTGCATATGTGTAGCGATGTCATACATGT
>223686
CACATTTCTCTGTCAGGTAAACAAGATGGTATGAA
>2287
TGACCATTTCTATGCTTCGGCGGGGTTATGTTAAT
>558460
CCATTTATTATAATAGTCTGCGGTACCGTTATTTG
>602573
GCATTTATTAATGTAATTATAGTGCGCCAAATCCG
>771962
CTGCATTTACATGATCATTTTCGAACAGTTAATTA
>164097
GGCATCCGGGTATGCAAAGGCCGAGTATTAAATGC
>488239
AGCTAGTGGTGTATCTGCATATCGGTAGTTAAATG
>537774
AGTCACTTATGGAAATGAGGAATGTTAAATGAGCT
>1022600
CACCATTGTTTTGCATATCCCTAAATTTACATTGT
>142569
CCATAATAACTTAGGGAGAGAATGTAAATTTTTAA
>959556
TTTACATAAGATCCATGGATTAATTTTTTTCCGTG
>34613
CAATTTTACGCTAGATTTTGTGGATATCTTATGCT
>773650
AAAACACAGCGAGATGTAAAACCAGTCTTATGCAA
>123872
GCATAAGACGCTAGAAGTGGAATACATACTATCTT
>24202
GCATGGAACACCGTTGTTTTGGGTAAATTTATGAT
>928627
ACATAAATTGGTGAAATACGGTTGGACGTTATTAT
>912592
GACACTCTTCACAGATGTCAAGTAGAATTTATGCT
>1094690
ACCAAGTACTAAAAAGTAATATGAATTTATGCAAA
>477819
TAATCAGGGAGTGTACTATGGGCGTATATTTGCAT
>232007
GCATATTAAGGTGACTAATATAATTCTTGCCTGGA
>408598
TCAGGCAAATTAGTTCCCCTGCTCCATACCGTATG
>928819
ACAGGACCAGAATTTACATACGATCCAACGGTTAG
>677585
TGCAGGACAATGATGTGTCATAAAAAATTTAATTA
>820162
ATTCAAATTCGTAGGCGTGATTTCTTTTTGTCCTG
>57662
GCTCAGGAATTAGCATGCATCCCGATATTTCAATG
>1020027
TGACAGGAATAATTAACGTCTATCATTGAGTTGTG
>1025126
ATGCAAAGCCCGTAACTTAAGTTTTGTGTAGCTGG
>310267
ACAGCTAATTAACTCAGTAGGGTTCGTTGCTTTCA
>611599
GATAATAAGTCTTAATAAGGGAACAAACTTAGCTG
>102933
ATCAATATTTTGCATATGGAATGATAAACGCTGAG
>1094376
GCACTTTTAAGACGTTGACCATAATTTAGCTTCCG
>594529
CACTTTGCATTTTACGATACTTAATTGAATTAGGC
>19168
GATTCACTTTGCATCCCATTTGTACGAAAAATGTG
>747975
TCACTTCCCTGCTCTTTATTCATGGTAATTTGCCG
>450833
GCATATGGGGGGGTCAGGCCCTGTGATGAAGTGGT
>1132824
TGATAGCATGCAAATATATACAAGAAGTTGAAGTG
>1046783
GAGTACCCGAGTCAAATGAAGTGAATAAATAAGTG
>991881
GTAATACCGTCGCTTGTATAATGAGCCAGAGTGGG
>157471
TGACACTCTCGTACTCGTAGTAACGGTTCATTTGC
>1032084
CAAATGAACCGTTACTACGAGTACGAGAGTGTCAA
>642455
GCACGCTTTGACTAAGTAAATCATTGGACGATGTG
>799655
TGCCCACGCTGTCAAGGGCTGTTGTTTCGAGGAAT
>497598
GGAGAATTTGCATATGCCAGGGAAAATAGCGTGTG
>258753
AGTCACGCTAGGATCATATTCTAATGGTGCATTTA
>100153
GGTGAGGGGGTGTGGATAATCGAGATATTAGCGTG
>30257
AATTATGTACTGACCTTTGAGGTAAAACAATTTTG
>1060043
AATCTGAATATGATCGTTATCAATAATTTTGCGGC
>1060589
ATCAAATGATAATTGCGGGTATATGATAATTTTGG
>409148
TATGCAAAAGGATGACTCGAGTGTGTCAAAATGAG
>788423
CTGGATTTTGAAATTTGAATGACTGCGTCTATGGT
>625117
CAATTTTGAAAGGTTGACAGGTTTAGTCAAATTAT
>220805
TACCTCTGATACAAAGAAATGGAAAAGAAAATTTG
>228102
TAGTTTTGAGTCTTAATTTGAATAAAGAAAATGTA
>1060249
TAAGATCTTTAACAGTTTTAGTAATATGCAAATGG
>723381
AAATTTGAATAATCACTGGGAAAATAACTAGTTGC
>1026538
CATTTCGTATGTAGATGTGATCCGTTCGGGATGCG
>867933
TCCGATTTATTTATGGTAATTATAAGTTGTCATAT
>729112
GTAGACAAACTACGGGTATTGCAGTAAATAAATTC
>850899
CATTTATTGAGGTTTGGTCCGTATCTATTACTGGC
>642072
GCAGTTTAATTAGTTTTTGGAACTAGAATAAATCT
>518362
CCGGAATGGATTCTGCATATGATGAGTGAATAAAT
>1038438
TCAAGCATAAATATTGTTTCTTTTTTGAATAAATT
>223042
AACATTTAAATTGAACGTCAACATGCTAATCAGTG
>1081640
AAAAATTTAAATTCGTTTGTTGGGGATTCCAAGCT
>1119548
CAGCATTATCACGTAAATAAGAAACGAATTTAAAT
>1035375
GAGCACAGGTTGATTGAAATAAGTCGAATTTAAAT
>463204
TGTCATTGCTTGGGATTATGGACGTAAATGCATTT
>369731
CGCATACTCAAACCTTATTTGTTTCGAGAGCAATG
>788498
TTATTGCTCAACACAGAGGCATTACCAATTATTCA
>1051317
CATTGCCCCTGCGTGATAGGGCTTCATATCTTCTG
>139165
AACGAGGACAGATTGAATAATCATTATCAATCAGT
>1090974
GGTGATTGAGCTTTATCTCAACATTTGCATCTCCT
>1091563
TAACAGCATATGACACCTATTTAAATAAGAATGGC
>1098276
GTATTCTTATGTTAATTAAGCATTCGTTTAAGTAA
>1044569
TCTATTCTAATAATGATTATATTAACATTCCCCTT
>1042423
TATGGGGTAATGGTCGTTGAACCTTTTAGAATGCT
>24679
GCATTCGTTTGCATAAGTCAGTGAGCCACGTCTTG
>835980
AAGACGTGGCTCACTGACTTATGCAAACGAATGCA
>393885
TGATTCGGTCAAATTTCCTACCAAATTAGAATTGT
>70441
GCATTCGGGGTCTTTCGCAATTTACATAGCCTTGT
>212424
GCATAGAGATCGAACAAACATTAGAGCCCGAATCG
>171637
GATTCGGGCGCAAACGGAACATGGAGCTTTGTGAT
>1047430
ATTATTCGGCGAGTTATGCAGATTAGGAGTAGTTT
>1096232
AATTCGGCGAGGCATATAAATGGATATTTCATGCA
>605043
AGCATATGAAGTTGAAATTTAAATCGGGAATATCT
>25346
TGGCAAAGGTACCAGAGATTTACATACCGGGGAAT
>58694
GTATTCAGATTACAAGACATTCAAATAGTGCCTTT
>103720
GAATATTCAAGGGATGCTCAGTACACTTCTTGTTT
>460212
ATAATCGAATTCCTCGTGCATTTTGCTAATAATTA
>229820
CATTATTACCCACGTTAATTGCTATGGTATGTGGA
>493909
CCGACGTTGCTATTATGTAAATGCAGTTAATAATT
>1048676
AGGTAAATTCAATCCCGGTACCCATGATAATTGTT
>1065248
ACCAATAGATATATTCACCAGTCATGATAATTTAG
>5179
TGTAATTAGTTACTGGAGAGAAAATAGTGGGAAGT
>374375
ATTCATTAGTTAATCGGTGAGATTATGCAAATTGT
>464209
TGTAATTAGTGTTAGTTAAATTCTGTCATGTTCAT
>833231
TAAATTAGTGTCACCCGGATATATTAGCATACCTA
>201361
GAATATTAGTGTACCGGTTAAAAATGCAAATTGTT
>486248
TATTAGGCATGAATCTGCATATGGCCCACGTTTGG
>292330
CATTAGGCACTAAATGATGCTCTTCATGGTATGCA
>541779
ATTAGGCAATTGTCGAATTTAAATTCTGATTCCTT
>993598
ATTAGGCAAAACGTCAGGTTACACTGGTCTTGGAG
>757433
CGATTAGGATCCCAAAGTACGTTTTCGTATATTTA
>3440
TGCATTAGGATATGAGTATGCAGGTTTGATATGTA
>1128618
GCATCTAACGCAAGTGTATTAAAGTTGATTATTTA
>3561
AGAAGTACCAACTGGAAACATGTTAATTTAGATTG
>1133178
ACAAGTGCCCGCGTCTTATTTGCATTTAGATACTC
>406191
AAGGAATATGAGACTATATTTCCAACTCGGATGCA
>1133056
CAGCAGCAAGTTCCCTTTTTTCGCTAATGGATGTC
>1128100
ATGAATCCATGAATAATCATGCAAATTCCGTACTT
>973516
CATCCATCCGGTATGATAATTTCCCGTTGCCTAAA
>259574
CGAATCCATCCATATTGGGTAATGTATTTTATGTT
>641958
ATCCAAACCGTAGGGAAAGTCGCAGGCTATTTGCA
>75557
AACGTATTTGCCTAGTGCCAAGACAAAATGATATG
>1000428
AAAAATTTAAATCTAGGTCCTTGGAAAATGATCAT
>103701
CATCATTTCTGAAAATCAAACTACTAGTAATTCAA
>867183
AGCATCATTTATTCGGGTTCATAAACAAAGTTGTT
>19312
TGAAAAATGAAAATGGATAATGACTTGTAAATGAT
>150437
TAGTGGGAAATATGCAAATGGGCAGCAATGATGCT
>232024
TATATTCCTAAATTGGTAGATATGCATGGATTACC
>360900
TATATTAGGCTTAAGAATTAATACTTATGGTTTTC
>116459
TAGCATATTAGGATGATAATTAGGGCCTCTAACCT
>425071
TCCCAGTTGGTAGGAAAATAAGCGTCATATTATAT
>160124
TACGCAAATGGTTAGTTTCGGTTTTATTATATTTC
>932727
TGAATACTTGACTGTCAATTAACCGTCACACTATG
>1052573
GCATATAGTGTCGCAAATTTCAATGAGTACTATTT
>123756
CGATAGTGGTTAGAGAGGACATAGCTCACACGTCG
>52377
AACGGGGCGTTGAAGTGATTGAGGACCACTATGCA
>552096
AATCAGTACGCAACAATGAGATTAATTACCACTAT
>1085584
CGATAGTGGATAGAGGGGACATAGCTCACACGTCG
>538277
GCATAGTCGGTTCACGTAAAGCATGCAAAGCCTCC
>696055
AATAAGATGTTCATGGGAGGCGCGCGGACTATGCA
>1110315
AGCGGGCCCCATGTTTAAAGGTTATGACTATACAT
>607916
TCACTAATGTCTACTGATTAGCATCCTGACTATAT
>204776
TGATAGAAGAAAAATAGGGAAAACTCTGACTATGT
>619052
AAATATAGGCAAATAAAGTAGTCCGGCGTGCAATT
>44150
TATAGGACCGAATAAATCATGGAATTAGATTTGCA
>523960
GAGTTTTGCATGTCGACGTTATTCATTCCTATTCG
>460353
GACAGTTTGGAATTTCCGCTAGATTAATCTATGCT
>543036
GCATACCGCTACTTAATGTTTGGGCCAGGTTCTAT
>877280
GAATACTTTTGAATGGTTTAGATGTAATACTTTGC
>1048142
CAGCACTTTTGTTTAATTTGCATTCCAAGTATGTA
>821299
GCGGAAACTAACAGACAGGGATTTTTAAATATTAT
>630783
AGGATGTCATCGGGATTCTGAGTAATATTATATGC
>535003
ATGATAATAACGTTTTTCTGGCAGCGTATTACGTC
>559607
AGTATAATAACGTGGAAAAGAGTCATCGGATATTG
>13399
AAGCAGCATGCGGAAGGTAATTAGTATGTTATTAT
>281099
TAGACTATGTTAATTTGCTGTGCTGTTATTATTGA
>752099
TAGAGGACGTATAGGGGTCGAGAATACTTTATGGA
>367287
AAATAAAGGTAGTGGTAGTTTCTGTTAAGAATTTT
>1061583
ACCATCATTTCTAATTATGTTAACCCTTTATGCAA
>427119
CAGGTGAGTGTTCCTGTTGAATTGAATTTTATGTT
>348618
CATAGTTCCCGATATGAATATCAAATTCCGACCTC
>1052761
GAGAACGGGAGAGATGAACATGACAGATGGGAACT
>369522
TCAGTTCCCAGCCATCTCCAGGTCATGCAAATTTC
>363506
AGTTCATTCTTTTGCCTTTATACAAAGTCCTAGTC
>147863
ACATATTTAATATGGCGAAGTGATCTGAACTTCTT
>296356
AGTTCAGAGCGGTAGGTAAATAGGGTGCCGTATAA
>628926
CATTAGTTCACGAGACAACGTGCGAGGGTCATGTT
>241917
CATTAGTTCACAGGCTTATTCAAAATAGTTCAAGT
>304867
GTAGTTCAATTTACATGGTACGTGCAAATCGTTAT
>206211
TCAGTGGTGAAAGTATGTATATATTAGCAACGTTT
>119790
GTAAAGTGAGCTGCCCTTTTCCGTTTCGAGATTGT
>161287
TAATCAATTTACTAATTAAATTATTTCTCACTTTC
>47707
AGTGACTTATCGTGCTCTCAGGATGCAAATTTCTG
>807211
AGTCAAGTCATTATGGAAATTTTGAGTCACTGCAG
>122431
AATGAGTGACTATTAATGGATTCAAATAAACCCTT
>57796
TGTAGTGACGTGACGATATCGCAGTTTAAATTGTA
>368718
CGCAGTGACCTTTTAGAAATGTCAAGTGATATGTA
>283367
AGTGACCATGCGCATAATTATTGTATAATTTCATT
>542874
AACTAATCAGGGTCAAATTACTGTCAGGGACTGCG
>1059297
CAGTCCCGGAATCAGAATATTCAGTTTTTTTTATC
>1025958
AGTCCCCTGCGTTAATGATATTCATTCATTTTAGT
>611283
AAGTCAAATCGTTAGGGAAAGCATCGCGGGGTTTC
>879718
AATTAGTATTTTATTGATATTTACATAGCGTTACT
>1240
AGTATTTGCTTCTATGCTGATGAGGATCGGTATTG
>174365
TACCGGCAAGATTGTTTTGCCATGCAAATACTCAG
>554250
AGGTACGGTAATGAGTGGAGATACAAATATTATAC
>1103668
GAGGTACCACAAATCAGCATAATGCGCATATTCTT
>601494
GATCAGGATTCAGCGATGTAAAACGCCACTATGCT
>177605
TAGGATTACAGCTTGCCAATTATTCGGAATTTTTT
>1031251
TAGGATGGTATATTTTATTTAAATTAAGTGCTTCG
>301285
CAGCGATTTGTCTATCTTGGTGGGATTTTGTTCGA
>1024522
GGAAAGCGATTCAAATTTCACTGTGAGTATAATGT
>220379
TGAATTTGCTTAGGTAGTAGGAAAATAATCGCTTA
>826174
CGGACATTGGTAAAGGTATTTTATGGTAATCGCTC
>883042
TTGAGCGATGTACGCATGCATTATTGGATCATTTA
>870836
CTCAGCGATGGGCTGTATTCAAACGCTCTTATTTA
>345452
TCAAGCGATCCGAGCCTAGAATTATGCATCAATTA
>522232
CACTGGGACATCGCTACTTTGCATGTATCGCTAAT
>169973
GCTAGCGATACATCATTTGTATCTTTTTACATTTT
>1107168
ATTCAAAGTTTTGTGAAAAATGTATTCAGTATGCT
>396435
TGCAAAACGATAGATGCGTTTCGTAGGCGTATGCT
>129440
GGCGACAAGCTCATTTGCATATATAGTGGTATGCT
>1051921
CGTAGCAAATTAGATATTAGAATTTATTCAACTTT
>508241
GTTAAGGTATTAATAATTTAGAGTTAATTGATCTG
>524023
GCAGAGTCCGTCGGCTAATTGCGAGGATATATTTA
>154947
CCAGAGTCAGGTTTTTGAATGTTGAATTGGGGTCT
>492862
CAGAGTATTTTATTGTACAGAGTGACGTTATTTGC
>307048
GAATTTATCGACAAATTTACATGAAATACTCTTCC
>463945
AAATAACAAGGGTTACGGCATTTAAATACTCTGGA
>372164
GACGTTTGCTCTTCCGATCCGACGTGTGCTCTTCC
>473145
GAGGAAGTACAAACGAGGGGGGCGCTGATTTGTCT
>102625
TACATGCAAATTCCCTAGGGCTAATAAATTCTCCT
>320659
TAAAAAGTAAATAAAAATGGGAGCTGGATTTGTTT
>919654
AAGAAGTAGAAAATTTCAGAATTGACACCTTGGTT
>563862
AAGGTGGAAAGTAACAGAAAAAGGAGAAGTTATAG
>721133
AATTAAGCGTGGAAAAGAGTGTTAAACTCGACCTT
>241874
CGCAAAGTGGCTAACGGTCCCGTATAAATACCTTG
>1027077
CAAAGGTATGGCATATTCAAGAGGGGCGAATTTGG
>643084
AATAAGGTAGTCGGACATGCATGGAGCTGAATTTG
>689504
CACCAAGGTACTTACAATATTCTAATTTCCAGTTT
>276291
ACGCAAATTCTCAGTTGGATTACGAGGAATATCTT
>359989
AACATATGGAAATAGGAGTATTCTGAATTTTTTCC
>573638
TTATAAATCTGAATAAGGTTGGAGCAATTAGCTTT
>940271
TTCAAACCAGTTATCTGTAAGCCTGATATGATTTG
>312765
ATGTAAAACTGCCCGCTTATGACTGGCCAATATTT
>174824
TAAAATATTCAAATGGTTAGTCAATCGTATTTTCT
>103769
GAAACTTAACTGTATAATTACGAATAATATTTAGG
>1023853
TGCAAATATTATGTTTAATTGGGTTCGGATCTTTG
>509476
AATAGTATAGGCACCGGAATGGAAATAAAAAAAAA
>274522
TTATTAAGGTACGGAATACAAATCAGGAAAAAAAG
>482360
GGCATGGGTCTCTTAAGAAAATTGGGAAAAAAATA
>564758
TGGTTGAGGCCGGAGATCTTGTAGGTGAAAAAAAG
>630449
GGTTAATCGTATGCCGTCTTCTGCTTGAAAAAAAA
>1019926
ATAATGAAACTGACGAAATCGAGAAATAAAAAAAA
>558888
AACCTTTTTTTACCTCATTTGTATGTTGTTCGGGG
>420587
TGTATGTTAGGCAAATCCAAAAATTAAAAAAACTG
>578976
TGAGACCCATTTCACTACTGGGATTAAAAAAAGAC
>772283
ATGTAAACTCACTTCCTCAGCTTTAAAAAAATCTA
>919306
GCGTTTTTTGTTTGTTGACAGTATAATTTCATATC
>1092371
CTTTTTTGTTAGGCGATTAGCAGTGATTTGCATAC
>103485
GTTTTTTTTGTGTAAGTAGTCGAGCATTGATCTGT
>1028619
CGCTTTTTTGTGAGTAGATGGAAATTTTCCTACTT
>594308
TAAAAATCTACGCAAAACCCAAGATACAAAAAAGC
>501919
GGCACACCCGATGCGTCTATAAGAGGCCAAAAAAG
>520429
GTCTGTGTACGACAGAGGATCCCCATTCCAAAAAA
>1041489
AATTTTTTTGCTTTTACAGTTCTCCAGCATTGTCC
>230914
TTTTTTGCATTTTTCCACGAATTGTTGTGAAATTC
>506677
TGAGGAGGTTCGCTAGTAGAGAATGCAAAAAAATT
>593328
AATGTATCCTTGTCCCTGGCTCCTAATGCAAAAAA
>1007871
GGCATTCACGTTCGGCTAATTAATGCAAAAAATGG
>154063
ACTGATCTCCATGTTTAGGATGCATGCAAAAAATT
>863661
TCTTTTTTTGCATGAATGAGGATCATAGCCAATCA
>998695
TTGTTTTTTGCATCGGGGAATAGTTGATGAGACCA
>102411
TCATTTGACGGATTGTAATGGGATGCAAAAAATTC
>675239
AGAGTTTTTTGAATTATACTGCATATAATTTCGAG
>1002342
TCTGCTTCCCTATCAATTGAATATTCAAAAAAATG
>20357
GCCGTTGCATCGCGGGTCTCATAAGGAAAAAACTC
>1093594
CATTAGGCTCATGAATAACAGCGAGGAAAAAAGCA
>1018639
CGTTTTTTCCTACAAGAATAATGTATATGCATTTG
>1096752
CCTACTCTATGGTAATGAGTTTGGGGAAAAAATCG
>175625
TAAATTTGTTCCAAAAAAATGCTTGAAAAAAAATT
>92456
GGAGCCCCGAAAGATTTGCATAGTGAATAAAAAAC
>1020904
TTTTTTATGCATACGATTTAGTTTCATATTTATTC
>1056362
CCTTGGTTGATTATGCAGTAATATGTTAAAAAACA
>462910
TAGGCAAATTTGTAAGTTATTATTTAAAAAAAACG
>920760
GTTTTTGTTTTTAGGCTTTAATTAACCGTATGCTA
>475097
GCATTTAAATTGACGGGCAGTAAAACAAAAATTCA
>639703
GGCATTTTTGTTTCTAATTATACAATCTAGATAAT
>631582
TTTTTGTTGCGGGGCATAATTATTCGGTTGCTTGA
>574234
TTTTTGTGGTGAGGTGATTTGCGAAAGGCTGCGCA
>921155
GAATAGGTTATTAAAATACTTGCTCACAAAAACGC
>418765
GTTTTTGTCGTCCCTGGGGTTTTTTTAAATATCGG
>447901
GGCCTTTTTGTCATTTTGCCGTCTAATTTGCATTC
>155039
ATGCCGATACCAGTATGCAAATGCCCAAAAAGGCG
>52440
TTTTTTTTGGCACCTTTGTATTGCTATTTCATATC
>1077195
GCATACTATGGGGCTGTTTACTTGCCAAAAATTGA
>866479
ACCTTTTTGGATGGGCAAGAGTTGTGAAATTTGGA
>178385
TATGTAAACTCGATGTCCATGCCTCCAAAAAGTAG
>373011
TAAAGCATTGGCACAGCGCTGGCTCCAAAAATTTG
>376309
TGGAACCAATTTTTGCATACAGGAGTCCAAAAAGG
>286089
CATTTTTTTGCTGTATGCTAATGGTTACGTTAAAC
>137951
CTATTTTTGCTGCCAATTAGGGAAATTGATCTAGC
>821487
ACATAAGGGTGGAATAACACAATCAGCAAAAACGG
>565861
GCATTTTTGCTCCTCGATTAATAGACAGCTAGTTA
>1104717
GCATGATCTGTAATTTTTATTCATAGCAAAAACAC
>63570
GGAGCATCAGGGAAACAAAGTCGACGCAAAAAAGG
>587334
CGTTTCGTTTCAGTTGGGGCATTGACGCAAAAACA
>299350
GGGATAGGAAATATGGAAAAATACGCAAAAATTAA
>108851
AATCAGTGTGCCGGACAATAACGGTACGCAAAAAA
>67045
GGTTTTTGCGTAATCGTCGATTAATTTATCGGTAG
>929642
TGAGCTATTAGGTGAGTATAACAAACGGCAAAAAC
>1355
ATGTAAATTTGAAGCTGATAGAACGGCAAAAAGCA
>453872
TTTTTGCCGGTTCAACGAAAAACTGAAGATTCGGG
>7139
GTGGGATGTGAAATTAACGGGCCGGCAAAAATGTA
>668696
AGGTTTTTTGCATGTGGTCTACGGATACGTTTATT
>1052962
TTTTTGCATGTATGTGATTCTTCACTTTGAGAGGA
>1082389
TATTTTTTGCATGGTTATCGAAATCGCGGAAGAGC
>674991
TGTTTTTGCATAATATACGCTAACGAATATGCCTA
>102552
TGCCCCTTGCTCTTTAAATTTATTATGCAAAAATC
>160258
GAATTTTTAATTCTATAATTTAATTCCTACACTGC
>511239
TTTTTAATGATTAGAATTAACTATGCGCTCGTCAT
>124570
TGCGTTTTTAATGACATATTTTTTAATTTATATCC
>248033
CCATTTTTAATCTCGCTTTGCATTAGGCTCCGAGT
>285262
GGTCACTACAAATCTCGATATTGATTAAAAATGTG
>257420
AGTCATAACAACTTTAAAGAAATTTATTAAAAATG
>319809
GGAGTTTTTAAAATACGATAAACGGGAGTCGAAAG
>252027
TTTTGTTTTTTCATAGCTGTAGCATTTAAATGGGA
>758441
TTTTTGTTTTTGCGTTTGGTCTTTTCCCTTGTGAG
>1056881
GGTTTTTGTTTTTGCCGTGTGGTGAGAGGGTTTTG
>616146
GCACTTTTGTTTTCTTTCCGATACGTTGGTATGTA
>317505
GTTTTGTTTTCGTCAAATAAGGATAATTATACAAA
>513605
TGTTTTGTTTTAGCAGGACTCATCAAATACTTTGC
>1041685
TGTTTTGTTTTACGTGAGAAAGTTACTGACATTTA
>1098095
GGGTTATTTGATCGTGCCCTCATACAAACAAAAAG
>198242
TTTTGTTTGTAATCTTAATCATGAAGGTGTTATTC
>400374
GTTTTGTTATGCAAGGGGAGTGTGCAAACTATGTT
>224740
TGGGTTTTGTTAGTCATATCGTCTAGAGTATGAGA
>851815
CCGAGATCTCAACGCGGGGGGAGTCCCACACAAAA
>937159
TTTTGTGTGCGTGTAATTATATTGTAATTTTCACT
>661992
CCTTTTTGTGTCTGTTGTAGGTGTTATGTTTGCAT
>940065
CGCATACTTAATGGGCAATACATTCTGACAAAAAA
>362381
TTTTGTCACAATATGCAAATCAGGCAGACGACCGG
>897012
TCTTAACGGTGTGCCGCTGTTTGTTATCCAAAATT
>86987
AAATTTTGGAGTTAGAATGGGAATCAATTATACGG
>448405
TTTTGGAGGTCTTTAAATAATTATGCAAACTTCGG
>14423
AGTTTTGGAGGGGAGTTTTTGGGACTGGACATGCA
>1011385
GACTATGTATTACATGCAAAACCTAGCAAAAACGT
>1096260
TGAATTTTGCATGTAGTACTTTCGTATGCGAACAT
>1025863
CGTTTTGCATGTAGACGCGCCTCCGCATTAATGAG
>172851
GCGTTTTGCATGTAAATTACGTCTAGTGAACAGTG
>530144
TGGATGAGCTCTGTTCAATTAACCATGCAAAAATC
>295147
TTTTGCATGGTGTTTGGCTATCTTATTGAGACTTT
>1082206
TTTTTTGCATACGTGCTAATGTAATGGATTTAACG
>267491
AGTTTTGCATAAACCATTGTCGAAGATGATGCTAT
>187927
TGGTTTTGCATAAAATTATTTAATAGTTCGTCACG
>21586
GTTTTTTCTGGTTAATCAATTCTACGATATGCAAA
>398188
GGTAAAATGTATAATTAACAGTAAGGCCAGAAAAG
>903664
CATTTTCTGCTTTTTATAGACTGCTTTATTTAAAT
>460317
CGTTTTCTGCTTATGGAAACTTTCTGGGTGATGCA
>360321
TTTTCTGCTCTGATTAACATTTCAATTAGGTCGGT
>58645
TTTTTCTGCCCCTGCGCAAATTTAGTGAAAGTTTG
>243398
TTTTTCTGCATATCATTAGGTCCAAATTTTCATAG
>774538
CGGGAGATTGTGAACTTAACATTGCAGAAAATGTA
>713402
TGGACTCAAGCGGTATGATGTTTGCAGAAAAGTAT
>702651
TGAGGTGGGGGGCCGAGAATCGCTATCAGAAAAAA
>510419
CACAGAACATGAATGGATTTGCAAGAGAAAACGGT
>450347
TTTTCTCTGTGAATGCGTATAATTATCCCGGTGTC
>807034
GCATTTTCTCTGTCCGAGCCAAAGGACGCTGGTAT
>72531
GAATAAAGTCGGTAAACAGGGAACCCGAAAATGCT
>50230
CTTTTCGGGCTTGTGTTCAATCAGACCTGTATGCT
>608249
ATTTTCGGGCCGACATTCAGAAACGGAATTATGTA
>415711
GTTTTCCTACTGATTAGCGCCGCCCGGTGTAGGGA
>803788
GGTCACAGGCGTAGAACATATAGTAGGAAAATAAC
>869243
CATTTTCCTACTACAATTTACATACATCCTTGCAC
>411705
GGTTCACGCGTGGTGTACATTTAGTAGGAAAATAG
>110377
TGTGAATTTGATTAACTTAGCACGTAGGAAAATTT
>381941
TTTTCCTACGGTGTACCGTGTATTTGGCTTTTCAG
>764647
GGTTTTCCTAATCTTTGCATTTGAAAGGGTGAGCT
>552006
AAGTTTTCCTAATCTGATGTAAAGTGAGCAATCGC
>417312
TTTTCCTAATCAAATAGTGGTCGGAAGTTCGGTGA
>88314
CTCGTTTTCCGCATTAATTGGTATTGTATATTTAA
>893631
ACGACGCTCTTCCGATCTTGAGGATGCGGAAAAAT
>1002617
CGTGTTTTCCGATTGATTATGCAAATGATTTTGTA
>214812
CCATTTTAGTTAGTTGCCTAAGTTAACTCTGATTC
>255286
TTTTAGTTAGACGTTAATATGCGCCGCCTATAAGG
>926290
GAAGCACGGGAATCAATTTTCCTTAACTAAAATTT
>68878
CGTTTTAGTTAACCAAATTCAGAGTAGGTTCCTAC
>177106
TCCGTTTTAGTGTTTAGCAGCACTCTATGTAAATA
>517277
ACTTTTAGATAATGAGTTCTACACAAATTGGGCAG
>105314
GCATTTAACTAACAAATGAATAAGTCTAAAAACGA
>938435
CATTTTACTACGGTCTGTTTAGTAACTTTCTGGTT
>363904
TTTATTGCTGAGAAAGTAGCCGGGGGTAGTAAAAT
>773068
GTTCTTTTACTAATTTGAGAGTGAATTTACATACT
>606122
GATGCTGCTATAATACACTCGAGAATTAGTAAAAT
>488338
AACGGCTGCATACTGAAACCCCTAATTAGTAAAAA
>1094330
TCCCGTCATCCCGTACATGCTAATTAGTAAAATGG
>201872
TTTCAGCGCATTTGTATTATGTTAATTAGTAAAAG
>703948
ATTTTTAATCTTTGAAATATGCAAATTAACGTGAG
>524237
CCGTACAGGTCGCGAAGAGGGTCGAAGATTAAAAT
>480861
AAACAAATCAGCATTAATTTGGATAAGATTAAAAT
>741742
ACTATTGGGAAGTTAGGGTAAAGAATTTGGACAAA
>539079
AGGATTTGTCATTTCGATTTTGAATAACCAGGGCT
>680812
AGTTTGTCATTTACGGTATATAACGCAAATATAGC
>93013
AGTCATATTTGCTCTTTTTCCGAATGACAAAAAGT
>146396
GATTTGTCATTCGCGGTAAAACAGGCTCGAATGGA
>595499
GGTTTTGTCATTATGGGAGGACGTAAGCAATTTAA
>13866
GGGCGGGTTTAATTTGGTATGTAGATAATGACAAA
>298187
TATTTGGTTAAGACCGGGCATTTCGAAATATGTTA
>491998
ATTTTGGTAACTACCGCATGCAAAAAAAGGTCGTT
>1063098
CATTTACTCGTGGCCTGGTACTGGTAGTTACCAAA
>584699
TTTGGGTAAATTTGACTGGACGAGATTTAACATTT
>245842
CAGGTTTGGGGTTTTGCATAGGGTTAATAGCGACT
>605741
CGTTTGGGGTTCGGGGGGGCGTAAAAATATGCAGA
>106632
TTGTTTGGGGTTCATGCAAATTGGTATAATCTTTT
>771120
CGTTTGGGATGTATTTGCATGTCAGATTTTCGTAC
>1009909
CATTTGGGATGTAATTATTCAATGCGATTTTTGTA
>138730
AATTTGGCGGGCATCGGATATTATGGTAATATCAG
>1051175
CATTTTGGCGGACCTTGACGTGATACCATTCAAAG
>171252
GCTGTTTGGCGCTTGGGGGGTTATGCAAATCTATA
>1055920
GAATTTGGCGCTCGGCATCTTGATATGTAAATGTG
>873106
ATGCTAACAAGATTGGGCGGCAAGTATAAGGAAAT
>53776
ATCGCAATAAATCATGCAAGTTGTAAGGAAATGTA
>178440
CCAAACTTGCGCGTATCTCGGCGAACAGGAAAATC
>386949
CAGTTTCCTGTCGTTCTGTATTAGCATATTTCGAC
>329998
GTTATTTAAATTTTTGGAAGCGGGAGGCGGAAACG
>993829
CTTTCCGCCATCGATTTACATAAATTTTTACGTTG
>351583
GTTATGTAAAGAATAGACTTCGTGGCGGAAATCTG
>892682
ACATTTCCGCCACCTTATCAGCCTAAATTATGACG
>450921
CGTTTCCGCATTTTTAGGGGATTAACATATGCTAA
>815924
AGTTTCCGCATTTTAAGGGGCTACTTTCCATGGTA
>1050880
AGTTTCCGCATCCCATGAACGATATGCAAATGGTG
>969589
TGTTTACTGGGCGTGATCTCTCCTCATTAGCATGC
>610322
CATTTTACTGGACAAGATTTACAACTAGAGCATAT
>1071631
CGCTTTACTGCCTTTTAATATTAATATAACATTGG
>461654
TTTACGCAAATGAGTGAGCAAATAGGGGTGTAACT
>673210
TTTACCGCCCGAATTGAGTCGTCATAAGTAAATAG
>632423
GGGTGCATAGTTAATCAAGTGGCTGTGCGGTAAAT
>963765
GTTTACCGATTTGCTTGGTTCCCTTTTACATAGGT
>293527
ATTTACCGAGACAATTTTTGAGCATCATCTATGTA
>905562
GCATTTACCGACTGAGTACGGAAAGTGAATGTTCC
>459096
GTTTACCGACTCCTAGGTCAGAGAAATTTCATGTA
>145681
CTTTACATTGTCAGCTACGATTTTTTCAAATTCTG
>1000160
CGTCCCGCTCTTAGGAAAATTCTGCGCAATGTAAA
>374688
TGAATTTACATGACTTTTAAGGTACGGAGATTATG
>258730
ATTTACATCGCTGCGTTCCCTTTAGTATATGGGGG
>358522
TGCATACCTGAATTGGTTGACGAGCGATGTAAATG
>1046145
AAACGTAGCCAAAATGAAGTGCGCGATGTAAAAGT
>1088546
AAGTGTCCCGTCTCATCCGTTAATATGTAAAAGTA
>142660
GGGCGGTCTCGACGGTGCATTTAACATATGTAAAC
>522777
TTTATTTACATATGTGGGTCCCCTGCCAACTCTAG
>760675
GTTTTTACATATGTGGCATCAATAAGGGGATTAAA
>1007376
TGTTTTACATATGTATTTGATTGCCGATCCTCGCA
>849649
GGTGGGGCCGTTTATGCATTCAAAGGTCGTTAAAC
>257772
ATGTTTAACGACCTAACCAGACGAAACTCAAATCA
>178878
GACGTGAGCTCTTCCGATCGGTATATGTCGTTAAA
>480059
GTATGCAAATAGAGCGCCACTGATTCGTTAAAGGT
>1066211
GTTTAACGAATAGTATGTTAAAATCTATACTCTTT
>680525
ATTTGCATGTTTCACAGGGTTTAGTGTTAAAATGG
>1120633
CAAAAACCACTCATTATAATGTCACGTGTTAAACA
>178181
GCCCTCTTCGGTTAAGTATGCAAGGTGTTAAATGA
>803573
GACTCTATTTAAATTGACTCGAGTGGTGTTAAAGG
>232781
CCCCCTAAGTTTCTAGGTAAAGTAATTGTTAAATG
>443195
TGCATTTAACAATTAAAATCGGAGTGAAGTCAAAG
>713943
AATTTAACAAGTTGCGGGTGGTAGATTGTTATGCA
>138123
TCATAAATATACAGAAAGAGAGCTTGTTAAATAGC
>1072848
TTGTCATGAATAGTAAGGGGCGCTCTTGTTAAAGA
>473059
TACCTTTGATATGGGAGGTTTGGTTGTTAAATACT
>696106
TTTAACAACATGTAAATGAATGGATTTTAAATTAA
>353648
ATTTAACAAAGCCAGCTGTTTGCATATCGAACTTG
>993495
GACCTTTAACAAAGATGGTGTGGACCTGAATACGG
>376470
GCGCTTTAACAAAAGTGAGGCATATTTGCCTGTAC
>337119
TAATCTGGGTAAGTGAGTACGCAAAAATTTAAAGC
>782563
TTTGTATATAGTATTGCTGAGGAAAAATTTAAACC
>1011587
GTTTTAAATTTTTATTGCAAATTGGGCCTTGCCAA
>111130
GCTTCCTGAATTGATTAGTCGCGGCATATTTAAAT
>681673
AATTTAAATACCACTGTCCTGGGGTATGTTGTGTG
>805805
GGATTCCCGTGTCCAGTCTTTCGTGGTATTTAAAT
>528899
TGCTTTAAATAAGGTCTCGGTTTGCATATTATAAC
>199148
TCGTTTAAAGACACAGGTAAATCCAGAAGTTTTGC
>804695
GTTTAAAGAATAAGGAAATGTATCGCTTTGTCTTA
>827938
CGTTTAAACTTTGAATTTTCGCATATACATTAGCC
>680663
AGTAATCGTTTGGAGTAATATTCAAAGTTTAAAGG
>1018153
TGGGAGAGATTATTTGCATAGGGCAAGTTTAAATG
>710511
GGGTTTGTATGAGGAAAAAAAGGTAATTAATATGC
>449837
GGATCCACGCTTCTTCATTAGCATATTATACAAAT
>264323
ACTGTGATTGATGTGGATAATTAGAATATTACAAT
>959533
ACATGTATGTCCGGTTATTTTAATATTACAATCTG
>325987
CGGTGAATTATATTGTTATGCCATGCATATTACAA
>1087709
AATCCAACAGGAGACAATTTGCATATTACAAAACC
>530029
CGAATATTCATGGTCGGATAGTCTATATTACAATG
>150368
TTGTAATATAATTTGAATATACCGATCCTCAAGAG
>663982
CTTGTAAATCACGTATTTGCCTCACACGGAAGTAA
>442337
CGATTTGTAAATATGCGATCGTAATGAGTCTTTGC
>918354
TGTCCAGATAATTTCCAAGTATGCATATTTACAAG
>458570
AAATTGTAAATATACGTGAGGAGGATGAAATTTGT
>412100
CGGCTTGTAAATAGGAGGAATTTACATATCGTATT
>76919
GATTTTGTAAATAGAAAACTGTGTAGGAGAGGGAA
>725898
CAACCAGAATTATAATGCCTTTAAGTATTTACAAT
>719046
CATCGGAAGGAAATTATATGCAATTATTTACAATC
>659541
GTTTGTAAAGTTTCGCTGAGGTGACCCTTATGCAA
>962547
GGGTGTCCAGGGTAGTATTGCTCCCACTTTACAAG
>1078892
GGCCTTGTAAAGCTAGTGGATTAAGCTCTTTGCAT
>210617
GTTTTGTAAAGACGTCATAAGTCATCGGCTAAATG
>858739
ATCCAGGTCTGAATAGATTGTGCGGTCTTTACAAT
>70435
TGATGTCCGGAGTATATAAAGGATTCTTTACAAAG
>294254
ACTCTTGTAAACGTTATGTCCGAACATGCAAATTC
>164394
GGTTTGGTTGTAGGTTCATTTGCGCAGGATATGTA
>196646
GTTGGTTGGTCTTCATTTGCATGCGGTGTTTCTGC
>647175
ATATTTGGTGTATATGCAAATGAGGGCGACTCTGG
>675735
GGTTGGTGAGTCATATTAGCATTAATCAAAATTAG
>990997
TTGGTGAGTATGCTAAAAAGGAATGGAATATTTAA
>252506
GTTGGTGAGTATCGAGTAAACAGATGTAAATTTAT
>378019
GTATCACTGCGATAAGGTATGCAAATCTCGCCAAC
>669163
AAGGACAGGCCAGGGCATAGGAAAATAAGGCCAAA
>244737
GCTACAATGCAAAGCAGAAGTAAATAAGGCCAATC
>389217
ATTGGCATGTTTTATAATTTCGACCATTATATCCT
>480463
ATAATTTGTGGTGGTGCTTTTAATACATGCCAATT
>81620
CGCGTATCATAAGAATACTAATATGCATGCCAATC
>359634
GATTGGCATGCAAATATATGAGAATCCGATCTTGC
>846545
CATTGGATTTGCATAACTGAACACTCCGGAAGAGC
>149363
TTGTTGGATTTGACCGATTAAATAGTGGGACCGAG
>52479
AAGCTGGATCTACATGGTGTGCATTCAAATCCAAG
>48860
CGCCGCGGTGCACTTTTTATTATATTCAAATCCAA
>469634
ATTTTGGATTTCGTTCACTCCTGGGCGTTTATGCA
>960980
TATTTTGGATTTCAAATGTATGCGCATCGATTTCG
>695717
GCGTTGGATTTATTCAAACGGAGGGATTTGTTCCT
>1057809
TATTTTCATAGCGCCCCGATCTTAAATCCAATCCC
>1089285
TTACGTGCGGAGGGAAGAAAATTAGACAATCCAAC
>1037551
GCATAGAGGTGGCTCCTCGATTCCGCAATCCAATT
>168076
GGTTGGATTGCCGAGATCTGTGTTTTTAAAGAATA
>513578
GTTGGATTGCAGAAAAGGAATATTGGGCTCACAGA
>1107804
ACTTGGATAGTTGTGAGTTGATTTTTAAATATGCA
>212334
AATTTGCATCGATTCTTCTTTCTAGACTATCCAAG
>358549
TTGCTACGGCTTATTAGCATAAAGCTATTTTGTTG
>961750
GAAAATATGCAAAAAGGTACGCTGGCGGCAACATC
>191977
GATATAAACGAATTTGAATAAGAAATGCGGCAACT
>228751
GTTTGCATTAGTCACACTTCGCTTATATTAATGTA
>141629
TTGCATTAGTAAAATTAGATACGGTACAGGCCAGT
>1061197
TGTGGTTCGTTAAAATTAGAATCCCATGCAAAACT
>1011002
AGATTTGCATGGGATATGCTAAAGGGTTTATACAG
>955837
TTGCAGCGAGGAAGTTTTTTAGGTACCTTTATTCA
>305517
GGGCACTAGTCCCTGTATTTAAATCAGGCTGCAAC
>128613
TTGCACCATGCAAATTGGGGACTATTTTTGATCTA
>990846
ATTTGCAATTCTGAGGCCCCCCGATTCAGACTCAG
>67242
TCTTTGCAATTCTAATTGATGGTATGAGACTCGTC
>104631
AGTGTTGCAAGTAAATCGCAGGGAAATACAATCTC
>101697
TCCGGAAGCGGTTTAATGGGATGTAAATCAATCGT
>801125
ATTTTGATTTAATGAGGTTTGATAATGGGTTGCTC
>770183
GCAAAATCAGACATTAGCAATATTTAAATCAATAG
>451351
TACTTGATTGTGTTGGTAACGCCTTTACATATCCG
>68542
TAGCTAATTTCCCTAAGCGCTCATTAACATCAAGG
>1079515
TTGGGGACCTAATGAGATGCAAATTCGATCAATAG
>981227
TATGCTGCGATTATTACTTTACTACGGATCAATGA
>111367
TATGTGTCGGACGTATTTAAATTTGGGATCAACTA
>1023391
AAATATCCATATAATCTAAATGCGCAAAGAAACCG
>203379
GAGGATTGGTAGCGCATGGCATAAATGGAAGAAAG
>536083
ACTTCTTCATTACGTCTGGGATATTTACATACGCA
>939988
TGCTGGACATGCAAATCAGGGGTCTTAAGAAATTC
>894935
GGCTACAGGCAAATTACCATTTTTCGAGTTAAGAA
>950426
CTTTTTGTACGCTTGAATTAATAGTTAAGAATGCA
>762069
CATAGGTAATGAGATGCGTTATGTATAGTTAAGAA
>516982
AGCACCTTTTGCAATGGTCTGGGCGACGTTAAGAA
>302632
TTTCTTAACGTAGATTTGCGTATTTCCTAAGAATG
>262518
ACTGGACTACTATTAGTTTAGCCGTTAAGAAAATG
>866907
TCCTTCTGCGGTTAATCAAAAACACATTATATGTT
>1101918
TTCTGCGGAGCAGTGGGCTGGTATTTGCATAGTCA
>1070943
GGTTCTGCGCAACGTGCTCCATAATTATACTTGCA
>98907
ACTTCTGCCTTATTACGTTTTGTGTTGCATATTTT
>81030
CATTCTGCCAGATATTGCTGCATAATCAAGAGCAT
>1039896
TAATTCTGCCACTCTAAAGGGATATGTAAAGTACT
>250669
CGCAGATTATTAACAGTAGAGCTAATTTGGCAGAA
>122079
GCATAAAACCGCCGGTCACCTAAAATGCAGAACAG
>196465
GGTTTCTGACCTTTCGATGATATGTAAATTACTGG
>1131952
TGTTCTCCTTAACTATGCATGTGTGTACATCGGCG
>244657
TCAAGGTATGACCGACCATCGAACCTCCAGGAGAA
>588523
TCTTTCTCCTGCGATTTAAATTATCGTATGCCCCT
>577382
GTTCTCCTCCCCTCGGGCCATTTACATCGTATTTG
>334765
TTCTCCTCATTAAAGGGCTTCGAGTCAATAATTAG
>864038
GAACTTCTCCTATGCAAAAACTACGGGTACATGAT
>1100141
AATACATTTATGCAAAATGGGTTCTAGGAGAAGAG
>979284
TGGTTCTAACTAATGTATTCATAGCTTGGAGTCTG
>589315
TTCTAACGTATTCAAATAGCTGATATCATTAATAT
>595489
TATTCTAACGCTCATTAATATGACTGGTGTGAGAT
>1123557
TTCGTTGTATTCTTAATATAGAAGCGTGGTTTGCA
>222606
ATCTTTCGTTGTATAAATTGGCATTTTTTTGCATA
>941127
AGGTTCGTTGGTGTTCGTATAATTAGTACCAATTT
>478245
TTCGTTGGGCCGTCAGGAAACATATTTGCATCCCT
>258785
CTTTTCGTTGGCCTGGATTTTCATAATAAGCATGT
>1096212
CATTCGTTGGACCTCGCACATTTGTTTACACTTCG
>531728
ACGACGCTCTTCCGATCTGCTTTTCCAACGAATGT
>591583
AATATGCATGAATCCAATTATACTACAGCAACGAA
>115148
TTGTTCGTTGCTCGACTTATTTGGATGCAAACTTC
>841547
AAATTTCGTCTGGGTAAATTTGCATTTATCTCGGC
>181206
GGATTTCGTCTGATTTACATATGTTTCCATTTGAA
>400042
TTTCCAGCTTAAGAGATTTTGCATAGAGAGACGAA
>339406
CGTTCGTCTCTCGTTATTACCATATCAAATTTTCC
>733647
AGTCTTCGTATTTGAATGCTCATTAAATGTTTGTC
>757036
TGTGTCAGTCCTAGCATAGAATTACCTACGAAGCG
>1112544
CTTCGTAGGCATTTACGGTGACATTATAATTGTGT
>965002
GGACAAAATGTTATATGTAAATTAGCTACGAAGGC
>16112
AGTTCGTAGCATCTAAATTTACGTATTCATGAGCA
>101792
CTACGGATCGGGTTTATATGTAAATCTACGAATCG
>581942
AGACCGAGTATGCTAAAATTGCGACAGCGAACGGG
>162357
AGATTTCGCTGGGTGGACATGCAAAAGGCATCTGT
>1069537
GACGTTCGCCTAACAATATTCATGCAAATTGAGTT
>586612
AAATTCGCAGAGATGTAAATGGCCTTAGTTCGGAC
>818668
TTCGCACGGGAACGGGATAGTATAAAATATGGTAA
>444816
ATTTGCGTACGGTTAAGTCAAAAGGTGCGAAGATA
>1099545
GTGTTTCGCACCTATATTCATATTCAAATTTCTGA
>552748
GTTAGAAACAAAGTACTCGTAGGCAAAGATTCGAA
>757070
TCTACTGTGGATTTGTTATTCGGGATTCGAACAGG
>921265
CAGGGCTTTGTCATGCGATATGAATATTCGAACGC
>1018189
ATGCAAATAAGATACCAGTCACCTATTCGAATGTA
>294777
CGTTTTCCTTACGAAATGATGCAAGCGATAATAAT
>215987
TGAATGTGGGACTTTACTATAGTGTAAGGAATGTA
>1027984
GTTTTCCGAGCGTGAGGCAGTCTGGGTTTTCATAG
>514914
TGTTCCGACTTAGCATAAATGGAAATTATGAAGCG
>68673
ATTCCCTTATTATAATGTCTACTCGGATATATAAG
>263788
GGTTCCCTGTTTTTGAATAATTAACGCATTGAGTC
>403911
GATTTCCATTTAATGCTTTCCCTGGGGTCAACTCT
>1102248
TTCCATATTGAGTTCCTTTTTTCTGATTTATTTGA
>1077194
GATCTGATTTGCATGAATGGGCTTTCGTTATGGAA
>425739
GGTTTTCCATAAATCATTTGAATGGATTGTTGGAT
>1063822
CCATTGATGGCTCTAGGTCTTAATTTTATGGAAAT
>836286
TTGGTAATGTTCATGGAAGGTGATTTTATGGAAAG
>789323
AGCTACGTTGTTCTGACGCTATTTTATGGAAATGA
>432211
AATTTGGCTTGAAAGGAAACCTTTTATGGAAACAC
>231111
AATATTCGTCAACAATAAAAATCGTTTTATGGAAA
>1122599
CCCGTTTTGTCCTTAGGAAGCTTTTTATGGAAAAT
>913431
ATAGGTGGCCAGATAATTACAATGTTTTTATGGAA
>889338
TGCTAGGCTCTATGGTAACACAATTTATGAACCCT
>1089032
TATTTCCTCTAACAAACGCAAAGCATATTTATGAA
>633406
CTTTCATAAACGAGGGTGATTTTCTCATATACGCA
>34504
AGTTCAGTATAATTACCTGATGGTACTTGACATGC
>846142
CTTTTCAGTATAACGGGAAGGAGCCTTGAATTTGC
>229565
TATATAAAAAATTTGCATGCGGTCTACTGAATGAC
>925933
TACTTCAGGACCGGTCAAGTGGTGCATAATTAGAG
>126681
AATTTAATTTGCATAATAAAAAGAATGTCCTGAAG
>1001195
GTTCAAGTGATAAATTGCCCGAATATGCTAATTTC
>138816
CGTGTCAGAATGTGGATAAAATGGGGGATAATTAG
>545469
GGCATACATAAATACGCTCTACTGGGGATAAACGA
>896251
AACAGATTAGAAAAAATGTTAATGCATGGGATAAT
>843359
AGCTGGAGTTTATAGGCAGAGCGCTGGGATAATCA
>1036406
GCATAACGGGTAGTGGTTTTATTAGTGGGATAAGG
>254939
CCTTATCATCTTGGTGTTTTGCATTGGACGGACGG
>445087
AAAAAGTTGGGATTGGGTATGCAGATGATAAACTA
>946682
CAGATTATCATCGAGTAACCTCCTGTACGATAGCA
>647181
CTATTCGCAGGCTCCCGTGGTTTCGATGATAATGG
>825329
CCTTTCTGGGAGTACGATTAGCATGATGATAATTC
>28369
TACATTATCATATTGCCTGAGTATTGTCAAATTTG
>949958
AATTATCATATTCGATCTCGGGAAGGGAATGTTGT
>21457
TAAGATCCACATGACTTTATACGGAATATGATAAT
>26297
CATTATCAGGCCCGGCGGTGCATGCGTTTATTATC
>5458
GTATTAGCATATCAGTGCTAGATATTTGATAATTG
>927513
GGTCATGCATATCATTATATGTGCTTTGATAATCG
>582260
CGAGGAGATTGATATGACATTTGTTTGATAAGTCA
>683578
GCCAAACCCGAGATTTTGTATGGTTTTTGATAATG
>993513
GCACCCGTAACATTTAAATTGTAAAATATAATGAA
>686354
AAGTTATATTTGGTAATGACGCGGCTGGAGATTTG
>781199
GGGAGAATAGAATTTACATGTCCGGGCAAATATAA
>965896
CATGAAAGAGAATGTATAAGATAGACATATAAAAA
>84716
GCCATTCCGCTTTACCTAAATCTACATATAAACAG
>883966
AATTATATGGTGATTCGGAGATGACGTATCCGTGC
>891606
AATTATATGGTAATGGGCTCACAGCAAATTGTCAC
>1096794
TAATTATATGGATATAGTACTACTCGGGGCTCAGG
>89133
TAGCCCACGCCAAGATTGCAGAATTCCATATAAGT
>641201
TTATATGGAAGTCTATGTATGAAAATCGATTTGCA
>598114
AGCGCATGGATCGGGGTTGAATTTCCATATAAGAA
>1060609
ACCTTATATGCTAATGCTAAAACAAATTCTTAGCG
>139611
CTTTATATGCGCGGGCATCGGTTAATTAAGACGAT
>609502
TGTAAGCGTGATATCTTGCAGCGTCGCATATAATT
>159320
GGTTGAAGGCCTTTAGAGTTTGGGCATATAATTAT
>842046
ACTTATATGCATATGAGCAGGTATGAAAATTGTGC
>716543
CATTATATGCACATAGGTCGATTTACGAATTACGT
>1062527
GGTCTGTCTATTACCCTGCCATTTGCATATAAACT
>729754
CATTATAGAGGTCTTGGACAGCATCCGCGTAGTTT
>765307
TAGAAACTGTACGGCTTTTATTTTGTCTATAATTT
>380162
GTGCTAATTTCTAAATAATGTTCGAAAGTATAAAT
>817491
ATATATTCCACGCGAATGGGTCTCAGTATAATGAG
>520794
TCTTCCCTGCTATGGAAATACATGGAGTATAAATC
>940380
AACAGACTAAACGTAGGTTGATATAGTATAATTGT
>967585
TGGCTCGGTGGTTATCAAATAGCGGTAGTATAATA
>98052
CATTATACTAAGAGGGGGTAGGAAACGAAATTTTG
>1074219
TGTTATACGTGTGCTTCATAGACGCTCCGATTATG
>879671
GATAGGAGGTGGGAAAATGGTCTAATTATAATATG
>784231
CTTCTACGAATTTTGCGTATTGTGTAATTATAATT
>26276
TGAATATTCAAGTCGGTTATAAGTCTGATTATAAG
>1091708
CGAATTAGTTTATTACATGCAAATCTGATGTTCAC
>257919
TTAGTTACGTATTCATTGGATTCCGGCTTAATTAG
>936640
AATTAGTGAAGAGGATGCAAATTAAGGAGTGAGCT
>1047419
AATTAGTGAAGAAGATGCAAATTAAGGATTGAGCT
>912769
CGGCTTTTGACCTTGGCGTTAGATTTCACTAAGGA
>738727
TTAGTGAAAGTTTGTCGGAAATCATTTTTTATGCT
>879949
TAAGCTACTGTCGAACTAGGGGGAAAGACTAAACG
>307083
ATGATTAGTCTTGGCCGGCGTTAATACTAGGACTT
>240824
CGTAATTAATGAATATTAAACGGGCAAGACTAAAG
>67918
CAGGTTGAATTTGTTTGAAACTTGCAAGACTAAGT
>105418
AATTAGTATTCGGTATTTGTTTATTCATCCAACGC
>267369
AATTAGTATTCGGGGCTGTGTAAGCAAAGGATGAA
>65908
TTTTATAATATGTTAATTGGACACAGGAATACTAA
>527722
TTAAACTCTGGAACAACATGAGGGAATACTAAAAT
>940277
GTTAGTATGTGTTTTGTATCAAATTTGAAAGACGT
>1106557
ACTTAGTATGTATGTAAAAAGTGAGCATTTGTTCA
>2967
TGAACTTTGATATTCAAAATGCCGCGTACTAAGTA
>34042
TATTAGGTATGAATTTACATGAAATTATCATTCGT
>54670
AATTAGGTAATTTTTAGTCTCTTTGTTTTGTGAAA
>64518
CTTAGGTAAATCACCTATGCTAATACGTTCGTTAC
>790909
CATAAATATTCATGAATTCAGCCCGATCCTAAAGG
>940338
TAATTAGCTCCCATGGAATATTCCGATCCTAAGCA
>1087926
GCATATTAATGAGGATATATTGCGCGATCCTAACG
>467954
TTATTTAAATTGAGGAGTCGGGAGGAAATGGCTAA
>1025576
TTAGCCAGGGCAGAGGCTACATCTAATTAGTATGC
>156643
TTAGCCACTGGTATATGGAGAGGTTAATCTATGGA
>544787
CACTGGCGGGCCTTTTCCTATTCGTGGCTAAGTTT
>140113
GATGCTAATTACGGGAATGGGCCTGTGGCTAACAT
>582809
TCCTAGGTCTTATGTAGATAACTCGGTTGGCTAAT
>568290
CATTAGCATTTTTTACGCATAACAAAGCAAGGCTC
>643952
AATTAGCATTTTTGGGGAAACACGGAATTATGCTG
>128915
CGCAGACGGTTGCTAGTTATGATAAAATGCTAAAA
>61097
CTATTACTAGGGCTGTCACATGCAAATGCTAACGA
>1004580
GACTTAGCATTTATATTCTAATTCATAAAATTCGC
>209037
TTGCTTAGACGATTTTTCATATCGGGCGATACTGT
>9196
TTATGCATATCATGTTCCAGTTCGTCGTCTAATTG
>401970
GCATCCGTATCTTTCGGTCAATTAACGGTCTAATG
>446856
GTCCGTGATTGGAAAGCATTAAGCGGTCTAATTTA
>341608
GTTGTTAGACCGAATTAAAGAAGAATCAAACTATC
>440761
TCATTAGACCCGGCCTGTGCATTGTCGCTTTGCAT
>1092472
TGAATTAGAATATTCCAAATAACTATATTCTCGGA
>75727
TGCATACATTAATCGGCGACTGAGCGTGTAATAGA
>533884
TAAGCAGGGGGCCATCGAACAAAAGGTGTAATCAC
>57829
CGCATAGGCCTATAATGAGGGTGCGCGGTGTAATA
>651463
CAAGTCGTTAGAATGCATTATAATATGGTGTAATC
>461479
GGCATACAGTTTTGAATAGTATCCAATGTGTAACG
>1030347
CGCATCCGTGTTTTTGACTTGATTAGCATGTGTAA
>806032
AGAAATCTCTGGATGACAGAATGCATAAATTAATT
>203427
TGGGAGTCACGGTTCGCTTTCCCATTTAAATTAAG
>237770
TACTTAATTTAAATATCATGAATGTCCAGATTAAA
>574885
TTTAATTCTGGAGAATATGGGCATTCAAATTTGAG
>887072
CACCTTAATTAGGGTCTTAAATTATGTACGTAGAC
>199015
TGATTAATTAGGCGTAGTTAATCCGCTTGTGCATC
>262234
GGTTAATTAGGATCTTCCCATGGTGTTTCTGCGTC
>300058
GCTTAATTAGCTTCATTTTGCATTAGATTAAATAT
>979016
TACTTCGCAGGTGGCGTATCGCTGGTAATTAACAT
>340709
GCTTTAATTACACATTACCATGAGCGATTTGCATC
>79414
AAATGCTTGGTAGTCATTATTCATTGTAATTAACG
>193629
TGCCTGGGAAGGACATTTGTGTATTGTAATTAACG
>853221
GGCTTAATGTCTACTGGCAGAGATTTTTTGCATGC
>1023481
TATTAATGTCGGATAATTTTGACGAGGGTGCGCGG
>597611
GGTTGGCTTTCTAAAGAATTAATGACATTAAAATA
>1012895
TTTAATGTCATATATTTAAATCATGATGTACGTCC
>1120007
GTTGTTAATGCAAATGCAGGTTCAGGGTATCTGCC
>1000254
TATTAAACTAGCTATATGTAAAATAGATTAAAGCC
>317178
AAATTAAGTCGACCTGATCGTTTGTGCCGTATGCA
>742607
GGTTAAGCACCTATGGAAGGATCGCACATTAGCAT
>843673
ACTTAAGCACAATGGGGAGATTTGTAGATGTTTGT
>357844
GGTAAAACATGCAAATTCAGGCGGATTGTGCTTAA
>614657
AGCTTTAAGAATTAAGGAGGTCGTAGCATTATGCA
>161202
TATTAAGAATGATGCAAATGCGACTCATTGTTGCT
>602399
CTAGACTCAGAAGCATAATATATACATGTTAAGAA
>205750
GCATGCGGTGGTCAGAATAGATCCATGTTAATATC
>38456
AATTAACATGCATCACTAAGGAATATGATTATATT
>1076241
TGGGTTAAATTAGGATCGCCAATTAATATTCGCCG
>410375
TTTAAATTAGATTGCGTTTTTCCTGTGCCATGCTG
>1058733
AGACACCTGGCATATAATTACCGTCTAATTTAATT
>153609
CGCTGATGAGTGAGCAATTATCGTGACATTTAAAT
>168009
AATTTAAATCTTGTTTGCATCAGGCTGATTCGGAG
>626869
GGTCTGACGGGGTTTAGATTCTGCATGTATTTAAC
>233846
GTTTTAAATACATCGTGGAAATAGTATGTATGTTT
>374143
TTAAATACAGTCAAATATAGGTGGAGAGGATCAAG
>382463
GATGCACGGTTGCATTATGTTAATGCTGTATTTAA
>277468
GATTAAAGTGACGGTGTCTTCTCCGTGTTTTGCAT
>96162
GACTTAAAGAGGATATGCAAAAGTAACCCTCGTGA
>265093
CGGTTAAAGAGCCGGAGGTCAGTAGTCGTTATTTA
>654285
CAGTTAAAGAGCATGTAAATAGGATTATAAAGGTG
>671407
TGCTAAACATTCGAGGTATGTAAATCTCTTTAACG
>890321
AAGGATTGCATGGTTGGACAACGATGTTTAAGCAA
>646236
TTGTTTTGTGTTAGCTAAGACAACCTGTTTAATTT
>36125
GGTTAAACAGGGAAAACGGATATAGCTAATATGCA
>1082328
GTTAAACAGATGTTGATATATTCACTGGTTCCGGG
>111802
GGTTAAACAGAAGAATTTACATCTACGCCTGAGTG
>1018032
GGACACAGATCGACGGAGATTCTGCCAGTGTTTAA
>1094505
TTTAAACACTAATATAGTCACCAGTGTTGTATGGA
>145534
GCGTATGTGAAGCTTAGTAAAAATTGTTTAATCGG
>277194
CAGCGGGTAGAATTTGCCTAAAATCATTGTTTAAA
>1043587
AAAGGTCGTCTTGCATAGATTAGCATTTTAATGCG
>1020359
TGTTGTCTGGCTGATTTGCATACTTCTTAGTGCAG
>218827
AGTGCATAAATTTTTTGTATTTACATGGTAACATT
>404660
TGTGTTGGAGGAATTTTCATATTAAGTATTCTATT
>153363
ATGTGTGTCTTATTGCAATCCTATCAAATTATGTA
>795037
TTTTGTGTGACGGGGCGCCGCTATTATGTAGATGA
>1126736
TTGTGTCTTCGGAATCTTTTGCATAGGCCGCCTTT
>379953
AATTGTGTCTTCACAAAGCGACAAGATGATATGCA
>1048754
GAAAATCAGGCGATGACAGGTAACTGAATACACAG
>529221
CTCGCCGGTCACCATAGTCAAGACAGTAATACACA
>1106694
TGTGTATGCAAGATGTCTTCTGAATTTGATTGTAT
>582304
TGCAAAACAGGAGCTAGCTAGCGTGATACACAAAC
>159921
GATTTAAGCAAAGCAGGGACCTGTGATACACACCT
>1000365
GAAAATCAGGCGATGACAGGTAACTGTATACACAG
>647067
CCTGTTTTCCATAATGGACAGATTGTATAAAGGCA
>1004149
GTTTTCCATAAAGATTTGTGTGCAACGTTGTGTTC
>229545
GTTTTACGTACCCATTTGCTACCGTATTTGCATGC
>853696
ACAGGCATTATGTGTATACGTTCTCGGTAAAACAA
>1130234
GCATATGGGTTCGGGGTATTTTCGGGTAAAACGAG
>313585
CGTTTGGGTTATGCTAAAAGTCCGGTCATGTTTAA
>847023
TGTTTGGGGTTTCTTCAGTCATGCTTTGAAATTCA
>514787
GTTTGGGGCTTAATTTTTGCGGTGTAGGATTGACG
>634925
GTTTGGGATGTGACTAAGAGACATAATTAATTAGT
>463184
CTTCCATTGAACAAGAGCCTGGTGAGAGCCAAACA
>293917
GTTCGGGAGATTTTAATTTCGGGAAGTTTGCATAC
>932028
GTTCGATGCTTAATTCGTGGGTACCATAAGCATCC
>615810
GCTGAAATACAAGGCGTAGTCAAATATCGAACACC
>11656
CGTAGTTCCGGGATGTAAATGTGTGCATAATGTGG
>987136
AGGCAAAATGTTAGATAAAGAGACTTTGAACTTTG
>435246
GGGTTCAAAGACTTAGGCACAAATTCAAGATTTTT
>350736
GGTTCAAAGAATTTGACTTCAGGATTGATTTTACT
>656091
TAAACAAAGCAGGTTAGCCTACTTCTTTGAACATG
>192251
TATTTGCGTATGGGGAAATTTCTTCTTTGAACCAC
>405407
ATGTTCAAACTATGCTAATACCGGATGTGAATGTA
>699819
GCATCATTCGAATTTGACGAAAAGTGGGTTTGAAC
>941131
GCAGCAACTTTTGACTCTGACCTGTTTGAACTTGC
>354364
CTTCCATTTCCATATCTGAGGGTGTTTGAACTTAG
>894745
ATGAAAATAATTTGGATCAAGATGCATTTTGAACG
>1050513
ACGCATATCTGAAGGCGGATGTAAATTTTTGAACG
>1017356
GTTATTGTGGCCTAATTTCATATTTAGATTTTGGC
>318589
GCGGTTAAATGTAAATCGTGGGGGTTATAACCAGA
>473834
AGTAGTTATAACAATACAAAAAGGGACGAATTCAT
>28340
ACGTTATAAATTTTCTGTTCGCATTGCATAATTTC
>1123761
GCTGGTTAATTGGACAAATGCAAATTTATAACTAG
>29465
TGGTTAGTAAAACAGATGCAAATACGAAGTTGTCC
>1108173
GGTTAGGTTTGGTCTCGGAGTCGATTCAAATTAAG
>637701
CGTTAGGCCCCATGCAAATTAGCATCAAGAGCACA
>525081
AGTTAGGCAAATTGAAGGTATCTGTCGATAGTTAA
>550568
GGTTAGGCAAATGAGTTTTGAGATATAGTTGTCGA
>277848
GGTTAGGATCCACATTATTATTCACGAGCCTTCTG
>130564
CGTTAGGATATGGTAATCTGTTTAGGAGAGTTGCA
>810020
GCATAGAGAAGTGTGCGCAGATAATATTCTAACGG
>758539
GATGTTAGAAGTCTTGGAATGGGGTCATGATTTGC
>437101
CGTTAGAAGTCGTGTCCGATGATAATTTTTATGCT
>1106447
CGTTAGAAGTCGTGACCGATGATAATTTTTATGCT
>273512
CGAGTTAGAAGCAGGGGCAGAATTAGCATTTTTGG
>503920
ATTGGTTAGAAAGCTGATTTGCATGGATATTCGCG
>1112906
GATAGAGGAAGAGACAATGCGTGTTTCTAACATAC
>296234
TGTGTTAGAAAATCGTCCGAATAATGAGCGACTGA
>855998
GAAGTTACTTTTGCGGGATTTTCATAATTGCGGCA
>76902
AAAATAACGGTACTCATTAGGATATAAAGTAACAC
>449413
CGTTACTTGCTAGATGTATTTGATTGGATCATGCA
>275762
TACCTTTAACTTATGGTAATCCGATCAAGTAACAT
>651626
CGGTGTCGTTCAAATTAAACCTTTTGCGTAACTTG
>919125
GTTACGATGGGATTTGCGTCATGGAAATTACTATG
>1001120
AGCGATGCAAATTTTGGGCACGTACTCGTAACAGT
>443662
GTAGTTAATTTAAATAGATGATGTACAGGGACTCT
>959234
TAGTGAAATCGCGACGTATGTAAACAATTAACTGT
>467522
TAGTTAATTGTGGTAAATGTTATGCATCTCATCCG
>241948
ATGTTAATTGTACAAGGATGAGAGCCGATCCTGCA
>154208
GGATAAGGTATTCACAAGTATCGGCCAATTAACAT
>1091448
ATGTTAATTGCTTTCGTATAATTCATAAGTTATTG
>678297
ATGGATTTCCATTTGATTTATTGTTTAATTAACCG
>260930
GTTAATGTTTGTTAATATTAAGACACATTTGCATA
>1090369
GTTAATGAATATTAAATCAGTATTCTCTGGGATTG
>100127
ATACGTTAAGTAGGTTAAGGAGTCTGTATTTAAAT
>365927
AGCCGGTGTTTTTTGTCTATCAAAGAGCACACGTC
>515835
GACGTGTGCTCTTTCGATCGACGTGTGCTCTTCCG
>141450
ACGTGTGCTCTTTCGATCGACGTGTGCTCTTCCGA
>901274
GACGTGTGCTCTTCCGATCCTCCCGGTGTACTGCG
>536506
GACGTGTGCTCTTCCGATCACGCTCTTCCGATCTC
>256966
GACGTGTGCTCTTCCGATCACGCCGGTGCTCTTCC
>103350
GACGTGTGCTCTTCCGATCACGCCGCTCTTCCGCT
>541187
GACGTGTGCTCTTCCGATCACGCATCAATTCGTGG
>755422
GACGTGTGCTCTTCCGATCACGATGCTCTTCCGCT
>179893
GACGTGTGCTCTTCCGATCACGAGGTTCGGGCATG
>1084152
GACGTGTGCTCTTCCGAGTCGTAAACTCGGACTGT
>1007562
GACGTGTGCTCTTCCGACATACCATTCTCTCGGGT
>330757
AGGTGTCTCATTAAGTAGGTGTATGTTAAACCGCG
>1041945
AGTGTCTCATCCGTGGTATGCAAAATGAGTTTAAG
>574763
NTACCCTAATTAGTGGGAATATATTAGTGAGACAC
>1003992
CGTGTCTATTGTGGATAGAGGGTTATGCAAAGTAA
>109614
AGGGAAATCAGTAGTGGGGATATGGTAATAGACAC
>405240
TGTGATAATTATATATTCAGGGATAAGGACACGGC
>708931
CGGGTGTCCTTAAGCGTATTATAACGTAGTATGTA
>1037814
AGTAATAATCTATTCGATTGAATATGCAGGACACG
>1132339
ATAGTGTATTAAACAGGGATATGTAAATATGGATG
>223882
GATCAGATTTGTTTGAATATGCTAACATACACGTC
>721975
TCAGAGATCATTATCGAAGGCCCGTTAACATACAC
>692627
CCTGCTGTTGTTATTTCATTTTAATGACATACACG
>465435
GAGTGTATGTATAATGCAAAATAGCCCTTTCGCCG
>1002399
TAGGTGTATGTAGATTTCGCAATATTTCACTTACA
>346517
TCGGGATGCAAAAATGTTAGGGAAATATCTACACC
>1108236
GGTGTAGAGGATATAATGCTAATAGGGTTGATGTA
>1090578
GTGCATGCAAAGAAATGTTCCTCGGCTGGACCACG
>780695
TTCGGTGGTCATTTGGTTATTTTAACATAATATTG
>803429
GAACGTCCGGTAAATTATGCACGACCAATGACCAC
>835313
GCGTGGTCATTATTTAAATTTTCCATACACAGTTT
>924649
ATGTAAATGCGGTAGTAGCTCGAGTTTTATACCAC
>922835
TATTGTGGTAGTACGTTATGCAAAGTCGAATTACT
>131563
TGAGTGGTAGTAAAATTAGGATCTCTATTTGCTTA
>441992
TACCCACTGCGATTTACATAGAAAGGAGTACCCAC
>226025
CGTGGGTAATTAGAATATATACAAAGGAGAGCTCC
>126079
AGGGTGGGTAAATTTGAATAGTAAATGGGTTAGTT
>127801
ATGCAAATTACACGAACTTCTATATTTACCCACCG
>99222
ACTGTGGGTAAAATGTGTAAATGTCGATTGATGTA
>148712
AGTGGGGTGCAAATTTTATGAAGATCTATGAGTGG
>913750
GGTGGGGTCCATATTTAGATTTCCTATTGGATTTG
>632817
TATTGTGGGGTATCATATTTACATACAAGGGTCAT
>498743
GGTGGGCCATTTTGACTTGCATAGGTTCTCTTTCT
>233289
GGTGGGCATTTTGTTAAGGGATTTCCAGTGATTTG
>621880
GTGGGCATTCAAATACCTGGGCTACACTGGTTGTA
>522749
CGTTACGTCCTTAATGTTCTTATGGTAATGCCCAC
>232824
CTTACACAGCCTCATCGCATGCAAATTTCTCCCAC
>793712
TATGTGGATGCTATCAGAATGGTGAATAAACTATT
>778154
GACGTGTGCTCTTCCGATTCAATTAGCATCCACAC
>516986
TGTGGATGCGTAGTTACCAATGGCGGCCATATGCA
>130630
CATGTGGATGCAGGAGTGAAGAGGACGGTTAGTCA
>263476
GTGGATGATGCAAATTCCGGCCGGCACAATTTAAT
>835876
GATGTTATGTTAATACAGACAACTCCCTCCACAGG
>833267
GTGGAGGCAAATTTCCATAAAACCTTCTTATAGTG
>783947
GGTGGAGCTTTATGCGTAAGATTAATTTGCATAGT
>496301
AGTGGAGCGCCGATTATTAGCATGCGAAAGAGAAG
>45337
AGTGTGGAATAATTCACATAGATACTTAGTAGTTG
>698171
TGTGGAATAATAATGTAAATGGACTGGTCAGGCTT
>418597
CGAACAAGTTAATTTATGCTTTATCTTATTCCACG
>223351
GTGGAAGTGTCAGGGTGAAGCAAGAATTAGCATAA
>1017546
CGTGGAAGTGGTGTCAATCATGCAAATCAGTGCTT
>758936
CGTGGAAGTGGCATATGTAAATAGAAGAGTAGGGA
>359309
GGTGGAAGTGCATTTTCATTTTCGATTTGCAGGCA
>326209
GTGGAAGGGGTTTAAACAGGATTCATACATTATTC
>62706
ACATTATGTATAAGTGATAGGCGCCCTTCCACTGC
>1062466
TGTGGAAGGAAAAGAGAGCGGGGCATCAATTTGCA
>55483
CGTGGAAGCGACTGTCCACCAATTATGCATATGTA
>484943
AGTGGAAGATTAATACCTAGCTATGCAAAAATGCA
>159448
ACGTGTGCTCTTCCGATCGCGACGTGTGCTCTTCC
>751622
CGTTGTGCCTTAAGGAATAAATTAAATTTGCATAC
>499813
GCACGTGCCTGTGTTCGTAGTGGAATATGCAAAAT
>699853
GTGCCTGGGGATTACGGAAATTCGCACGGTCGAGA
>904126
TGGGGTGCCTGGAGTCAATCATAATTCGGTATGCT
>59784
CGTTGTGCCTAAAGGAATATATTAAATTTGCATAC
>296633
GGTGCCGTGGTCGGTATTTGCATAACGGTATTAAT
>792689
GTGCCGTCGGCAAAAGGAAATGTGGGAATTTAAAT
>765803
ACTGTCTGTATACGAATAACTATACTGTTTATTTA
>377994
CGTCTGTAATGTTGGAGTTATTCTAATTTGCGCAT
>910543
AGTCTGTAAGGGAGTGTATATTAAGTATTAATGCA
>1110044
TGTCGCTAGTAGGCATTTAATTCAATCAATATGTA
>938018
GTAGTCGCCACTTCTGGGTTGTGAGGAGATACGCA
>651882
CGTCGCCACTCTAAATTTTCGTTACATGAATTGCA
>913007
GCAGGTCGCCACTAATATGTAAAGGAGGCCCAGAG
>341073
CCTGTCGCCACCTCGGGTAATGAGTGACATGTGCG
>235421
AGTGGAATTTATAAGTCAAAGTTTATTGTGGCGAC
>1115816
CTTGGTCGCCAATTTGGATTACGCGGTTGTTTGTG
>1119309
CGTCGCATAGCAGAAATGCAAATATCAATTAGGTA
>480883
TCAGTCGAGGTGATTTACATGCCCGCAGGCGGAGT
>149828
CGGTCGAGGGGCTGTGTTTTGCATTGAACGTAGGG
>284038
TGAAGTCGAATATTATATTCAATTAATTTCTGACC
>21434
GACTGCAAATCAATAGACTGACTATCATATTCGAC
>929086
TAGCTGGGGCCTTATCGAAATGTATATTCGACGTG
>907726
TAGTGTCGAATAGTGGTATGGAAAGTACATATTTG
>927741
CGTCGAATAGGCAAAAATACCCTAGGGAAAGGTTT
>479998
TTGTCGAATAGGATCAAATATATGTAGTTTAGGGA
>575862
GCCTGTCGAATACATCTTCTCGGGTATGCAAACTG
>445840
TGTCGAATAATCAATAGAATTTCCGCATTTGCATA
>300474
CCGCGCGGGTTTTTATGTTAATCACTTATTCGACA
>970638
GGCTTTTGACTAACAAATGAGACAACAAGGACGGG
>140619
TCCATCGGGAAGTGATCGTGCTGAGACAAGGACTA
>617797
GTCCGTCCTCATTGGGGGGATTGTAATAATCAAAG
>575108
AGGTCCTCATTAATATTTTTCCATCGTAATTATTT
>663970
GAGAGGCATACGTAATTCCTGGATTTAATGAGGAC
>1063163
GTCCTCATGATTTCCATAATCGGCATGAAATTCAA
>1095119
CGTCCTCATATAATGAATATATTATTTTTAATCAC
>1101845
GAACGGGGTGACGACGTATACGAGGCGGTGAGGAC
>110114
GCATTGGATCCTGAAAGATGTAAATTGAGGACCGC
>509138
GTCCTCAAATGCAAAGTATATCGCACGATTTAGGT
>534862
GGTCCTATTTTTGCACTATGGAGATTTGACAGATT
>242936
TGGAACGTAGGATAAATTAAGCAAAATAGGACTGG
>1075292
CGGGGGTTTCGTATGCAAAAGGGAGAAAATAGGAC
>213614
GTCCGGCTTTGCATATTGAATCCGTTCTAAGTGGA
>309411
GGTCCGGCTCGTTTGTATCCGCACGACGCTCTTTC
>507573
CACGTCCGGCGAATATTTTAAAGGATAGTTATGTT
>553521
TGCATTCTAATGTATGCGCATGGCGTGAAGGGACG
>47272
GGTCCCGTAAAAACCCGAGAGTGGATTGTTATGTA
>234925
ACTCCTATATGTTAATTTAAATAAAGCACCGGGAC
>737503
GGGCTATAATTAGTTGGATAACCAAGGGGACATTA
>1085877
ACATCTAACTTGCTAATTTGACTCAAGGGGACGTC
>735851
ACATAGGCAAATCCTTTCGTAGGCTAAGGGGACAG
>390411
GCATAAGTAGTATACAGAATTTCGTAAGGGGACTG
>160342
CCGTTTATGCAAAACCGGGAATTCGATGGGACCCT
>1070438
GGTCCCATAGCCGGTGGACTGTATGCAAATACGAA
>707334
AGGTTTCTTGGTGGCAGGAGTGAAGTTGGACAGTA
>1034573
CATATGACTTTACAGTCGACTTTGCAAATGACTAG
>1132623
TACGATGTTTACATACGTCAACCTTTGCAAATGAC
>588877
GGGGTTATACTTAATGGAGGGTCTCAAATGACGGA
>682594
AGACGTCATTTGACTGTGAATGTAAACTTTTTTTG
>498905
GTCATTTGAATGGCGAATTATTCTATCTTCTCCAT
>1122124
TAGGCCGGGTCAGAGATTTGGTAGTCAGAAATGAC
>162209
GTCATTTCTCTTTATCATAAAATAATTATACAGTT
>1037546
ATATCAGACAAAGCAGGAAAACTCGGAAATGACTA
>1023031
GTTTGAGAGTATGTAAATTAGACCTGGGAAATGAC
>1114866
GTCATTAAATATTCACAGTTATAATATGAATTGGT
>800519
AGCGTCATGATTTGCTTGGGCCTGAAGGTTATTCA
>283517
GGGTCATCGGGATTAGGCAAATCTCTTGGGTTTTT
>1091365
GACGTGTGCTCTTCCGTCGTTAGTAAACTGACGGA
>319022
ACGTCAGTTGTGTGTAATAAGGTTATGATAATGCA
>512293
CGAACCTGGTTTCTTCCTTCGCCATTCTGACCTGA
>510126
GCGAAAAGCTGGCTTTGTATACAAGGATTCTGACC
>858902
AACTGAATATAATTAGGTTAATTTTAGTGACATGA
>673511
GTCACGTGGTTAAACGGTTGGGATCAAGTATCTTG
>363755
GATGTATGAAATTATGGTAAAAGCACGTGACGCGA
>1097333
AGGATTTTCGTGGTGAATTTAAATGACGTGACAAT
>198055
GCAACTAAATGATGCCGGGAGAAGTACGTGACATC
>827344
GCATGTATACATCTTCAGCCGGGGTACGTGACGTT
>94243
TACGTCACGTAAATTAAATTTAGGGAAAGTAGGTG
>236350
CGTCACGTAAATCGTCGATGCTATTTTTTGGTTAC
>203451
TGGGTCACGGTCCTCCCAGCATTTGCATAAAAGGG
>118865
TCGTCACGGTCAATCCATGCGTGCCACAGCTTTTC
>950002
AGTAAGGAGAATAAGGTTGTTTGCATACTTTGACG
>274996
GGTCAAAGGACTCTTGGGTTTAGTGAGGGTATGCA
>721257
TGGTAACACAGGCAAATACGTTATCCGGCTTTGAC
>530626
GGTCAAAGATGCAAAGGAGGTTATGCAAGTCCTCC
>123404
AAGCACTGGGGATATTTAAAATTTGCGAGTTTGAC
>895941
TTGCCTGCTGTTTGCGTTGAATATTCCGTTTGACA
>879093
TTTTGTCAAACGACTACATAATCAGATTTTGAGTG
>1003683
CCGGTCAAACGAATCACAGTCCAATTTGCTATGCA
>165184
TACGTATTTCCCTGTTCTACCGGAGATAGTTATGG
>941531
AATAATAAGTCAAAAAGCAAATGCAGGGAAATACG
>1011193
GGAGACATGGGCGGATGAATAAATTAGGGAAATAC
>832631
GGATACGCAAACCTAGAATTTAAGAGGGGATACAC
>1063588
ACCAAGAGTGGGAAATTTGCATATGGGATACGGAA
>299714
GACGGGGTGAAAATTATTACTTTTTGGCTATACGG
>170433
TGTATAGCAGTGAACGATATTAATGCAAATTTCGC
>469963
GCATGCTTACAATTTGAATGGTGATGCTGTCCTAC
>762968
AGGTAGGAATTGGCTATTCTTCTGGGGTCTATTCA
>1010322
TATCAAGTCCAAATTGATTAAATGTTAATTCCTAC
>1060285
TCTGGAATTAGATGGGTCATGCAAATTGCTACGGA
>958104
GTAGAGGCGCCCACTTTGAATATGGAAATCGCTTT
>494640
GTAGAGGATCTTTTTCATGGATGCAAATTTTGATT
>556495
GGTAGAACGGTGAGCGGGCGTGGAGAATTTGCATA
>1121359
TGGAGTACTTATTGGATAGATATTAAGTGGAATCG
>389798
ACTCATTATGCTAAACGAGGGACTTGAATAAGTAC
>475573
GGCGTACTTATGGCTATGAATATTTAACTCCTGCG
>834110
GCATTTTGGACCGAACGAAAACGGCATAAGTACCT
>443559
TAACGTTCCAGAGTACGCATTTGCATAAGTACGCG
>641376
GTACTCAGGGGTAGGCTAAGTAGGTGCAAATATTC
>235418
TAATCTGGCCTCGGTCCAGCACATTTGAGTACCCC
>132281
AGACTCGGGAGTTAAATATCATCTTTGAGTACGCA
>829404
GTACTATTTGCAATATTATATGGGGCATGGGGGTA
>856994
ATTAGGGGACAATATTAAATTATAATAGTACGGTC
>153823
TGTACTATGTTAATGCGAGGTCGAAAATAAATGTG
>674749
GCATATACAGAGTGCACGGGATCTACATAGTACGG
>1037124
GTCCGTACTATCATTTACATATCAGCCCTAGTGTC
>560580
TACGCATTTACATATGACTGGGGGTGAGTGTACAA
>233868
AGAGTAACTTAATTTAATGAGATGTATGGTTTTCA
>508391
TGAGTAACTGTATCGTAATTCTGGTTATTTATGGT
>452029
CGTAACTGTAGAGAGCGTTTTGATATGTAAATGGG
>455167
GATATAACCATGAATATGCCTGTACAGTTACTACG
>1057912
GGGTAACTGGCTAGAATAAATTGGAATCTGATTAT
>213795
TACGGTAACGCGGTCTGAAGTTATTTGCACACGTC
>1104854
ACAGTAACGCGGCAGTCCTATCGGGAATCTACATA
>467804
GTAACGCCGTAAGCAAATTGGCCTTTTAATGGGTA
>610284
GGGGGTAACGCCGCGAGAATCTGCATATGTTTTAT
>1074638
GTGGCGCATAAATTTGCATATTACGGGCGTTACTT
>976126
ATGTAAAAATCCACATTACCGATGCAAGGCAGGAG
>821138
TGTAAAAATATTGTTCAGTTCGGATCCCTATTTGC
>250085
AGGAGCAGCTTGGCTAAACTTGACCTTTTTACTCT
>357737
GATACATTTGCATAAGGGGCGTCGGGCTTTTTACT
>696894
CATGTAAAAACTGGTTTCTATCGTCTAAAGCTTTG
>82511
TAAGTAAAAACGACGAAACTTATGGTAAAATATGC
>948899
TGTGCCATTGTATTTATCATTTGCATGGTTTTTAC
>50118
GGCAAGTTCACATAAATTTGCCTGTTTTTACATCG
>129063
GGTCTACGTGTCAGGGGTTTGCATAGCGGCGTTTG
>714651
GGTCTAATTAGCATAGGTCATTAAGGCATGGTGGC
>1044343
GTAGGTCTAATGAGCATGCTAATCTGGGGGCTTCG
>54463
TGGCCTACCCTACAAGCGGGCGGTAGTAGATCCCG
>870003
CACAGGGAGTCCTCTTAGCTGTATGCATAATTCTT
>715881
AATGGGAGGTTTGCATATGGGTCAACAGAATTTCC
>312196
CAGGGAGGGTTTATCAATGAATAATTGGTTATTCA
>509450
GGCAAGTTGGCATGTAAATTCATCTCCACGCTTAT
>1097154
GGGCAAGTTCTATTAATTTACATGTGTCCTTCCAG
>773677
CATCAGATTACCAACAAGCCCATGAATAAGAAGCA
>954776
AATGAATTTGGTTACGTTTTGCAAGATAAGAAGCG
>469229
TATGCAAATTAAGAGTTTAGATTGGCTAAGAAGCC
>468122
TGCTTCTGGTTTTTGTCTATAATCAAATGTTCAAT
>215919
ACCGTAATTATAATGATTAGTCCGTCCAGAAGCCT
>324023
CATTTGCATCGCGGAGTCAGTATGCAGAAGCTTCG
>746106
GACGGCTTCTCTTCTTTTTGAATAACCGGACGGTG
>324309
GGCTTCTCTCTCTTCGGGTCCGACATTTAAATCGT
>1027434
ATCCAGGAGCTGGTAGGATATTCTAATGAGAAGCG
>1071660
TGCGCTTCAGTTCATTATAGCAGGTATGATAAATA
>515065
GACAAACTATGACCCGTGCCTGAACTGAAGCCGGA
>688838
TATGCAAATGAATAAACTGATGCATAACTGAAGCT
>844894
AGTCAAAGATGCAAAAGATGCTCACTGAAGCTATG
>501172
CAGGGCTTCAGTCATATTATGCAAGCAGGGCTCGG
>200417
TAATCCACGTCATGAATATGATTTGCATAAGCAAT
>1006549
TTGCTTATGATGCATGTAAATGCGCTCTGTCCTTT
>228344
GCATAATTCAAATCCATACTGGGATCACAGCAACG
>125364
GGTGCTGTAAAAATTGAATAGTGATTAATAAACGT
>364425
GAATATAATTTAGTTATTTGAATAAGAAAACCAGC
>382641
TAAGCTGGACATTGCTTCATGCCCTCATAGATGCA
>538939
GACGTGTGCTCTTCCGTCATGATGCTGTCCAGCCA
>739229
CGCTGGACACGGACGCACATTTGAATACGATTTCC
>208926
TGCTGGAAAATTCGGTTAAATCGTGGTGTTATGCT
>1095866
GCTGCTTGAATGCATAATGTATTGGCGAAGGTGAC
>351705
ATGCGAGGGTAATTAAGTCGGCAAATATAAGCAGC
>49572
AAATTGTCTCTCTTGTGTTCATATAAGCAGCAAAT
>155132
GGTGCTGCTGTCCTTCTCGTCAAAATGTAAATGCC
>818003
GGTATTCAAAATGCGCCCCCGTTCCGCCAGCAGCG
>537585
GCTGCTGCTGATACGAAGGTTGTGAGGGTTGCTGG
>1040969
CGTCGCTGCTGCTCGGCTATGTTGATTATTCAAAT
>1019471
GCTGCTGATTTGTTTCGTCAAAGGCAAATTTCGTC
>100060
TCGATGCATTTTGTGTCAAAGGCAAATTATCAGCT
>108168
GGGACTTCATATTCAAATAGATGAATTTATCAGCG
>1061453
CAATTTGCATAGTAAGGTAAGTATCTAAGAGCTCA
>49266
ATGGCTCTAATAGTCAGTTCGCGCTTTGTTATGCA
>427471
GCGCTCTAAATATGCTAATGCGAACTCAGTATTCC
>285512
TAATTTGAGTAGGGTGGGTTTTGTAAAACGAGCAG
>1014123
CATTATTCCGTGCGAGGATACTAATACAAACGAGC
>162345
CGTGCTCGTTTAGTCAAATGTTGATATTAAGATTA
>1083478
AGTGCTCGTTTAAGCGATTATAATATTCGACATTT
>285290
TGCTCCGGTGTTGCAAAATGGGGGTAAATCATGTA
>198957
CGCTCCGGTATAATTAACTTAGCATGTTAAGTGGG
>1103136
TAATGCTCCATTCGTGCATCATAGGACTGGGATGG
>203866
ATCAGTATATACAGGCTAAGTGGAATAATGGAGCA
>629196
AAGGCCCTGATGTAAGATTATAATAATGGAGCGGT
>1058569
GGAGCTCCATTAATGGGCATATCTACATAAATTGC
>201092
AGAATTGCGTATATTGGACCACTCATGGAGCTAAT
>281801
ATTCGAATTTGTGTATTTTTGCATATGGAGCTATA
>357398
GAGCTCCATACATGTTAACTATATGCTAATTGTGG
>530897
GCTCATGTAGATTGCGGCATACCAAGTAGCTTCTG
>1035601
GCATGCTCATGTAAATTGGTTCGTCCGTAGATCAG
>398364
CGCGCTATTTGTCTTAGTAGTGGTAGGTTAATGCA
>352623
GCATGCTATTTGGTTTATTTACACAATATACTTTT
>1013924
CGTTTCAGGCGCGGAATATTTAAATAATAGCATTA
>772530
ATGCTATACATAGGCGACGATGAATTATAATATAA
>681721
ATCGTTTAGGAAGTGATATTCAAATTATAGCAGTT
>1022990
GCTATAATGAGATGCAAACGGCCCCCTTGATTTGA
>710481
CGAACGGAGACGCGGTTAAGGTTCCGAATTAGCAT
>369178
CACTGCGTATAAATCGGGGCACGGCGAATTAGCAT
>43505
TCACTCTGAAGATTGATTTGGTTAGGAATTAGCAT
>1024882
TATGCTAATTCCCCGGGAGCACTTGGGGTCGTGTT
>1098409
CTATGAGTTAAAAGGGAAAATTTGAATTAGCATGG
>885499
ATGCTAATTCAAAGGGATCGCGGCTGGATCTCGAC
>1132124
GCCTAGGGGTCTGAGCGGGCGAATAATTAGCGAGA
>396950
AGCCAGAGGTAAGGGGTATGCATGAATAATTAGCG
>253845
GAGCGGCATATGCAATGGTGGCAACGGTTTATGTA
>483226
GGCGGCAGGACATTTGAATCGGAGGTGGATATTTG
>1070551
AGGCGGCAGCATAAGTACAAGCACGATGCAAATTC
>1051792
ACCCGCGCCGTATGCTAATATTTCGAACTTACTTC
>339243
GGCCATTTGCATATGCCCTTTAAATTGATTCGCGC
>424396
GGCCTTTAAATTACGTCAGCCTAAATGAAAATGGG
>234826
AATGCCTTGTTTGGAATAATTATAATCGAATTCGC
>792437
AGCCTTGTTAATTAGCGTAGAATTTGTTTCTTATT
>356357
CGGCCTTGTGGAATACATTAAGTGATGTAGCTGTC
>826874
ATCGCCTTGTGAATAATCTTGGAATAAATTCTTGC
>570758
AGCCTTGTAATTGATTTATGGATATTCTGCCTCGG
>45942
GGCCTTGGTGGAAAAAATCTTTAAATTATACGAGC
>1101988
GCCTTATCATTACTCGGAATATTCATTAATCCTGA
>268597
CAGCCTGTCCTTTGCTTAATCTTATATGTAATTAG
>177386
GGTGCCTGTCCAATCGCGGGATTTTTGAATATGGA
>733467
TGGCCTGTATTGTGAAATTTGCGTTTATAAGATGC
>984619
AACTGCCTGTATGCAAATTTAGTAAGTTTGATTTC
>139271
AGACCGTCCGGGCACATTTTTACTATACAGGCAAA
>1069567
TGATCACGTTAATATAAGTAAATGTCTACAGGCGG
>13320
AGGCCTGTAAGTCGAGTCCGGGATGAATATATGCA
>65831
AGTAAAACACTTCTTAATTGGTAAATGAGGCTCAC
>316737
GCCTCATTTAAATAGAGATAGTACATCCGCTCCGA
>676690
TGGGCCAAGTGAATTAATGAATTCCCAGATGAGGC
>1030191
TACAGATTGGGACATTTGCATATAGTATGAGGCAT
>918023
AGATCTAGTTAAAAATAAACAAAGAGGACTGAGGC
>910061
TCTGCCTCAGATTTGTTTTTTTATGTATTTCTGCA
>160563
GCCTCAGAATTTGTGTTCCGTGAACTAACTGTCAA
>491581
AAAACACTGTTAGATATTTGCATTCTGAGGCGTCA
>494371
GGCCTATATGTGGCATCTCCTACCTGCATACGTTA
>116449
AATAAGTCATTTAAAAACGGATTTGCATATAGGCG
>648716
CGCCGGGGGGGGAGCTAGCCGGGGTCTTTTGCCTA
>172637
TGGCCGGGGCGATTATATTTTACATAAATTAATGG
>1090642
GAATAAATTAGGACCGATCGATTGCCCCGGCACTC
>155074
TCGCCGGGGACCTAACTCCTTGGTCTACATATTCA
>14568
ATATGCCGGGGACATGCAAAGATCTAGATCAAGTC
>1083989
TTCAACTATGCAAATAAATTTAAATGTGATGCGGC
>595291
GCCCTTATTTGCATTGATAACGCATTCATGTTATC
>441145
GCCCTTAGCCGGCATATCTTACGCATGCATTATTC
>400778
TTGGCCCTGTTGTCGAGAAGTTGATTTCACAATTT
>363016
ACTTTTACCGGATCGGTGGTCTTAACAGGGCACAC
>513412
CCAGCTGAAGGCGAACGTTTGGTCACAGGGCAAAA
>337968
GATGGGCTACTCTTCGTTTTGAATACAGGGCTGCT
>440783
TGGGCCCTGTAACGTTTGCATAACCTCAATTATTG
>475361
AATACTATAGCAATTCATTATAATTACATGCGGGC
>1077203
AAATGCTCAGCAGGTAGTAATGTATGCGGGCAGCG
>701770
GACGATGCAAAATATGACAGGTAAATGAAGGGGCG
>31027
TCAGGCCCCCTATTCAAAAACCACACGACATCCCG
>143975
AGCCCCCGTCGAACATTTAGCATATGTAAATCGAC
>295220
CAAACATGCTAATTAACCCGATTAATATGGGCTCA
>322833
GGCCCACAATAATCATTACAGTATGGTAATTGTTC
>892163
TTCGCCATTTGAATCTCCACAAGAAGTGAATCAGG
>1057382
CGGAATTTGCTTGCCCTCGGAAACTGAAATGGCGG
>185012
GCCATTTATGGATGCAAAACACTGTTTATTTTTTC
>780862
CGGGCCATTTAATACAGGTAGCGAAAAGGGATGCA
>629226
AGTTGCCATTTAAATATGCTAAAACGGTCGCGTCG
>936851
ATGCCATGAGCTAATGAATATTCAAGGGGTGTTTC
>279727
AGCCATGAGCAAGCGAGAAGACAACGCACTATGCA
>875490
GCCATGACTCTAGCGGTTTTAAAATATTTATTCAT
>776635
AGGGCCATGACGTTTGCTTCTTTGGGCTTTATGCA
>997388
GCCATGAATTCTGTGATGGTTAAGGAGACATAAAG
>231247
CGCCATGAATTAAAAAGAATTATAATAACTCTTTG
>156112
CGCTGGGCACGTCCTCATTAATATTCATGGCACTA
>1018094
AGGCCAGGACGACTAGGGAAGTAAATATGTAAGGC
>1115339
ACGGCCAGCTCCGCAAATTAGAGGACGTTTATGCA
>108159
CAGCCAGCTCCAATGAACATGCAAATGAAGATGAG
>682978
ACTTAATCAGCATTGGAAATTTCGAGGGTGGCGAC
>849505
TAGGAATGTGTACTGTTAATAGCGTCCGGGTGGCA
>454436
GAAATTTAAATGAAGGACTGGCGAGGGGTGGCTAG
>61655
CGCCACCCATGGAAATGTAGATGTTGTAGCATTCT
>132106
TCATAACGATAATCATTTACATAAGAGTGGGTGGC
>648271
CGTGAGCAGTGTTTTGCATGATAATATTGGGTGGC
>48103
TCATCTTTTGGATAGATATGCAAAAATGGTGGCAG
>942318
TACTAATTTACATATCGAATCAGAATGGTGGCTCG
>660253
TGCCACCATGTTATGCTTTTGCGTGGTGCACTTTG
>309090
ATGCCACCAGGAAATATGCAAAGAACCGATTTGTA
>231499
TTGCCAATTAGTTTTACAGGATGTAAGTTAGTTTG
>1037128
GATTAAGTGCACACGATGGATGCTAATTGGCCATT
>102322
AGCAACGAATTACGATGTATGTTATGGTAATTGGC
>476268
AACCATTATACTAAATGCTCCATATGTAAAAATGC
>56546
TCCGGCATTTTGTTATAGGTAAATTTTTCTCGATG
>22826
ATCCACGATTAAGGCAGCGTCAGCACCAAAATGCA
>1117182
GCATTTTGGAACATAAGTTAGACAAAAATTGTTTT
>126085
CGGGCATTTGGTTAGCCTCTTCCGCTGCTTGGTTC
>3955
TTGCATTTGAATAATAGTAAGGTTACGGAGATTGG
>1022693
ATTCAACCTAGACATGCAAATTTCACGACAATGCC
>255632
CGGAGGATGTTGCGAAGAATGTTAAGTGGAATGCT
>581636
AAAAGATGATTGCAACGAGGGGGGAATTGGAATGC
>1029760
TTTCCATAACGCACTGAGACTCATATTGGAATGCA
>312187
TAACCAGTCCGTGTTAGTCATGCACAATGAATGCA
>1033210
AATTATAATACTGTCGGCTCCCACATGAATGCAAA
>1043506
GCATTCATGCTCTATTATACAAATTTGATTTTCCG
>972137
TAGCATTCATGACGAGGGCCATTTGCGTTTTTCTG
>93284
GCATTCATAGGCAGAATAACTTAATCCGTCTGGAA
>111182
CGAGACTTGACTCGCATATTTACGTCCTGAATGCA
>362848
TACAACGTTGTCGTTTGCAAAAGATCTGAATGCAA
>583040
CAGTTCCATAATTAGTGGAGGATCTGAATGCAGAT
>865427
GCATTCACGTAGGATCATTTGTATATTTTGCGCGG
>558966
TTTGCATTATCTTTCGGACAAGGAATTCATGCTTC
>549630
CGCAAAAATGAATAATTCAGTAAATTAGATAATGC
>645453
ATTACACGCGACGGATTTGCATCGACGATAATGCA
>868960
GGCTGCATTATCATATCTGCTTCTACCAATTATTT
>950734
TTGACTAAGCCCCTCGCACTAGAGTCTGATAATGC
>714852
CTTGCAATCTGGCGAGTTATGTTTGATATAATGCA
>971353
TGATCCTGGGAAGGGGGTTGCTCATTGTATAATGC
>419696
GGCATTATAATATGAATCAGGCCAATTGGGTGAAT
>917087
GCATTAAGGGTCAGAGGTTTTGCATGGGTCTAGTT
>791927
TTCTGCATTAAGATGGATAAGTAGGCAAATGAGAG
>451787
CACCCGTAATTTGGTAATTACAATATCTTAATGCA
>611546
GCATTAACTTGGTAATTAAATGTTTCGGTAGTTAC
>528827
GCATGTTAACTCAGAACAATGGTAATTCTTCTTCC
>345928
TTGCATGTCGAAAAATGCTAAAGAGTGGGTTTGAA
>934575
GCATGGTCCCATCCCTGTGATTTAATTCTGGAGGG
>1042361
GGTGGCATGGTCCAAATTTGCTTTGTGTATTTGTT
>1015538
GCATGGAGAGGGCCAGTATGGAAATTTGCTCATTA
>453748
ATGTTCTAGGTTTTACGTGTCACACTCATGCAAAT
>676384
TGAGAGAACTACGGGAGATAATGTGACTTCATGCA
>837486
CTGCGGTGTTAAGCACGGGCCGAAGAGATGCAAAT
>366569
ACGACGCTCTTCCGATCTACCTCTTGAGATGCAAA
>5197
GAGGGAGGGTCGGAGCTAATTAGTATTTGAGATGC
>1121282
ACACGGAATTGGGGTTCTTTTGTATTTGAGATGCA
>614752
ACGACTAATGAGATAGTTTCCAGATAAGCGATGCA
>324417
ACGGCATCGACGGTGCACGGTATAGCGAATATGCT
>892745
TTGTGCATCGAACTGTTCATGGATACTCGTATGCT
>960686
TGTATATATTTTACGGGATAAATTTAAAGGATGCG
>900146
TTGCATCCTTCATCGCGGTAACAACGAGAATTGAT
>465290
GCATCCTGGGGTGCACTTCTTTGTCTATTTGCACG
>375544
CGGCACAATACAAGTTCGTACGGGCAGAGGATGCA
>1082359
ACGGGTTTGATTGTGCGGATATTGAGGATGCAAAA
>1013855
TTGCATACCTGTGAATGGCTTAATATGATACTGTT
>1038101
GCATACCTCGACAGGTTTCTCTTTTTGAGGGGATG
>703250
CGTCGTGAGAGACGGTGATTTACATGAGGTATGCA
>655377
GCATACCTAGGAGATGGGTGGATGATCATATATCG
>108685
GTCAAGGGGTGATCCTAATAAGTCGACGGTATGCA
>1014340
GCATACAGAAGTAGATGCAAATTGTGAGTCTTGTC
>658899
GCATAAACATAGATTTAAATTAGCCTTTCTGGAAA
>835337
GCATAAACACCCATCTCCTCCATTGTCAACGGTAA
>949549
CCTTTACCGTTTGATTCCCTCATTGTTTATGCAGA
>101786
GCATAAAATTTACATATGGTGCACTCACGCGGAGC
>1067060
GATGCAAATTTGCAAAGGTGAAAGTAGGGTAAGTA
>304477
ATGCAAATGACGAAGATTTAGTCGGTCGTGGGGTA
>423139
AACAGCCTACCGATCTCTATGTTAATTCATTTGCA
>1002148
ATGCAAATGAATAAGTTAATCTCGGGCTGCCTGCT
>1005376
TGGCAAATGAAGAGACGGGGGCAGAGGTATATGCA
>850839
GATGCAAATATGTAATCAGATTGGACGGTTGTGTT
>322818
TCTGATGGGCAGAAACCTTCATTACCATATTTGCG
>421014
CATGATCGGGGAGAGGGTTTGGGCATATTTGCATG
>16594
TTCAACGGAATTAGAATGCGCGTGCATATTTGCAT
>16196
ATGCAAATATGACAAAAATTTATCATGTCATTGAC
>130061
NATGCAAATATGAACAAATCGAACTCTCGTAAGGT
>608890
AATTAGTGGACTCGTATATGACATGCAAATCGCCT
>113883
CGCCCATTTTTCGCAAACCTGTGACATGCAAATCA
>327101
GTGTCTCCCATAGCGATTTCTTGGATATGCAAATC
>146352
TAATATGTAAATAGTTCAGTAGCGTAATAAATCAG
>876307
GTAGATTTAACATGGAAATACCTTACGGGGTGGTT
>14527
GATTTAAATGTCAAAAATCGTATAAAATGTGCCCG
>25576
CTAGATTGGTCCGTATGCTAATCATCTCCTCCGGG
>1027037
GATTGGTAGGTAAGGAAATGCTAAGTCGAATAGTG
>893642
GATTGGGTTTTTGGACGTCAAGAGCCAGTCTTAAG
>399334
TTGATTGGGTGGACCGACGACGTTTTGCATGTGGT
>932795
AGATTGGGGTCTAGGGAAATTAATTGGGTTATTCT
>7025
AGTATGCAAATCTGCGCCTGAAGCCCCAATCATGC
>868664
TAGAGATTGGGGAAATGGTTAAAGCGCAAATTTGG
>630328
GATACGCAGGTATGCAAATAGAGTGCCCAATCCGA
>253983
GGGATTGGGAAATGTAAAGTGAGATATTGGACGCA
>903832
TTCCATATATGTAAATGGACTCGCGAGCCAATCTT
>456111
GTGATTGGCTATTTGCATGTTGTGCCTCTACGTGA
>347936
CGGATTGGCTAACGCGTTAAATGACTGCTAATTAA
>206127
TGATTGGCGTTAAGATGAAATAGATCAATTTGCAT
>937144
GACGTGTGCTCTACCGTCCTCACACTCAATCTGCC
>997521
TAATCCGCCTGCATAAAATTAATGCCTCAATCTAT
>717652
GGATTGAGCAATTTACATCTTTGCTAAAAATGCAA
>125729
ATCGATTGACTGTAAAATTATAATAGCTAAAATTG
>477401
GACGTGTGCTCTTCCGATTGAACCTACAGAATCTT
>154153
TCGATTCTGCATGTGGGTGATTTGTGTCTAAATTA
>246201
TTGATTCGCATTTCTGGTAAACAAATTAGGACGTA
>267845
GAGCGATTCGATTTATTATAATGTGATTGGTTAAT
>357896
GTAAATAGGACCGGACTTACCAGAATTTGAATCCC
>620061
GATTCAAATTCAAATTTTATGGGGTGGGTTTATGG
>686555
GCGCGGCCCTGAATAATGAGTTAATTTGAATCGGT
>258503
CGTGGATTCAAATGGGCGAATATGCAAATGACGAT
>1040489
TGTGGATTCAAATGAGCTACTCATCGTATGGTCTG
>313259
GGATTATGTAAAAATAAATCGCAAGGAATAATTAA
>1010891
TACCTTTACACAGTTGGGTGTCCAAATATAATCAC
>803646
TGATTATATTCAAATGGTCTATATGTTAACCTAGG
>692835
CTAGTTGCTAGGTTTATTATTTAATATAATCAGGC
>255242
CGATTATATGCAAGAAGATACATGTAAACAGGTCT
>497954
GGGACATTTCAATAATGTGTCTATCATATAATCCT
>201383
TCCCAAAGGCAAATTAGCTCGCATATATAATCAAG
>49862
CGGATTAGAACTGGTTGTCCCGTTAGCTCTATGCA
>792285
GGATTACTTTCATTCGCATTAACTCTTTTCGTGTT
>123402
TTGATTACTTATATGTAAATGGACCCCCATCGTAT
>444514
CGGTTATCGGTAAGATCAACGTTTAGCCATCTCGG
>353314
GATGGAGTGCATTAGAAAGCTGGTTGAGTTGAAAG
>26850
GATGGAGGCCTAAGGGGATGTTTTGATTTTTCTCC
>1070927
GATGGAGGATTTGAATCTAATGACCCGTTGTTGTT
>113407
GAAAAGTCCGCCAGTTTATGTAAATCTCCATCCTT
>785492
CTATGCAAAGTTGGGTGTTTTGCTCTCCATCTCGG
>1038443
TGATGGACGGCGTATATTTAGCATATCGCTATGGT
>421294
ATGGTTTGAATGTTGATATAAAGTTTGCATCGAGC
>48202
TGATGACCCACCTAAATTTTACTTGTTTTTCGCTC
>406072
GAATGATGACATGTATTAATTTATGCGACCCGCAT
>112671
CCCCGCATAATTACCGTCTTTTGCATGTCATCTAC
>693833
AGGCAAAGTTGGGGAGACATGTTGTGTCATCCATG
>209710
CCGGATGACAACCAAATTTTCTTTTGGGTTTGTTG
>887693
AGAGTTAGCTTTAATGGAATGCAAATTCATCAGGT
>767700
GATGAATTCGCGACTTTTGCTAGTGAATTTGTTTG
>1045678
AAAACGATTTGAATGGATTTTGCATGAATTCATCG
>192692
CGATGAAACATGTATGCATAATATGCCGCGTGATT
>500941
GATGAAAAGTATTAAAGGTATGCAAAATGGTCACA
>935266
TTCCTTCACTGTGTTTGGCTCCGTGTTTTCATCCG
>996446
ACGAAAATGTTTACTGTGCAGAGGTTTTTTCATCC
>369726
ATGATCTTTTATTAGCTTATTTTGGGGAATATGCT
>927291
AAAGTAGATTATGTAAATTCAATGGTAAGATCGTG
>378399
GATCTTAAACATTTGGGGATAGCGCATAATTAAAA
>632014
CGTCGATCTGTTGTCAAGTAATGGAATATTCATTG
>164916
TGAGATCTGAAATAAAATTTACAAATATTATCCGG
>1017350
GACGTGTGCTCTTCCGATTTGCCTTTTCAGATCAT
>747382
GCTTTAGCAGAGGAATGGATATAACATAGATCAAG
>1082553
GGATCTATGGAAATGGACTACGAAATGTTGGGTTA
>805423
GATCTATGCATTCGGGGGTTGAGGATCGGTTTTGC
>378574
TGATCTATGCAGATTGTATATAAGGAGTGGTTCGC
>1013208
GCATATTTGCTAATTCAATGAAGGGATAAACGATC
>572205
GAGATCGTTAAGATAAGTAGTTTGTCAGATAATTT
>1078756
GGGATCGTGATTTGCATACAGCCACAGCGTAAGAT
>501386
TTCCAATTCTTAACCTGTGTCATGCATATATATCT
>691837
TTCTGATATAGTTTATTCCGATTGCTGCAAATTAG
>49979
GTCGATATAGTTACGACATTTCGGTATGGTAATTG
>965580
AATGCGGCTCAAGGGAGATTTACATGTTTACTATC
>1062353
GGTGATAGGTTCTTGGTGGTAGCTTAAAATAAAGC
>574341
TTTAATTTATGTATATATATGCGTGGTAACCTATC
>242998
GATAGGTCGAATTAATTCAAACGTAGCACATGCTA
>701693
GATAGGTCAGTTTTGCTTTTGCATACCTCGGGGGC
>199162
CCATATACGTACACGCAAATGAGGACCCTATCTTC
>384210
AAGATAGGGTCCACATTGTCTACGAATTTTATGTA
>451432
TTAGGATAGGGTAATTTATTTAATGAGAATTTTTT
>304854
TTGATAGGGGTTTTGGGTCAAGGCCCGATTATGCA
>308133
TATTGATAGGGATTTAAATTCTTAATTCGTCGTTG
>169182
TGATACTCGCTAATCTGGGTAATTTTTGCATGTTT
>115401
AAGATATTTATGCGTAGTTTTAGAAGAATGTATCG
>796685
CGGGATACATGTATCTAAGTTTTGCATAACATTTA
>294510
CGGGACCCATAAAATCCTATGCATATGTATCTTTT
>1130043
GACGATACAGTGATGCAACAGACTGACATTATGTA
>945191
CATAGATGCCGAAAAATTTGCGCACGCCTGTATCG
>494712
AGTCCGTCCACTGCGACGTATGACTTAACATTATC
>1000718
TGTCTGTACGCAAATGTGCTATGAATACATTATCG
>639430
CGTAAGGTCAATGAAAATTTTTCTGAGGGGTTATC
>861405
TTGAATATATGAGACTGGCATACATTGGGTTATCA
>399798
AAATCTTTTGTGCAAATTCTATTGGGTTATCTGAC
>505643
AATTTACATGTGTGGGTGGTATATGGTTATCAGGG
>144791
GATAACCAGTGGGCTGCATGACGAGGACTTCATGG
>642258
CACGCAAATTTCATAGTCCGGAGTGGTTATCTATG
>681072
GCGATAGGGATTAGAGGCGCTTAATTTGGTTATCT
>729169
TGCAAAGAATGGTATGAAAAGAGTTTGGTTATCGC
>160496
GATGAATTCAAAATCATGTGGCAAATGTTATCCCG
>388268
TGATAAAATATGCATATATGTAACCGGCCAGGATT
>130893
GATAAAAGTCACGTATTCAATCACAGAGTATGGAG
>1128503
GGAGGAGATTGCATTGAAATTATGGTAATATTTAG
>940684
GGAGAAGAATGCCTGATATGTTAATTACTAATGGT
>228168
GAGAAGAATAGACAAATTAGGCAATGCAGATTTTT
>765434
CAGAGAACTTCCTGACCTTTCGTTATTTATATGTT
>274535
ACATAATGTGCCTGAAACGTGAGGCAGTTCTCCCA
>365479
GGGAGAACTCGGCCGGGTGCAAATTGGGGATCGTG
>956822
TAATATTTAAATGTTTGACCTCAAGCGTAGTTCTC
>289077
GCATAAAGTTCCCAAAAATTGATAGTCACGTTCTC
>214893
TGAGAACGGTGGAACGATAATATAACAGACATGCA
>749659
GTCATTCCCTAATCTACATGAATTAACTTTCTCCG
>192784
GAATTAACATATAAAGAAGGATCACTTTCTCATCG
>1047319
TAGGGACTTTTACCGATCGGGACGTGGAATACCCG
>1049289
TAGGGACTTTTACCGATCGGGACGTGCATTACCCG
>81049
TAGGGACTTTTACCGATCGGGACGAGGATTACCCG
>638992
TAGGGACTTTTACCGATCGGGACATGGATTACCCG
>427319
TAAAGAGGACGTAAGGGAAAAATAGTGACAAGTCG
>877057
GATTTATTTAGTGCCATCACATCTACCAAGTCTTC
>259839
GACTTGGGAGGGGTGAACATTTGCATTCTTTGCGC
>329129
AGACTTGGATGCAAATGACTAGGAAGTGCTATTAT
>690081
TGACTTATTATGGAAACGCTAAGTCAAATAGTAGA
>820908
GACTTATTATAATTGTATTCGAAATTAACGTAGCC
>736702
CATTGATTATGCGAGTGTCGTTTAATAAGTCGTAG
>330357
GCAACGTTAGTATGGGGGGAGCATTAACATAAGTC
>151796
CATTGACTCTCTGCCCGATATTATGATTAGGTTGG
>671949
ACATAATATAGTAAATTGTTATACCCGAGAGTCAA
>406333
TCGACTCTCCTGATTTGCATGCGGAGCACTGGTTG
>22929
ACGACGCTCTTCCGATCTTTTTGTGTGAGAGTCAT
>900220
GACTCTATTTGGGTTAGTTTACATACGGCGGACGG
>133548
TTGACTCTATTGCGCAACGGAATGTGTTTAATTTG
>904489
GACTCCGGTACTTTTAAACTTGTAATTTGCTTGAG
>395533
GCCTCATTTGCCTAAAGGTGCATGTCGGAGTCGAT
>444460
CGGACTCCGAATAATGAGGAAAGTTCCGCTAGGTA
>565592
GACTCCGAAAGTTCTTGCCACTTTAAATAGTTAGC
>761375
TTACGTCCGAGCAGATAATTATGTAAAGGGAGTCA
>798192
TGACTCCCTGTTTAAATGTTAAGTGCGCAAATTAA
>323079
ATTTGACTCCCTGTTGAAAGCTGATGTATATGAGG
>628046
GACTCCCTCGAGGCAAGAACACTCGTACGAGACTA
>256930
AGTCTCGTACGAGTGTTCTTGCCTCGAGGGAGTCG
>1019859
ACCTACCGTATTACCATAATAATTCATTGAGTCGC
>31308
TGACTAGTCGAGTTCCTTTGCAACAAAAATCTGTG
>1003559
GGTCACATCAAGTTATGCAAATAGGATACTAGTCC
>480916
TGTGACGGTTTTTGCATGTTTACGCAAACGAGGTG
>180721
GACGGTAATTGCCGCAAATCATGCAAATTCTGATG
>1006839
GCATATTCGATATCAAAAGGGAAAAACCCGTCATC
>777004
GGACGGGTTTCACACGGGAGTAATTTGAATAGCAC
>26753
GACGGGTTTATGGAAATAGTTCATGGTGTTTTTTC
>90561
GCATACACTACTTTATGCTAATTTTGTAACCCGTC
>443814
GACGGGTGCTCTTCCGATCTTTCCGGTCGAGAACA
>442500
GACGGGTGCTCTTCCGATCTCCGGCTAAAGGCCTA
>444815
GACGGGTGCTCTTCCGATCACGACGCCCTTCCGAT
>118808
GGACGGGTGATCATTTGGGTCGGGGTAAATATGTA
>458891
GAAAGACGGGTGAGAATGAGAGCTCATTAGCATAT
>484857
TGGACGGGTCTATGTTATGTAAATGGGGAAACTCC
>372352
TGTGGACGGCCGGCAGTCCCGAACGACGTCTTCCG
>405110
CATTTGCGTTTATAATGGATAATATGGCCGTCTCT
>674014
GCATAATGTTTTGCGGCTTAACTGGTCTGGCCGTC
>250857
GTATAATTGGTATGCAAAAGGATTGTTTCTCCGTC
>69887
TTACATTAACTCGCTTATTATTCACAGTCCGTCTG
>432247
GACGGACCGGTAATCAAATTGACGGAGATTTGGTC
>445313
CGTCACGTTCTTCTTGATATCCCGGTCCGTCGAAA
>932931
ATGGACGGACATTTGCACTTCTCTTTTAATATTCC
>788566
GCATCAGCTTTAATTAGAATTTAGACATGTCCGTC
>1133345
GGTAGACGGACATCCTCAATTTGCATCACGAAGTG
>225055
AACATGGAGGGTAAAGAGATATGCAAATGTCGCAC
>32144
TTAATCGGTTATAGGTGTGGATTTGAATAATGTCC
>382398
GACATTATTATTACTGGCGGGCATGAGAGTTATTT
>1069725
CAGCAGATAGGATGCAAATAACAGCCATAATGTCC
>193871
TAACCGAAAAAGTGTCGAATATTCATAATGTCAAA
>113682
GTGACATTATACCGGCTTAAATTTATTCAGGCTGG
>132089
TAATGACATTAGCCGAATTCTAATGACTCGAATTT
>885603
AACCTGAAATTTAAGTTACATAATGCTAATGTCGA
>514805
CGCTGGCGTAGTTATTTAAATCCTTTACATGTCCA
>876214
AATGACATGGTGCTGGAGACTTCCTAAATGTGATT
>73993
CGAATCGTCCTTATTTGTTATTAAAATGCATGTCC
>176601
CGACATGCAAGCATTAATTCATGGATAAAAATTTT
>38900
AATCATGCTAATATTTCTTCACGTTTTTGGATGTC
>1089724
CAGACATCCAAAAAATCGTAGTCAAATGCAAATCT
>662302
CGAGACATATCTGGAATTATGCGGCTATGGTAATT
>1108281
GGACATATCTAATCATTTATGTACGAAATTCTAAT
>213557
CGACAGGCTGGGTCATTTGCATAGATTATTTTGTA
>876211
GGTGACACTCCTGGTTGAGATATGTAAATTTTCGG
>1127391
TGACACTCCGACAGGTCTTTTTTAAAAATTTGAAT
>940088
CGACACTCATGAATATTCATGTCTCGGCACGGTCT
>876324
AGGACACTATGATATGGCTAACGACTGGGTATTCA
>957101
AAATTTCGAAGATGAATAAACAAAACTAGTGTCTC
>108212
GACACTAATGCCTACCGAATTTACATATCAGACTG
>33800
TCCGGACACTAAATATATTACTATATTTTAGCAGG
>855713
GCTTGACACGTTTTGCATTCGTTTATTTAGAACAT
>1027311
CTAGAATTGAATATGCATGAAGGGACAATCGTGTC
>633746
CCAGAATTTGTTTTTCACTTGTAGCGAAAAATTTA
>35756
ATTTACATAGCAGCTAGTGAAAAACAAATTCGTTC
>404719
ACGTGAATTTGTTTTGCAAGACGTCTTCAAGCCCT
>277167
TCGAATTTGTTTCATGATTTATGCATAAATTGGGG
>528165
TTCCGCACGGTCCGTCTTTGGTTATTCAAATTCTG
>340995
CGTACTTTGAGGATGGGTTTTACATATGTAAATTC
>893293
GAATTTACATATCGTCGGCACTTCTTGGTCTTTGC
>584483
TGTATGGCTGTTGCGCAGGTAAGTATGTAAATTCC
>1021367
CGGGGAATTTACATACACGCCTGATAATAAAAAGG
>451578
GTATCCGGATCTCAGTATTCGTTTTGAATATTCAT
>733386
TATGAATATTATTGTTGATTCAGTTCTATCCGCTT
>176194
GAATATTATTACATACATTATCCGATCCGTTAGAC
>533542
AAGGCAAATTCGCTGGTGCAGACGCATATTCACGC
>1000888
TTATGAATATGCGCCGAGTTAATTGATGGAGGGCG
>246057
TAAGCGACGGGTTTGCATAACTTTTTATGATATTC
>556324
AAGACGTTGCCAGTAAGTAGATATGCTGATATTCA
>697692
TGAATATCACATGTAAATAAATGATTGGTTTGCTA
>1042549
AGGGGTTTCATATCATTTGCATGTGATATTCTGTT
>33582
AGAATATCAATGTAGACCTCCATTTGCCTTTGACG
>1044467
CATGCAAATGGGACCCTTATTCGAGATTGATATTC
>389020
CGAAGAATAATGCAAATCCAGTCCTGCTTACTTAT
>120503
CCTTGTCGGAAATTAGCATCTATCATTATTCGACA
>753248
GTAGAAGTCTGATTTAAATACCTGGGCAGCTTTGA
>412058
CAAGAAGTCGCGAAGAGAAAGAAGAGAAGAAAAGT
>975673
ACCGCCAACGGGGATGCAAAACGGGGACTTCTCGC
>663824
CGAAGTCATTTCACTGTTATTTGCCGCCGGCGTCT
>1003306
AGCGCTGGAGTCAACTTATACATATTCATGACTTC
>1000715
GAATATCGCGGTTTGATAACGCAGGTATTTCAGTG
>308583
AATGTATTTGGATTTCAAGAATATGCAAAGAGACC
>1091706
GGCTACCGTTGTCCTCGGGCGAAGTATGCAAAGAG
>1117699
CAGGATAATACATTCTAAGAGTATGCAAAGAGTGC
>1093846
CTCTTTGCAAGTCTAAGGTCTTAATACGGGTAAAA
>18085
ACTCTTTGAATATGCATTTAGCCGCGTATTGGTCG
>1070457
ACTCTTCCGCCGGGTTTATGCTAATTTTTTTTATA
>465099
TTTCCTAGAATAGTATGTAAAATTCACTCTCCGAG
>228056
TCTAATATGCAAAATGTATGGAAAGTTGTCCGAGA
>1029258
TTGACCACCCGATCAAGATTTGCCTAGGTAGGAGG
>377129
GCGCCTAACCCATGCAAATTATTAGGTAGGAGGGA
>292432
CTCCTAATTAAATTATGCATGCGGGTAGACGTCTA
>884075
AGCTCCGAGTGAGAATGCTCATTCCTGGTTTTTTT
>1049395
GGTGCGCTTAGCCAACATAATTTAAAGATTCGGAG
>298029
AGCTCCGAAGGTAAATTTACATTGGCTAATGCGTT
>607492
ACTCCGAAATGAATCTATAAGGACACGGGCGGAGA
>1016515
TAGGCTCCGAAACATGTAAATGAGGAAACATAGTG
>238858
TATGCTGATTGTCATATGTCAATATCGGATAGGGA
>1118961
TCTATCCATGATTCAATTTGTTAGTCCGTAGGCAA
>776166
TTCTATCCAGAAAATTTTCTCTTTGAGCAAATTTA
>1057701
TTGCCTATCCAAGGGTAAGAGTTAATTTGGTGCAT
>381315
TGCAAATCAAGAGTTGTGTATTTAAAATGATAGGG
>1012815
GGACTATCATCACTCGACGACGACAATGCAAATTA
>1075054
GCTAAGCGATTCGAATACTAAATCTGAGCTATGTA
>1122553
TATGCAGAGATCTTCATTAAGGAAATGCTTAGGCT
>478706
ATCTCCCCAGGTCCTTGGCATTATTCGTTAGAAAG
>728100
GATTTGAATGGATTGTATAAGATAGGGGTTAGATA
>1002708
CATTAATATGCATCCAGGATAATGTGGGTTAGTCG
>1005682
CATATGGTGACTATGCAAATGACACTCGTACGTTA
>902691
AGTCCGTACCGAGAAATTTTAATAATTACAAAATG
>573889
AACATTGCATTAAGTATTCAGCTCGGGGTACGCAA
>729101
ACATAATGTACATAATTTAGGTTTTGGGTACGCAA
>868983
CAGGGATGTGTTACGCAAATTTTCTGGTACGGAAT
>333664
AGGCCGTACATTTTTCCTGCCTTTACGCATATTAT
>788373
GGCCACGTTAAGTCATCCTGAGTTTGCATGTACGC
>1015135
AATTAGCATGTAAAAGTCAGTGGTCATGTACGTGC
>11490
TTCCGTAAGGTGGATGTGTAGGATAATTTAATGTA
>526726
TTGCGTAAGGGTTTTGCGTATATCCGCGGACTCTT
>783964
TCTCGTAAGGGCGGCGGGAGTCAAACAGAAACGGT
>103162
TGCGCCATCTATTTAGATTCGACTTGCCTTACGTA
>1044788
AATTAAGTCGCATGCAAATGGCTCCGATCCTTACG
>740317
GGCCGGAATGAGTTAATGCGTCGCTCAAAAATTTA
>388971
AATTGCATATTCTGCCATCTGCGTAACTTCCGGAA
>445198
GACGCGTGCTCTTCCGATCACGACGCACTTCCGAT
>138838
CGGAAGGTTTGGATATATTAGAATAGTTGGTATTT
>312629
CGCGGAAGGTCGGTAGGACAGAATTATAATAGTCA
>334172
CGGAAGGTAATAATGAAAATGAAATTTGCATATAA
>1048117
TGCAATTTTAATGTCGGTTTGGGGACAATTTCCGT
>1031117
TGCATCCCTATAATATAATGCATGGTAATTTCCGG
>36182
CGCGCGACCTTAGGTTATGCAGATTCAATAATGTG
>233412
CGCCGGTTTTGCATAGTGGAATGCACGTATTTGAA
>1078450
AACGCCCTCGTGGAGATTTACATATTGTTCAGGAG
>961594
AAGAAAGCGAGCCTTAATGCAAATTGCATCTTGCG
>771708
GACCGCAAGATCAAGAATTTACATCTCATCACATC
>244221
AACACGCAAATCTGTTGGTTGTCTAGGCCGCATCT
>527518
CATACGATTTGTGAAAATGGACTCCTATACATTTG
>747410
GCAACCCTGTACAGTATACAAACTTAGGTAAATCG
>1113435
GAGTGGTGAACAAGGATTGCATATGTAAATCGGGG
>445096
GCATGGTTTTTCTGATCTAGTTCGTATCCATCGTT
>733521
ATGCAAATCCGAGCTAGATATTCACCGGTCCATCG
>348278
CGATGGAAAGTCTCTTGTTGTATGCGGATATGCAA
>355740
AGGCCGATGCGGTACATTTCCTGTATATGCTAATG
>1039351
GACCTGGGCTTCTTAACTCTCTAGGTTGTTATGTA
>360990
GAGAAAAAGGAAGCTGGAGACAACAGAATGCAGGA
>500842
CACATAAAACGTGGGAGATAATTAATGCAGGTTTA
>288586
CCTGCATTAATCAGATGTGCCTATTTGACTGTAGC
>158754
GCATAAAACCGACCACTTAGAGATGCGTGATCAGG
>220799
GTCCTGATATCAGTGAGCCCTCTGTACGTGCATAA
>321652
ACCTGATACTCTACAGATGCAAAGCCTTCATGTGG
>837613
CCTCACCGAATAATTTGTTGATTTGCGTATCAGGC
>21235
AAACTAATATTTGAATCTGGTTTTTGTATCAGGGA
>367786
AGTGCCTGATAAGTTGAATACATTATTGTTCGAGG
>563078
GGTCCTGAGTTCAAGTGCTATCAGGAGGATATGTA
>513709
TGTTCATTCAAATGGTCTAAGAAAACTCACTCAGG
>327447
AAAAATCGAATTTGCGATTCAAGGACTCAGGTTGG
>258438
AGAAACCAACATCAAGGAAGTAAGGGACTCAGGTA
>1115897
TAAAAATTAAATATGCAACGAGTCTGGACTCAGGA
>1131100
ATAAGCATGGCTAATTGTATGCATAAAGAGGATTG
>47929
GAATACGCTACATCGATTAATTCTGACTGAGGTAG
>1014386
TTTCCTCAGTAAATAAGGTGAATATTAAAACTTTG
>1071493
TAGAATTAGAATATTGTCACCGATTTTACTGAGGG
>1063327
AGGAGTAACATCAAATATGGTAATGGAGCTGAGGC
>1018022
GGCCTATCGTCGTGAGGGAAAGCTGGTCAGACTAG
>820139
TAGTCTGACCAGCTTTCCCTCACGACGATAGGCCA
>1093916
CCGAGTGAAAGTCCTTTCCTCTCCCTAATTTACAT
>846552
GGCAAATGAGCGGTATTTGCATGCGTTGATCTCGG
>1043904
GTCCGAGATATTTGTTTGGTGTTTAATGCTAATTT
>872655
TTAAGGACGAATTAGCATATGACGAAAGCCGGGCC
>260506
CCCGGCTTATGTCAACTCGTATATGCTAATTTGCG
>981151
GAATTTGCTTCCTGGAATTTAGAAACTGAGGGGCG
>446116
TAAATAGTTAAATTACATAGAATATTTGAGGGGGG
>895256
AATGTCCGAAATAATTATGTATGAAATAGGGGATG
>85686
ACCAGAATTTGCATGTCATTATCAAGCATAGGGGG
>689578
TTAAATTGTAGATTGATGCCTTATTTGCATAGGGG
>258355
TGCACCCCGCCGATTGATTTACGTCGCATTCAAAT
>334742
ATGGTGCGAGATATGCAAAATACGCGGGGGGTACT
>350910
TATGTAAACGAGCTACGTAAATTCGCGGGGGGCCT
>115698
CGCACATTTGCATATCAATGAACAATCCACTGGGG
>1025051
CGACACTTGTATGCGCGGTCCCAGTGTGGTATGGG
>1032881
CGACACTTGTATGCGCGGACGCAGTGTGGTATGGG
>1053560
CGACACTTGTATGCGCAGTCGCAGTGTGGTATGGG
>284816
TGAGCGAAATTCGCCTGGGCGGCACCTTACTGGTG
>1018978
CGGATCTCATTTGTTTATTTTAACCGCTTACTGGG
>191358
TTTAGACTATTTACATTTTGGGGGACGTTACTGGT
>43950
TTGCACAGTGAAAGCGGTAAGGCAAATTTTACTGG
>731316
GATTATTGATCCTCTATTTGCTAGCCAGAACCTGG
>179846
AAGCCAGGTCGGTGAAATGCATTCTTTATACAGTC
>33214
ACATAAGGCAATGCAAATTCCTGGGGACCTGGGGC
>184822
CATAGTAAATAATGGGGCAGCCTAATTAGTCTGGG
>1107861
ATTCATAACGATCGCGCAATGCAAATCGGTCTGGA
>153156
GGTCCAGAATTATGTTAAACAGGGCTCGACAATTA
>417674
GCCACAGTTATGTAAATTTGGGCACCATGCATAAA
>143568
GGATACATTATACGGGAACAGGAATTTGGCTGTGG
>1007735
ACATATCTCACAATGGAAATGCCTTTTGGCTGTGG
>1127833
AACTAGTAGCTGATGTCGATGGGCATGCAAATTGG
>655864
TGCATTGATATATTCATTTATGCAATTTCATTGGT
>391922
AATTGTGATGGCTGCTTAATTCAACGATTGGAGAG
>401945
GCGCCCAAATTAGCATTGTCTTCTGTATACATTCT
>780515
ATTACGTTCCTTTTACATATAATTTATTTGGGAAG
>589935
GCGGATTTGCATACATTGCGGACAGATAACTTTGG
>384330
AGACATTTCCCTCTGGTGTTTACCTCCACTTTGGT
>679679
ATGACTTTGCCTGCTCGTACGCAAGCTACTTTGGG
>463472
TGCCCAAAGCCATGATGGATTAGCATAAACTTCTG
>325086
CGATTCATTTACGTCATATTTGCTTGTCTTTGGTT
>1057388
AGTCCAAACTCCTATTTGCATTGATTATGCAGGTT
>116843
GACGATCCCTAATTAATAATGAGACGCAAATGACG
>1034031
CCCATTTGCATCGATGTCCTTAAGTTTGATGTGAC
>676811
AATACATATTCGCGTTTCTCTCGATGCAAATGACT
>1051894
TCATTTGCATCCTCTTCGAATGAGAGTCATCTCTT
>747652
GATAAATTACCCTATAACCGTTTAAGATTAAATGC
>1060363
GCATACTAATTATTAGGGTAGGCGGTGATTAAATG
>70809
ACCATTGGCATGCAGTAACTATGTGACTTAATTCG
>267285
TTCATTGCTTCGGCATAATTACCAATGTTATTTGC
>256108
GGCACCAAGGGAGCACTTCATGCAAAGGCAATGGA
>1032840
CATTGCCGATCTATTTATTCATGAGAGATGTCCAT
>1036580
GGACTCATACGATATTTTAATAATAGGGCAATGTA
>105975
AATAACATTATAATAGTGGACAGGGGCAATGAGTT
>584391
TGAGCATTGCCCACTGGAAAGACGTCAAATTCGGT
>690694
GCATTGCCATTACGTAGACAAATTAAATGAATGGG
>163245
CCTATGTAAATCAGGGGTCCCTGCTAATGCAATGT
>725190
GAATTAATGAGAATTGGGACCTTCTATGCAATGTA
>277575
TGAGCGCATTAATATGTAAAACGATCTGCAATGGG
>356040
CTTCATTATGCACAAGGAATGGCGTGAATAAACTC
>385782
GTATCCGCCCAATCTCGGTTGATTTGCATAATGTC
>468461
TTGTATGGAGGGCGAAATCCCAAATCATCATAATG
>517686
TGCATTATGATAATAGTAAAACATCAGGAATCTAG
>897248
TTATGTTATGCAACTGAATCCTAAGTCATAATGCG
>511626
ACAACAATATTCATGCAAATGGGTCATAATGTTCC
>760041
TTAAGATTTAATGACGTGTCATGGATGGTAATGAT
>861655
TGTTCATTACCAAGTAAATGTATTTCCATTATGTT
>964470
TTGCATTACATGTACACGCAACTGAATTTGTCTTC
>187689
GCATTACATATTCCAGTGATTCGACGCATTTGTCG
>404788
GATAAACCGCTTCGAATTTGCATCAGCCTTAATGT
>114405
CATTAAGGCAAAGGGGGTCATGGGCATGTTTTATA
>664564
ACATTAAGAGCATTAAGCATTCGTAGGGGGGTCTC
>500247
CATTAACTCATTGCTTGAGTGAGTTCATTTTGAAT
>105769
CATTAACTCAAATTATGTATGCATCGAGGTTGCTG
>219784
GGACTCTAGGCTATGATTAACTTTTGAGGCATGAA
>1108099
GCATGCCCGTGACATTGATATTCAAATACTTTTAC
>41409
CATCCCGTAATACTAATAAATTAGAGGCCATTTGC
>155240
CCATCCCGGCGTTAAGAGCAATATGCTAATCTCAC
>781733
ATATCATCATGATTTGCATTCAACAGAGGATGCGT
>1070593
ACATCATGAATATTTGATTCGATTGCACATATGCT
>315079
CACAGCCTGTCACTTGCGCGTGCTAATTTGATGGC
>55398
CATATGCACAAGTGGTTATGCGGGTTAAAATATGC
>814436
AGAACGCATAGTCTATAGCAAATATACAAATATGA
>1003186
GCATATTGTGTTCTATTAATTCTACGAGTGATTCA
>129338
ACATATGGGTAGATACAGGATTTTGCATCTTGTTT
>653189
CTCATATGCACCAGACTACTTTACATCTGCCCTTT
>408984
GCAGATTTATCCGCTTAAGAAATGTTGCATATGTA
>289995
TGATGACTGCATTAATTTAGTGGGCCAGATATGAC
>348840
TCGCATGGTTTGCTCATTGGAATTATTCAGATATG
>303491
TTGCATATCTCGTTGATGCATAACGACAGTATTGC
>826173
TATGAGAGGCCAAGGGTTTATCAGGAGATATGCAA
>538078
GCATATCTACGAGGATAACTTTGTCGGCGTATGGG
>700549
GCATATCCATTATCATGTGGGGATACCCAAATGTG
>301653
GCATATCCAGTTGGAAATAGAGTATGTGAGATAGG
>701439
CAAATGTAGTCAAATGAGGCGTGTGGATATGTGTA
>114455
AGATTAACAAAACGAATATATTAATTGGATATGAC
>482828
GAAGTACAAAGAAGGGAACAATGTTAATATATGTT
>746976
TAATGAATGGCAACACGAGGTCACTGATATATGTT
>248697
TCATCGGAATCTTTTTTAAAATTCGTATATATGCA
>1117243
AAATGATGATCTTACCAAGATTTGTTATATATGCA
>1042441
AATATGGTAATGGTTGAATTACCGAGGTTATATGA
>919254
TTTGCATACTGATTGCCGTCATGGTCTGGTCTATT
>139061
ACATACTGACTGCGTTAAGGTCCAAGGGGGTTAGA
>81300
TACAAAGTATTTAGGAATTTGCAAGGTCAGTATGA
>444134
CCAGGCACTTTAACAGGCAGCTCAAGAGTATGTAA
>1050969
GCATACTCTAGTCGGGTAGGCCAGACCGTGTTTAG
>520655
GCATACTCGGTCAACATTCTATGCGGTAGGCTGTG
>715641
AGGCAAATTGCTAAAGCGGTAAATGCGATACGATT
>18973
GATTTGTTTATCGCACGGTAGGCGGCAATTTGTTT
>757869
TTATTTGCAGGGTTCACGTGCCTTAATAATTTGCG
>845542
AGTCTAATGTCGCGACCCATTGCATAATTTGTCAA
>404155
ACATCCTATTGCGGGAATTTTGCATAATTTGGCTC
>1001875
AGTCAAATTATCTCGGACGTGTCACCGCTTTTTGC
>1099026
TATTCAAATTATCGTGAATATCGAAAGACTTGGTT
>174809
CCCACATGTTTTGCCTATTTTGTCGCGTAATTTGC
>466159
AATAAGCTGCGAAATGGGATAGGCGTAATTTGCAA
>78619
AATTAAGATGAGTGGAATAATGCGGTAATTTGAAT
>837709
GATATGCACGTTAAGGGAACGGTGGTAATTTGGTT
>1013339
AGTGTCCAAAGTCATTTGCATAGCGCATTTGCAGC
>1034975
TAACCAAAGCGCTAGAAAGGGGTTGTCATTTGCAT
>105707
TGTAACCTCTTTGCATGCAGGCTCAAAAATATTTG
>479405
CGATAAGACAAACTGGAATGTTTAATAAATATTTG
>668285
CGCAAATATTAGTGTTTACATATGACGGGTAATAC
>1040487
AACTGTTCTACATGAAGCAGGGAACATATTTGCAT
>912602
GGCAAAGTGCGTTTGAATGTTATTGGATAAATTAT
>1001518
GATAATGAATAGTAATTTATGCGAAAATCACTTTG
>567833
TTGCATTTTGAAATTTAGATGAGTGACCGACGCTT
>388727
GGATTTTGAAAGAAGGTCATTTGCGTTAATCATTG
>678455
GAACGTGTCATTATACCCTTTTACTGGAAAATATG
>844818
TAATTTATTAAAATTCGCGATCACATGAAAATGTC
>846286
AAAGAGGCACAAGAGGGTACATTATGCATGAAAAT
>683154
TAATTTTAATATTGCTCCTCTGTATTATTTTTTGG
>1089722
AATTTTAATATAAGAGGAGCAGGTCGCAGATTGTA
>337501
TGATTTTAATAGAGTGTTTCCCCGACAGTATTTCG
>921679
TTGCATTTTAAGCGGTCATGTTCGGTGTCCTAGGT
>463587
GAATCTTAGCCTGATGTTAATGGTCTTAAAATAGG
>504253
ATTTTAAATATCGTGTCGCCGCGCAGGTTTTATAC
>17914
TGAATCGATTCCAGAAATTTGGACTATTTAAAATC
>5191
CATTGGTTTATACTACATTTTCAGATGCAAATGAT
>240194
GAGCTTTTGAGGACGGTCTTATCTATGCAAATAGA
>595273
CGTATTTGCATAGAGGTCTAACTGAGTACACGGTC
>1107653
GAAAATACATTTACCTACAAACGTATGCAAATTGA
>132817
CATTTGACATGTCAACATTTAAATACATATCTGAC
>383608
CTGCACTCGTTAGGGGGCGCGACTGGAATTCAAAT
>161416
TAATTTGAATGCTGCAAGGGGGAATGCGGTTTTCG
>411600
CATTTAGGAAATTTAACTAAGCAAATGTGTTTCAT
>1133734
AATAATTTCGTCACTGGTTCAGAATGTAAATTCCC
>389316
ATTCCCCTGTCAGGGCAAATAATATGTAAATGAAT
>835365
ATTTAAATATATTTGGGATATGCGGAGCGGTTCTG
>1001660
ATTTAAATATATCTCATTGTGTATGCTGAATTGGG
>158579
GAGAGCAAGAGTGACAGCGATGTATTTCCAATGTA
>891590
GCAGAATGCAAAGTAGCTTACATAGTCAAAGCAAT
>524293
ATTGCTTGTTTGAATGTTAACTCGGGTATGTAAAG
>1116458
TATTATTGCTCGGGCCTAACGCCGACTATTTGCAT
>542009
TACGCGTTTGACAAGGAATTTGTTTATGCAATTAC
>994033
ATTGCAGTTTGAATAGCAGTTATATAGGTATTTAA
>1003332
AATTGCAGGGGTGGAGGTACGATACAAGATATGCA
>1098039
GGAGATTCCATTACAGTTGGATCTTGATTTATTCT
>1034939
TAGAGATTTAAATAATATATAAAGCATGGAATGTG
>351807
AGATTATGCAGATTATCAAAATTGCCAATGCATAT
>1130587
TAACCCCTGGATTATGGGCAAGATATTATAATATG
>543976
AATTATAATAGGGTGGCTTTGTTCTTAATGATCTC
>142720
CATTATAATAGGGCGGTAGAGGTGGAGATCTTTAT
>492601
AATTATAATACGCTGTGTTTGACACAATGTATGCG
>1093947
AAATTATAATAATCATGGACAACGTTAATAGCTAG
>19068
GTAAAGTCAACAAGCCATTAGTTATGTAAATTAAT
>895035
CAAGTATAAACTCAGAAAATGCAAAAGATTAATAT
>162082
AATGATATGGGAACTCGTCATTAAAGATTAATCTC
>101281
GTACTAAATGTAAATGTTTGTTAGTAGATTAATAT
>76895
GATTAAGTTACTTATGCAGTTTTCACATAAGTGGC
>587210
TATTAAGTGTACCTATAAAAGCTGTCTAATATGTA
>468418
GTAAGGCAAATTATTGGATCAGTATGCACTTAATT
>61395
GGACAATATGCAAAAAAATTGTCAGGCGACTTAAT
>612385
GTGATTAAGTCGCAAATCTCTTCGTTCGAATTGTA
>685139
AATTAAGTCCGGAGAATTGGAGGAAAAATATTCAT
>256766
AATTAAGTCAGCGTCTCAAATGGCCTCGATATGCT
>973283
ACTGAGGTAACGGCGTGCGTTTACAAAATCTACAT
>116233
GATGTAGATTATCGTGTCCGGGGTTCCGATATGTA
>530632
AATGTAGATGTTGAAAAAAGAAGGGAAATCGTGCT
>119953
TATGTAGATGTAAGAGTATGTAAAATCGTGATCGG
>743199
TATGTAAATAGTGTAGCAGCGGTCGTTTCACTGCC
>227481
GAATATGTAAATACCTTCCGGAAGAGCACACGTCT
>1119683
CATATGGGGAGCTTCCGAATACATTAAGGTCGGTG
>1086711
TAATGGGCTGGGTCATAAAAGCGCATGCAAATTGG
>32764
ATGGGCTGCATACTCGACGCTCCATTAGCATACAC
>1041114
GATGGCCAATGCTTAAATTTGATTCAAATATTTTG
>20994
AGCACATGGCTAATTCTATACTGGGGTATGCCATC
>483970
GCATATGGCACACTATCTTAAAGGGCTTTTGAATT
>232682
ATTATGGCAAGCTTTCTGTTTTGTATAATTATTTG
>1067321
AATGGCAAAAGGGGGGCTTTTCACCTTATTATGTA
>366383
AAGGACCTATGGATAAAAATTCCTCTAATTAGCAT
>1058687
TTATCTGCAGGTGAGGAGAGGTCTAATTAGCATAG
>1040414
CAATGAATATTCAGTATATTGGGGCCAGGGGATCG
>249712
CAAGGTGTCTGGTTTGGGGTGCTGAATATTCATAT
>494480
GGGTAGATGTAAATGTTAAGTATGACGTCGTTCAT
>46597
CTATGAACCTATTTTCCTTGGAACCTTAGGGCTTC
>976542
TTACCTCCGTTTTTGCATGAGATAGCGGTTCATTA
>371622
AATCTTGCATATTTTGCTACCACGCGTTGGATCCG
>432925
TGATCTGGACCATGAGGGTTCGAATTTGAAATTTA
>144418
CGAATTTCCATCCTCTATCGGTTTCAGGGAGATTT
>1089554
GATCCATAAGGAATAATTACGGCCATGGAGATTGC
>779195
TAAGTCAGCATAGAAGGTTATAGCCTGGAGATGCA
>118829
GATCTCCAAATCATGGGAGACTTTCCAAATTTTGC
>1009499
GATCTCATTTGCGGCTGCCTTGTTTGTAAATTCAA
>133541
AAGGGGTCGTAATGGCGTATGCAGGGGTAGATGCA
>936380
TAGGTGGTTAGAAGGCAGCATGTCATGTAGATTAG
>75268
TACCAAGCTGGCAAAATAAGGAATATGTAGATCCC
>687050
TCATCTACATATGTTAACATATGGGGCACTGTTTG
>1005735
GACTAAAATCTGGGCCAAGGTTATATGTAGATTAA
>682024
GTTACTATGCGAATGATAGGCATACAAATTAGATT
>50889
GATGAGACCGAGAAACAATATGTAAATGTGACGAT
>882716
CGGATCGTATTTTGCATTGGCGGTCGTTTTATATA
>967615
AGATCGGTGGCATTCTTCATTCAAATACGATTCGA
>379241
ATACACTCAGGCTTCCGCACATTTAAATACGATGT
>707644
GACTTGTCTCTCTATCGTTTGAATCTGTCGATGCA
>479792
GAAGCTATATGCTATTATTTGGTTAAATTCGATGC
>1002124
TGGCAATATGCAGCAACATTTCTAATGTATTCGAT
>827894
ATCGAACAGTGGAGACTTAACATGGGAATATGTAA
>1029762
AGAACCCACGGATTTTTACATATATGTAAAGGATT
>1067708
TAATTAGGCTGTTGCATATTAACGACAAGGATGTA
>1127116
GACGCACCCTGTTGCATAATTTGAAATGTGATGTA
>676215
GGCAAATACAAATAAGCAAAGTGGTTCCATGTGAT
>1118596
TATCACAGATTTTGACTAAACCTATTTTTGCTGAC
>664516
TATCACACCTTTCGTCATTACGCTGGGGAATTTGC
>594628
TATCAAAGTGTTAGTATAAATTATATTGTGTTTTT
>459161
GGTTACTTTTTTGTATCATTTCCATACTCAAATAT
>141764
AAACAGCCAAAGATTAATTAACTCTCAAATATGAT
>635009
ACATGTAAAGAGTCCCTAGTGATACGAATATCTGC
>1093108
TAGACCCGCCGTAGGGATTAATTACCGAATATGCA
>103677
CACGACGTAAAAGTAGTTTAGAGTATTAATATGCA
>497769
GAATAAATTATATGGAAACAACCGTATCATATGTT
>712912
AAACAGCATTCATTTTCCGTGGGTTCTCATATTTA
>1080136
AAAATACGCATTAGTTGGGACAAGTGTCATATGCA
>1119652
ACATATGACAATAACATTAGAATACCTTGGGGTCT
>489795
TAGACTTGGAGAACAAATTTAGCCTGTTATATGCA
>790272
CAGTGTTATTTACATATTGTGTCGTCGATCCTTCG
>364681
CGTAGTGTTATACATATTGGGACGGGTGAAATTTG
>62479
GAATAAATCCGGGACTAATTACCCACCGCACTTAC
>606604
GTAGTGCGATGGCGGCATTCTAATTGAATTTCTAT
>25927
AATTTGCATTTCAGTTTGGCATAAAGGCACTTGCG
>1035832
AAGTCAAATATTATGGAGATGAAGCATAATTTTTC
>173282
AAGTATTTTGCATAATCAATGTATCCGATCCTCTG
>821219
GAGTATGCAAAATAAGGAAATCAGGGGTACTTAGG
>1011428
CAGTATGACTGTCGAAGTTATGTAAATCACCTCCG
>303514
GAGAGGCTTCCTTAACTTAAATCGCTCACAGTCTT
>388441
GCCCAGGCGCTTAATGAGATTCTAATACGTTAGTT
>526256
TGCAAGAGGACCTAGTTTAATGTATTCAGCGCCTC
>186768
AGGCGCGGCGTCGACGTTTTACATCCGATTTGAAT
>73432
ATAGGCGCGCGGTATTTGCGTTGTATCCAAATTGT
>1030397
GATAGGCGCGACCGGTGCATAATAATTAGAGGGTG
>680826
GAGGCAGGTTCTTTTCCTATTTGCGTGAGTTTGTG
>212956
AATTAATGCTAATATACATCGTTACCTGCCTTGTT
>528846
TGGAGGATCCCTACTTTTTCATTATAAGATATTTA
>190942
AGGATATTCAAAGATGGTTTTGTTTAAATGTAGAG
>57678
AGTCAATTTGCATCAGGTTGCAAGCTCTCATTCCT
>533280
GAATTAATTGAAATTCGTTATGCGTCATTCCTACC
>469979
ATTAACATAAGTCACACGTTTTCCAATCTTTCCTC
>127693
CTTCAGAATTTGCATGATTTTGATGATTCTTTCCT
>771929
GACTCTACAATCTATGCTTTGCCTCGTTTCCTGAG
>221739
AAGGAAACGAGACGCGGGTGTTAGTCTAATTTCGA
>1028709
AAAATTTGCATGGTAATCCTCTTTGGGTTTCCTGT
>115504
TCGAACATGGGTTCTCTATTTATTGTAATTAGCTG
>17183
AGCGTAATTCCTATGGGCATGTCCGTATGGTAATG
>685846
GCAAACTACTCGCAATAGTGATTCCGTTACGCTAG
>444343
AGCGGTTTTTTCGTATAGAACATGTAAATTTCTGG
>1091416
CTAGCGGTTGCTATAGGGATTTAAATTACATTTGC
>45381
CAAAGCGAGAAGGTTCGGAGATTTAATAATATGTA
>125210
CAATAAGTAGCGTCGTTTGGATTTAAATAGAGGCT
>79283
GACGCGACGTGTGCTCTTCCGATCACGAGGCTCTT
>1001924
TCCCAGCCTCGTAGGCGTATTCAAAATTCGTCCTT
>307250
CTTAGCCTCGGTTTATGCAGATCGAATGTTAATTC
>1015432
TAGAAGCATGGAATTAAGGATGCAAAAATGTGCGT
>248638
TGCGACTTTCTTAACGTGACTCTGTACTTTATGCT
>783376
ACTTAGCATAAAGGGGTAAAAGTGCAACGTCGATT
>1099632
ATGGAAATTAGGTTAAAAGAGCTGGCGTTTATGCT
>167448
TTAGACCAGCTTATCTTCCAGCTGCAAATTATTCA
>647624
GGTAGACCACCCGGCTTTTGCATATCAGAAAGTTA
>251508
CGAATTATAGCCCGAGTATGCAAAGGTTGGTCTTG
>1088085
TACAGAATGGTTAATTGGCATAATCCAATATTCTA
>1083033
TAACGGATCGCAAGAAACTTAATTAGCATTCTTTA
>99313
TAAATTAGCATTGACTGGTTTAAATCTACTTCTCT
>622312
AGAAGGATTTTCCTTAGTTAAATAGTGGTTTAACC
>343912
GTGTAGAAGGATGGGAACGAAAATGCAAAAAGATT
>1048736
GTCAATGCAAATCGGGTAATCGTTGCGGGCTTCTT
>2090
TTAATAGTTGCATATATTATTTAAGTGGCTTCTCG
>338856
CATTACTGTGCATGTGTTGGAGGTTGAATATTATT
>1075750
TAGAACAGCGGCATAATAAATTACACAAATCAGTT
>1010490
AAGTGGTATGGCTAAGTTTATGGAAATCAGTTGCC
>498137
CAAAGCGTTACATTCTACATGCAAATAAGAGTTGG
>613016
GACTCCCGCTCCCATTAATAATAGCTTAAATTAAC
>134256
GAAACAATATGTAAAATAGATATTTCGGGGGAGTC
>786285
AGACAGAAAGATGCAAATATCCGGATTGGGAGTGC
>85394
ACTCCAGTCAATTTGAATATATCTCGATATTTGAG
>595692
ACATCCGATTCATTGGAATACTCAGTGGAGTTGCC
>81937
GGTAAATTAGCAAAAGAAATCGCGAGGGTGGAGTC
>955325
CGACCACAGGTCTACTGGACCATGTAAATGAGTTG
>180207
GAACTCATTAGTTTGTGCCGGCAGATTGTAATTTA
>945841
AGAAGTGAGACCCCTCCACCGGAGTCAAATAGTTT
>1116041
TTGACTATTTGAACCGCGGCAAATGCAAAAACTTA
>216735
GATTAATTTATCCTAATTTCCGGAAGAGCACACGT
>213410
GACGTGTGCTCTTCCGCATTTACCTCCCCGTTATT
>541676
TACGTAGGCATAAATCAAGGCAAATTGTTATTCCG
>761890
TTGAATGGATGAAACATGTAAATACAAAGTACGTT
>987407
ACGGTCCAACTCATTACGCAAATTCGGCATTTTAA
>244188
TTACGGTCAATTATGCTAAAAGGAATGTGTATTTC
>1092910
TTAATTAGATGCACGGGTTGGCAGATTGACCGTTT
>387999
CGTACGGTATTGTCTTATGTAAATTAGGAGGTGTT
>212156
GGAACGGGACGTCAGATGCAAATTTAAGAAGTTTA
>233696
TTACGGGAATTTCATTTCGAGATTGGCGTATTTGC
>528375
GACGGGAATATTACTGCATAATCATCAATGTTTAT
>528465
AGCACGGGAAGCATTGTAATTCACTATTTAGATTT
>145108
TCCACGGGAAGAATGAGGAGGAAATGCATATATTC
>26548
CGACGGCTTTCAATAAGAAGGGAATGGGTATTTGC
>126444
AATAAGAACTTTGCCTATGAAATTTAGCCGTGCTG
>4962
CGACACGCTTTTGCATATGAACAACGGGCTTTGGT
>485747
TGAAAGGCCTAATTAAGGCGACAAGAAAAGCGTGC
>1032998
GACGCTTTGCATAGAGGTTACTACCTGCTGTTTCG
>348446
ACGCCATTTAGAGTCAATTACCATATATATTGAGG
>321960
GCGAAAATTAAGTGGATATCGTATGCACTGGCGTA
>17458
ACAGTCATAAAGATGCATAGAGTCAAATCGTGGAA
>87810
ACATAAGCCCATTTGCCTACGCGGTAATCGTTGGG
>714209
AAATTGATATTCATGGTATGAGTTTAATCGTATTC
>631962
ACATACGAATACGATACGCTAATTCAGAGAGCCTT
>439245
TCACGAAGTTAAATTCCTGAGACAATTTGCATTGC
>265966
CTACACTCCAATTTAATTATGCGGTACCTTCGTAT
>309012
ACGAAGGGCTTTGAATAATACTGGCAACTTTTTGC
>316524
GAATATTTATGACTTTATCATATCTGTAAGGTAGA
>675400
GACCGTAATAATCATATCATGTCCTCAAATGTAAT
>318689
GAGACCGGTGGACGTATATTTAATTGATATATGTA
>102063
GTAACCGGTATGCAAATTTTTATTTGCCTTCTTTA
>112790
CGTAATCTTAGCAGGAGAATAAACAAAATCGGGTT
>2901
GAACATAATCACTTCGTTTATGTAAATCGGGTCTC
>1040936
AGTACCATATCAATTTAAATATCGATTTTTGGTTG
>1063039
GGACAGCAGGAATATGGAAATCTACGCCATATTGA
>877461
CTCACAGCACCCGGACAGGATGGTAATTGCATTTC
>422400
AAATCAACAAGAATACATTATCTGGGTGCTGTCAT
>195828
GTACAGCACATCACGTAATTTGCGACTGCATTTGC
>118816
AGAAACGGCTGATCAGTAAACATGGTTAATCTGTC
>697280
CTAATTTTGGTTACCGTGGTGGATAAAGAGATTTG
>79011
AAATTTTGCGAAGCGGTTTTGCATGAACTTTTTAA
>178823
AATTTTGCCTACATCTTTTAGTATTATTTTTATTA
>1105367
CAATTTTGCATTAATCTTCAAGGGGTTAATTTGTC
>19262
GCAAAGGCGAGGGGTCGATTGTGAAAAGAAAATTG
>28666
GAATTTTCTTGAGGATACGTTGTTGAAATTTTGGA
>334632
GTGAATTTTCTTACGCCCTTCGAAAGGCTTGTTTG
>145300
GAATTGTCGAGTAAGTATTTGAATAGAAAATTAAT
>1111314
TGTAATTTGCATGAGCGCGCATTTATAAAGTCTTC
>265673
AATTAAAGGTTGTAACAAGTCGAATGTTTTTACAC
>3512
GAATGTACTGGTCTTGGGACATAGTTTGCATTGTA
>381078
AATGTAAGCGTACATGTGCAATATGCTATTTACTC
>1003804
TTGAATGTAAATTTAATGTCCGCGTTTAATGTTTT
>350437
AATGAAAAAATATTTGGAAATTAGGTTATTTCTCT
>419234
GAATCAGGAGCAATGGGTGAGAATGAGATGTTAAT
>126060
TGAAGGCCCTTTGCATATGGCACAAAGCTGATTTC
>70896
GAATCAGCCGAGGCAAATATCATCATGAGGTTGGC
>213902
AAATTGCCATAGATAATTGTGGGATCTGATTCACA
>685064
CGCAAATCAGATATGGAAATCAAGACCATCGTGTT
>112278
GCATAATCACGGCGGGCATAGTCGCCAATTAGTTT
>1094877
AAAAGCAAGTTTGGAAATGAAGTTACGGTGATTAA
>844322
AATGAATATTCACGGATTCGTCATGAGTGGTGATT
>616063
TTAATAAGGGCGATACGTAAATTTTCATTGATTTC
>701363
AATCAAGGGGCTACAGTTTGTATTTACATTTGACG
>518421
GAATCAAGCGGTGACCGTATTCAAATCGATTTTAC
>304790
ACTTTTTTTGCGTTTTAAATTTCGGGGTCTACACG
>136385
GCATTTTTTTATCGAGGCCTTACTAATTTTATTAC
>270779
AGGCTTTTTTTAAGACGGAATTATCATACTTGGAC
>1025902
GATGTAGATAGCGATACGGCATAACAAAAAAGCAT
>488441
AGGGACGCGGAATTTGGGCATTAACAAAAAATTTG
>1048215
TGGGTTGATGTAATCAGTAGATAGCACAAAAAACA
>899626
GTTTTTTGTCTAAGATTTACATCTTAAAGCGCTAT
>399214
ATATTTTTTGTAATTATAATTCAGGAGCTAGCAGG
>736815
ATTTTTTTTGGTTACTACCGCTTTCAGTTGATTTG
>615145
TGTTCAAACAATGCATAATCCGGCCAAAAAATGCA
>168833
TTTTTTGCTGCTTTGCAAGTCCTATTCCACGTGTT
>850304
CTTTTTTGCGAGGGGCGATATGGAGAGAATTTTCA
>41987
ATTTTTTTGCCTATTTTTTCGTTGCTTTTCTTATC
>691008
GCATTACCCGTTTGTGGTCAAGGTAGGCAAAAAAG
>255960
GCGCTTTTCATACTACTTCATCCGGCAAAAAATCC
>6517
GGTGGTCAAGGAAATGTAAATAGGGCAAAAAAGAG
>654372
GGATTTTGCATATGGATTCGTCGTGGCAAAAAATG
>164967
TGTTTTTTGAATGTTTGTGTATGCAGCTTCTACTA
>1019029
CTTGAGCGACTGGCTGGCTTTTCATATTCAAAAAA
>10120
AATTTTTTGAAGTTATTTAAATGAGAAAAACAGTA
>1012376
AGATTTGCGTGCCTTGGGAATTCAGGGAAAAAAGG
>819767
GGTCGCATAGAAATCGAGTAATTCTGGGAAAAAAG
>751913
CATAAAATATGCTTCGGATGCACGTGGGAAAAAAC
>906091
GTCTTTTTTTCCATTTGCATGAAACGGGCCGCGGC
>564166
GCATGTGTCCATAACTGTTCCATGGAAAAAAGTTG
>471334
ACATAGGAGCGACAGTACTTTATGGAAAAAAGACC
>845917
GATTTTTTCCAGGGCGCGCGTGTCTTGTTTATTTA
>1007249
GTTTTTTCCAGAGAACCTCTTTGGCTAAAATCCAT
>470102
TTTTTTCAATTAGAATATGTTTGGTTGGGAAAAGT
>1062592
GTTCCTTATCTATGCGTAATGAAATAAAAAATGTA
>1056048
TTAATTTGCATAGCTGGTTGCACATAAAAAAACTC
>596637
TAGGTAGACATATTATTTGATTACGTAAAAAATGT
>360331
TTTTTTACGCAAATTCTGTCTTTCGGTCGTCTGAT
>921447
TTTTTTACGCAAATTCTGTCTTTCGGTCGTCTTGC
>1029091
GTTTTTTGTGCTGAGGACATAACAAGGAAATGGAG
>897682
AAAACAAAGGCTCAGAGAAGAATCATACAAAAAAG
>398640
TAGAGGTGCTTGCATAATTCAGATACAAAAAGGAG
>736870
GCCAGCAGAAATTAACATACATATACAAAAATATG
>708515
TATGGGAGAAGAAGAAAATAGCGATATACAAAAAA
>312929
TTTTTGTATAACGGTGTATACTATATTTGCATCTC
>934254
AATTCCATGTGCCTTTCCCTAACCTACAAAAACAC
>583073
GGTTTTTGTACTGTCAAGGTATTTTCCTCCATGCA
>294012
GCTTTTTGTAAATACAACATGTAGAATATTATGTA
>587479
TTTTTGGGAAATGGAAATTTTTAGAAAGTATTGAA
>1064896
TTTTTGGGAAACGAGTTTAGCATATTGACTTAAAC
>1046485
TTTTTGGCTATACCTATGGTTAATTTGAATAGGAC
>565948
TTTTTGCATTTGAGGAATTAAACGTGCATAGCTCA
>176620
GTTTTTGCATTGGCGGGCGATCTTCGTGAATATTT
>51402
ATTTTTGCATTATGCTAATAATAACGTGCGCACTC
>698074
GCCTGGAATTTATTTGGCTGGGGTAATGCAAAAAG
>523341
TCTTACGTGGCTCAAAATTTGCATGCAAAAATGCC
>1075186
AGGCTTTTTGCATACCGGAGTCGTCGCAATCGTGC
>127393
TATGGATAACGGTACGGCATATGTATGCAAAAACT
>1030571
GTTAAATTTTGAATCAGTAGCGATTTATGCAAAAA
>504170
GCATACAACGGGTAAGGGGCCTCGTCAAAAATTTG
>355905
AAATAATTATAAAAGGGAAATTCGTCAAAAACAAA
>858860
AGTTTTTGACCGTTTAGTATGCATAATTGTGGTGA
>573335
GTTCCAACTTTACATAAATTAGTGGTCAAAAAGGG
>1089754
GACCAAAACTGGACTAAAATGCATGTCAAAAAGTC
>747070
GTTTTTGACACGGCCGTATTCCATATGTTGATGTC
>280628
TGTTTTTGACACAACAGTTGAGGGCGATAAATTTA
>202663
GCTTTCCCCTGATTGGAATAATTGTCAAAAAGTAG
>1094310
GAATAGTCTGCATATGCAAATCTTGTCAAAAAGTA
>475899
TGTCTCGAGGATACTCAATGCAAATTCAAAAACAT
>33172
AAAGGTCATTTGTATCTCAGCAATTCAAAAAAGCG
>545905
GTTTTTCGTCTGGGGTATTCACTATTCTATTTTAA
>233320
AGATTTCTTTAAACCCAAATGTCGACGAAAAACCG
>579857
AACGCTTCTACGTGTCAGATTATGAGGACGAAAAA
>1132233
TTTTTCGTCCCGTTTCTCATTTAATATTCTCTTCC
>504957
AGTTTTTTCGCCCTAGTGCAATAAGATTTATGCAA
>840148
TAGGGAATGTAATATGCAAATTGACTTGCGAAAAA
>221713
TTTTTCGAGCTAATCTTCCGAATTCTGACTATGCA
>901154
ACTGGCTGATTAAAATGTTCGCAACGTCGAAAAAT
>375045
GGATTTTTCGAAGCGTGCATACTTATTTATGCAAT
>84171
GGTATTTTTCCTTTGGTTGATTTACCCGTCTTTCC
>317222
GTTTTTCCTTTATACCTCTTCAAAACGGAATTTGC
>917283
AGACTAATAATATGATAATGAGCGAAGGAAAAACG
>915796
CTATGCAGGGGGTGGGGATATATAAGGAAAAAGAC
>764291
GGGTTAAGGAATAGTCTAACTGTAAGGAAAAAGAC
>1119637
AGCTAGTATATTAGCATATCTTAAGGAAAAACTGC
>211914
TACCTAGTATTCACTAGATTCGGCAGGAAAAAAGG
>105828
TGTTTTTCCTGATATCGGGCCTATGGTGAAATGTA
>732059
AATTTTTCCTCACCAAAGAATGTAAATGATGCGCC
>707312
TATGAGGGCGGTGTTGAATTACTCTAGGAAAAACG
>757642
ATCTGGGTGAATATGAAGGTACGCCGGAAAAAGAG
>126269
GAATTTGGATGTTATTATGCACGCGGAAAAAAGTC
>236232
ATTTTTCCATACCGGGGAAGGCCATTTGGATACGG
>1011018
CGCGGTCTCTAATTTAACTATCATTATGGAAAAAT
>608404
TCTAGTCGCTATAATGAGTTTCGAATAAAAATGCA
>534048
TTTTTAGCATATGGCGATCCGTTTTGCTTTCATAC
>1009455
GAATAGGTCATCGATCAGCTATCGCCTCTAAAAAT
>602534
ATGTATATTAAAATACAACGGTACGGCTCTAAAAA
>104672
TATCCCCCCCGCCGTAGGCAAATCGTCTAAAAAGC
>333565
ACGGGAACAAGATGAAATAGGGACAGAGGTAAAAA
>1052570
GGATTAGCATACGTTGGAGTCGAGAGGTAAAAATT
>1008593
AATTTGCATTGTTTGTGTCTAGAGGTAAAAATGGT
>1036142
GAGCTATAGGTATGGAAATGTCGAAGCAAAAATTC
>407103
GGCTCGATATGTTTGGCAATTGCATGAAGCAAAAA
>95224
AAAATGATACCAGTCGTAGTCAATAAGCAAAAGAA
>30208
CCCCGAATGAAATTAACATGAATAAGCAAAAGTCG
>168336
TACTGTTCTTGGGAGCATGTTGAATAAGCAAAACT
>1051732
CGGATTTTGCTTATTAATTGGTGCATACATTTAGG
>371471
CGAGGGAAATAGAGGACAGATTGAGACGCAAAACA
>142688
GATTTTGCGTCTACTATTCTAATGGATTCCAATAA
>992199
GGTCTTGATAGTATGTAAATTAGACGCAAAAAAGG
>379920
TCAACGCAAAAGACTTGGTAGGGACGCAAAACAGG
>753086
GTTTTGCGTCCCATTATTGAACGTGCATATTTAGG
>664942
GGCATGTATTTGGTTTTTTGTCCTGACGCAAAAAC
>917223
ATGCTTTTGCGTCAGAATTTTTAGATTTTGATTTT
>467462
CATTTTGCGTCACTCCATGCAAAGACAGCGTTAGT
>454765
AGTTTTTTGCGATTTGCTATTCAAGGAGATGCGTC
>135591
CATCGGCATTTTGAATACCCGCACTCGCAAAAAGG
>1116183
TGTTTTGCGACTAGTACTGGTTGTTCTGCAAATGG
>1009494
CGTTTTGCCTTTCTCCGGGTATTTAAATTTCTGGG
>509504
AAATAGGCAATTTGAATAATTAGGATATAAAAGGG
>616596
GTTTTATATAGGGATATCGGGCATGCAAATTTTTT
>1074911
CATTTGGTTTATTTCCCATTTGGGTATATAAAATA
>445465
TCATGTACATAATATTATTTTGGTTATATAAAACG
>145898
AGCGACTTGATTTTTACATTATTTTATATAAAACG
>41521
CGTTTTATAAAACTGGTACATGCTAATTTGCGGAT
>196023
ACCACGAAAGAAAGCAATATGCAAACTAAAACAAT
>355282
CATTTTAGTTTAAGTGTTTTGCAATTCGCGATGGT
>691200
GCTTTTAGTTGTCCGAGAGTATGCAAATAGACAGG
>407543
TTTTAGTTGTATTTGCATACATTAACCCCTGCACA
>532948
TAAATTTACATGAACGTTAAACCAACTAAAATAGC
>546445
CTTTTAGGCCAGCGTGTGGAAATTGGATATATGCA
>554859
GCATCTGTACATGCGTGCAAAATGCCTAAAACCGG
>232274
TCGATTTTAGGCATGATTAACATATCTCCTCTTTC
>795735
CCCGACGCACAATTAGGTATGTAAATGAGGTAAAA
>1113191
AGCGTCGAACACTAGATTTGTATAGGTAAAATAGA
>25498
TTTATTTTACCTAGTTTGCAACAAGTTCATTTAGA
>1111597
ATCACTCCCGACTGATATGTAAAGTAGGTAAAACA
>499421
GTGGTGGTCGGGTCGCGGAGAGTAGGTAAAATTCG
>748329
TGGAATGAGAAGCTCTTTTACAGCGGTAAAATGCA
>185722
TTATGTAAATTTATAATGTCGATCGCGGTAAAACG
>1071384
AATCTGGAGTCAGGATTATAACGGGCTCGGTAAAA
>228415
GGACTTTACATAAACAACGCGCAGGGTAAAAAGTG
>562284
CACTTTGACTATTCATATATAAAATAATGTAAAAC
>678233
CCTCGCCCTATTCAAAATCTTAGGCTAATGTAAAA
>1109316
GTTTTACATTACATAACATGGCCGAATATAAAGAC
>509454
ACTTTGCGTAGTTGGCTATCTGTTAATGTAAAAAC
>57196
TATACAATTTGAAAAGGAGCCATATGTAAAACTGG
>902328
GGTAACGTAATGCAATTTCGTCCATATGTAAAACG
>192408
TTTTACATATCTTGACGAATTCGAAGCAAATTGTT
>384454
AGTTTTACATATCTGTGGCCGGGGTTCAAAGTAAG
>1053006
AGATTTTACATAAAGTAATTTTCACTAGTTGCCTG
>352529
GGAGGAGGGACCCTAGGCAAAATCATATTTAAAAC
>1005101
TTTTTAAATAGTTGCTTGACGTGCGCTAGCATGCA
>726682
ATTTTAAATACTTGGAAGTAACATTGAAAATGGTC
>271040
TGGTCTGGGTGGTTTCCTTAAGTATTTAAAAGCTC
>154073
CGGTTTTAAATACTAATGAGCAGGCCGTTACATGT
>293210
ATTTTAAATACGGTGGGAGTAGTTCTGGCAATCGA
>928262
GATTTGTTTTATAATTGGGTATCTCTTGTTTTTTG
>845488
GCATTTGTTTTAGTCGTTGGGTATCGGAAATTTTT
>452013
AGGTATAAGCAAATCAATGGCTACTAAAACAAAGT
>810304
TGTCTTTGTTTTAGCATCTACAACTCAATTTGGAT
>1111061
CTTCTTTGTTTTACTTTTTAAATATTTATTTTTTT
>1058402
AGTAATACTGTTATGATTATTCATGGACAAACAGC
>289704
GGTTTTGTCCAATCTGGAACGTGTTATTGACGTGA
>288379
TCGTTTTGTCCAACATGCAAATATTCTACTGATAC
>40643
TTGCACGGGATTCAGATGAGGTGCGATACAAAAAG
>1070991
AGTTTGTATCGATAATCAATGCAAATGCTCTTCCT
>395201
AGTTTGTATCGAATGGCATGGCGGGAATTTGCTTA
>186318
TTTATTTAAAACGACGCTAAAAGGATACAAAGCTA
>514927
ATGTAAAGTAGCGCGGATTTTTCGGATACAAAAAT
>876526
GCACTGATCACGGTAAGCAAAAGGGATACAAATTT
>520489
GATGAAGTATGGTATTAAACTTGGATACAAAGGAT
>484944
TGATTTGTATCATGAAAGCCGAATATGTTAATTCT
>89177
TGGTTTGTATCACGCCGGAGGGTATTAGCAGCAGG
>399249
ATGTTTGTATATTTTGTTTCGTGTTGTCAAATCTC
>121114
ATTTAGGTGGCGATATACCAAAATATACAAAAGGC
>1084230
TAACTTTGTTTTGCATCGCGAAATATACAAATATG
>1072766
GTTTGGGGTATGTAAAATAGGCTCTGCATTGGAAT
>317849
GATCCACCCACTGGGAATTTGATTGATAGCCAAAT
>38417
CAATGGATCATGACAGAGGAGTTGATAGCCAAATC
>636554
CATATTTGGCTAGCGGGGTGTACCGGACATATCTG
>725512
GGGATTTGGCTAGAGAATATACGCATCTATAGGGA
>189104
GGTAACATGAGCATTTTACATTGTTCTAGCCAAAT
>626636
TTTTGGCTACGGGACTTACAGCAATACGACCTCTT
>120288
GATTTGGCTACGGATGTTCTTCATGTTCACTTTTG
>338097
GCTATTTGGCTACGGATATCATTGGAGATTTCTCG
>400847
GTCTAATTCACAAGATATGCACAGCGTAGCCAAAT
>44873
TATATTTGGCTACGACATTGAAATGATCTGGACCC
>287503
ATTTGGCTACAAACGAGGGTAACTCTCAATACGGG
>141566
TTTGGCTAATTTGCGTTCCTGGCATGGGATAATGA
>1116616
TCTTTGCTGTTGATGGATGAATAGAAATTCTCGAC
>353521
TTTTGCTGTTCAAATCTTTTATGGTCAACAGTGTG
>17115
GGGTTTGTTCCACATGCTAATTCACAGCAAAGTGC
>124633
ACCTGAATTAGAAACTAACATAGAATAGCAAAGCC
>512612
GGGTTTGCTATTCCTTTATATTCGTGGATAATGGT
>67204
TTTAGTATTATTCAGTCGCGGGAATAGCAAATATC
>853415
GCACTCCGGGGAATTATCGTTCGGGAATAGCAAAT
>959735
CGGGCCTCGCTTTGATTTTGAACGTAATAGCAAAT
>992471
TGTTTTGCTATGTAAATGTATCTACTCCGATCTTC
>1062367
ATACTTTGCTATGTAAAGTGCCTGTGCTTTTCGGT
>221572
GTATATGTTTACCTCCGGGTAATTGGCATAGCAAA
>234392
CGATGTCGGACTCAGGCGATTTGCATAGCAAAACT
>1087879
GAATTTGCCTATATGCAAATCTGAACTGTCACGTC
>1067480
GAATTTGCCTATATGCAAATCTGAACTGTCACCTC
>638106
CATTTTTGCCTATAGTTTTAGCAAATCTCGGAGGG
>1040111
GTAATGTGCTTCTAAGTATTTCGCTATAGGCAAAT
>876271
GCATACGTCCTTCAGTACAATGGTATAGGCAAAGT
>446671
AGACAGTCTCGACATCGAATGGTATAGGCAAATAC
>114590
GGGTCTGACGGTTTTAGCATAAATTATAGGCAAAA
>234008
CTCGGCCGCCCCAGGATATGTTAAGTAATGCAAAT
>601823
TAGTAACTATTCTATGAGATAGTAATGCAAATATG
>945702
GAGACTTAGCAAACAGTTCGATAGTAATGCAAATG
>250163
CAAATTTGCATTACTAAATCAGGCTCTACTGCAGG
>176614
GAATTTGCATGTGTTTTTGTCTCGGCGGTTTAGTT
>688348
TATTTGCATGTACAGTTTAGAGGAATAAAATGGGT
>800201
ATTTGCATGTACACAAACTGTAGGGCTACCACGAT
>1124827
CGTTTGCATGTAAGTTTTATACGATTAATATTGGG
>327574
CGTTTGCATATTTCTCGTCCTACTTATAGACTGCA
>255843
TTAAGAATGTCCACTTTGTCGGAAATATGCAAATA
>129726
TGGCTCTCTTGTAATGTAATTAATAATATGCAAAT
>217220
CCCTTTGCATATTAATGTAGACCGAGGTCCCTTCC
>518116
GATCAAGTCTCATAAGGAAAGGTTATATGCAAATC
>1025536
CATTTGCATAGGAGTTGTGACTATGTCCGCGGAAG
>1024764
GAGGGGGCCGGGCATTTGCAGATGGATTATAAAGT
>880414
ACATTTATAATAGGAAATGCGTCGAGTATAATTTT
>233359
ATTTTATAAGTTGGATCATCCTATTTAAATTAGGA
>410023
ACATTTACGTGCACGCATGTGTTTTGCATACCGGG
>364522
CCTTTACGCAAATAAATGAGAAGGCTGCAAATGTT
>848198
GTATCTTCCGCGGATTAATAGACTTTGCGTAAACG
>331548
GTAAGACATGTGTTTGTTTTATTTTGCGTAAATAC
>1083290
ATATTTACGCAAAAAGAGATGTTATTACAAATCTG
>397005
ATGTAAATATTGACAGAATGTGAATCGTAAATGGG
>357423
CATTTACCGTTAATAGGGAGTAAAGCGACTAATCA
>280226
CTTAAATATGCAAAGGTGGTAGGCACGGTAAACGC
>244887
AGAATTTACATATCTTGCTAAGTCAGCTTTAAGAG
>895018
AAGCGCCGGCGCTGACATCAAGATATGTAAATCTA
>1024798
GACTGCGCGATGTGCTGTGAGAGATATGTAAATTC
>1106259
ATTTAACGGGTGGCATGCAAATCAAGGACCAACGA
>406661
ACTTTAACATAAATTGACAATCATGTTTGCCTGCC
>427223
TTTTTTAACATAAATTAATGGGAAGTCTGTCGAGA
>1088609
GTTCGCGTGTTATTTGATCCCCTTTATGTTAAATA
>537149
ACCCGGGTTTTAACAAAATTCTACATATTTAAATC
>552292
TGGATCGAAATAGGTGGCTGCCTTTATTTAAAGTA
>1000380
CATTTAAATAAAGCCTCCGGATTAAGATAGTTCCC
>418664
ATTTAAACGGCGCAAGATATGGTAATAACTAAGGG
>1120871
ATTTAAACGGCGACGCATTAAGCATTTGCATTGCT
>550022
CATTGTTAAACATTTGAATATAAGGTTAGTTTTCC
>736146
ACCTTTGTTAAACAAATCTAAGGGTGAAGCCGATC
>940587
CACCTCTCGTCTTGTCATTCCTTTTTAACAAATGG
>842497
TTGTGTTTTTCCTGCAATTTATGTAAATGTAGCCC
>650018
GATTGTGTTTTTATGTTTGCTAATATGTAAATATA
>688806
GCTTTGTGTTTTGGATGTAAATCTTGCTGTCCTGG
>1062349
ATATTTGTGTTTGTATGCAAATGATGGTCCTTTCT
>668082
TTTTGTGTTTGGTTAGCGACTGTTCTGTTTTGCCT
>197533
TGTTGTGTTTGCTAATGGATCATTCTCTCTATGCA
>1102145
TTGTGCATAAGAGCCTATTATAATGAGTAGTCCTG
>163610
GGTTATAGCTGTATATAATTAGCGTTTGCAGACAA
>220151
TTTGTCGATCTACGGGTTGAATTTGCATTCCATTA
>832447
ACCTATGTTTTATGCTAATGACGATCGACAATTTC
>259087
CTTGTCGATATTAGTAATTAGTATGTAAAAGTCCC
>252143
TTATTGTCGATATTAACATACCGACGGGACGGTCT
>337500
GTTGTCCAGAACTTGCGGCTTATATCGTTTTATGC
>1072271
GGGTTGTATCACGTTCAGTTTTATCCTTTTAACAT
>1050723
TATTTGTATCAATGAGATGGATATCATGCAAACTT
>680767
ACATTATGGTAAATAGCTGAAGTACCCTACAAGCG
>361912
TTTGTAGGGACAATCGGATGAAACTGGGATATGCA
>236336
CAATATCGTGGATCCGATGTAATTAGCCTACAAAC
>590171
CAGTTGTAGGCGGTGATTTACATGAAGAGCACACG
>1044234
GTTGTAGGCCTGTATTCAAATCGCGCGCAAATACT
>1117061
CCCTTGTAGGCAAATTATTATCGGGCTGGAATGTA
>590222
CATGTTGTACGATAAACGGCCATATTTAAATAGGG
>809918
TTGTACGAGGAGTTTCTGAATATGTAATTTCTAGC
>926038
TTAGCAGCCATTGCATAATTACTTGTCGTACAATG
>264488
ATTGTACCTGCTGTGAATTAACATAGATGCATCTG
>314394
CATCAGTCGTGACGTGTATGGAAATGCAGGTACAA
>1054312
GAATCGTATATGCAAATATGCGGAGGTACAATACG
>854898
TTGGTATGAGAATGAGATTCATGAATAAAGAAGGG
>1093200
GACTTGGTATCCTGCATTTATTTCACGAAGGAGGA
>307735
CTTGGTATCCGTCGAATTTTAAATATCGTCTATTG
>689069
CGATGTAAAACATATAATAGGGACGTACCAAATGG
>142873
GCATTTGGTACGGTGTGTCATGTAAATTCGGTAGG
>426730
GTATTTGCGTGTTGGCATAATTTCAATCCAATTCG
>356555
CTTGGAATATTCTAATGAATTAAAGACGGTAGAAT
>388406
AATTGGAATATGCATGACAAACTGGTGCTATAGAG
>323491
ATTGGAATATGCAAACTAGGAACTCTGAAACGGAA
>80932
GTACACCCTTACGATGTAAATGAGATATTCCAATG
>1027897
GGTTGGAATAGTTACGTATTTAAATTGTCCTATCG
>1124875
CGCTGTTGTTTGGTTATCCCTCTGAGTACGCAAAA
>679712
TTGCGATTGTTCACAGGCTCATATTTGTTAATCGT
>161208
AATTAACATATTAATTGGCTTCAGCGCAATCGCAA
>304876
AGATTATTATAATAGTAAACAGTAGGGGCAACAAT
>165972
GAGTGAGTGCTTGCATATTCATTAGGGGCAACACG
>101494
CGGTTAATTTTAATAATTGATTAGTTGGCAAAGTG
>146477
GAGTCCGAAGTATGGTAATTAGCTAAGGTTGGCAA
>466736
TATTTGCATGTCATGAAGGTGCATAGGTAAGACAG
>160697
TTTTTTGCATGGTCGATGGAAGTTTACAAGCGCCC
>334339
GACTGGTGCAAATGCGAATAGGACCATGCAAATTG
>72363
AATTTGCATGGTCACGACCCTTTATGCCCGACTGC
>696227
CGTTTTGCATGCTTCTTCACGTTACGTAGGAAGCC
>391455
GTTTGCATGCTTCGAATTTGGAGACCCGATACGTC
>1010320
CGTGGGGGTTGAATCAATACGCTGTCATGCAAATC
>157216
GATTTGCATATTTAATACAAAGATCCGATCCGTGA
>176848
ACTGTCCTGATTATACGGTATAAGCATATGCAAAG
>903119
GTTGTGCATCCAATTATCGTCAGGCATATGCAACG
>284893
TTGCATATGCCTAGGCGTCTAAGGCGAATTTAGCT
>435431
ATTTGCATATGCCTAGAGAGGTGTCACGAATATTG
>634129
CACTTGCATATATATCATTAGCACGATATAGGTCA
>318408
GTTTGCATATAGTTTTCAGATCTTAGCTCAGGAGT
>5958
CTTTGCATATAGTCGAAGGAGATTTAAATGTGTGA
>149081
GCTCCTATTTGAATATGTTAGTACTATATGCAAAT
>209870
TATTTTGCATAGGGTTGTTTGTGTCTGGAGGTCTT
>120876
CGAGCGAGATTATTTTAATGTCGGTATGCAAAACG
>588244
TTGCATACATCTCACGCAACGGCAAATGGACGGGA
>241804
CAATGCATAGTGAAATGTGCGATGTATGCAAACTA
>614659
CTAGTTACTTCATGCAAATGGATGTATGCAATTTC
>1047359
TTTTGCATACATATCAGAGGGAGATTGTCACGTAA
>851948
AAATTTGCATACATACATATACAGTTTCGGCCTGC
>1052156
TTTTTGCATACATAATATCAATGAAACGGAAATAG
>598440
AATTGATTCGTTTATTTAAATCGACGATCCTAGCA
>1038439
CAAGACTGCATTAATTGTCTTCAGACTATCAAGCT
>1119360
AGTTGATAGGGAAGGTGTTTGAATAAATTTCATTT
>257386
TTTTTGAGCATTAAAATTATTCATTGGGACAAGAG
>681540
GCTCTCCAAACCCCAATTTGTATTTTTGCTCAAGT
>43961
CTTGAGATGTTAATGGGTCCCGAGGTTAGAATTAT
>76136
CCATAAATTTTCCCGATTTGCACACCTCATCTCAA
>4004
TCTGGAATAATAATGGGAGATAGGGGATCTCAAAA
>692069
CGGCCCGTTTCGCAGGTTCGCAAGGGTATCTCAAG
>141533
TATTTGCTGGTAGGACGAATAATTATCTCAAGGAG
>688444
TGCTTGACTTATGGTAAATCATCATATCCTTCACT
>1121697
ATTTTGACTTAAATCAAGGCAGTGGGGAATATTTG
>771570
GATTTGACTGTCTGGGCGGCCGGATTATCTGATGG
>466462
TGTGTGCTACCCCGTGGCGGCTCATTGACAGTCAA
>572697
GATACGAAATTTACATATGGGATTCTAGTCAAATC
>513576
TCCTCGGATTTTTAAATGTCGTAGTAGTCAAATTG
>282572
GGACCTATCCATGCATCGCCTATTTGCATGTCAAC
>780944
GCTTGACATCTTTTTGTTTAACAGATTTCTTGAAG
>1025414
TTTGACATCGTAGTTGGAATACTCGCCTTAGTCTC
>104140
TCAAGGCTCCCGGGGATGATTTGGATGTCAAAAGT
>770348
GTTGACAACTCTAGATCTGTTTTCGTATTTATTTA
>256697
GCATAACGGTTTTATGACTTCCGGAGTTGTCAAAT
>11080
ATTTGAATTGTGGGTAATTTACAGCTATTTGCCCT
>1104203
CACATATTTGCATTTGGCGAAGCCACAATTCAAAG
>906012
ATTTGAATGTCCCGGGAACATATACATAATCCATG
>797255
GTTGAATGGGGCATAATGTAGGTGCTGGAAATTTG
>185455
TTGAATGGGAATGCATAATTCTTCATAATTAATCC
>512871
AGAATTGAATCATTTAAATGACCATAAAGTCAGCC
>843619
CTTGAATCAGTATTTAGTGACGTTGAAATAATTTT
>829896
AAGCTGCAATTTTAATGGAAATCCCTGTGATTCAA
>680123
ACGTGCTTTTATGTAAATTGAGAATTGATTCAACC
>201718
TTGAATACGGACAAGTGGACCTAAGAAGATAATGC
>162331
ATTTGAATACGAAGGAATGGGCGGGTTTATTTTTG
>51640
GGTTGAATACCTATGAATATTTAGTGTCAGAAGGG
>1008603
GCTAACGGCCTCTGGGTTTCGCGGTATTCAAAGAG
>616076
GCAACTTGGCTTATAAACAAATCGGTATTCAAGGG
>936268
TAACTCGATATGTAACACTTTCGGTATTCAAATGC
>1066275
ACATTGAATACCCTTACTTCCGATTGCATACGCTT
>1062187
AGCAGTAATATATGAAAAATCCCGGGTATTCAAAT
>187909
ATTGAATAAAGAAGGTCCTTTGCATTTTTACATAC
>287277
CGTTTGAAGTTTGTATTTAAATGTAGGACAGTTAG
>202342
GTCTTGAAAAAATTTGAATATTTATTAGAGGCAGA
>256872
TATTTGAATAGATTGCAGTCAGTAGCAAGAATTTT
>288827
ATACTGTGGTACATTTTGCATTGTATAAGAAATGC
>1083661
TCTTCTTAGTCATGTTTCTGATTTTGAATTAATTA
>321509
ATTATTCCCGATTTCCATATTTATTCTGAGAGAAG
>284924
GGCGTTCTCTATACCAAGCATATATTTGACATGTT
>566465
TGCTTCTCTAGTAGGACAATTTACATCTTTACGAG
>834823
AGAGAATGGTGTACGAAGTAAAAGAGGAGGAGAAA
>411300
GGTTAGAGGCGCACTGGTTTTGAATAGGAGAAAGG
>346247
TTAATTCAGATATGAATGTCAAGTAGGAGAAACCG
>1053054
ATTCTCCTACCGGGCGGACCTACGACGCTCTTTCC
>1097913
TTCTATTCGAATTATGCATGCACGGGGAAGAAATC
>694819
TAAATCTGCATAAAGGAGAGTGTATAATAGAATAG
>878427
CTTCGGGGGGGAAGCCATGGCTATTTTCGTTAGCA
>57106
CTAGGTATGATTGATTTGCATACGCGCCCGAATTT
>1096980
TTCGGGCGAACTTAGGGGATTGCGCGTAATATGTA
>77572
CTTCGGGCCGATTAAAAATATGCATGTATTATTCC
>449884
TTTCGGGCCATATGTCGGACGACGCCTTCCGATCT
>688963
NTCTTTCGGGCATGTTAATTCCCACAGCATCTCAT
>388395
AGTGTTCGGGCAGGGAATATTTTCTCTCGTAGGCA
>182811
AGATGCATAGCTAATGGAAAGTGGTTGCCCGAAAC
>237937
AATATTCGGGCAAATTTTTCAAAAAAAGTCAAAGT
>391840
TCACGTAGGGCTATTAATGCATTGTTCCGAATGCA
>427691
GGCCTTCGGAAAGCATTAACATATTCTGTTCAGTC
>508729
GCCATTCAAATTGTACGGTTTTATGTGTTTCCGAA
>953873
TTCGGAAAATTTTGGTAGTCTAGTCAAAGTATGAA
>261220
AAGTTCGCTTTTATAATGCGATGGCATATTATAAT
>484030
ATTCGCAACCTTGGTCGGTACGGGCGGAACCGGCG
>987346
TTTCGCAAATCACGCCCCCTGGTGCAGCTTTTTTC
>501566
GTCTTCGATTTGTGTCCTCAGATGAAATTTATTTG
>338453
GCATAACGGCAGGGCTGTATCGGTGTGAAATCGAA
>1016549
TGCAATTTGTGGGGTTGCTAGGAGAATCGAAAAAA
>970529
CTAAGGAAGTACGAGTCTGCATGTGAATCGAATGT
>318049
GATTAGGAGTTTTTGGGTCGTTATAATCGAATGTA
>241171
ATCATTCGAGATATAAATTAGATTAGGTCTATGCT
>53239
GCAAAAATTTGCTTATTTCAATTAAGTCGAATTCG
>511097
GCATTCGACTAATGAGATTAGAATGGAGATATTCA
>964311
ATTCGACGTGCCTTTTATCAGGATGATTGTGGCGG
>1012906
ATTTCGACGATATGCAAAAGGCGAAGTGACATGTG
>23747
ACATGTCACTTCGCCTTTTGCATATCGTCGAAATA
>133900
AAATTATCCAGGGGATCAAGTGCTTTAATTCGAAC
>123244
TTCGAATGGGTGACCTAGCTCCTTGAGTGCCTGAT
>515653
CGTTTCGAATGCAGTGCGATACTAATGAGTGGCTG
>663683
ATTCGAATGATATCTATGTAAAATGGACTTTGCAT
>1068625
TTCGAATCGCCCATTAATTGGATGCTGATTTTTTG
>451434
GTGCCTACTCGGTTAATGTTCGGGGAATATTCGAA
>438403
GGCTGACACTCATTCAGATAACTTGAATATTCGAA
>1029918
GTCAGGAAATCAGGCCTGCATCGACTATATTCGAA
>105659
TCTTCGAATAATTAAAAACGAGATAATTGTCCTTC
>841084
ATCCAGATATGCTAAATCAATTCATTATTCGAAAG
>336174
ATTCGAATAATAATTGGAATAGGTAAGAATAATGA
>685351
TTCCTTTAGTCTAATTAATATACCGAACAATGGTT
>343211
GATTTCATATAGATAATTGGGGAAATAAGGAACAT
>814392
TTCCTTATTTACGTACTCTCGCATCTCAATACGTT
>1019374
ATTCCTGTGAGATAGATTCGTTTGGTTGCTATGCA
>1102263
TGTTTCCTCGAGTTTTGCTTACCACGTATTTGAAT
>435704
AATTCCTCGACGGACGAGTACGATTGAGCGCGGTA
>966331
TAACAAGCAGTATTCAGAAAGGTTCGAGGAATTTG
>1118733
TTTCCTCCTCCGTTGAAAATAAATTTGGCTATTTG
>259146
TCGTTTTATGCCGGCATGCAGATGAGGAGGAATTC
>611060
CATTTCCTCCGGACGGTAATCGCCTTTAAATATCC
>711131
GCTTTTCCTCCGATACTTTAATAAACAAGTGTTTA
>42519
TCTTTCCTCCCTCCATCGCTCCCTCCCTCTCTGTC
>485982
TTTTGCATATTTGGCAGCGGGTAGGTAGGGAGGAA
>1075323
GGTATTTACATAAAACGTAACACGGGGAGGAAATA
>877952
CTTCCGTCAAGTGGTTGAGCCAATTTGCATTTTTC
>137123
TGCATGCATTATGTTAAATCTTACGTTGACGGAAG
>521641
CGTTTCCGGTAGATCAGAGCGAATTTTGTATGCAA
>356491
CGTTCCGGTACTCTAATTATGTCGGCTTAGTTATT
>531615
TCATTCCGGTAACTAATATGTTAATCAATTCGGAG
>816532
ATTTTCATGTCGCTTAAATTGTACTAGTATATTTG
>200011
GGGTTCATGTAAATGAAGGCGTTTTGCTCTCAATG
>339481
CATTTTCATATAGACGCAAATCTTTATTTAATCCC
>1082263
TAGTTCATAGGTTTGAAAAACAATTTGCATTAATT
>457131
CACTTCATAGGCAAACCAGGGCCGACGATTTACAT
>264626
GACGTGTGCTCTTCCGATCTTTCGTCCTATGAATA
>1076432
CTTCATAGAGTTGCCACTTTAAATTTGCATAGGGC
>73711
AGGGCTCGGGCAGTACGGTATGCTAAGTATGAAAG
>222296
CGAATTCATACTATTTTTTATTCGCATGTGATGTA
>651797
CGAGGGCACCCATGGATTTTTCCAGGGCGTATGAA
>193302
TTCATACCATGATTACGTATCGGAATTTGCATGTC
>12145
GATCCCGTGATCATTTTAATAACTGTATGAATGCT
>42253
GGTTCATATGGTAATGCTTGTATCTATTGTATGAA
>453409
AGTTCATAATTAATACGATCACGGTTTGTCATGTA
>240837
AAACGGACGTGGACGTTCGTTCGGCATTATGAATC
>830273
ATCTCAGCCCGTAAACTCTAAAAATAGATTATGAA
>781580
TTTCATAATCAGGGGTAGGAACCGTAATTACCTGG
>187646
TTCTGCAGCTCGGGTTCCTCAAGGTAAATACTGAA
>1058029
ATGACGCTTTTTTGCATAGGGTGGGGAATACTGAA
>901823
GAATATGCAAATCCATGAAACAAACTATTCCTGAA
>34518
TGCATTTGCGCATTCAAAACGGGTTCCTGAAATTT
>547166
GACGTGTGCTCTTCCGTCACGGTGCAAGTGAACGC
>1047087
GTCGGGCGGTTAAGAGTATGTTAATTGAAGTGAAT
>60992
GGTCCACAGCCGGTTGGGGAGAGACACAGTGAAAC
>1108205
GCAAGGCATCGAAGTTTTTGCTAACGACAGTGAAC
>160780
CGTATTCAATCATGTCGTTATTTGTTTTTTATGGT
>1053963
CACCGACAGGCCTTAATGACGATTGAAATATTGAA
>340917
GTTCTAACGTAAAAGGCGAGTATGTAAATATTGAA
>688106
CAGACGTTATCCCAGTATACATGAATATTGAATTT
>1056602
CGTATAAGTCCCCTGAAGTCATGAATATTGAAATC
>1043118
TATACAAATTAGCAGTTTATGAGTGGTAAATAATT
>613781
GTTTATTGGGTGGATTCAGGGGACTTTGTTTAAAG
>1117635
CTTATTGGGGGGAAGGCAATTATTCATTTTATTTA
>1023617
CATTATTCACCCCGGTGCAAGAAACTGATTATGCT
>649534
TTATTAGTCCAATCAGGTATATAGCGACATTTGGG
>565634
CTCTTATTAGTATTCAAATATCCATTTGCCAGTAC
>466188
GTACAAGGGGAGAGGGAATATTTTACTACTAATAA
>317920
TTATTAGTAAATCGAGGGAGGCAAATTCAGACGTC
>225461
TTTTATTAGGGACGGTGTAAGGGTGCTATTAATGT
>732320
AATTATGGGCATGTAAACGATATGTTCTGTATTGC
>559501
GTTATGGGATTAGCTTATCCACTGCATATGATTCT
>108423
TATTTATGGGAATGGTATAGTCTGATTTGCAACCA
>381934
GAATAAATTTATCAGGAGAATGGGCATTTCCATAA
>490335
CCACTCACACGAAATTATCATTAGTGTTAGCATAA
>694075
CGGTTATGCTAAACGCTTTCGGGATCTGAATATAT
>96117
TCTAGGATTCATCGTCTTGCGTTTTAGCATAATAG
>1083393
ATTATGCGTTATTTAAATAGGACCTCGTCTTTCCC
>186757
AGATTTATGCAAAGATAGGTAGGGTCGAACGTCAG
>709375
TCTTATGCAAACTAGTCTTGATACTCTTAGCCGGC
>379698
TGGGCACCCCCGATTTACATTTATGAATCATAATC
>781407
TTTATGAAGTTTTGCGTGATGCAAGAGTTATGCGT
>821175
GTGGTAATTTCCATAAGGAGATTAGAGCTTCATAA
>460656
AGATTTATGAACTGAATATTCATGAGCTCTTCCTC
>655664
TGAGCCCCGTGATTGCCCATACCGTGAGATAATTG
>162113
GCCTTATCTCAAAATTTAAATACGAAAGAACTATG
>1022728
CTTATCAGGCACTGTATAATGAAGGAATAGATAAT
>181247
ACTATAAAGGGGAGACTACGGGAATAGATAATGCA
>309405
GCGGATAGTAGTTTCACAAAATTACTAGATAATAA
>334119
GCATCCCTTTTTGCAGTGTTTGCCTAGATAATGGG
>361315
ATCTTTATCCTAATTAACATATAAGCGGTGTCATC
>111993
TTATCCGTTGTGGGCCTTAGGCCTATTTGCATAGC
>1077177
GAATATTAATATAGCTGGTTGTAGGTTCCTATAAT
>1125772
TTATAGCTGGATATGCGACATTTTTACCATATTTA
>801635
TCATCAGACCCTTGTTTCATTAATTATTTATAAGT
>255476
GATTATAAATAATCGATTAGATTCTCGTGTAATGC
>883617
TTATAAAGTTTATACGAATTGGAGAATTTGCGTAC
>568517
GGTTCGACATATGCTAAATGGCTCCTTTATAAGCC
>1020969
GTACTGCTTTCAATAGGCTCGCAGTTTATAATATC
>355691
CCAAGGATGGGTGATACGATGCCAGATTTTATAAT
>863384
ATTAGTTTTTGGATGATCGTAAGCAAATAATCACG
>707037
AAAGTTCTTAGTGTTGGTATGCAAAAACTAAATCG
>332630
AGTAATGGGCCGCGCATTAGCATGTTAAAAACTAA
>582041
TCTTGCTACTTTACATTTTTAGCAATAACTAAGTG
>549191
TTATTTAGGCGAAGAATAAATTTATTCACTAATCT
>307157
CTGATTAGGTTTATGGTAATTGGAAGCTCACTGCG
>831733
TTTTAGGTTCTTTTTTACGCGGAAGAGCACACGTC
>278916
TTAGGTGGAATTAGCATCTCTTTTACTAGTTGCCT
>1001506
GGCGTTAGGTCTTTTTGTTAAGCGTAGGCAAAGAC
>214485
GTTCCTCAATATGCTGATCCACGACGATGCCCTAA
>444273
TGTTAGGGATACTTATCTGTTTCTGAATCACCCTC
>826220
AGACCCCTCTAAGTGATGATGCACTCCCTAATGCA
>775683
CCATTTAGGGAGAGCGTTTGATTGTTGATTATGTA
>498981
GTTTTAGGGACTGGAGTTTGAATAAATGTCGAAGT
>173982
AACCTTAGGCACGTAAAGTGGGCAGTGGTATTCAC
>801210
GATTAGGCACCATTAGTAATTTGAATGAGGCGCTT
>370242
GCCGAAATAATTAATTCCTCGACGGTCCTAATTAT
>89342
ACCTTTAGCTCTAAGTTCTTTCGTATGATAATTTC
>615895
GCTTAGCTCGACTGAGTCAATTTGGTTGTACGATG
>508608
AATTAGCTCATGAACTAAAGCCCAGTAATCATGCC
>720039
AGTACTCTCGCAGCGCACTTTGAATAGCTAATTTG
>452006
CGATTCTCATCGTGCAAATTATGTAGGCTAATTTG
>670609
CCCATTAGCATTCTAGTAAAGGGGCATAGAGATAG
>100550
CATTAGCATTCACGTGACATAGAATTAGTACCGGG
>10524
CAAATTAGATGTAAATGGTCAGCGGGATGTATATA
>181186
TAATTAGATGGTAATTAAGCCAGACATCGAGAAGT
>1012674
TGTTTAGCATAATCCATTTTCGGCAGTCTAAATTT
>541249
GCCAATTTTGCATATCGGAAATTCAGTCTAATCTG
>797841
TCCTGTCAGGGCGCAGTTAAATGAGAGTCTAATTC
>312444
AGTCAATGGACGAAAGGTTCTACGAGTCTAAATGA
>314468
GATCTTAGACTCGGCGGAATTTGCAAGGCTAATGG
>181024
AATTAGACATACTCCTTCAACTGCATATATAATAC
>25879
ATGGTTAGACAGATTTGCATCTTCACATGTAGGTT
>293635
GCAATGAGGGGGGCACTTCGGGGATATTCTAATGG
>114760
TGTTACTTGTTTTGGAGCACTCAAGTTGAAATGCA
>1084781
GAACGTATGCAAAAATGGGGTTTATTAACAAGTAA
>48661
ATTACTGTGTTGAACTATGTAAAATCCTAGCTTTT
>1063804
GATGTTACTGTCGGTCATTATTTGAATATTCTCTC
>899445
GTTACTGTATTAGCATTTTTTCGGGGATAGCTATT
>145663
CGTGCATGATTCTTCTTAATTTGTGTACAGTAATA
>656540
CGTAGACGTTCCGGCTACATAATTTACAGTAAGGG
>100536
TCATTACTGGATTTGCTTATAATAGTAGTTATGTA
>1114080
GGTTTACTGCTTGATGTCTATTTGCATCCTATTAA
>614515
TTACGTATGCAATCACTCGGCCCCCAGGTAAATGT
>461650
GACGTGTGCTCTTCCGATAGTGACGATACGTAAAT
>1130857
GAGACCGTTCGTTAATTTACATTTTTTATACGTAA
>364804
TTACCTCTTAATGACCCGGATCGATCAGGGATGCA
>285296
GAATTACCGTACACAGCAGTATTGTTTCAAATGCG
>1075761
GCAGATTAGTTATGCGATTTTCCACCGGTAAAGTC
>517519
TTACCCGCCTTCGTAGGATTTGCGATCTCGTTGGG
>674725
CTTACCCGATGTCAATTTGTTTTTAGATGAATAAT
>504185
ATGAATATCTTGTTTTTTTAGCGGAGGGGTAACTT
>1037310
AAGTGCATCTTCGTTTTTTTGCATAGGGGTAACTA
>103077
TTACCCCGTTGACGAATCCGTTAGTGTGGCTACGT
>31792
CATTCAGGGGTATGGGTATCAAATGTAAATTTAAT
>1009824
CATCTCCAGGAGGTCTTGACTGAGCGAATTTAAAT
>476777
TGTTAAATTCGACTCTTTTTATGAGGGCTTTTATT
>803282
GAATATGCATTTCAAAATAGGTAGTAAAACATGCG
>652485
TGTTTGTGCTTAATTATTCATGTTGGACAGATGAA
>1062715
CGTGTTTGTGCGGTCGCACGGAGAATGAAACTGTG
>540137
TCATGTTGTGCACATGATTTGGATTCCTTTACGCG
>73388
TGTTGTGCAATGACAGAATTAGCATGTTTCAGGAG
>444972
TATGTTGTGAGTCACTATGTGCTGACTATTAAGTA
>36726
GGGTTGTTGTGAGAGGGTGAAAAAATTATACTGGC
>992474
ACATGTTGTGACTGGGGGCGGGCGCGTAATTATAT
>373891
TGTCTGTTGTGACACATGCAAATTTATTTAAATAC
>578771
TGTTGTCTTTTGCTGACTTTGATTCCCAAATTAAG
>188876
GGAATGTTGGCATGCAAATGATTTCTAATGCTGTT
>82687
AATTGTTCATGCAAATGCATACCACACTGCCAACA
>1090045
AATGTTGGCAGTAGGGATTAGCATATGCACTTTTG
>600987
GACGTGTGCTCTTCCGATCCTGCACCGTGAACACC
>682508
ATGTTCACATGTAAAACCATAGTGGAAATATCTTC
>458126
TGTTCAATTATATGCAAACAACTGTGATTATGTCG
>347650
TGTTCAATAAGAATTCTGCTTAAGCTATTTTGCAT
>293369
CTATGTTATGGGCTGGTTAATTATTTGCAAATTAA
>172458
AATTCACATTATATGCGGTGGGGCCCATAACAGAG
>763780
CATTCTAAAATTACAATCTTGCGCCATAACATCCG
>540721
CTGTTATGGCAGCGAATTTATGCATTTATTCTGAC
>135143
GGGATGAATAAATGTGTCATGTTAATATAACAGTG
>1069686
GATGTTACCAGTTAAATTAAGACAATGCAAATTTT
>170688
TGTATGTTAATCAGTTAGTAGGTCGAAGTTTTTAT
>9877
TGTGTGGAATAATAGTATGTTAATATCTGGGCTGG
>130938
GACGTGTGTGCTTTAAAACCTGGTTTCCATTGTCA
>619866
TGTGTGTGCTGAGAACTATAAACCCTTGATGTACC
>1127034
TGTGTGCTCCGTAAGAAGGCGCTAATCTGGGACGT
>855959
GTGTGTGCCTGAAGCTAATTTATATAAAGCTTAAC
>346232
GGATGTGTGCCTATCCGTATAAGTGCGCATTAAGA
>181745
GCTATGCAAATATATGGTGAAGGGGGCACACATAT
>68374
TGTGTACAGGTATGCAAATAGGGGAACAACGAACT
>367753
ATTGTGTAATTTTGCATAGTGCTAATTATATGAGC
>876589
TTGTGTAATGGTTTAGGACATGCGAAATGGATTAT
>517705
ACTCATTTTGTAATATCGCGAAAGACTATTACACA
>959502
GGTGCATGTATTTGTGTTCAGTAAAAATTTACACA
>274148
CTCCTGGGCTTTACATGAGATAATTTACACAATAT
>103650
ATTTGTGGGGCACCCAACTGTTTTAAATATCGTCT
>212537
ATGTGTGGCGCAAAGGGTATTCAAATTCATTACGG
>7825
TGTGGCGAGGCTTAAATTTTGCATAGTATCTCATT
>427775
TTCTGTGGCGAGCATGCAAATGTCCGAATTCCGTG
>160530
TGTGGCCTTTGATTACTCCTCGTATGCAATGGGAC
>1122913
CATGTGGCCTTATAATACAGCGATGTAAAGATGAC
>444899
TTGTGTGGCCTGAAGGTAGGTGCTTCTGTTTTTTT
>525091
GATGTGGCCTAGGAGAGATTTGCATACAGTGTATC
>147150
GTTAAGTAAACTGGAGGTAAACAGGGCCACATGTA
>956328
TGTGGCCCCATGTTACGATTATGCAAAACCGAAAT
>844013
AAGAAAGCGCTAGTGATAGTACTCAGATGGCCACA
>396508
ACATAAAGTCGGGTTTCATAGCTACCAATTCCACA
>1020055
ATTATGTGGAATTGATCATTTATGGTAATGAGGGG
>217945
GACGTGTGCTCTTCCGTCGACAGATTAACCATGTT
>1001690
GACGTGTGCTCTTCCGCTCACGACGCTCTTCCGAT
>326025
ATTTCTGCTGCAAATCGGTTTTCCGACGACATGGA
>175260
ACTGTCGTCAAAATTATGTTTTCTCTGTATTTGCA
>794976
TGTCGTATGAATAAATTATACCGAAATTAGAGGGC
>722394
TATGTCGTATAGGAACTAGTCGCAATTTGTAGTCA
>226490
CGGGTGTCGTAGTGAGGATAAGTTATAGTGATTTG
>345258
TATGTCGTAGGATAATGTCGGCTAATTTGAGTTGC
>70978
TGTCGTAGATTAATTGATTAAGTTCCATATATTCA
>577588
TGTGTCGTAGAGGTCATTTACATATGGCAGAATTC
>1079886
GGTATGTCGTACCTGAGATGGCTATGCAAATACGA
>1076153
GAATAAAGTATGCAAAGGTTGGAGTATGACAGAGG
>1002081
TGTCAATTTTGGGTATGATTTGCATTTATATGCTA
>1115258
ACGATCGCACCTAATGTGAGTATGTAAATTACCAT
>631639
AGTGGGTAATTGTTTATAAACTGGAAGGTTGTTCG
>887167
TGGGTAATTAGAGGAGAGTAGTCGTGTGAGATGCA
>659959
CAACCCAAACCGTGAGTCAATATTTACATTACCCA
>117990
TTGGGTAATATACTCTACGACACGCATACATTTAT
>108298
ATCTGGGTAAGTTGGGTTTGGTCTTCCAATATGCT
>537464
AGTGGGTAAGCAAATGGGTAATGGTGCAATTCGTG
>325720
AATTTGGGTAAGAGATGCTATTTAGGGTCATGCGG
>253856
TTGGGTAACGTGTAGGTCCATGCAAAAATGATGAC
>189860
TTGGGTAACATACTCATCCGGCAGGGGTATCAGGC
>1059600
GTAACGAGGGCACTCCAGTATGAATATTTACCCAC
>857311
GAATATTCAGTATCCTGCAAAGATTTTACCCAGTG
>485943
GGATGGGTAAAAGACAATTGAGCACCGGTTATTTA
>71391
GCTGGGGTTTTGGGTAGTCAAACGGGCCGTTTCTG
>262140
TGGGGTTTTCTACGTTCAGTGGTTAATTGTTCGGG
>36891
TCCTGGGGTTTGGGGTAATTGCGTGCGAATGTTTG
>893198
AAACATTCGCACGCAATTACCCCAAACCCCAGGAA
>37114
CAATTGGGGTTAGGGTGGCCCTATTTGCATATTGT
>489934
GTATGGGGGGGCGACCTCGCAAAACGCATTTCGGA
>483549
TTGGGGGGCTGTCCGGCTATTGCTTTTTATATGCA
>1030208
TGGGGCGCTGCTCTGATTTAGATTTGCTTAGACTT
>445529
ACGGTGGGGCGCAACCATTAACTGCCTGTTATGCG
>115315
ACGATGGGGCCTTGGGTTTTGCCTATAAAAAGGGA
>373865
TTTGGGGCCTAATCCGTCGATGTATGGAAAATTTG
>46314
GTGGGGCCGGGGGTCATTAGCATCTCTCTTGTTGA
>721516
CCTGGGGAATAGGGGATTAATTAACATAGTTCAAT
>171430
GATCTGGGGAAGGTTGGTTAAAATATGATAATTAG
>955273
TGGGAGTGCTGCTACTTTGAATAACCAAATAGCCG
>334526
GGCTGGGAGTCAACAATTTCATCGGCTCAATTCTG
>355697
AACTGGGAGTATTCAAATTTCGCGAGGCCTAATGA
>949740
TGGGAGTATATCCAAACTTTCTATTAGTTCCTTGA
>361917
TCCCTCGTGTGCATAATTAGACAGCCTACTCCCAT
>456267
CTTGTGGGAGTAGAATAACATACAATCATTATAAT
>1131155
AATTGGGAGTACGGTTCGCCATTTGCATACGGCGT
>391787
TGGGAATCAGTGTATGTAAATTATAACTTACTGCA
>661392
AATGGGAATATAAAACATTGGGTGGAGATCGTAAG
>151289
ATGGGAAGGGACGGTAGAGATATTAACTTAATGCA
>262923
TTTGTATTCACCCATTATATGTAAATTCTCAGCCA
>951636
AACGACACAAAAATAAGATGGGTCCGAGTTAGCCA
>719995
ATGGCGTTGTTCGGCCAATTGAGTTAATAGATGCA
>785279
ACGTTGGCGTTGAATACAATACAAATCAAATTTGG
>205074
CGTATGGCGTTCATAAAGAATTTGCATGATCGGGT
>885684
GTGGCGGACGTGTGCTCTTCCGATCTGTGGCGGAC
>281104
ACATACACCATCTACATCTCAGCAACGGTCCGCCA
>1067982
TGGCGGACAGCAGATCCTCATATTTGTTTTATTTA
>806645
TAGTTGGCCACTGGTTGATGAGTTTAGTTTATTTA
>559159
TTGGCCACCGTAGTGAGATTTGAATATTTTTATGC
>285904
TGGCCACAATTTAAATATCTGAGGGATACATTTGT
>957229
CATTACCGTACGTTTTGCATGTGCTTAATTGCCAA
>588276
GATGGCAATGTTTTGGGTTTAGCGCCTTTGCATAA
>1130482
CGTTGGCAATGGTTTGACAATGACAGCGCATATGT
>1047287
GTGGCAATGCTCTAATTTGCATAAGCGGTTACGGG
>145287
TTTGCTTCCGTGTGCATGAAAAATTTTATGAATGT
>164806
ATGTATGCATATGTAGATTAGGCTCTGGGAAGCAC
>258364
GGTCCGGGAGATTAATCTGCATCAGAACACAGCAT
>718081
TGCTGGATTAGTTTTTCGGGCACTGTAAAGTTGAG
>756416
TCCAAGAGAAGAAGAGCTACCTCCCCTTCCAGCAG
>1008914
CATTGCTGCTTATTGATCAGTTAGAGACTTAACTC
>114265
TTCTGCTGCGTATTCCGTCATGCAAATTGCTACTT
>561491
GTCAGGCGTAAAATGTAATCCCGGAAGAGCACACG
>192814
GTTTTACGGCCACAGCTTGCGGCGCCGGAAGAGCA
>430389
CATTATAGGTACTTTGCTTATCCGGAAGAGCACAC
>363210
TGTAACGGTGCATAATCACTTATTCCGGAAGAGCA
>908769
GCATGGCGCCCACATCTGCATAACGCGGAAGAGCA
>550935
CATCTCTCGTCGCATTAGTTCAGGCGGAAGAGCAC
>1041918
TTACATATCTAGGTTAATCTATGCGGAAGAGCACA
>1005325
AAATATCCTCTAACGCAGTTTTTCAATGAGCACGG
>185955
ATCTGCATATCAATGGCTTCCTAGAATGAGCAAAC
>202004
TGCTATGGCGAGATGTCTATGTAAATTGCATGATA
>700870
TGCTGCTATGGACATCTTTGCATATGGATAGTTTA
>230201
CTTATTCAATTTCTACATTCGTATTTGCATAGCAG
>1082316
TTCCAAATAACCCCGCCATATTATAATTAGCACAG
>1076418
TTGCGTGGGGCCTCAAAGCATGAACATGACAGAAG
>309721
AATGCGTGGGATGTCATCTTTCCCTTGTTTATTTT
>215720
AATTTGCGTGGGAGGGAAAGATGGAGAATCGTTTG
>604994
TAAAGCTCGCAAATTTCCTTTCTGTCTGGTACGCA
>1088755
TACTTGCGGTGCCTTTCATTCCGATATGTAAAACG
>412646
TTTGCGCTATAATGTGGCTTTGGCTGTTTTATGTA
>45239
TGCGCTAATTTACATCAATTTAATCTATGTGACTC
>444805
CATTTGCGCGTTTCTTATAAGCTAATTTATACGCT
>1100471
GTGCGCGTCGAGTTAAATTTGACTATCTAATTGTG
>424885
GAGTATGGGAATTTACATCTTTCGGTGCGCATTCT
>314864
CGTTTGCGCACATCGGGAGGAGGACGGTTTTGCAT
>270005
GCATGCGCACAAGCCGATTATGCGTAATTGACGAA
>1118269
AAACCCATTACTATGTGAATATGCGGGATCGCAAG
>204092
ATGCGAGATTTAAATAAAGAAGACAAAATAGGATG
>625234
GGTTGCAAATTGGAGGACCGGTCAAAGCACAGGCA
>530990
TGCCTGTCTTTGCATAGATGTACCGTCACATCCAG
>119038
TAGTTGCCTGTAACACAATAGATATTTCGTATGCA
>1113143
GTGTGCCTGGTATGTAAATGGAGTAACTAAAGGCG
>968127
GATTTGCCTGGCTAGCTCGTGAGCATATTTTCCCT
>459512
TTGCCTGCTCCCTATTACACTAAACTTTGTTTGCG
>728102
GTTATAGCAGGAGGGAGTACGCAAATTTGCAGGCA
>201809
TGCCTCCGATAATTTGGCACTCATAAGCGTATGTA
>901513
ATGCCGAACGTTGCCAATACACAAATTAACTTGCC
>1048147
TGCCGAAAGCTGCGCATAAATTTGCATAGTCTCAC
>928977
CAGATTAGGGATTTAATATGGGCGATAATGCAAAG
>965143
GTTAACCGGCAAAAGCGTGAGCGGGATAATGCAAA
>886548
TACTACCAGGTACAAATATATCAGGGGATAATGCA
>629413
AATTCAAAGGTCATTATTTGTTTGGGGATAATGCA
>370005
CAACGAAAGATCGATAATTAGTCTATGATAATGCA
>682159
GAATGCATTATCAGTGGAGACGAGTGGCAGATTTA
>32941
CTACTTATGCATAGTTAAAGGTCTATAATGCAATC
>204784
GGCTCAACGATTAGAGGCCCGGAGATTATAATGCA
>806382
CTTTGCATTATAAGTGTTTTCGATATTTTCGTGTG
>1132915
TACGAAAGTAGCTGCTTTCATATTCTACTAATGCA
>59039
TCACGATAGGTTTGAAAATGTTAATTACTAATGCA
>83568
TGCATGCATTAGGACACCCGTCGATCTTTACTGGG
>989977
TTGCATTAGCTGCGAATAAATTCACGTCTCATACG
>331919
CGATCATATGCAAAACCGATACCATAGCTAATGCA
>1046964
GCTGCATTAAAATTATAATACCGATCCGATATGCG
>150130
TTGCATGTTTTTCGGCGCTTTATTTGTCTCGATAG
>527483
ATTTATCAGGCGGGGAGGAGATATTAGGGCATGCA
>1095626
ATGTGCATGCAAATGAATGAGCCTTCAATTTTTTG
>162999
TAGGCCGAAAGTGTCTCTCAGTCGATTTGCATGCA
>1120525
TAATACAACCCGGGTAACGATATTTGCATGCACTC
>789319
AAGTCGCGAAGAAAAGGACAGTCCTGTCAGATGCA
>340554
TCCAGGCAATCTATGCAAAATCGAGTTATGCATAT
>395110
TCGTCCGCACATTTGTATTATGTTCGAGTTATGCA
>415635
AGGAATTTACTTAGAAGAACGGTAGGAGTTATGCA
>456814
ATCTGCATAACACTATCTACCAGCGGCGTTTGGCG
>161831
TCTTCATTGTACAGCGATTCCTGTCGTGTTATGCA
>683541
CCTCCCTGGTTAATTCGGGAAGAATCATTTATGCA
>140872
AATCTGCATAAATGAGGCGTTCAAATCGTTGAGAC
>302865
TATCGTCGTAGTTATGTAGCGGTGTCATTTATGCA
>1072217
TGCATAAATGAATACAGATGTCTACTGGGAGATCT
>1068561
AATTGTCCAGAAGTCTCTTGGTTATACTTTATGCA
>1097531
GGAAAGAAATAAATTATCTCAACGTACTGCATCGA
>504540
TGCAGCATATTATGGGAACAAACCATTTGCATAAC
>104772
GGGAGTGTCCGCGGATGTAAATTATGCTGCATACG
>1007131
ATTTTGCACGTACGTTGGTTTTGCATGAACCAGTT
>917668
CATCGCATTTGCATCCTTTTGCGTATCAGGTGCAG
>462164
TATCTGAGAAATTATACGAAGATGAGGTGCATGTA
>1107209
GCATATCAGTAAGCGAATTACCGGTTAGGTGCACC
>577077
ACATATGTAAAGGGATCTAAGGCAACGGTGCAGTC
>1126533
TGTACGAGGTTCTGTAATCTAGCATGCAAATTGCA
>1126873
ACAGAGAATGAAAAGGCCTACCAATCCCGGTTGCA
>218191
AGAATTTTGCATATAGCGGTTCGCCGGTTGCAGAC
>714437
TTATGCAACCGATCACATACCTGATTACATGATTA
>665673
GAGATATTCATACTTCCTCATACGTCGGTTGCAAA
>147887
CAATAACGTGCGAATATGTAATTTCGGTTGCAGTC
>419751
TCCTCACATAGCCAATGTAGTTCAATTTGCATCAG
>240850
GGATGCAAATTCTTGGTGGCGCGATCTCAATTTTT
>577889
GATTAGCGGGGGCTCCTTTTCGAGAATTTGCATTG
>1076774
ATGCAAATTCTACGAGATTAATTTGTGGGTGATGT
>34443
CGTGGTCCCCTCTCCTCGCAGTTTAATTTGCATAT
>607433
CATATGCAAATGGTCAGTCAGATCTCCACGAACTA
>739637
TTCGTCGCTGTAAACTATTCGTCTACCATTTGCAT
>119933
TATGCAAATGGGTAGTTGGGCTGCCTATCTGGGTG
>3931
AGGATGCAAATCTTTCGGGTCGGTCTTCTTATTAT
>135054
ATGCAAATCTTGACGGTTTGTATGTCGCTGTAGTC
>598048
ATGCAAATCTTCTATTCAAAGAAAGAGTGATGGCC
>1071265
GTCATGCAAATCTTATTACGTGGGTTTTATCCATG
>454834
ATGCAAATCAAAAAGTGTGTTTTGCACTGAAGACG
>166222
CGTCAAGTTTTAAATCTTGGGTATTATTTGCATTA
>915788
ATTTGCAAATAACGAATAGATTAATGACTCCGCGG
>890133
TTATGCAAATAAACTCGTAAATGTATGACTGCGGG
>342719
TGCAAAGTTTGTAATATTCAAGAGCTCATTATAGC
>298321
CCTAGTAGAGCGGAGATAATTTTGGTCCTTTGCAT
>419432
GGGTCAATTTGCATATTATACACGAAAGCTTTGCA
>1131881
GTGCAAACAGTAATTGGGCTTCATTTGTTTATGGT
>467947
CGCGTTATACCAGATGTACGGTGTCCCTTTTGCAT
>149487
CGTTCGGATACATCCATCAACGTCATCCTTTTGCA
>740476
TATGCAAAAGGACGAAGAGGGTATGTAAAACTTGG
>489987
ATGCAAAAGCTTTCAAAGCGATTATACATGGAAGG
>1058315
TCAACTTTGGATATGTAGGTGAGCTTTTGCAAATA
>227173
AATGCAAAAGCGTTAGGATTAATGCAAAATTGTGC
>168027
TGATTTGTTTAACATCCTATAATTGACTGGTGTTG
>587448
AGTTGATTTGTGTAGATATAAGTTCGGGGTTTTTG
>332713
ATTGATTTGTGAGGATAATGAAAATTATGTCCTTA
>718041
TTTCTTTAATGAGGAAAGCAGCCTAGACAAATCAG
>246997
ATTTGATTTGTCACATGTAGCGCTTTCCTTATCGT
>471067
TCACCCAGACAGCAATCCTATTAGTTACAAATCAG
>93659
AGATGATTTGGTCCTTTATGACGTCAGGCAAATTA
>798873
CAACTGATTTGGAAGGTAGATGCGGTTCATATTTA
>730902
AGCCTTCCTGGTTTGCATAAAGTCTTCCAAATCAG
>804689
GCGGGATACTTTCCTTACCCCATAAGCAAATCAGG
>1024217
TGATTTGCTGTTAATAGCTAAGTATGTAAATGTCC
>875564
AGAGGCATCATGTTTGCATAGTGGCGAATATCAAA
>868813
AATTTGCTGATTATTGGTGCGTGGAATATCATGTA
>241692
AGGTACAGAATCGGATTATGATAATGAATATCAGG
>857793
TTGATATTCATCGTGTTTACCATTATACTTTGACG
>767923
CATTAGCACATCTTTGGTTTGTCGATGAATATCAA
>1127679
GTGATATTCATAACACGTGAATCATTAATTTAGCG
>994670
TGATATTCACACATTTGACCGGGATGGCCTACGTT
>1068579
TACATGAAAGTTATAGCCCAATTTGAATATCATTC
>131157
TGAGTCCAAAATGCTCTCAGTGGTCATATGTAAAT
>1043789
GGTGAGCCAGCGATGCAAATTAGTCTGATGGTCGT
>1119493
TATTGAGAAAGATCGTATGCAAAGATGCAAATAGT
>968565
TCGGGATCGCTGTTGGTTGATTTGCGAGTCATGCT
>929043
GGAAAGGATCCTTATATATGGTAATCGAGTCAGAG
>710894
TGGTTCATAGTCAACTCGCAAATAAACTCGAGTCA
>257109
TATATTACGCAAAACATCTTAAGAAGTCGAGTCAC
>720337
TTTGACTCGAATAAATTATGTTGATTAGCAAATTT
>933341
TTTGACTCGAATAAATTATGTTGAAGAGCACACGT
>572270
AGTGACTCGAAATGCAAATTGGGTCCGGCTGAGGA
>155301
TGACTCGAAATCGGTGGAGGAGTATGCTAATAAAG
>390775
TGACGGTTTTACATATGTAAAATGCCATGGAGTTC
>485405
TAACACTACATTAACATAGATAATAACTTCGTCAG
>55252
AGACAGTCTCATTTGCATAACCGATAATCGGGTCA
>318870
GCATGACCCGAGTTGTAATTAAATTAGACGTGCCG
>750162
GCTTTGACTATCATTCGGATTGTGTCGGGTCATAT
>370254
TGACCCGAAGGATGTATGCAAATGTCGAAGTTATG
>51807
CTCGTTTTTATTGAGGTAGACGGTTCGGGTCATTT
>796627
ACGACGCTCTTCCGATCTAGACTAAGGGGTCATAA
>1044036
TAGTATGCGAAAATCCGTTTGCCCAGGGGTCAGGG
>1010479
TGACTAGTAACATGACTATTAATGAGGGGTCATTA
>148515
GCGTGACCACACTGTTTAACTTGTGAAAGCTTAGC
>1035788
GGGGGGCCTTATGCAAGTTAAACAGTGTGGTCACG
>929044
GCGTGACCACACTGTTTAACTTCCGAAAGCTTAGC
>1025621
GCGTGACCACACTGTTTAACGTGCGAAAGCTTAGC
>209799
ATGTCTTGGTGCGACCTCGGCTAATCTGCATTCTT
>919134
GTCTTGGTCTCATTTGCGTAGATTTTTTCCTAGTT
>912223
GATCCTATAGAAATTTGCATGTAGGGGACCAAGAT
>1030771
TAGGAATGTGTAATTTGACTAAATACCAAGAGCAC
>332714
GCATCTTGGTAGTAATAATGAGTCGGATCGGATGA
>1107918
AGGTCTTGGTAAGGCAAATTCATATGCAAATGTAT
>284415
AGGTCTTGGTAAGGAAAATTCATATGCAAATGTAT
>574440
AAGCTGTGACAAATCTACATAAGGTGTAGAAGAGG
>194580
AATTTCAATAATGGTATACTAATGCTCGCGGAAGA
>1040160
CTGGTTTCGCTTTGAGTATGTAAATGGTGAAGATT
>378649
GCATCTTCACAGAATAAGGTATGATAATTTGGTGA
>233738
TCTTCAATTTTACTAGGGGGGAAATTCTAATTTGC
>998780
TGTCTTCAATTTCCCTTAATACTAAGAGCTAGGAA
>921686
GGTCTTCAATGCAGAGGATGTAAAACTTGTATGTA
>340586
GCATCTTCAACCCGAAATTCCGGTGTAATTAATTT
>1099006
GTCTTCAAACTGGTTATAAATATGTAAATATCGGG
>572619
ACGACTCGGCTTCTTAAAATCTAAATATCAGAGGT
>844272
TTCTGATATTGTTCTACAGGAGTGAATATTACATT
>21424
CCTCTGATATTCAGTTCCTATTAGCATATACTTGG
>1109874
TATCTGATATTCAAAAGTAGGCTCGATCCCGCCGG
>1100708
CAGCTGGCCATGCAAATTAGTCGTAATATCAGACC
>1047775
GGAATGCAAATAAGGGGAGTATGACGATATCAGAG
>964248
GCGTCTGATATCAAAATCTAGGAATTATTTATTAT
>85655
TGTCTGATATATTAGCATACTAAGGTTTTTTACGT
>401721
AGGTGCGAACCTTGCATAATAATCTATATCAGACG
>352256
TGTTCTGATAGTTTGTTTTTCCTGTATTTACTTGT
>601665
AGTATCTGATAGTCATTTTGCATCGCTAATCGTCG
>1019496
TCTGATAGTCATTTGCATATTGTATGGAGTGTGAT
>462696
AACGTTTGAAGTGGGGCCATGTTGGTATCAGAGAC
>226737
TCTGATACATGCATTAGTAGTGAATACCTTAAATG
>621420
ATCTCAATTTGCATGCAGATGCTGGGCTCAGAGAG
>1007197
GGCCTATCGTCGGGAAGGAAAGCTGGTCAGACTAG
>551691
TCTATTTTATAAATAAGAGTCCAGGGATTTATGTA
>437492
TCTCTATTTTACATACGCTAACAGCGGGCATGGCT
>93223
TCCCTCTATTTGTTTCTGATCTAGCTCTTACTTTG
>441628
AAATAAACGCGTGAAATATTATTAACAAATAGAAG
>126252
TTTCTATTTGTACAACATCTCAGGTAAAACGTTGC
>528748
GTTTCTATTTGCGTAATCAATTCGCAGTTTTATTA
>886865
TTTCTATTTGCCCTGGTGCGAGCGCTGTGGGTTAC
>160165
TGGTCTATTTGCATTCTCAGGCCAGAGGGGAAATC
>1020892
ATATCACCGGTTCGTAGCACATGCAAATAGAGGGT
>778626
ATTCTATTTGCATGCAATTCATGTTGACTAATTGA
>264010
AGTCTATTTGCATCTCTGATCTCCTGCTCGAATAT
>103116
GGGTCTATTTGCATACTAGGGAAGGCCACAATGTA
>74218
ACGCGAAACGTGCATATCAATATGCAAATTAGATT
>235493
ATTTCTAATTTGCATACGTACGGACCACCATCCCT
>697310
GATATAATATTGAGTAATTATTTGCAAATTAGACC
>558688
TCTAATTGATAATCGCATGATTCTACCACATAGTC
>1002375
TATTCTAATTCGGAAAGAGAAAATGCAACATGGGG
>87067
AGTTCGAGAATTGGCGTAAAGTCGAATTAGATGCA
>299495
GGGGTTCATGTATGTTTAAACGCGTCGAATTAGAA
>147309
CGGTCTAATGGTAAGTCAGACATTCCGATTATGCA
>26157
CAATTAGCATAGTACGATCCAACCCATTAGACTAC
>24154
GTCTAAGCGATGGTCGGAGCGCGTTTGCATATTTT
>288822
TGCGAAGACTGAATAAATTTACATGCGGCTTAGAT
>874664
TGTCTAACCAAATTCGATAAACATCACGCATATAC
>196781
GCGTCTAACATGCAAATTGGTTTGGTCAGGGTTTC
>744227
TGTGGGCCCAAGCACGGAATTTGCATGTTAGAATT
>198788
CCATCGGGGGGTTGCGTGGTTATTTGCATGTTAGA
>520193
AGTCTAACATGATGAAATACGCGCTAGGGAAATGG
>1073786
GAAGTCAACTGATTTGAATATGCGGATGTTAGAGG
>698262
ATCTAAAAAAGAAATTTTCATCAGTTTTGTGAGGT
>543723
CGATCGTTTTTTTTGCCTTGTGGACGATTTGCTCC
>609307
ACATAAGGGTTGTTTAAGTCTGGGCAAAAAACGAG
>919225
ACATCGTTTTTTGCATTTCAAGACTTATGATAACG
>44191
CACGACATTTGAATATTCATCTAACAAAAACGACG
>201513
TCTTAGTGACCTCGTGGATTTCACCGAAACGAAAT
>663500
AACTCGTTTCGATATCGCGACAGCTGGCATATGTA
>170882
TTTTCGTTTCGACTGCGCACGCAAATTATCTGTTG
>310264
AGGGAGGCGCGTTCGAGAAGTGGAGGAAACGAGTA
>627075
AGTCAAAATTAAAGTAAAAGGGTTAGGAAACGATC
>27756
TCGTTTCCGTCCCTCACCTCGCGACTATTATAAAC
>126312
AAGTCGTTTCCCTTCCGACTATTTTAAATACCTGA
>864247
GAAGCAAATTTTGGTTCATCGAATATGGAAACGAC
>71197
CTCGTTGGATGTAAATTTGGAAATTAAATAGGGTT
>1123247
AATCGTTGGAGGGGATTTAACATGTTGTTTTACGG
>701311
TCGTTGCTGGGAAATGAATATTCATAACGGCTAGT
>217990
CGTTCGGGGTCTATTAAGAAGCAGAGCAACGATTA
>262371
TGTCTCGTTGCTATTTCCAGGAGAACGTCAAGTAG
>1128531
TCCCTCGTTGCGCTTGAATATAGTATGCAAATGGC
>1052704
AGACTCGTTGCGCCGTAAACTCCGTATGTTCACGT
>845521
TTTCGTCTCATTGGCTATTTAAATTCCCTGGCGCA
>340908
AAGATAAAGGTATTTACATATAGCTGGACGAAAAA
>782664
TAATGTATGATCTTCAGATTCTAGATTAATGACGA
>1108146
CTCGTCATGCAAAAAAGGTGTCTGAGCGTCTAAGG
>124849
CACCAAATCTCCGGTATCCTAGGAAGGGATGACGA
>23729
TCGTCATCAGCCAGAAAGAGACAAGATGATATGCA
>1088038
TCGTATGCATATCTTTTTTATGTCGAATAATCAGA
>7482
CCCTCGTAGATTCAGCGCACCCTTATGCAAATATT
>782925
GGTCGTAGAGGTGATAAGTAGTAATCTGAAATGTA
>965922
AGTTCGAATCCGGAGAGTCAACGAGCCTCTACGAT
>1059897
AATCGTAGAGAATTTAGGCTGGCAATGATTTGCAT
>929160
TCGTAGACGCATAACATTATCTATTGGAGGATATT
>81990
TCGTAGAATTAGCATCTTAATAAAGCAATGGTTCG
>328610
AGTTTGTGTTTGTGACACGATTATTCTACGACGGC
>410120
TAAGTTTGCATGAAACTGGAGTCAGTTCTACGATA
>192100
AGATTTAATGTATGGAATATTTTTTCTACGAGGCG
>916801
GGTCGTACTTATTATAATACTCTCCCAAGTAAGTT
>126611
AGTCTCGTACTTAAGTCGAAGGCGCATGCAAATAT
>1016580
CTCGTACTGTGCATATTCATGAGGGTCTCGTATTA
>793239
CTCGGGATTTTAGAGATTAGATATGCGCTGCTGAT
>1082290
TCGGGATTTGCGTATTGAGGAGAGCATATTTAACG
>1004986
CTTCGGGATTCCGGTTAATGCGATGTAAATTTGGG
>1052793
GTCGGATATTCAAATGAACTAAGATCAATGAGGTA
>3253
TCGGATATGGCTGAATTTAAATATCGGTAACTGTA
>430243
GCATAATCAGTTCTAAGACTGAAGTCGCCTCCGAG
>1069141
TAATTAACATAACCAAAATAGAAGCAGTCCGAGCT
>773687
AGGCAAAGTTATTAAAATATTGGCCTCGCGATTCT
>132860
ACATACATATGCAGATTACTTTCTTTCCTCGCGAA
>782922
TTCGAACACACCCTCTTAATTAAAGATGCATCTTA
>752930
AGTCTCGAACAATAAAGTTTGCATAAGCTGACGGT
>198706
GTCTCGAACAACTAATTTTGCATTGCACCAATGAA
>81701
TCATTGGTGCAATGCAAAATTAGTTGTTCGAGACA
>392947
ATCCTTATGCAAAATTGTTAGGCAGCGGACTGCGG
>448687
GCAAAGATGTCATGTATTTGCGTAAGATTAAGGAC
>125855
TGCAAGGGGTTAATGCAAATTGTACGGATTAAGGA
>677886
TGGGGGTAGAGAGGCAAGGTTTGCATGATTAAGGA
>506384
GAATTAACGACGATCCAAATAAATGTACTTAAGGA
>380448
AAATACATAGGATGCGAGAACTTTGTCCTTAAGGA
>1051494
ATCCTTAAGACTGATAATTAGCATACTATATTACG
>1065516
TGTCCGTGATACGCTATAGAGGCCTCAAAGCTATG
>453220
TCCGGTTTGCGTTTGAATATGCAAAAAGCTCAGAG
>679870
TCCGGTTGATTATGCAAAATTTAATATCGATCAAA
>135193
GATCCGGTTCGTGGTTGTTGCATACATTTGCTTAG
>392624
GCGTCCGGTTCGGATTGTCAAGGCAAAACTTCTGT
>115178
TATAAGCAAAGATCCACAGTAAAATAACCGGATGG
>285970
GTTCCGGTTAGAGGGCGATGCTATTTAGCATACGT
>1006175
TATTACAGCATGTAAATTTATCAGATTCACCGGAC
>614029
GTTACAATTACCTATTCTTGTTTAATAGGCGGAAG
>831073
ACGACATTACTCATTCAGAACTGATAGGCGGAAAT
>289246
ATTCAAATTATGAGGGGCTAGCAAGACTAGGCGGA
>1060791
GGAGAGACTAATTTTAAATGATGTATGCGGAAGAG
>315280
ATATGAATCACATAGTTATGGTAAAAGGTTGCGGA
>1017285
GCATCATTTGCATTAGGAAATTTGTGTTGCGGAAG
>587454
GGACCGAAGGGAGAAAATTAGCATCCGGGATCGGA
>591199
GGTGTCGACCTTTGCATATTTCGGGATCGGACAGT
>763883
TAGGTAGCGGCTAGATGTTATCGTGATCGGAGAGC
>394333
ATTCTCCGATATTTGCATACATGATAGCTCTTACG
>639618
AAACTCTGAAGTTTGTGCTTGTTTGCATATCGGAT
>10192
TTACTGAGAATTATACATGCATAGATATATCGGAG
>117801
GCATAAACGCTCTCATTATGCAAGGGAGGGACTTG
>296272
TGTCCCGCCGCTGTTCAACGATGCAAAGTAGTTTA
>262014
GTTCCCGCCCTCCTAGGATTCTACAAACTATGCAA
>470428
GCTCCCGCCCGAGTCAAATCATAATGCAAAATGTG
>304900
GAGTCAAAGTGGTGAGATTTACATGGCGGGAATAG
>328271
GCATGAGAGAGAGTTTAATTAGTATTCGGGACAGG
>796048
GCGGTTAAGATTCGAAGACATAACTTTGGGGGAAG
>1111893
TCCTTCCCCATTTTGCATAAGAATGTACCTGAGAG
>725027
TCCCCACTGTCTGTTTAATATATTTAAGTGGCGGA
>129749
TGAAGCTATCTTTACATATTTTTGGCGGTGGGGAA
>887242
GTCCCAGAGAGGCTGCTCCCTACGACGCTCTCCGA
>160356
TGGTTCCCAGACAATTATGGAAATAATATTCTATC
>118999
TGTCCCAGAACTATCACGTAATACATGCTAATCCG
>395131
AATCGTGTTTGCATAGATAAGGGAACTGAATGGAA
>133092
TGGAATATATTATGTCGTTTCGGCTGAATGGATTT
>525901
TGTCCATTATTCAACAATTATCGTTTAATTAGCGG
>624574
GTTCCATTATGTTGCGATACTTTTGCATATGTCCT
>242758
GACATAGGCTCACCTGCCGGAATGCATAATGGATT
>511872
CTAATCCATTATCTATGCAAATAAGACGACGTAAC
>614445
TTCCATTAGTTGTAGGATAATGCGCCACCGAGTTG
>1040952
AAAGATAAAAGTTGTGTACGGTAGCTAATGGAGTG
>165206
ATGCGGTCGTCTAGGCACCTGCTACGTAATGGATG
>966120
GGTCGGCTATATGGAATATCAATGTACAAGATGGA
>32968
AAATCCATCCACATTAATAGACCACAAAAGAAGGG
>708836
TCCATCCAATTTTGCATATGTATTTGCACTGAGCG
>1019135
AGGCGTATGAGTCGGGTTCTTCAAAGCATGATGGA
>1124054
ATTAGGTGCTATGGTAATAAGGTATCGATGATGGA
>960791
ATGGAAATTATGAGATCTCATTTTAGTACTGGATG
>1062579
CTCCAGTAAAGATGAAGAGGTATGCAAAGTACGAC
>832550
GAGCTATGCTAATCGACTTCTTGAGGCTGGAGATG
>333552
GCCATCGGTTTTGCATACTTGCCGGGCTGGATGTG
>1038201
AAGTAACAAATTCAAATTAGATGGTGGCTGGATCC
>370307
TAGTCCAGCATTATAATTACGGTAGATTATAATGC
>320008
TCCAGCATAATTAATGTGATCGTATTCTTGAATCG
>435825
GGCTCGACAAAGGAATAAATTAAAGCTCTGGAGTA
>135283
CATAATTATGTAAATACTTCTGACCTCTCTGGATA
>293794
AGTTGGGCGAGTAATTTGATTATTAAGTGGAGCCG
>190218
ATGTATATGCAAATGTAGCCAGAAACGTGGAATGG
>1008892
GCTCCACGTTCCTGCCTCATTAGCATATCGCTTCC
>13545
ATTCATTTACATCGCCCGAAGCGGCAAAGGATTTG
>561812
CAGTTCATTTAAATTAGATAACGGGGAAATAAATA
>695355
CGCATGTTAATCCCTTATCATCATTTAAATGAACG
>1049535
TGATCATTGGGCGCTAGTTTGCATATTTTATCCTT
>271756
CGTCATGCAAATTTTACGAGGTGTAGACAAAATTT
>116875
GGTGAAGCTACTGTGGATTAACATATTCATGAGAC
>1131075
TGCATAATATGGATAAGAATAGGCGGATATATGAC
>879259
CGGTATGATAATCTGTTTTTTCCGCTACCTATGAA
>830622
GATTTCATAGGGTAATGGGTACTCAAATCCTAGCT
>601856
TTCATCATAGGGCTTTAATAATTTGCTTATACTCC
>998349
CACGGTCGCAAAGTAAGTAACCAGAGCCCTATGAT
>459088
TTTCATAGGGCCCACAAGAGGTATTCTTACTATTT
>692305
GGGTCATAGGCTATGTGTAAGACCTTGTGTTCTGG
>498824
TATCATAGGCGAAGGCATTTGCATCGATTGCTAGC
>741634
TCATAGGCCAATCTTCAAATTTGGTGCCCTGCTAG
>857251
AACTGCGCTCTAAATGGTGTATTTGCCTATGATAC
>572726
GGATAAAGTATTTTGGGGTCGAATTTTGTATGAAG
>720372
GCGGGGTCGCAATGCAAATGTTACAAAATTATGAC
>1051436
GAGGCCCTAATTACCAAAGATCGCATATATTATGA
>1071361
ACGCATTTGTGCATATGCAAAGGTTTGCCTGAGGT
>132726
AATCAGGCAAAAAAGTTTTAAATTTCGGATTGCAT
>122772
GGTAGACGACCTTTAAATTATAGTCAAATCCTGAC
>1007550
AGCGTCGAGGGATTATATTTTATGTAAATCCTGAG
>275829
TATGCATTGCTTTCATGTTAATTGGTCCTGAGAGA
>160012
TCGTTGCCTAGCAAAAGAAAGTATAGAGGCTGAGA
>1081075
ATCATTTGCATCCTTAATTGTTCGAGGCTGACTTT
>335817
CAGACTACGATGCCACTATATGCTAATCTGACTAC
>174770
TGTGGGTGGTGTGGTTTCCATTATGGTAATCTGAA
>117618
TATTTTAGCAGAATATTTGAATGCATATCTGAGCG
>28144
TCAGATATGCAAATCGGGAGACCTAAACAGGTAAT
>27506
TATGCAGAATCGAGGGTATGTAGATTAGGGTCTGA
>187711
CGCGTCAGACCACTTATAAATACATGGTAATTCCG
>490809
GTAGGCCAGGGTCTGATCTAAATATTTCTGATATC
>108549
CATCAGAAATATGTAAAATTCCTTCTACAACCGCG
>940328
ACATCACTGGGTTTATGGTAATTCTTCGGAAGAGC
>1090725
ATATACGAGGAATAACCAAAGCTCCCAGTGATGCA
>1014882
TCACTCGGACGGGGCAAAACGGTTACATATGCAAC
>493059
TGTTAAAACTAATTCAAGAAATTGGGTCCGAGTGA
>176092
TCACTCGGACAGGTAATGTGTAAGAGAATTATGAT
>204469
TTCACTCGGAATAAACCCAGCAAGCAAATTTGGCG
>1037932
GACTTCACTCGCAGGGTAAATTTGCATCTTCTTGT
>1078440
GCATCTATGTATGCAAAGTCTACGAGGAGTGACAC
>424540
TCACTCCTATCGTCTCAATTTGCGGTCAAAGCGGA
>419074
CCGCTTTGACCGCAAATTGAGACGATAGGAGTGAA
>179374
GTTTCACTATAAATTTAATTATGCGGTTGGTATAC
>168680
TAGTCACTATAAACGCAGTAAGAGGATTTGCATTC
>636691
ACGGATTCATGGTTCGCGCATAATTATAACGTGAT
>102939
GCATATTCCTTGAGGTACTGTATGCTAACGTGACC
>396694
AATCACGTAACATCACGAGGAAAGCTGTTTATGCA
>721249
TGTGTCACGCTTGATCTTGATTTAAAACAGTTGGT
>963371
CTCACGCTGGTTTAAATCTCTGTATTCAAAACGGG
>1116726
CATCACGCTGATACAGTCGGTTCGGATGTAAATTT
>233681
GGTCACGCTGAATATGTTTTTTCTTTAACAGTCAA
>225630
GGATTTCAACATGAATATTCATAGAGCGTGACTGT
>294112
AGACTCACCAAGTTGTGTTGTCTCAGACGACGCTC
>433579
GTATTGAGGATGATTTTGCCTTGCCGTTGGTGATG
>1085626
TAATCACCAAATTTTACAATTGACGTGAGTATGCA
>997368
TCATTCACATAATTTCATAACTACTTAACGTGATA
>1100893
CTTGAGAGGTTAATGAGATGCAATTATGTGACAGG
>1014130
CTGTATTTGAGCCAGATTGTTTATGTAAATCAATA
>644132
CGTTATTTGTAATTGAGTAAGAGGGAATGTAAATA
>28019
TGCTTATTTACATGTCCGCAATACATCGAATGAAG
>938299
TAACCCCCGAGAAACGTGATTACATGTAAATAGAG
>94066
TATTTACATGTAAGCCTCCATTAATCAATTAGAGT
>793627
TATTTACATGCGCGGCTATATCTTGTCATACAGTG
>253988
ATCGGGGTGTGAGTTATGGCTCATGTAAATAGGCT
>422634
AATATTTACATGAATATGTGGCGATTTCTGTCCAG
>343723
GCTCTGCATTAAAAGAAGCGGTATGTAAATAGAAT
>1178
GAAATTAACGTAATAAGATGGTATGTAAATAAGCG
>1129075
GTACACCGAGTTAATCATTCATGTATGTAAATATG
>302818
GTCCGTGTAAATAGTGGTTATTATTTAAATACTCG
>349496
AGAAGTTACACAGCAGATGCTTATTTAAATATTGA
>10430
TAAGGTAACGGAATTGGACGTTATTTAAATATGCT
>848138
GCATATTCGCTGTAAAGGTTTAATCCACGATTACG
>104627
AGGCAAATGGAGTCCTGCGTCATGAGCGAATAGTT
>583794
TAATATTCGCTAACCAAGGCGATTTACGCAGTCTG
>576676
TTGATATTCGCGAGCATAATTATCATATATGGTAC
>437990
GTATTCGCCTTGCATAACTAATCGGAGTATTGATA
>594089
TATTATTCGCCTGCGATCATGTAATTTGACTGACG
>962927
AGTACTGTGATATATACTATGTAAAGGAATATGGT
>1063669
CTTATTCCTTCGTGCGTTATGCTTATTTGTTAGGG
>662926
CGGTTGGACCGGAAACGAAGCTGCGAAGGAATAAT
>730743
TATTCCTTCATGGTAATCTTCCGTAAGTTGGGCTG
>849618
ATATTCCTTACTTTGGCGTTATATTCAGAACTCAC
>1071709
AGTATTCCTTAACACCCCGGTGCATTTCGGTATAA
>536035
TGCGTCTTGTCAGGTGAGGCATTTAAGGAATAATT
>479160
GCCAGTATGACTAATGCACGGACTTTAAGGAATAG
>1037603
GATTATTCCTGTCAACAGCGACACGCGACCATTTA
>114934
TATTCCTGCTTGGAACGGCCACAAACGATTATGCA
>406150
GCATATTCATGATCACTGATCAAGCACATCTGGTT
>774037
AAGTGGGGGGCCTATCGCAGAGCTCATGAATATTT
>1110971
TGCATATTCATGAGAAGTGACCCTGGCCAGTAGCC
>601533
TGTCTTCCCTGGGCTTATCTGACTTATGAATATTC
>187848
AATATTCAGTTTTGGCGTTTAGCCTGTTCTAATGG
>989193
CATAGTCCTTGAAAGTGAGTATGAGGGGTGAATAT
>1048944
GCATATTCACCAGCACATTTCTCAAGTCACGGTTC
>536585
GGTGTCTCGTCATCTTTCAGAACATGTGAATATGG
>509027
GATGGAGGCTGATTTAGCATACTTCGGTGTGAATA
>1030475
GGTCAAGGATTTGTTTAAGACAATTGTGAATACTG
>21996
TAATATTCACAACTGTGGCACTTATAATAACAGTC
>601092
AAGTATTCAAATTGGTAGGGCGCGAAACCAGGCGA
>1117672
TATAGCAGGGTTTGTTTTCGCAATTTGAATACCTG
>98959
CAGGGGGATTTGCAACTCAATCTGTTTGAATAGTT
>63326
GATTTATCTACGAGGGATGGTTGTTTGAATACCCC
>731101
GCAGAGAGAAAAAGATGAATAGCTAATTTTGAATA
>1065366
ATTTATTCAAAATGAACTGGCTTGAGAAATATGGT
>1008936
ACTATTATTGAAAAAAGAGTCTCAAGCTAAATTTT
>799585
TATTATTCTTTTGCATGTCTCACGTTCTTGTTTGC
>543937
TGGCGCGTTTGGCATATGTTATGCAGAATAATAAC
>385896
ACAATATTATTCTGAGAAGACCGCTTAATGATTAG
>73136
CATTATTATTCGGAGGTCGCGTAGTTAATATCTGC
>122929
CTTGTGGAGACCCTAATGTGTTAGCATAATATTAT
>153604
GTTTATTATGCGTGGCACCTATTTTAATATCAAGA
>307869
GCATATTAGTGGGTGGGCACGGTCTGGGTCATTAA
>211989
TTATTAGTCGGCGTGAGATTAGCATTAAATATTGC
>56131
TATTAGGAAAATGTCTACTTAAAGTGAAATCGGGC
>1070760
ACCTTATTTGCAATTAAATAATCAAAGCTAATACT
>174299
TAGTAGATGGATGTTATTGACCAATCTAATATGCT
>911441
ACTATTAGATGGATGGTCAAGCAGGCAAAGGAGTG
>388028
GGAAGGCCATTTAAATATATAAAGATCTAATAAAC
>892660
AGAACGAGTACAAAAACAAACGGAAAGGTAATATA
>8928
AGCTATTACCTGAAATTGCGGTATGTAAATTATTG
>202760
AATTAATGTCTTGTACACAGTTAGAGGTAATATTT
>1116497
CCTGTAATGAACGCAGGAAGGAACGGTAATATGTC
>337594
AGGCTATTAATATTCTATCGCTGTGGATTTATGGT
>195732
TATTAATATTCTATCAGAGGTCTATAGTTGCCCTT
>1032578
CGGCGGATAAGATGAGGCAATAATATTAATATTCA
>251331
CGTGCTGGTTCACGACAGTGATGTCTTAATATGGT
>819839
CGTGAGGCGCTTTGGAGAAAACTTCTTAATATTCA
>536660
GGCTATTAAGAAGATGTTTGCTTGAGACGGTTGCG
>488138
GCTGTGGACGGAATTTGCATAGGCAAAGTTAATAA
>589467
GAATATTAAAGTGAATAGGTGACGCGGAATCATAC
>1011194
GGGCACGGGGTAATTTGCTTCTTAGCCTTTAATAT
>267974
CGCATCTGAGAGTGGGTTAATTATATCTTTAATAT
>770776
GTTGCACAGCCTCGACTTTTGTTTAAACATATGCT
>667249
GGCTATGTTGTCGTCTCATTTGAATACATTTGTTT
>237074
TCAATATGTTAATAAATCCCGAGGGTACGATCGCT
>629925
TATGTTAAGTAGTTAGAATGATCCGAGGCATCCCT
>689440
TATGTTAAGGGAAAATGGCTCGCGGAAGATATGTA
>212718
CCAATATGTTAAGGCGGAACGTATCCTAATTAAGC
>1065026
GATGCAAATAGGGAGCGTGATTTCTTAACATAAAC
>636192
AGGTTTGTTTGAAATTCATGGGCGGGACATATGTA
>461695
CGATAATCCGCTTACATGCAAAACCGGGGACATAT
>113494
AGAATATGGGATCTATTTTGCATGGGACATAAGTT
>442163
GACTATGTCCAGAAATAAACATTATTCAAATTTGG
>684530
AGCTGTGCATTAGCATACGAGGGGGATACATATTC
>119128
ATCTAAGTGTTCCTATTTATGATGGGATACATATT
>431684
GTATGTATATTTCTAATTATTGTAATCTAGGTGAA
>1029397
TGGAGCAGGGTTCTGAATATTCATGGGTACATATT
>591155
CAATATGGTAATCAGGTCACCTTTGTTGCTCCACC
>32039
AAATAGGTTCACTCTGTACAATCGTGATTACCATA
>459563
CGATTATAACGTCGCGTATTGGATTGATTACCATA
>28916
TGAAAGGTCCATGTCCTGCATTTGATTACCATATG
>459564
AATATGGTAATATATGTCGGGCAAACCATTGCTGC
>254248
TAATATGGTAATACGTAAGCCGATCGCTTCATGGC
>324881
TATATGGTAAGCATAAAGTCACACATTCAAATTCC
>1046837
CGATATGGCCGTTACAACTCATCAGAGTGATCTAA
>1094614
GCATGTGTTTAAAAACAGTGCTACGGCCATATAAT
>139985
GGCGCAGTAACAATGAATAATTAGGGCCATATAGT
>941099
TAATGAATGTAATCACTAAGGCTACGGGCCATAAT
>1050574
ATATTTGTTCCTGGTCAAGTGGGGGGCCATATGTA
>889798
TGTTATGGAGTAGTATGCGGAGCGAGCACTATGCA
>1061518
CGTCCGTACATGTAGATTAACTTACTCCATAATGG
>738055
ATATGGAGTAAGAATCAAATAAGGGAACAGATAAT
>112305
GTATGGAGGTAGCGGTCGGACAACTGTGTTTAGCC
>368524
GCATATGGACCCCTAGTCATAGTGATTTTTCTGTG
>947189
CTACTATGGAAATCAATCCATTTATACGTGTACTT
>341624
GGTTCGTTAATTGTATGCTAAATATTTCCATATTG
>545121
AGCTATAAGCAGTGCGGAACATATTTCCATAAGCA
>1026559
TATGGAAATATAATCAAGACATAAATAAGGGCGCG
>434409
AAATATGGAAATAGGATACGGGACATTGTTAGAGT
>689003
TATGCTGATCTCGGCTATTTACTGTCCCCATTTGC
>1092049
GACGTGTGCTCTTCCGATCGGGTGATCAGCATAAT
>598455
GAGTATGCTGATATCGGCTTTTCATATTCATAACG
>30049
GGTGAACGAAAGTACATTTAAATCTCAGCATAGAT
>178914
TATGCTAATTCCGTAATCGGGGACAAATTTTCGTA
>512012
CGAAGTTCGTTATACTCCCAATAGGCATTAGCATA
>465145
AGTTATGCTAATCCCACTTACTAACAAGCTCGCCC
>551199
GGCATAATGAACCACCTGCTGGATTAGCATACCTC
>263485
CGGCACTCGGTTATGATTAGAGTGGATTAGCATAC
>194778
CTGGCGATATCACGTGGTCAGTGTTAGCATATTCA
>647318
TTTGCATGATTCGGGTGTGATCTGTGTTAGCATAT
>782599
TTATGCGGTTAGTACAGAGTGGTCATAAGTATGCT
>900363
CCCCGGTCAGTCACGAGGGAGTAACCGCATATGCA
>117876
GGATGAAAAATTTGTATAATTTGGACCGCATAGAG
>928134
GTATGCGGGTTTGCATATGGTAATGAGCTTTTTGA
>1056671
TTATATGCGGGTTCACGGGCTTGCAAATTTATGCG
>25010
TGATACGATAAGGTACAATTGAATAATTTATCATA
>1014760
AGTTAAGGGCTGAGGAAATGCATTTATCATATGCA
>222444
ACTGAAGCGCTCACAGAGACAATGCAAAGATATTC
>1130408
TCGCTTCCCGGGTAATTTCAGATGCAAAGATATAC
>742913
CTTTATCTTTGAGTTGCTTTGAGATTCTAATTTAC
>359984
GCATAATTAGTGTTTAAATGAGGGAGAAAGATACT
>1030311
GTATATCTTTCGGGAGGGTAGATCTCGGATATGGT
>217849
GCATATCTTTCGGGAAAAGAGCTGTCGGCGATTTG
>1064805
CATATCTTTCGCGATAATATGGGATATTTACATCC
>595547
AAAGTAGTTGGACAAGGATAAGAAGGAAAGATATC
>1121546
GGATCTGTATTTGTTTGTCGTAGGGAAAGATATTT
>478228
CGTAATGTAGGGATTTTGCTTTGGAAAGATAGTAG
>894335
GGGGCAGTTGATTTGCATATCCATGAAAGATAGCG
>977685
GACTACGGAAAGCTAGTATTAGATGAAAGATATGG
>791213
GGAGGTTTTGCGTCATCAATTATGAAAGATAGGGC
>331120
CTCGTCGAATAATTATACACGTGTTGAAAGATAAT
>150651
CTCGTCGAATAATTATACATGTGTTGAAAGATAAT
>584628
TATCTTTCAAACGTACTCGTAGGCAAATTTGTCCG
>252602
CCCGGCGGGCGGGCTCATTAGAATAAAGATAATAA
>547632
GGCCTATCGTCGGGAGGGAAAGCTGGTTAGAGTAG
>76213
GGCCTATCGTCGGGAGGGAAAGCTGGTCGGACAAG
>440447
GGCCTATCGTCGGGAGGGAAAGCTGGTCCAATTTG
>1026144
GGCCTATCGTCGGGAGGGAAAGCTGGTCAGATTAG
>843368
CATTATACGGATGTAAGCAGGGGATTAGCAGTTGG
>84046
GATTATACGGAGGCTCACCAATATGATAATTTCGC
>475724
GTGTATACGGAGAGGTACGAGCTGGATGCAAATTA
>620965
CACAAGGGCAAAGTTAGTACGCAAATAAGGTATAG
>626239
AGTATACCTGGCCTCAATTAGGGTAATTCTCGTCG
>318557
CAAGTTAACATTTAGATAATTATGCCAGGTATATG
>129349
CTTTATACCTGGATATGTTAATAGGGGTTAATGCG
>1078933
ACACGAGATATTAGCATAGCACTAGTTTGTATACG
>481977
TCTAAATATGTCTCCATATCGACGTTTGTATAGAC
>524025
TAGAGGTTCTGACATTTAATTATTGGTTTGTATAT
>1117698
TATACAAAATTGTGCAGATTTGCCAATATTACACG
>282566
GTCCTTGGGCTGTTCATTCCCGAATTTTGTATATA
>251564
GTTGATCCTTTACCGACTTACATTTTGTATAGTCA
>359524
ACCCACATTTGGATAAGAGCGATTTTGTATATTGC
>909991
GCATAAGGGAGTCTGATGCCATAGTTAATTATATG
>1008551
TCTAAGACTTTCTATTCAGACGGTTAATTATATGC
>703604
TCCAGGACAGATTTTGAATATTCGAACTATTATAC
>255588
CAGTAAAATACTGGACGGTATATTTACTATTATAC
>457239
TTTATAATAGGGCGAGGGACTTTACATGTCTTCGT
>1049782
TGGGCATGTCATTAAGTTAATTTGCCTATTATATG
>337848
GACGTGTGCTCTTCCGATCTTTTGCCTATTATAAA
>836307
ATTATAATAGCTAGGGAAAAGCAATACCGGCCGAT
>1085974
TTATAGACGGTACGTATTTGCATTGATATTGTAGA
>851320
TATCTAGAATTAGAATATCAAACCAGTTAGGTCGT
>170534
GTAGAATTAATTAATTAAATAAATGTGACGTAAGA
>236496
AGTATAGAAATCGGCATATAAACTTTGCATATAGG
>1055604
CACCGAGGGATTATTTGCATTACTGGAAGTATGTA
>107353
GCGCGGGGTACAAGTTACTCGGATTTGCATAGTAT
>106704
CATTAATAGTGTTACAACGTGTATTTGCATAGTAG
>712428
CATTTACATAAGGGCGAATGATTTGCTAGTATTTC
>1017658
TTGGGTACTCATATCCATAATTCCAAATCTAGTAA
>1122139
CGCCAGAGATGGGTATTACGTTTTGCATCTAGTAA
>935165
GGGTACTAGATCTACATAATTCAAATAAGCGAACT
>1112443
TGAATTAGCATAACTCGAGTCGAGGATCTAGTATT
>176313
CTCGTAGGTGTGGAAGTAAAATCGGTTAGTATTCA
>435464
ATGGGTTGTGTAAAAATATCTCCTTTTGGTTAGTA
>274615
TTTAGACAAAACTAAAAGTACGCAAAATTTAGTAT
>882522
CCTACTAAATTGCTACACCAACTGGGTTTTATGCA
>918070
ATACTAAATTAAATTGAATGGATGAAAAATAGATG
>1018332
GCGATTGGGCCTGGGGATTCATGAATATTTAGTAG
>1021674
TGCAGGGAAAACAGGCTTGGGTGGATTTAAACGTA
>821849
GCTAATGTATTCCGTTAATATATTTAAACGTAAGA
>705818
CGGCTACGTTGTTGGTCCATATGGAAGCGAATTAT
>280859
GCATACGTTGGAGCGCTAGACCGGGTTAATTCTTA
>468657
GAATAATTATCTAAAGAACAGTATAAGTCGACGTA
>1012753
TACGTCGAATTGAATGTATTAATTGATTTATTCTG
>110464
GTAATGGGGCGCCGGAATATGCAAACTATTCGTAC
>448007
GCATACCGATACGGCCGGTTAATTTTGACTCATGT
>348898
TACGGAGAACGGGGATTTACATAGGAAGGGTATTT
>1113551
TAATTACCCTTCCCTTAAACGGCGAGAATTACCAT
>2519
TTGTACCCATTTAATATGCTCGATCCAATTATGTG
>963224
TATTTACCCATTATATCTCGCTAAGCAAATATCAC
>746381
CCAGAGACCATGGGGAATATTCTAATGGGTATTAT
>631505
GCATACGGTTAGCGAAGGCCACTTAATGGGTACAG
>1007010
CTTTCTGTATAATTATGGATTAATGACCATGGGTA
>210651
TACCATAGTGGGCCTATGCAAATCATGATTACGTC
>334569
ATTACCATAGGATTGAAACTGCTAGGCAAAGTGCT
>1121884
TATTACCATAGGAGGGCTCGGAATGTTAATGTGTG
>589780
GATATGTAGAATAAGAAATTCAGCTATGGTAAGGC
>817531
ATTACCATAGAGCCAAGTCAGAAACTCGCATGCAA
>1034012
AATTACCATACTTGAAATGAGAGGCAGGACATTTT
>490525
TGTACATTCGAGAGGTCAGATATGCATTCTATGCT
>231344
CGCTCATCAAAAATGCAAACGTGAGGAGGAATGTA
>229299
CGTCGTGCGCATGTTCTATTATGCTAATGTATATG
>1010973
GCATACATTAGATATTACAAGTTCGTAGTTCTATG
>922859
AAGGTCTTTTTAGCATAGAAGCAACAATTGTAATG
>14210
TTACAATTGTGGTAGAATCGTCTGTAGTTTATGCA
>839556
CCCGACCTCGGTTTTGAATGTACCAATTGTATGCT
>607690
TGCATACAATTGAGGGTTCTAGGAATGCGTTATCG
>969699
CGCCGTGGGATAGGACGATTCACGAGAATTGTAAT
>542618
GGGGACATGATTTGCATATGGGCGAATTGTAAAGT
>386476
AGTACAATTCAGATAATTGTGCAGTGAATTATGCG
>1067065
AGGCACGTATGCAGATTCTCGCTTGAATTGTAGTA
>894586
NATACAATTCAAACAACTAGCCAGGCGGAGAATTT
>698371
GAAAAATGAGAAAATAATGAATAATAATTGTACAG
>492706
GGTTCCATAGACTATGCAAACGGATATTGTATGTA
>226656
CATTACAATATATTCATTACATAACAGCGAAAATA
>861339
AAATACAATAGTCACGAACACATCGGGGGGCCATT
>766568
CGAGCTATTACTCCTGTATGCAAACCTATTGTACC
>398781
GAGAATATGTAATAACGAAGGGCGACGTATTGTAT
>945480
ACCTGCTGCATAATATTAGGTATGTATTGTAAGAA
>394715
GGCCACACATGTTTCGTCGTCCCGGTGTATTGTAG
>442592
GACTTCGTATAGTGTCATTTGCATTATTGTATTAT
>1104095
TACAATAATAAAGGACTATTTAAATTCCCACTCGC
>295871
ATTTATCCAGTGCCGGTGCAGACAAATGAGTTGTA
>32178
AAGCAAATCAGCTAATATAAACCCCATTTGTATAT
>253034
AAATTCAAGGAGTTAAGTGATCGCATTTGTATGAA
>457947
GAGTTTTCACGTACGTGGTATTTGCATTTGTAGGA
>1123996
AGGAAAAACGTTTTAGTCGATGGACCTGGTTTGTA
>480710
GTCCAAATGCAAATTATGCTAATGGTGGTTTGTAT
>52666
ATGCATAAGTTTAGAAGCATTAACGTGTTTGTAAT
>851247
TGACAGTCGATATGCAAAGTTGTGCGTTGTTTGTA
>701825
GAGCAAATAACTACGATGTGCCCATTTTGTACAAT
>1038585
TACATACAAAATGCAGGGGGAGATTTGCATAGAAT
>81234
AGGCAACGATTGATTAAGTCTCGCATAAATTAATG
>33090
GGGGATCCAGTTACTAGAAATTATGTTATAAATTA
>127674
AAAATTAGACGGTGACGTACCTTTATAAATTATGT
>1029305
AGTTAATTTAGTCTTGTCGGAATGTATACTAATCG
>707466
GCCAAGGAAAATATAGAGATGTGGTACGTAAATTA
>1009213
CCACGCGATTGATTATGCAAATGTAAGGTAAATTA
>298068
TCATTAAGATGTAGCTTCCTGGTTCTTGTTAAGTT
>239543
TGCTAAGATGTAAATGAAGGATAATTTCAGACTCG
>232302
TGTAAGATGTAAATCACTACCCATAGGAGGCTCAT
>120909
TGCTGAAGTGTCTATTTGTTTGACCCGTCTTATGA
>221960
TTTAAGACGGGGAGGTGTGTTCTCTAGTTTATGCA
>94211
GAACGCTAAATAATTCGGATGACTGAAGTTATGTA
>934434
ATGGAAATTTGCATAGGATCGTGGCTGAAGTTAAA
>110258
GCATACGTGCGCTTGTTAAGCAGGTGAAGTTATGA
>374570
GGCCGATTGCAAAGTGGAATGATTTAAATAAGTTA
>919137
AAATAACTGGGGAGGACTGAATTTGTAATGCAGCC
>173950
CGTGATAGGCTAGGGAATATATTAATAGCCAGTTA
>281754
GCATAACTGGCGATGAACATGCTACTATACATTCA
>790302
GCACTCAGGGAAATTAGATAAACAAATCCAGTTAC
>508690
CGATAACTGGATGGATAGATGGCACTTTGTATTTA
>417401
TAACTGGACTATGGTTACTTTCTAGATATTCTAAT
>1056283
AAGTTCGGTATAAGGCGTTAGAAAGCAGTTAACTG
>256786
AATTAACTGCTGGGACATGCGAGGGTGATATGTTA
>532539
ACATGGGAATATGCAGACATAGTAGGCAGTTACAG
>734923
TGGGGGGGAGTTTTATTCAAGTATAATGCAGTTAA
>759718
ATCTCATTTAACTTAATTATGCATGCAGTTAATCC
>512724
CATGTTTTGTTTCTCTTTCGGGATGCAGTTATGCT
>841402
TAACTGCATAATCGGCAATTAACGATGTCTCCCGT
>417138
AATTTAACTGCAGGAAAATGACTGGTGTACGGGCG
>573629
AAAATAACTGCAGCGGATATTAGCATGCATAAATC
>491925
CGGCGACATATGTTAAGCATCCGGTTGCAGTTAAG
>592699
TTAACTGATTTGTTGGAATATTTTGGAATTATGAT
>62963
CGGTGGATATCATTAAAGTGATAATCAGTTACGAT
>640584
GACGTGTGCTCTTCCGATCCAGTCTGATCAGTTAT
>421250
ATGTAAAAGTCACGGGCAAATTGATCAGTTAACAG
>938226
TGTTAACTGATATGGATACTCAGGTGGCGGATTCA
>706655
GCCGGTTAGTAAATTATAATGGTATCAGTTAAGTG
>282824
GACATTTGCATTCTATGATACAGCTCAGTTATGGT
>1041456
TAACTGAGCTGATTTGCATAGGGCGCAATAGTAGA
>434824
GCATAACTGAGAAACTATGGTATTACGATTTTTAT
>246420
GAAGGCGGTACGTCCAAATCATGTAGAGTTATGCA
>24570
TGCATAACTCTAATATGTCTGAGATTTAAAATTGG
>1100237
AGGGGGCATGTAAATTGTGGTTCTTAGAGTTATAC
>1010081
CGAGTTGGCGACTGGATTTGGTTTAGAGTTATGCT
>990971
GAATTAACGTCTTGGAATTAGGCACGTATTTTACT
>814337
CATAACGTCTATGCATGCAAAAGTCGATATTTGTT
>1051835
TCTAACGTCGTCGATTATATTTACATATCTTATAA
>149842
CCGAGACCTGTGTTCAGCTTTGCATATGTTAATTC
>1001748
CATAACAGATTTGCGTCTTCCTTGTAAATTATCCG
>1001092
ACCTTGGTCCCTATTGGATTTGCATCTGTTATATG
>1001886
GCATAACAGATGAGTATAATAACAGAAGTCGCGGG
>717257
CTGTCTTTGTGTTTGGGAACTAACGTTGTTATTGA
>1003049
GATGCCTAAATTATGCAAAACGCCCGTTGTTACCC
>832497
TCCTCGGAGGGACACGATTAATTGTAATAAATTTA
>406818
TGTCTCGGATGTCAGGGGACTAGATAAATTTACAT
>974806
CGTGGATAAGACTTAGAATAAAGAAGGACAATTTA
>654602
GTCAAATCTGTTCGGGAGCATAATTTACAATTTAA
>274921
GCATACTTTAAGCGGGTCCTTTTCACGAATTTACT
>204099
GCTCTAAATTATTAAATTGCCGATGATATGCAAAG
>1006712
TGAAACTACATATTAAACAGCATTGTAATTTATTC
>870061
CGTTGTTTTCGCATTAAAATATGTAAAATCCTGCG
>558852
GGTTTTCCTAATCCAAGGTCCGATATTTCCATATT
>1100897
AATGTTTGTGTCATGAGTGTGGTGTAGTATATGCA
>655473
CGTTTGCATGTAAGAGGGGAGGCGACGTTTTTCCA
>364224
AGTTTGCATGGGGGTTTAACACAAGTGATTTTTGC
>1067836
CGTTTGCATGGAGCTTGGATCAATTCTTTGACAGT
>639318
AAAAGTTTGCATGGAGCATTATACGATATGCTTTC
>49509
GGTTTGCAAATATCTGTTTCATTACAGAAGCTGTA
>174760
GCGAGTTTGATTTTTTTGGTAGGATTTGGACATTT
>1012532
GTTTGACATTCATTAATTAGCAATCAGCGTCTATC
>108682
TGGTTTCGTCATGGGGAACAGGCAGCTTCAATGCA
>749778
AGTTTCGTATATGTGCGTTCACGCATGCAAATGGC
>127184
GTTTCGTAGAGGGGGAAATGAGATGTAAATTTGCC
>773344
CGTTTCGTAATTAAAGTATAATGAGCGAAGTGGCC
>636597
ACATAATTAGGTTGGTAGGACGTCATTTACGAAAC
>247848
TTGGTTTCGTAAAAGTTGTAAATGTAAATGGACGC
>659661
AGAGTTTCGGTTAACTATGGGTATATGTTAATGCG
>1097416
CGTTTCGGTGCCTATCGGTCGAGTATGCAAATATA
>201876
GTTTCGGTCGTTCGGGATATGAAATTCAAATCGTG
>720163
TGAAGCATGCGTTTCTATGGTAATTTGACCGAAAC
>260985
GCGCAAAAGGGTATTCAAATTCACCCGAAACCCAG
>763406
CGTTTCGGGTAATGAGAGTCCCCAGATTCGTCATT
>861460
GCCGACTATGATGTCTCTTAACATACCCCGAAACG
>764054
ACTTAGTTAGAGTGTGATTTAAATCCCGAAACGCA
>602521
GTTTCGGGAGTGGTATGTTAAGCTGGATGTTAATG
>541955
TGTTTCGGCTCCAGGCATGGTAATTTAGGCGCACG
>239689
GTTTCGGCATAATTAATTGAACTAGAGAAGGACAT
>375530
GGTTTCCTAGACGCTCATTTGGTTTCAGTCATGCT
>296008
GTTTCCTACTTTTTTCTGTCTGTCTGAATCGGGTG
>318129
TTTTGTTTCCTACGAAATTAGCGTATGATTTATTC
>1001169
AGTTTCCTACCTTACAATAATATGCAAATAAGAAG
>1013480
GCATTCGCTGTAACGGATGACATTTCCATAACCTT
>427957
GGTTATGCAATATGTAAAATTAGTGCAGTTTCTTG
>298052
TGTTATGCAATAATAAGAAGTAGGTCTGGTAGTTA
>979386
TGAAGTTATGCAAGACAAGGTGGGTTAAAGCAAAT
>809074
CACAAGGTTGGGATTGCATTAGAAATTTGCATAAC
>474271
GTTGTTATGCAAATTGTTTAGTTATCGCAAACATT
>1054512
AACCTCGACATTGCGCACGCCACATTTGCATAACG
>855826
GGTTATCTGAATATGCAACAACCTCAAGGCTTATA
>42769
AGCAAACAATAAGAGAAATGCAAAAAAGAGATAAC
>272925
AACGTTATCTCATTAACATATGCGTTAGTGGAATA
>557848
GACGTTATCTAGGTATTTAGATCAGCTTTCCCTCG
>945136
GGTTATCTAGCTAGCATATTCAAAAGAGAGCTTGG
>117988
GCGTTATCGTGAACACTAATTTAAATGAGGCTTAC
>320422
TGGCGTTATATGCATATTAGGTTGTAATTTACACG
>667573
GTGTTAGTTCAAAGAGCATAATGTCATTTTAGGGA
>140889
GAGTTAGTTATATTACATGCAAATAGTGACAATTG
>352842
GATGGTTAGTTATAATAATTAAGATTTGCCTGGGT
>1094398
ATGTGTTAGTTAGATATTCACTTATACAAAAGGCG
>828904
CTGTTAGTGTGACTTTTACATCAGAATTTGCATAG
>324817
TAGTTAGGCCGATAAATTAAGTCATTTGCATAGAG
>378511
CGTTAGGCATTAATGCAAATTAGAGTCGTACTCAA
>888853
CATGTTAGATTCTGGGCCAAATATTTACATATTTT
>665445
GAATATTTATGTCCGATCGGAACTAATCTAACCAT
>925718
CGATCGCCTTTTATTATTTAAATCAGATCTAACAG
>997358
AAATAACCGAATATGCATATCTAATCCGATCTAAC
>327343
ACGTGTTAGATATGTAAATGTCACCGGTTTTAGTT
>468368
AGCGTTAGATACCCTTATGCCCGAACTGATATTCA
>43745
TGAGTTAGAGTTTCAGTCCTTTATTTGCATCTGTT
>11087
TTGTTAGAGTTGCTGGTTCGGCAGGCTTTGCATAT
>654485
TGGTTAGACCGACATCGGGTCAAGTATGCAGATTA
>275856
GATTATGTAAATCGAACTGTCCTGGTCTAACCACA
>1034010
GCATCTGGCATTGGGTTTATTCAAAGGTGTCTAAC
>509274
AATCAATTCGGTGCTTCATTAACATTTGTCTAACG
>22846
ATGCCCATATTGTGAGGGGAGGAAAATTCTAACCA
>44197
TTCGCATAAATGAAGGGAAATTTAAATTCTAACGG
>1084222
GATTACATTATTTTGAGTTTTTAAATTCTAACAGT
>259788
AGTCATGGAAATCATGGTCACGTCGAAAATTAACG
>1064294
TAATCACTGGTTTTACATGTGTGATTAAAATTAAC
>120385
AGTTAATTCAGCAATGTTGAAAAGGATTTTTGCAT
>1042289
TGTTAATGTATGCTTGTTCATTTAAATTATGTGTA
>593395
CCTCAGACATAGCGACGTTGTATACATTAACCCTG
>841215
AAGTTAATGTAGGCAAAAAAATGGGGTGGCGAGCA
>890361
TAGTTAATGTAAAGTATTAAGCTGAGGGTGATTTA
>959530
TGCGTTAATGTAAAGGTATGTTTTGCTTTCATTCA
>353691
CGTGGTTAATGGTCGTGAAGGCGATGTATGCAAAT
>612205
CGTTAATGGTAATGAACAGGGCTATTCAAATTCCC
>165824
GTTAATGGGTGCAAAGAAAATAATGCAAATGCCTT
>396374
TTGGTTAATCTGCATAACTGTATTCGTAAACATGG
>149325
GCGTTAATCTCTAAATGCAAATTATGCTGCTCGTT
>102956
GGTGGTGTTTGGTTGGGGAGTGCCATACAAAGTTT
>878704
GGTGTTTGGTTCGCAGCTTTCCCAGGCAAAATCTC
>988431
CGTGTTTGGCTATCAAATGCGTGGGTCATTGCTGC
>694925
GTGCCAGGCAATGACTTTGAGATGTCCAAACACCC
>1093734
AACGAGAGAGGCACACGGAAAACAAGCAAACACGT
>1065530
GGTGTTTGCTAAACAAAGCTCTGGTTTATAATCGT
>100
GGTGTTTGCGTACGAGACAGGACCCGGTAATTGTA
>803633
ACCTATTTTTTAATGAGATGAAAGGCAAACACTTC
>1054565
AATTATATATCACTATGTAAATGGCAAACACAGCC
>240795
GACGTGTGCTCTTCCGATCGACGTGGATTGAGTCA
>105939
GACGTGTGCTCTTCCGATCCGACGTGTGCCCTTCC
>190982
TTGTGGGAAATGATAATGAGGAATGGCATTAGTCA
>713396
GAGTGGGAAAGGATATGCAAATGGTCATCATCCTG
>28589
GTGGGAAAGATAAGCAAATTTGGCTTTATACGAAT
>252755
CCGTGGCATTATGAGAATTGCAAATTGGGGGTCAG
>643922
TATGTGGCATGGATTATTTTTGCATATCAGTGGCT
>515937
TGAAATGCATGAACATGGAAATTGACCAATCCACC
>265398
TGTGGATTCGCCTTAATTAGATGAATATATTGCGG
>758944
GCGTGGAGTTTGCATCAGTGAGCTTCGTGTAGTAC
>902913
NTTTAGTGCCGATGGCTGATTCAAATGAACTCCAC
>228255
AGTGGAGTTATCTAGGGCTCAAATTTAACTTTCAA
>1038204
TGGTGGAGTTAATTGCCAGCTTGTTAGCATATCGG
>293139
GGTGGAGTGAAATGTAAATGAGAGACGAAGCTGAG
>645583
TGTGGAGTCGGGTTTCATGCACCTGGATTATTTGC
>34261
GACGTGTGCTCTTCCGAACCTGTGAACCTCCACTA
>196875
CGGGTGGACGGCGAAATGAAAATTCGTAATATTCA
>872213
ACTCGTGCTGTATCCTGCGTATGGGGTGCATAATC
>15457
GTGCTGTACCAAGGCCATCGTATTGCATATTAATT
>904444
TGGAGGAATCGTATGCGTCAATGTCACCAGCACAC
>227337
GGTGCTGGTATATCAACATAGTCAAATAATTGCTT
>180261
AGTGCTGGGGTTTTCTGGTTTTTATGGAAATTAGC
>744699
CGTGCTAATGGAGTCCGCCCACTCTAAATATTCCT
>32870
TGTGCTAATCCCCGCTTTTCGACCTATTGTATGTA
>126868
CGCAGGTTCGGGTCATTTGCATGATTAGCACAATG
>971833
GACGTGCCTCTTCCGATCACGACGCTCTTCCGATC
>1054503
GTGCCTCTAGCATATGCAAATCTCGGTGGTGTCGG
>186645
AAGCAAATGGTATACAAAAGAACCTATGGCACTGT
>133688
TATCATTTTCTTAGTCCAGATTTAATTATTTGCAC
>544340
AATGTGATTTATTAGGTAAATGAGAATTTTGAAGT
>1063618
CGCTATCCAGTACAAACGATACCTAAATCACTCAC
>1014077
TTACATATCCTACGGTAATATCATGCTAAATCACG
>263166
TGTGATTTAGAATTAGCATTAACAGGAAGACGTTT
>25187
TAATGTGATTCGTTTTGCAACAATAAACAAATACT
>1069544
GAACGTGATCATTTACATAATGTTGAGATTTGTAT
>509871
AATTCAGTCGAAAGGAATTATGCATGATCACTTCG
>969054
TTACGTGATCATGACCGGCACTGCGTCTTTTGCCT
>374131
GGTGATCATCAGTGTTTTTGCTTGCAAAGTTTCCG
>1048316
GGAGATTTGTTAAGCTGGAAGTTGATGATCACGAG
>195687
GTCTGCATACCAATTAAATTAGCTAAACATGATTC
>378456
CGAGTGAAAAAAGGTAATAGGCAAATTCAGACAAT
>1023062
GGGTACCGCTGTTTGCATATTCAAGGAGAGACTAG
>604296
AACGTCTCGAGAGTTTACTATGCGATGAATATGGT
>1042885
GCGTGTTGAATATTCAAATCCAAGTCGAGACTTCA
>329221
TGCTGTCTCGACTCTAATTACAATATTTATTATAT
>996973
TTTGTCTCGAATTGTATTCTGCTTTGGATTATGTA
>437283
GGTCTCGAATGATTGTAAATCGATGTGAAAATAGA
>895264
GGTCTCGAAGGTCCACTCATGAGAAATGATATGCA
>101043
TGTCTCGAACTAAAAAATAGATTATTCAAAGTCAC
>369580
GGTCTCATGTTGACGTTGCCTCCTACGGGTAGTTG
>375255
ATGTCTCAGATAGGGAAACTAGTAATTATCATGCA
>342066
CGTCTCAGATAATGGGTGGAAATTGCGTAAATGCA
>708753
CGTCTCAGACAAGTACTAGACCGAATTTGCGTAGG
>368328
TGTCTCACTCGTCGTTTAATAATCCAGGCTATGCA
>195750
CCCGTACACTGTCAACAGAATTTGCATAGACAATT
>267291
GAATATGTATGTATTCGGCGTAGTAGTAGACGCAG
>746787
CATGTCTACTAATGGAAATGAATATATTAATTAGT
>669716
GCTTCCGGGTGGTATATGGCCATAATTAGACTATG
>378211
CCCCTTCTGCTCGCCAGGCTGCATCTAATTAGACT
>997643
GGGTCTAATTACGTATGTATATTGGGCCTCCTCGA
>819795
ATTTAAATTCCACACCTGATGTGAATTAATTAGAC
>598067
AGGAGTCTAATTAAGCAGACGTCCAGATGGTTCGC
>365081
GTCTAATGTACATTGAACATACGGGGTTTTGCCTC
>40615
ACGAGGTGCTAGGTTTTACATCTCATTAGACTGCG
>349575
AGTCTAATGAAATGCTTTGTCAATGTTGCTATTTG
>75874
AGAAATATGCACAAAGGATACTGTTAGATTAGACG
>1117187
CGTCTAATCGCTCTACGGATAAATACAAATTCGTG
>71137
AAATATACTGGCATGCATGTAATCGATTAGACGAT
>531386
TAGTCTAATCCCGTAGACGCTCTTTAATGTAATCC
>497182
CAAGGTAATGAGGGCTGAAGGATGCTGATTAGACG
>344790
GGGGTCTAATCAAATAGGTAAGTACGGTGTTTTGC
>346960
TGTCTAATATTCAAGAGGGTCATTTGCATGTGAAC
>212085
GTTGGCTTTGCATGGACTTTGCGATGATATTAGAC
>449993
ATTAGGACAATAGAATCTCTTTGCATATATTAGAC
>207825
TCGTCTAATAGTGCGGTCTAGGGGTATTTAAATGA
>958209
GGCGATGCAGGCATGCATTTTAAGAAAAACGACGC
>1131797
TAGTCGTTTTTATCCTATGCTAATGGTGTGAGTGT
>847939
GGGCATTTCGCATTTGAATGAGGTAGACGACCGCG
>867557
TATGCGTAGGTGTTATTACATTTCCTTAGACGACG
>850596
AAGTATTTGGTTAACGAAGGAGATGTAACGACGAC
>942109
GGAGTCGTCGTATTTGAATACATGTATGATTAGTG
>263549
GTCGTCGGTTGTCGTTCTTCTGTTGGAGAATTCGC
>534390
CTTGTCGTATGTAAAACTTCTTAATAAGAATGCGT
>1025606
GATCTAATCTACATAGTAATCACCATACGACGGTG
>106748
GATCTAATCTACATAGTAATTACCATACGACGGTG
>102721
GTCGGGTATAGAATATTCAAATGACTGCTGTTAAT
>1034373
GAGTCCGCTTTTTGAATTCATTAGCATTATTACGC
>413223
TTAATTACCATATCTCACGTCTGCAGAGGGGACTT
>1015228
GTCCCCTATTTAAGTGTCATGATGTAAATTTGCAT
>377128
AAAGGTCAAGGAAACGTAGTTATTTAAGCGAAATC
>53316
GGTCAAGCTCCTGTTGCAATTATGCAAGTTACTGC
>832549
CAAATTAGCATGTCGTATAGTCAAATCGCTTGACG
>37002
GATTCGCGGTTTTGTTAATTATAGTGCTTGACTAT
>45285
ACGTCAAGCAATCTAAATATGTATTCAGTTCATTT
>913754
GTCAAGATGAGCTGTTGTTAAGTAGTTCCTCGTCG
>108278
TGCGATGACAGTTTTGGAAGGTTGATCTTGACTAG
>994467
TAGGGGCGCAAGTTAAATTATCTAGATCTCTTGAC
>714763
CGTCAAGACTTCTGAAATATTCATGCAAAGATGCG
>781164
GTGTCAAGACGAGGGGGGTGATTTAATTTGTCTAG
>1000127
AATCAAGGAATCTATATGGGATATTCGTCTTGACA
>978114
ACTGGTCAAGACAGCAATAATTAGCTTGCAAATAC
>1108874
TTGACTATGGGATATGGAAATGTTCTCTTCTTGAC
>562383
ACTCGTAGGTCCTCTCACATTTAAATTTGACATTC
>105933
AAGGTCAAATTGTTAGTGCGCCGATAAAATATGTA
>149167
CCAATCTAAAATTTACATATATGGACTTTGACGCA
>766879
TGTATTTTCTCAGAGGGTGTATTTGCATATCCGGG
>337700
GTTTATGCATACGGAAAGTCGAAATTAGAAAATAC
>839528
CGATATTCAAATTTTGACGGCTCGGATGGAAATAC
>821351
GGCAGGAAAAAGCACCCGTGTATGTATGGAAATAC
>808083
ACTTGTATTTCCAATATAATTATTCTACGGCGGTT
>363899
ACATGTATTTCCAAATTTTGTGAGCACTCTAAATT
>594966
TGCGGTGCGATATGGAGTTTGTTTTGGAAATACAC
>673419
GAAATGCAAATTAACTAGTTAAGTGAAATACTCCT
>868885
CTCGAAGGTGAACTTTTTTTTATGCAGTGAAATAC
>682338
AATGGCCTTTTAATATGTGATATTGAAATACGTAG
>234289
TAGTGGCCCAACATAGAGAGCATTTAAATAAATAC
>1020278
GGGTATTTACATACGAGGTCTGAGCATGAATTCAA
>862100
TGTCCTTGGTCGCTCCTGATTCGTATGTAAATACA
>697024
GTCACCATATTGCTTAATATCTTATGTAAATACGA
>1056631
GGCATATCTGAATAATTGAATGTGTAAATACCAAC
>329534
GATAATGAGTGTATTAACATGTGAGCAATACAGAG
>612249
GTCAGTATTGCTAATTTATGAGCGTAAGATTTGAG
>451003
CCATCAGTGTAGAATTTAAATAAACCGAATACCAG
>51339
GTATTCGGTCGTTTAGCTGATTAGCATAAAGCCGT
>891249
GGTATTCGGTCCATAGTAAAAAGGCGATGCTGATT
>931848
ATTAGTATTCGGTAATAATTTACATTTAAGCGAAG
>896089
AATTGTATTCGGGTGAACCATTCATGGGTTATGTT
>18780
TCTGTATTCGGGTCATTATAATGTTACCATGTTGC
>76494
TGGAACTGGATAATAATTAATTACCCGAATACGCA
>1088383
GGTATTCGCTTTTAATTTATGGAAATTCGATGTAA
>744333
CAAGTATTCAAATTAGAGTGTGTAGCAGTGGCATG
>224385
AAAAGTATTCAAATTAATGCTCATAGACTGTTATC
>429503
CTACGAATGCTATATAGTCTGATTAACATACCACT
>271196
AAAGGCTTGGAGGGGTATAGATAATTTACATACTG
>695646
AGTATGTAAATTATCGTGATTTAGGCCAAGGTGCG
>601867
CGTATGTAAATTAGGTTAATTTGCTTATGCATGGG
>651993
CAACTAGTGTTCTTTAGGGTGGTAATTTACATACT
>1094803
GCAGCAAGGTCGAGTAGTTAACATTTACATACTGG
>1025193
AGAATCTACGGTTGAGCATCACATTTACATACTAC
>832964
ACGTGGGGCTTTCGGTAAAGAGACCATTTACATAC
>1110377
GTATGTAAATGGCTGTCCCGACTCAATATCGTATG
>945132
TGTATGGTTCTGGGATGTATTCAAAGTTGCGCATG
>708914
CAGTATGGTTCTCATTCAGCTCATGCAAATCTCTC
>1033155
CGTGGTATGGTTATTTCATAGGGTGACAAACATAG
>982283
GGACACACATTTCCCCAGAATTTGCATAACCATAC
>553651
GTGGTATGGTTAGATGCTCAAGTGAACTTTATGTA
>174811
TATGTATGGTCTTTTGCGTGTGATAAGTAAATGTG
>891831
TTTGTATGCTAAGTAGGTAATTAGTCACTGTCTTA
>1026121
TTATCTCATAGGCCGCTGTAAAGTACTTAGCATAC
>280340
CCAGACTCGGGCCGTGTTAATCCTACTTTGCATAC
>57645
CGGGGTATGCAAAGTAGACAACAGATTTTTATGTT
>404891
GTATGCAAAGTAAATCTGGTTTTGTCAAGTGTTTG
>140129
GTGGGACGCTGCATTTGAGTTCAGCCTTTGCATAC
>742788
AGACGTCGTAACAATTAGGGGTTCCTTTGCATACC
>87055
CTTTGACTGTTAGGCTACACCCCTGCTTTGCATAC
>168218
GATGAAAAGCACTTATGGAGCTCTTTGCATACTTA
>562183
AAGTATGCAAAGAGAGTCAAAGTTCTTCTTATGGT
>410311
CCAAAGCGGACCATGAAAATTACGTTTTTGCATAC
>1011630
TACAGATGCAGGGGTACTGACCGTTTTTGCATACG
>209059
GGTATAAAATTTATATGTATTTGTACGCCACGAGT
>80530
TAAGGGGATGCAACATGGGTTTAAATTTTATACAC
>490696
GTATAAAATTCAAATGAGGGAGGGGGAGCTGTCGG
>38275
CATTATGTCTTTGAGGCTAACTTATAATTTTATAC
>1079654
AGTAGTTATGTTTTGCATATTGGATCGGTTACCGT
>242076
GGAGTAGGGGTTGTGGCGGACTAATTTGAATTGGA
>374670
GGTAGGAATATAGTAATATGGTAATATGATGCCAA
>945045
ATCATTTGAGTATGCTGATTTCGCTCATCGCTACG
>824858
GGTAATACATGCATGGCTTTATGGTCTGTGTGTAG
>148355
ATGCGTAATACAGGGCATGCAAATTCTTAAATTGG
>539830
CATCTACATATTCATCGTGAAAGCTGTATTACTAC
>326481
GGTGACAATATTAATGTATGTAAATCCGATCTTAC
>403847
GGTAACGCATACATTAGTTGTAATCTCTTCTCGGG
>671518
ACATTTACATCTTGACATAAGTATTTGGTTACATC
>105281
TAACTATTTGCATGAGGAAGTCAGTTTGGTTACAA
>190630
ACAGGAATTATGCAGGTTGAATAGTTTAATTTACC
>466888
GTAAATGAGGTCCATGGCTTGGTATAATTAGGCGG
>191605
GACTTCATTGGACCTTAATTTTACCTCATTTACAT
>1050289
AGGGAAGGGAGACAATTTGGATTGACGATTTACAT
>970972
CGTAAAAGGCCGAGAATATCGTTAATTATAATGTT
>638773
GCATTATTCTTTCGGTGTATATTAGGCTTTTACGC
>1095131
ATAGTAAAAGCAGATGAAAAAAAGACGATTCAGCG
>950373
GCCTATAGGCCCTATGTTTTATTTGCATCTTTTAC
>511251
CGTATACATTAATGCAAATTTGTAGATCTTTTACC
>1066557
GGTTGAGACGGAAAAAGGGTGTATGGTAATTAATG
>397157
GGTGTCTCGGTGGGTAATTAATTATGCAGGGAAGT
>456776
GGGTGTATTTGGATAACAGAGAATATCCAGCGTGC
>149860
GGGTGTATTTGCATATACAAGCTTATTGACAGGCG
>169759
TACAGGTGGGATTGAAAATAGTATCATAATAGGGG
>1079481
GGTGGGATTATAATGTGGTTAATTACTGATGGGAC
>1063075
GGTGGGATGCAAATTAATCCGTCTTAGAATCTGGA
>775204
TGCGTATTTAAATGAATTACCTCTTGTGCACCTCG
>893073
AGAGGTGCAAATTCACGTACTGAGCAAATCAGGTC
>1104091
GGGGTGCAAATGTGCCGAGTCTGTATAAGCTTTTG
>763965
ATTTCACTTGATTAGATTTTTGCTTTGCACCAAGC
>925796
TGGTGCAAAATGTGGTCCTAAGGCATAATTTCCAT
>1021305
GGGTGAGGATATTTGCGTACGTGGGACATATCAAT
>639156
CGATGGTGACGGATGCTGAGAGATTTGCATGGGGG
>1120278
ACATGCATGAATAATTAGATCCACCGATCGTCACC
>1058701
TTAGGTGACGAGTTTGGTTAGACTATGCAAATCGA
>467520
GAGGTGACCTTTATGCATTCATTTGAATGTTATTT
>501160
GAGAGGTGAATCTAATTGGGGGGCTGGATTTAAAG
>17648
GGGTGAATATTCTTAATAATATGTTAGACTTGGAA
>668962
AGGTGAATATTAACCTATTTTATTCAAACAGTGTA
>718412
GGTGAATATGTTTTATCCTAGGAGTTTTCCCTGTC
>1043957
GGTGAATATGCAAAAAGCGGTCAATGTTTTTATCT
>161747
GGTCTTGCATATTCGAAGTCTATTCAAATGCTTCC
>344248
GGTCTTGCAAATATAGTGTGGATAAGATATTGTTT
>847851
CGGTCTTGAAGTCTGGTTCTTTATTCAAATCTGCC
>258501
GGTCTTGAAATTATGCTATGAAGGTCCGATCCACG
>337649
GGTGGTCTTCTTGAAATTTCGCAGCCAAACATTGG
>1117930
GGGTCTTCTGCAAGTCAAATGGTATCCAATCGTGC
>701683
GGTCTTCTCGTTGAATAATGAATTAGTCAATCACG
>575498
GGTCTTCTAGTGGTTCAACTGGAATAATTTTAAAC
>898702
TCTCGGTCTTCTAATTATTTCATTTTAAGTTGCAT
>830551
CCGTGGTCTTCGTTTATCATGTCTCGGTTCATGCT
>1000856
GGTCTTCGTGTCATTTTGATGAGATGCAAATACAT
>540966
CTGTGGGTTCCGTAGCACTATGCAAATTCGCTTAT
>742539
TTCGGGTTACTTTGCAAGGCACTTTATCCCCAGCC
>1043742
TATCGGGTTACTTTCAGATTTTAGCATGAATTTGC
>37480
TGGTCGTGTGGAGAAACTTAAACTAATAGTAACCC
>1010146
GGGTTACGAGAATATTCATGCGTTAATTATGATGT
>451381
AGTGGGGTGAGTATGCAAATCACGCCTTTAGCAAT
>830078
GAGGGTGAGGAATTAAAATGTTTACATATGTATGG
>1079398
TGGGTGAGAGCTGGATCGGATTTTGTGTATGGGCA
>408726
TGGGGTGAGACATGCAAATTGCCACTGCACTTTAT
>498012
GGGGTGAGAACACTTCAGAAGCACCGTGTCTGAAC
>206517
AGGGTGACGTGTTAAGGCACAGGATGTCGTATGTA
>289197
GGGTCTCCCTGGATATGCTAATTAAGGTTTCGTTA
>599661
GCATCAATTATAATTATGTTACTTTTCTACCCGTC
>611306
CGGGTACTTTACTTAGTTAACTATTTACACTCATG
>938500
AGTGGGTACTTGCAAATACCCGCTTATTATTTGTC
>560477
TACGGGTACTTCGCGTGTGGGTATTTATGCAGATT
>68608
TTGGGTACTCTGTCAGGCAAATGGAGAGGAATTAC
>916737
GACGGGTACTCAATTCAAATGCGGAGGGTAAATGC
>46084
GACGGGTACTATTCGCAAATGGTACATTTTATGTA
>662440
AGGGTAATTTTCATAGGCAGGTATGCATTGGGGCC
>1058507
GAGCGGGTAATTTGCCTAGCGCTTCTTATTAAAAT
>124700
GCCCGTACAGAAGGGTATTAACATATTTACCCCCG
>251184
TCATGGGTAAATAATAATTTATTCTTCTACAGTTG
>1123421
CGGGGGTAATGAGCAGCCTTTCATACAGATCTTGT
>525578
AGGGGTAATCTGCATAGCTTATTGATTGTATTTGG
>230998
TATGCAAATACCGTGAGTGTGTGTGGAAGTCCCCC
>26038
GGGGCATTCGAAATAGTAAATTTGCCGATCCTGCG
>1116835
CCCGGGGCATTATCAGACAGTGATGAGCGTATGCA
>451718
GCATACGCTCATCACTGTCTGATAATGCCCCGGGA
>1014763
TTAAGGGGATTTATGTTAATCAGGCTCACTATAGC
>881244
CGGGGAGTGGATTTCAATAGCCGCCTTTGCATGTC
>234118
CGGGGGAGTCGATGGTGGCGGTTATTTAAATTCAA
>705495
CGGGGACAGTATACCCTGCATTTGCGTTTTGTGCT
>194383
TAAGGGGACAGATTTGCAATTCTAATTGTTAGTCA
>669960
CGGGGCCTTCATGTTTGCATCCCTGTATTGCTTGG
>414015
GGGCCTGTTGAGCTGATTATTCGTCGTCGTTGGCG
>25331
TCGCTCATTAACATATTCTTTTTTAACCAGGCCCC
>799577
TGGGCCTGGGCATTAAATTGCTTACGTGATGTCAT
>853207
AGGGCCTGGCGATGTAAATAGGGATGTGGGTTGTA
>1106695
GGGCCTGCAATTTGCATTTATGTAAAATCAGCGAT
>945180
GGGCCTCTGGGAGGGCTAATTTAAATGAAATCGTG
>1060568
GGGCCCTATGATTAATTTTGCATAACCTAAGAAGC
>278001
TATCGAACGTATGTGAATTTTTCCTCGTGCCCTAG
>229147
AGGGGCACGACAAGCAAATGAGGACGGATAATGCG
>482278
CGGGGCACCTGGTTTTTCGATGATTTGCATTGTTT
>1016037
TCGTAAGAAAATGCGTGTTTGCATAGGTGCCCAGG
>616861
CGGCGGGCAACTAGGTCGGGATGTAAATTCAAGAG
>293559
CGGGATTTGCATGACATATTAATTAGACGACTCGT
>11029
ATATCGGCATTGTTTGTGATAGCGATGCAAATCCC
>390947
CGCAGGGATTTGCATATAGAATCGTTATCTCCCGG
>280298
GGCCGGGATTTCCCTAATTTTGTGAATACGTTAAG
>545052
GGGATTTCATCTTTAATGATTGTGCATATTTTAGG
>259901
TACGGGATTTAGATAATTATGCAGTCAATTAGGGC
>705618
TGCAAAGTTAGTCAGCGTCAGTGCACGTAAATCCC
>718522
GGGATTTACGTGAATTCTCGCGTATTTGGGTAGTG
>703174
CCTGCAAATCCCCGCGTACAGTGGATGTAAATCCC
>379722
GATTTGTTCCCCAGAAAGAATATGTAAATCCCAGC
>814585
CACGCAAATTTAGACATGTAAATTATGCAATCCCG
>1100315
ATTGGGATTCTTATGAAATGCAAATCGAACTAATG
>138302
GGTGGGATTCCCGGCATGCAAATCTGACAGGTAGG
>168023
TGAGGGATTCAAATTAGAATAAACGTTACTAGATA
>607880
GGGATTATTTGCGTAAGCTCTTAGTGGCACTTTCG
>621285
GGGATTATTTAAATCAGTAGACCCTCAGTTTATGA
>1007575
GGGATTATTCTTCTTAATAGATATTCAAAATAGTC
>214356
TGGGATTAGCCATGCATAAGCGGATAGAAAGTTTT
>546535
AGAACCATTGATTTTAATCAGTATGCTAATCCCAG
>28660
GAAGAGTATACACTTCTAGTATGCTAATCCCTCCG
>528780
GCATATGAATTAAAACTTCTTCTGTAATCCCGAGA
>698622
GGTGGGATTAATTAAGCTCATTATTATACAATCTC
>777956
GGGGATTAAAATACATATTAGTAGTCGGATTTGGC
>903541
CGGGATGTTCGATTTACATGGCTTGGTTTGTTTAG
>26780
GGGGATGTCGACTTTCCATTAACTTTGCTTATGTG
>223774
AGCATCATGAGAGCATGCAAATACGTACATCCCTT
>325234
GCGACCGTAAAAATTAGGCTCACAATTTACATCCC
>424794
ATGGGGATGGTCCTCATTATTCTGTTTGATATGTA
>813985
TGCAAATTTTGGACATCTTTGAATGGGGCCATCCC
>1025618
CTGGGATGGAGTAGTACAATGTAAATATTCATGGT
>92529
CTAGGGGATGGAGCTGGTTAGTTGGAATGCAAATC
>401414
TGTGGGATGGACTAGAAATGATCTTTATGCAAATA
>492733
AAGGATGCTCTCATAAATGAATATGTTAATTCGCC
>1074881
TAGGGCGAATGCAAATGGGATGCAAATTACTAGCC
>508246
GCAATCAAGAGAGTAATCGAGCCCTGATTCGCCCC
>228140
CGAGCTAGGACGTAGATTAACCAAATATTCGCCGG
>114872
AGGCGAATATTAGCATATCGGAGATCTGTAGGCGT
>1004788
GGGCGAAATTAATGCCCTCTTATGTATGCATCCCC
>262072
GGGCCTAAGTGTATGCTAATAGTGACGATCCTTCG
>1086482
GGCCTAAGTACCATGCAAATTGATGTTCATTTGAT
>533620
AAATAGAAGCACGGGGACAGAAATTTGGTTAGGCC
>367232
GGGCCTAAACAGGAGTGTCCGTAGTTGTATATGCA
>287067
TCGTCTTGTCAAGGGTTTCTTATCCTTTTTAGGCC
>720638
AGAGGCCGTTTGCATTATTAAATATATGGATTTTG
>1012985
GGGGCCGTTTAAATATTTTGGCCTTTGCATATGGT
>685047
AGGCCGATCATGCTAATTTCGCAAGCGTTTTTTGG
>225750
GAATATTCTGACCACTTTTCCATCTTGTATCGGCC
>451507
TAGGCCGAGTTTTTATATGCAAAGATGTAAGGGAG
>605254
ATTGCAAAGTGATAAGCAAATGGGGACACTCGGCC
>1027665
GGCCGAGGTGCGCGCTATTGTGGTATTAGTTAGGA
>312136
AGGTGGCCGAGCGTATAATTATTATATGTAAACGG
>190668
ATGATAATGACTCGTTATTAGGCGGAGTTCGGCCG
>812518
ATGGCCCCATAACAAATGGGTAATAGTAATCAGGT
>635999
AAGTGGGATGTTAATAATCGATTCTGGGGCCAGTG
>1038504
GGGCCCCAACAATATGCATCGCGTAAAATTATCAT
>252008
GGTGGGCCCATTTGAATTAGGATGATTTATGTATG
>67496
AATGGCCACGGTTTTGCATTGATGATTCGGGGGTT
>197932
GGCCAAATAAGCTCAGAGCATAGATTTGTATACCG
>1110870
CGTCTTCTTTTAAATAAATGCTAATTGTTTGGCCG
>215272
GGCATATGGGTGTTACAAGAGGACAGGTCTGTTTA
>508917
AGGCATATGCAAATTGAGACAAGGCAGTTTTTATG
>1094748
CGCATCAATTTAGTCCCTCATTTGCATATGCCGAT
>23102
TAGTCGGCAGTAAATCTCGTTATTTTGCATATGCC
>744859
GGCAGGTTGCGCAGGGAAAGAACCTCTATGCTAAT
>1051713
TTGGGCAGCGATGGATTTGCGTAGTGGTTAGTCGG
>1127335
CTGGACGACATGCAAATTGGATCGATCGCTGCCGC
>934959
AATTATGCATGAGGGTGTGTATCTCGCTGCCAGAC
>345102
GCACTACATCGCTCGGTGAGGTAAGGCTGCCTTAG
>402231
GGCAGCCTGTTTAAACAACTTAAATGGTAATTGTT
>418698
CATTATGCAAAATCGTAGCGCTAAAGTCGGCTGCC
>217979
TTGCATGGACATGTTTTTGTTGTGAAAGGGCTGCC
>6400
ATGGCAGCCCTGGAGAACATGCTAATTCGGTGTTT
>479575
GGGGCAGCCCGATTTACGTATTCACCAAAGTCCGG
>715850
TCAGGGCAGAAAAATTTCACTACTATGCAAAACCG
>288242
TGGCGGCACTTGAGGTGGTTTCTGTATACAGCCCT
>1094401
CGGCACTTCTCGCGTTGGTATGCAAAATTTTTAAT
>337555
GGCACGACTTCTATAGAATATTCATAGGATCAGTG
>1112721
TGGCACATTACGATATTTGCATAAAGTCGAGTTCA
>441058
TCTCGCAAATTAGGATGGAATATTCAAGAATTGCC
>402154
GTGGCAATTATTATGCAAAGAGTAGGTCTGGGTAG
>1041122
AGGCAAGAAAGCATTGGATTTGGAGAGGGATTGGC
>274804
GCAGGGATGTTATATTCGGAGGGCCCTGGCTTATT
>897341
CGGGATGTTATATGCAAAGGGATAGAATTATGCTA
>509900
GGGGATGTTATAATTTGAAGTTAACGTATTTGCTT
>1100
CAGTGCCCATCTGTGCCAACCAGCAGGCATCCATA
>88058
TAGGATGCCTATCACAATATGGAAAGTTATAATAA
>145176
ATGGATGCCTAAATTCGCTGTACAAACAGGATGCA
>435391
GGATGCCGCAAATTGGAAATAAAGTGACTATTCAA
>608355
CCTCGGATGCCGAAGAGAAAGGCTTAGATCTGTAT
>1088945
GAATTCAGTATAATGAGGGATCCGGGGCATCCTGC
>672219
AGCAAAACTTAGCCTGAGATGCAAATGGGCATCCC
>92420
ACATAACACCCTATTTGACTTTAACTGGCATCCAT
>1085939
GGATGCCAGTGGTTACTGTTCAAGAAGAAATTTCG
>569236
GGATGCCAGAATACACAAATAAAAGATAATGTCAT
>345115
CTGGATGCCAAAAGATAAATACATGCACTTTATAG
>352567
CGCGGATGCATTTAGCATAAAACGTCGTAATGCTG
>1138
AGTTACATTCTTGCATAAATTACGTGAATGCATCC
>1085738
GGGGATGCATGAGAATTGTTATTATAATTCGAGAA
>619499
CGGATGAATAGTAAAATATTTGACCCAGTCTTTGC
>611666
TGATGGATGAAGATTTGCATGAGGCTGCCACTTCG
>920847
CTAGGGATCTAACATGCAAATGTAAGAAGAATAAT
>451451
GGATCTAAATGCAAATTTAGTGTGTTGGGTTAAGT
>11130
ACAAGGATCTAAATGAGCCGGTATTCAAATAACGG
>131737
GGGATCTAAAATTTCAATATTCCTTAGTTGGTTAG
>744817
CTCAAATTTGAATTATTAGTGTATTACTCCGATCC
>699222
CATCTCTCATGAATATGTTAATCTCCGATCCTGCG
>965752
TAATTTGATTATGAAAGTGTTAAGTCCGATCCACG
>1018822
TCATTTGCATAACGAGCAATCGCGTCCGATCCTCC
>1114154
GGATAACGCAAATAATTCTAATGTTCTGTTTTTAA
>272425
CCTTGCATATTTTTGCATATTTTCGTTATCCTTCG
>253699
CGTGCATAATCACATTCTGCCTCGATATTTATCCC
>466787
GGATAAACGCAATTTGCATGTCATTGATCCTCGTA
>655591
TCAGGATAAACATGCAGATCTTGGTATGTACATTA
>555856
GGATAAAATGCAAGCGGGTTTATTGTTTTTTGCAT
>22325
GCTCACAAGTCACAGGTATTTGCATTAACTCCAGC
>817290
CCCATTTGCGAGTTTTTTCGGTTAATTTAACTCCT
>1064342
ATGGAGTGATGATGCAAATGAGTCACGATCCTGCG
>345108
ATAGCTCAGATCAATTTACATACATTATCACTCCC
>81440
TGGAGTGACTTGTTTGCATTGCCGTACTTTTTGGA
>1065135
TCGTGGAGTGAATGAATTTGCATATTCGATGTTCG
>873608
CTGGACATTTCCATTTGCAAAGTTGAAGAGGGTCT
>856611
GGTGGACATTTACCCATTAGCTATGATAGGATTTG
>308380
ACATATTCGAGGCAACTTCCAATCAATGTCCATGT
>1130335
TGGACAGGCAAGTTACATTGAATAGTCAATTTGGA
>775872
TGGACAATTTACATATTCAGATCCGGGCGAGGGTT
>342927
GGGGACAATTTAAATCAAATTTCTGGATAGATGCA
>303828
GACGGGAATTTGCATGCGATAAGTATTTTTGGATG
>635277
GTGAGAAATGCGCTGGGTGGTTCTCATTAATTCCT
>889139
GGTTAACGATAACTACGACCATGCATATTAATTCC
>1052568
GACACTTTGCATGCGTTGATGCATATTAATTCCTC
>582913
AGAGCAGCAAACTCATTTAAATATATTAATTCCGA
>864166
AGCATCCGTTCATTTGATTATGTATTAATTCCACT
>195959
GGGGAATTAACAATTGAAACGCTATGTAAAACTGA
>176700
GAGGGCATACATTACAGTCGTTGTATTACAATATT
>213214
TAGCATACATTAATTAAATGCAAAGGGTCAATTCT
>460354
GCATACAACAAACAAAGGGGGGAACTAGGTCAGAT
>375074
GGGCGCATACAAATTGTGGATGGAGATTATCACGT
>709984
TTTCATGACCCTTCCCTTACATGCAATTTGTATGC
>303540
GGACTTACCCTTCGTCGCTTCATAATTTGTATGCA
>503646
GCATAATTTACATATCTCACTGACGACTCGGGAAT
>256473
AAAATTAATCCTATGAAACAGAGTTAATTATGCGA
>516905
TGTGATTGCTGCCTCTAGCGTTACGGGATTATGCA
>445084
TAGATGCTTATTAGGTGGGAGGGGGGGATTATGCA
>616390
TCGGAGGGGATGCGCGTGTGACCCATGATTATGCA
>188438
CTCAAACCGGTTTGTGGATTAAGAGTTATTATGCT
>186459
AGTCAGCCTATGATATGAGGGCAGGTTATTATGCA
>28267
TGTAAAGACGTTATTAATCACGTTGGAGTTATGCA
>462569
CTCCGTCCATTCGTTTGCATGAAATGAGTTATGCA
>101322
CGACAAGATTACCTCCTTCTGTTTGAGTTATGCAA
>1103864
AGGATTCACCATAAAAAGGGTTGAATAGTTATGCA
>393800
ACTCGTGTCTCCGTTAAGGTATGGAAATTTATGCT
>211526
GGCATAAATTTAACTACATAGCATCCCGGTGTCTG
>249600
TAATGATGACGGGGGGGCTTATTAATTTATGCAAA
>182894
GTCGGCAGAGGCAAGGGATTTTAAAATATTTAAAT
>275172
CCCAAGATAGGGTTTTCATGTAGTCAAATTCTGCG
>559131
CAGCAGAATTTACATAGGTTGAGTCGAATAGATTT
>845826
CGTGCAGAATTGGATGGAGATTTAGCAAATATGTT
>263593
CGTGACGTCGAGGCTATTTCGCATGCTAATTCTGC
>388946
CGGCACTCATTTTGATTATTTGCATTTTCACTTCA
>225921
CGTGCACTCATTAAAGGGACTCAGTTTTGTATTTA
>452442
TGCACTCATGGATGATTTAAATATAGTATAATTTC
>344338
GGGGGCACGGCGCAATATTTCCCTACGTATCAGGT
>1003808
AGCACGGAGACGGATGAATATTCAGTGGGCGTAAT
>591574
GAATATGGTAAATGTTAAAGCGGTGGTTGGGGTGC
>485418
GCATTTGTTTTGAATTTATTTAATAATGGGTGCCG
>908968
AATTTACATGAATGGTGGCTTTAACCTGTGCCTAG
>132781
AGTGTGTGTCATAAGGCATCTTACCCTGTGCAAAG
>9797
TCTATTTACATCAGTTATTAACCGTCGCCTGTGCA
>21560
GCACAGGAGGACCTAGTATCGTCATCGCCTCAAGT
>1030572
CGCACAGGAATTATAATATGTTTGGACGAAATTTA
>799024
CGGCCTTGACTTTGAAGCTGATGAATATGTATTGC
>371386
ACTCGGATATTATAATTTATGTTGTCTGTATTGCT
>64327
TTTCAAAGAACCTCGATCTTTATTTACAGGCTTGC
>489014
AATTTCGACGTAGTATTATTCAAAGGGCTTGCCGG
>244869
TGCAAGCCATGTAAATTAGGGCGTATGGAAGTGTA
>34322
ACACGCAAATTTCCCTCTATTGGGAGTGTTTTCAT
>442111
TACAAGTTAATAAAGTTATGCGCGTGGAAATTTGC
>393424
AGGCGCAAATTTAACCGTGCATAATTGTAAACGGG
>418924
TGCAAATTGAACTAGACGTTTATTGTTTAGATGAG
>12118
ATGCAAATTCGGGGTTTTAGCCATTCCGATCTGAC
>719730
CAAGAAACAAACCGAAGATGTTGGAGTAATTTGCA
>946226
AGAGCGAAGTAATGAATCAGTGGCTTAATTTGCAT
>1082265
ATGCAAATTAAGACCATCCAGTATGACAATTATAT
>808213
GGATGATTTACATATCGGTTACAATCAATATCTGT
>215189
TTGCCCCGTCTTATGGAAATGGACTATGTAAATCG
>617023
CTGATTGTGCATATGTTTTTTTGTAAATGAATGAC
>1118537
GGATTGTGATTGTTATTTAAATATGGCAGGGGGAA
>1020495
GGATTGATATATGCTAATTAGTCCTCTTAGATTTC
>1076557
TCGGATCTTATGTAAATTTTACTCTCGCATAATCG
>966927
CGATTAGCATAAACAAACATGAGGGTCCGATCTAC
>132518
GCCTAAGCCAGAAATGGAATTTTATGCTAATCGGT
>436605
TGAATTTCGCGCTGTTAATTATCCTGCTAATCTTG
>489045
AGATTAGCAGAATGATGGTAATCCATTTCTATGTA
>143641
CTGATTACCTGATTTGCATGTCAATTTCATAATTG
>311933
GTGATTACCTGAATTTTAATCCCCAGTTATAATTA
>482231
CCTACTCTGCCTTTTGATTCACAAGGAGGTAATCT
>105457
CGGACCGCGAGTCATTATGTTAATTTTGGTAATCA
>20541
ATCATGTCGTCTCGAAATGTTGGGAATTAACATCA
>160893
AAGATGTTAATTAAGGGAACAAACGAGATTTAGGA
>863835
CTTGAATTATGCATGCAGTTTATTTGGGCACATCC
>1056330
ACATACAGGGCATAGATTACCAAATGCACATCAAA
>107468
TACGATGTGCATATTCATATTAGCCGTTAGAGCTC
>966104
GATGTGCAGCTTATCGGGATTTTTGCAAATGTGCA
>784018
TGATGTGCAATTACCGAGCCGCAGCTAATCGTGAC
>1037950
AAAATCAATTAATTATGTAAATAGGGATGACATCG
>426329
AGGGCTGATAGTAACGACGCCTCTTCCGATCTCAT
>1071529
AACAGATAGTGAATTTTGTATTAATTTATGGATCG
>92888
TGATCATGTGAAGGGGATCACGCTGTGGTAATTGT
>401628
TGATCATGCATGCAAATGTTGTCTCGATGGAGGGC
>98951
GAATTCAGGACGACTTGTTTATTTGCATGATCGGC
>334306
AGTAGATCATGAATAATATTATTGTTAGGGATCTG
>664280
AATCCAGCATACATTATACGGTGGAAAGATGATCT
>451397
TAGTCCAGGCCGAGACGAACAGGAAGGAGATGATC
>860730
GATCATCCTATATGCAAGTCCGATTTTTGATTAGG
>1095300
CGAGTCGGGTATTGTAGGCAAATAGGGATGATCTG
>105977
CACTCTCCGACTCCCCTGTCATTAGCATATCCGAG
>812089
CCGGATAGGCCTCATCATCAGGGTAGAATAAATTG
>505238
AAATTATTCGCCTAGTTGACCATTGGCCTATCGGC
>594649
GGATAGGCATTTGTGCAACGTAAATGGGGGTTTAG
>107152
GGGATAGGCATTTGAATTCAACAACAAATTATGGA
>322194
TGATAGGCATTAAGCGACGTTCATGTGCATATGTA
>1069651
CGATAGGCAGGAGTAGGCTTCAATTTGATTATGCA
>1074250
GGAGCATAAGGGATGCAAATTACAAGAATTCTATC
>1060268
AAGATAATGGCTTGAATTTGCATCCCGATCCTGCG
>1104643
GATAAATAATCAGGGGGATCTATGGTAATTTGACG
>751985
CAGACCAGCGGGGGTAGTTTGCATACTTATTTATC
>280649
TTACATCTTGCGCTTCTCGGATGTGTTATTTATCG
>697698
CACAGCGCAATTTATAAAATTTGTTATTTATCTCC
>997936
TATGAGGCTAATGGTAATATTATTTATTTATCTCA
>253624
TACTGATAAAGTCTGCATTTTTAAGCAAATTTGTC
>1001357
GATAAAGGTTTTGGTTATGATGTTTTCCTGTCTGC
>39591
GGATAAAGCTACATCCCCACGGCGAAATTTATTCA
>923214
GGGATAAAGCGTCCGGATGAGGGTTTGATTATGCA
>174181
GACGTGTGCTCTTCCGACCCTTACCGCTTTATCAC
>485589
GGAGGAGGAGATGCAAAACCAACATTAGTTCGCAC
>484685
CAGAGGAAAGGTTTCTTTAGCAAATTTAGAGTTAG
>485939
ATATCATCAGATTTGCATAATGGTTCTTTCCTCCG
>1119896
CCATTTCCACAAGTTATTACTAAATTTTCCTCCTC
>4150
TGATACAAGCTCGTAGGGCGATTTCCATTTTCCTC
>1077766
GGAGGAAAAAAATTTGAATATCCACGGGTGTGACG
>711539
TGCGAGCGGTAAACGGTAGGATCGGTATTTACATA
>44593
GCATAGGGAGAGAATAGATTAATTTGGCCAGGCTC
>1082433
GAGCCAACCAAATAGGACGAGACATAGGGCTTTGC
>514863
GAGCCAAAGAAATCTTGAAGTTCATTAATATGGTT
>398241
AGCTCATTTATATGCGGTTAAATTTTGGCTCCCTG
>1068459
CGAACTTTCCATACAGCCAATTTCCGTTGCTCTGG
>1069509
CGGAGCAAATTTGGCGGCATGTATTATAATTTCGC
>417043
AACTTTGGGTTTTTGCATTGAGGCGCACTCTCAGA
>377921
CGTGAGAGTGCAAGCTAGTCAGTGATTTACATATT
>1044199
TACGGAGACATCATATTTGCATTGTTAATGTAGGG
>72081
TGAGAATATTCATTTGAATAAACGGATAGCATTTG
>864395
TGGAGAATATGCGGATAAGCAAAAATGGACAGGTT
>78779
GAGAATATGCGAATGAGGAGGATGTCATTATTCGT
>10013
GAGAATATGCATGGACGTCAGTAGAACATTTGCAT
>551401
TGACTCTGCCTTATCCCGTTAATACCTCGTATGCA
>1105797
GGCCAATCGGGCTACTAGTATGCAAATCAGAGTCG
>477942
CGAATCATCTCGTCCGTCGCCGTTTTGCATAGTCT
>225384
AGGACTATGAATTTCGGTTCTATTGATATTTGTTT
>436873
AGTATTAGCATCGCTTTGTAAATTCATAGTCCTAC
>491228
AGACTATGAAGCTCCGACCGAGTGAATTTTATGCT
>718486
TCAGACTAGGCCTTTTTAGTCGGATCATTTGCCTG
>990210
AATCGCATGTTTCAATATAACTGGCCTAGTCACGT
>58280
AGACTAGGAAAAATGTCTGTTTTAAATATCCGACC
>25142
CATGACTAGCGAATCGATAATCGCCGATGTAATGT
>553932
GGGACTAATGTATCTAATTAATGCACTCTATCTAT
>702497
CAGAATTAATTAGGTTAGGAAGATTAGCATTAGTC
>726609
CGACTAATGAGGGGGTGTCTATAGAAATAAATTAG
>146054
GGACTAATGACTTGCAAATCTATGCTTGTTCTGCG
>361606
GGACTAATGAATATTTCGTGATGTGCTGATTTATT
>1018694
TCATAAGGCGTGAATTTACATATTTCATTAGTCCT
>1058408
CAGTGACGCTTTTTTTTAAATATGTATGAGAGTCG
>172797
CCACGTTCAGGTGTAGATTATTTGTAAATCGTCAA
>1038856
GAACATTAGCATGGATTAAATTTTACAATCGTCGT
>228038
CATGACGACGCAGGAATGTTTTGGATGCTAAATTT
>104259
GGACGACGATGAATTAATTAGGTTTGTGAACTAAT
>567168
GACCTATTTGCATAAGGTAATGTTAGAAGATTGCC
>1031650
AACCGTATTCAAATCAGCTTGCAAATAGGTCGCAC
>507533
TGTGACCAAATTAGGTATGTTAATCAGCCTGCAGT
>1014398
TGAGACATTTAAATATGCAAAGGGCTACCTCACTC
>649924
GTGAATAGTTAGATGCGTGATAATTAGGTAGATAG
>741749
GAATAGCCTAGTTAGGAGGCGATAATTAGTTCCTC
>1108892
GAGAATAGCCGACTTATTCTGGCCTTTGTTAGGGA
>1051805
TCACTCTGCTTTGCATAATACAGTCTGGCTATTCC
>672467
GAATAGCCAATTGGTTCTCCTATTGAAATCTTGGA
>251089
TCGAATAGCAAATGCATTCATTATGTTCTCTAGCA
>983174
ACACGAATAGCAAATACAACTTGATTTACATACAT
>255731
ATGCGAATAGATTTTGGCTATGCAAGTTCGTCGAG
>1090597
AACCAAGACTCCAGTATCATATAATCTATTCAAAT
>819549
TGAATAGATGCTGGGGCTGTGCAAATGCTTTCGTG
>739388
TTTAATTAATATGCAAATCAGTCCCCGATCTATTC
>1060749
GTTACAGTCCGGATTTGCATGTTAAATATCTATTC
>126031
TGAATACTTACAGTACAGATTATAATGAAAGTGCG
>154541
TTGAATACTTAATGCTAATTATTGGGGGCCATTGT
>49769
AAAACGAACTGGCAAAAACCGTTAAGTATTCAAAT
>415177
ACAAGCTTCGTTGTGCATAAGGGGGCCAGTATTCA
>397508
GAATACTGACGTATAAATTATCAGAGATAATTCGT
>221791
GCACAAGAAATAATTTATTTTTGCTTCAGTATTCA
>507034
GAATACTCTTTCTGGTTTAATTAGCCTGGCGAGAT
>162508
GGCACAGACCAATTACAATATCGCAAGAGTATTCA
>46374
CACATTAATATGAATAATAAAATTCAATGTATTCT
>142897
TGAATACATTGAACGCAATTAGTCTGTGAATTAGG
>844603
TGCCGCATGTTTATGCAACGGTCTCAATTATTCCG
>286946
TACAGTATGTAAGTGCCATGGTTCAGAATTATTCG
>740187
GACGACGACTTTACATATATGGGGTAGAATTATTC
>28137
GGCCTAAGAACGGGGCGCTTCGTATTAATTATTCT
>565925
CGATTAGCCCCTCGACCAGTCAATCTTATTCTATC
>374707
TTGGGAATAAGAGTCTAATGATGACGAATTAGAAT
>878787
GAATAAGAGATGACTACATCAATTAGAGCATCACG
>206430
GAATAAGAGATAAGTATGCACTTTTGAAATGCTGA
>135869
AGCTTTTACTGTGGATGAATATTTAAGTTATTCCT
>945793
AGAATAACTGAAGGCAAAAAATGGGAAAGGCTAAT
>435465
TGAATAACTCCTTTCACACATTGTCGGATTATGCT
>632730
AGCCGCCGCGAATAATTAGTGCATGAGTTATTCAC
>846814
TATGCAGATTTGCACCGGGTGCTGAGTTATTCGTC
>570632
CCTGAATAACGTTCGTTTGCATCTGGGCCATTTGC
>782712
AGAATCAGTTCCACATAATTCCCACACGTTATTCA
>62168
CGCTCTTATGGTAATTCCTTATACCCGTTATTCAA
>642061
CTCTGCACTTGCAAAATGGATCCCGTTATTCAAAT
>964989
TTGAATAACGGCTCATACGCAAATTGTTTTCTGGG
>923262
GAATAACGGCCTTAGGATAGAATGTTATTTGACTC
>829304
TTCCTTTGCAACGATGAATAGACACGATTTATTCA
>230368
GAATAAATCATTCAGCGGTTAATGTGCGTCTTAGT
>31029
GCATAACCCGTCGTATTTCCATATTGAACTTCATT
>902199
GGGAAGTTATTTGGGTATTTCGGGACAACATCGGG
>697649
ACCAATCGCCCTGGTTAGACTATGTAAATAACTTC
>1011581
CTGCGAAGCGTATTGTACTAATTACCATAACTTCA
>118566
CATTGAAGCTCAATCTAATTTGCATCGTTAGTTGG
>480112
GACGTGTGCTCTTCCGAAGATTTCGTTCTCTTCTT
>545725
GACGTGTGCTCTTCCGATCAACGTGTTCTCTTCCG
>464571
GCGACGTGTGCTCTTCCGATCGACGTGTTCTCTTC
>770256
GACGTGTGCTCTTCCGATCGACGTGTTCTCTTCCC
>102143
ACGTGTGCTCTTCCGATCGACGTGTTCTCTTCCGA
>917703
GGAAAATATAAACCGTTGCATGAAGGAATTTGTTT
>189855
GCGAAAATAGTACGTAAAACGCATCTTCTGATTGG
>237762
CAACTATAATTATGCACGTGGGCCCTATTTTCCAT
>691853
GGGAAAATAGGAGATAAAAATTGCGTATTGACGTC
>793526
TGCAAATGCTACCAGCGATTCCTAGTCTATTTTCG
>627522
ACGACGCTCTTCCGATCTCGCTAAGTATTTTCCTA
>567173
TAAAATAGGTAAATGATAGGGATGATAGTATTTTC
>124790
GTAGGAAAATACTATAATCTAGCATGCGAGGTTGG
>1004159
AACGTGGCTCCGATACAAAACCAGGTATTTTCATA
>49184
ACAGAAAAGCCGGGTCCAGACGTAGGAAATTTCGA
>848852
AGAAAAGCAGGTATGCAAGGAAAGTGAAAACGACT
>1060387
GAAGGAAAAGCAGGCTACAGAGTTAGGGCAAATTT
>1103376
GCATAGGGACGAGGACATAACGCCTGCTTTTCACC
>626797
TTCATTTGCATTGGTCACTAGTTGATGTGTTTTCA
>519188
AGGGACATAATTTTACGTAAATTTTCTGTGTTTTC
>741238
ATGGAAAACAATGGATATTTTGTTTAGCTACTTGG
>220015
TAAGAAAACAAGTTTGGGGATTTGTGAATTGTGGT
>486743
GGAAAACAAGTTAGATCGTGATGAAGGGAATTTGC
>1010589
CAAGAAAATTTGCATTTATACGTATTTGTTTTCGG
>841226
AACTCGAATTGAATATGGAAATAAGTTAAGAAGGA
>228197
TGAACTTCTTAAAGGCCGACTACTATTTAAATTAG
>1017828
CGCTTCTGTTTTACATATTATTGTAATTTGAGGAC
>129372
TGATTAGCATACGCAGGTGATTTGGATTATAAGGA
>317732
ACTTAGGACCTAATTAATATGCGGCGAGCGTGGAT
>50406
CGCTTAGGACCTAAATTTGAATATTCTATGCTTAT
>857591
CCAATCTTCATGATATGCAAATGATGTCCTAAGCT
>1010211
TTCTTAGGAATATGTAAATTAGTTATTTATTTTCA
>523974
GGTAAGTACGCAAATCAAAGGAGGTGACAAACAGG
>550197
TTTTCTGTTTGTAAAGGTATTCATGATTTAATGAG
>50024
GACTGTTTGCTGTATAATCTCCATACGGTAATGGG
>731906
TATTTAATGTATTTCAGGCTTCGCGCAAACAGAGA
>880856
TTGCTGTTGCAGATTTGAATGTTCGGTAAGTCGTA
>216727
AAATATTCAAATTACGGGGTGAGTGCAACAGTCGT
>691976
CTGTTGATTTGAATCGAAAGCAAAACTATATACGT
>42344
ATGAATAAATTGGGGTACAAATGGAAATCAACAGT
>1048651
TCTGCTCGTCTCATATGCAAAAAGGGCATCAACAG
>948179
GGGTCACTCCACTGGGAATTTGAATGCATCAACAG
>1117693
CTGTTGATACTTAGATTTGCAAAGAACGCATCTGG
>932476
GCATACTACGCTGAGGATCGGTTTATTCAACAGAG
>109031
CTGTTCTTCATGCAAATCCGCATCCGATCCTACCG
>330889
TCCTTTTTGTAAGGGAAATAGTTACAGAACAGGTC
>220614
TGGCCTGTTCTGGGGATTTACATAGGTGACTAACT
>1128440
CAAGATACGCTCAACAGAACCGAGGGAGAACAGAA
>1118800
GGCTGTTCGTTACCATGTTCTTTGCATGCAAATGC
>708622
GCCTGTGGGCCTATGGGAGGATAATTGGTTATTCT
>1072512
ATTAAGATGCAAATATTTTGTAGCGATCCCACAGG
>92463
GGCCTGTGGCGGACTAGGATCCACTGGTCAACGTC
>829140
GACGTTGACCAGTGGATCCTAGTCCGCCACAGGCA
>1070979
ACGTTGACCAGTGGATCCTAGTCCGCCACAGGCAA
>494559
GGCAAAGGTTATTTGCGTATTGTCCCGATCCTTCG
>701279
CCATACTAGGTCGTTTATGTAAAGCCGATCCTTCG
>1063117
GAATATTCCTCCGGCTATTTATTGCCGATCCTTCG
>137523
ACATATTCAGGGTTGCCTATATCCGCGATCCTTCG
>460632
TTTGCATGTTAATGTGATAATTGCGCGATCCTTCG
>372709
TCTCGAACCGGAATATCGTTTTATGCATGATAATT
>223084
CGAACCGATAAGCAAATCCGTTTTCCAAACTTGCA
>1010923
AGCAAATATGCAAAACTCAGCCAGGCTTCGGTTCG
>468904
AGAGAGGATGCTTTGAGGATGCCAGGGTTCGGGCG
>955372
GACACAGATTGTATTTGCATTACGTCATTTCGGCG
>14809
GGAGCGTGGCGGTCCTATACTATGCAGATTTCGTA
>662150
CCCGAAAGCGAATTTGACTAGATTATAGTTAGTTT
>564940
GGCTCCCTGTCCCATAAATATTCATGCTGCTTTCG
>1018404
AAGAATGCAAATGTTCGTTAGCGCTCATCTTTCGG
>1053605
CGAAAAAGATAGTGAATAAATTAGGCTGGATTGAC
>174012
GCATACTCTTTTGGATGCGGGTTATGGGAAAGGTT
>117089
TTGCAAGATCCGCTGTTCTACAGGTTATGGAAAGG
>24983
TATTATGCGAGTGGGATTTGCGTTTGGAAAGGGCT
>689773
GACCTTTCATTATTTGCATCCTTACGCATTGTGTA
>105231
TAGCCTTTCATGCAAATTCGGTGGTTTTATATGTT
>80359
CACGGCGATATTCGTGGAGTAGTGGACAAGGAACA
>334046
GGTCCTTGTCAATTTACATGTGAATTCGTTCCGGC
>730779
GCATTATGGGAGACTAATTAAGCTGTGTCAAGGTG
>313635
GAATTCCCTTATTTGCGTGAATAATATTCAAGGAG
>1127462
GCATATTCGAGGGGTAATTCGGCAGGGAGGGAAGG
>373289
TAATCGGACAGAAATTGGGGACATAGGGAAGGACT
>103528
GGCGATGATCATCGGGAACGTTTGTGGCGGGAAGG
>264878
TAAACAGAGGTTTTTTGCAAGTGAAAGGGGAAGGG
>68360
AGCTTCACGATCGGGTATTGTTTGCATAAGGTGCC
>1012770
TTCACCATTATCATAAATTAACACATGTCATAAGG
>608247
TCCCTTACTGTGTTGCATGAGCGTCTAGGAAATGT
>244580
AACCTTACTGTGATTGTCCTCCCGATAGGATTTCC
>1036891
CGAGAATTTTCCCTAACTAAATTTCCAGTAAGGAA
>190145
TGCTCCTTACGGGGCCAATTATTATGCAAATTATG
>809029
CATGCCTTACCTGCACCTAATTAGAATAAATTTTG
>414050
ATATGCAAATGTATGAACATTTAGCCGGTAAGGCT
>1080437
GAGCCTTACCGGAAACGCATGGCCAATTTATGGTA
>8790
TTGCCTTACCGCTAGTAATATTAGGTGTAAATCTC
>25251
CAAGAATTACGCATGCAAATTTGGCGGTAAGGTCT
>285435
CCTTACCGATATGCTAAATGGGCCGTAAATTATTC
>125600
TTCCCTGTCTCGCTCAGGGGCATTTAGCATATCTA
>77096
CGCCCCTGTCTCAAACTTTAGATAAGTTATGCAAT
>149437
CCTGTCGTTCTATGTAGATTTGTTCGGTTTTTATC
>866275
CCTGTCGGGGGTATGGTAATAAGGTCAAATTTGAT
>1054069
CTTCCTGTCGCCGGATATTTCTCTCTCGATATTTA
>18026
GCCTGGGGATGGTTGCGGAGGTAAATTCCCTTGAC
>319988
ACCTGGGGACACTAAGGTAACGTGGATATGGTTTC
>159539
AGCGCCTGCTCTGGTGGAAATGCAAATACAGTCGG
>1124998
GACTCATTCAAATTTACATGACTCTGTTGCTCAGG
>345593
TGCATGCAAATAGGGTAGATCATAGTTAGGAGGCG
>1001206
CACCTCATTACCATAATTGAAATAATTAAAGCTCT
>10158
CACATGTAATGAAATAATGAGTCAAATTAATATGC
>420728
ATCATGTAATCAGTAAATGAATATTCATGAGTGCT
>904003
GATGCTGGGCGGTACCTTTTGCATAGTCCATGTGG
>360738
TGGAATTACCATTAACACGCAAATCCTCGTCCATG
>126057
GCATCATGGACGACTAATTAGCCTGAAGGGAATTG
>575760
TTACAGGGCGTTAATTTACATGCGGTCGTCCATGC
>591245
CGAATCCGAATATTTCTATATTAACATAGCATGCA
>380891
CCAACTCTCGAGGTTTGGGGTTTACATAGCATGCA
>633726
AACATGCTATGCCCATAATTACCATCTCACTATAA
>372111
GGATATACGCAAATAGGAGACCACCCTATAGCATG
>500007
ACATGCTAGGGAAAAAGCCAAATGCAAAATGTGGG
>746239
GCATGCTACCCAGGGGCTTTAGATCGAACTATGTA
>1015407
CATGCTAATTTTATGGAGCTTTATTAGACATTATC
>174891
CAGATGCCCATCTGAATAAATCGTCTATATGCAAA
>1421
GCAATGAGTTACAGTGTATACAATATCACTATGTA
>452630
ATAATCGTCTTAGGGTCTATATTGCTCACTATGCA
>776536
GCATAGTGAGAGTACCTGGAAAAGTTTGCATTGGT
>1102132
CAGTTGGAGAAATATGGAGATAAAGACTATGTAAA
>60001
GCATAGCGTGGGCATTACTCATCGACACTTCTTGG
>577357
TTACATAGCGTCTGCTTCCGTTACACATGCAAATA
>324473
TTCATAGCGTCAGTGAATTATGCATAAATCTTGAT
>180080
ACATACTTCATTACGCGTTAGTCCCAGAATTTTGG
>481422
CGAACTGAGTAGTAATTAAACAAGTCACGTATGCA
>603386
GCATACGTGACAAAATATACGAAGACGGTGGTCTC
>165170
GCATACGTCTTGGAGTACGACCTAGAGCAATTTCG
>529840
GGCAGTAGGCTTTAAGTTTCACGGCGACGTATGTA
>636397
TACCATACGTATTCAAAAGCGGGTTAAGGTTATGT
>875743
GTATAGGAGATTAAGAGATGAGACATACGTATGTA
>379796
TTACATGTTGGCTACTTAGCAATGATACGTATGCT
>1003208
CATACGTAGGATATTTAAATTCAGTAGGATTACGT
>850157
TGCATACCTTTAGTTCTATAGGCTGGGCGCATTGT
>388338
CCCAACAGGCAGGCGGGAACTAATATTGGTATGTA
>71513
TCATACAAATCGCAACTATGTAAATCGATCCTCCG
>214322
CACTCATAATTAGCTGGTGATTATGTTTGTATTAT
>735967
CGCATAATCTGGATTCCACAGAATATAATTATTAA
>1033511
CTCACTGCACGATTAACAACGCGGGAGATTATGTT
>318224
TATCACCCGTTCTGTATAACAACTAGATTATGCAT
>173157
TGAGAAGATTAGATGATTAAAAAGTAGATTATGCA
>1128119
GAATCCGGGGGAGCTTGCCAATCTTCTTTATGCAA
>371764
CGAAGGTTGGTACTCATTGTAATGGTTTTTATGCA
>1112985
ATGCAAATGTGAAAGGTTTGACGGAGAACTGTTAT
>40748
TGAAGTTGTGAAATCATTATGTAAACCGAACTGCC
>292069
TAATGCATATTTTAAATTAAGGGGTCGAACTGTAG
>666401
ATATGTAAACCTCTCATTAGCATGTTGGAACTGAT
>383244
AAATACGCGTCTGAGCCATTATTTGCATAACTGCT
>1108512
CAGTTAGGGGTTTACGCTGAATTTGCATTATGCCT
>955920
TTCAGGATGTCTATGAATATTAATGTTCACTTTTC
>1129492
ATGCAGGATCTAATTATGTATTCAAACAGGGTTGT
>224152
CAACCCTGTTTGAATACATAATTAGATCCTGCATA
>1087058
CGCAAGTTTTCTTTAGCATAGTGGCGAATAAATTA
>1012534
AACCCAGTGGGAGACACAGTGAAGGGACTTGGTAC
>387418
TATTTGCATGCATGATTATGGCATTCGTCGCTTTA
>1002879
GATTTGCATGCAGTAAGCCTCGAGTTAATTGTGTC
>366441
CGAATTGAGTTAACACGATTAATAAGCTTAAATTA
>515305
AATAAAGGCAAGTAAATTACATAAAATTAGTCAAT
>427990
TTGATAGAATTGTTAATTAGGAGGAAACGTCAATG
>674712
ATTGACGGATCATTCATGTAAATCAGGCGTTCTTA
>336182
TAATTGACGCTTGCCTTTTCCTATTTAAATTCTAC
>172171
ATTGACGAGCTGGTCATATATTTGCATATATTCCC
>162329
AAACCTTTTGCATGCAGTCTATTTGAAGAATTTGC
>321009
CCATTCCGTGATTCCGAGACTTTGCATAAGATTAA
>1045237
ATGTTAGGAATGCTAAGTTATGCTAAAATGTCTGG
>313096
AATGGAAATGACAAATAAGACTACCGATTTATGCT
>298558
AAGCTAAAACGATAAGAGGGACTCATTAGCATTCT
>1892
AAACATCTCTATGCAAATTCCCGTCAGCGCATTGG
>937800
AACTTCAATTACATAACTTAATGGTATGCATAGAG
>619080
AAGGCCCAAATAACATTTGCATTTGTATGCATTCT
>546640
GCATGCATAATTTTTCGACGGGTTTACGCCGCTTC
>181131
CTCATGCATAATTAATGCCAATGTACGGGGAATTG
>1040479
ATGCAAATATTGGGCTGAATTTGGTGTGTTTGTAC
>32997
TATGCAAATATGTTCCAGTTTCGGGAATGCGTAGT
>127963
TAAGCGAACGTCCGGCGTAGCGCATATTTGCATAC
>428323
TTCAACGGAATCAGAATGCGCGTGCATATTTGCAT
>728393
GATGCAAATAGGGTTTTATGTGAAAAGAGATTTCT
>656426
TATGCAAATAGGGTTTCACAAGAAAATAACTTTCT
>556384
[truncated: 11,738,100 more chars]
