# Supplementary material for: Transcriptional Coactivator BOB1 (OBF1, OCA-B) Modulates the Specificity of DNA Recognition by the POU-Domain Factors OCT1 and OCT2 in a Monomeric Configuration
Source: Biomolecules. 2024 Jan 17;14(1):123. doi: 10.3390/biom14010123 (PMC10812921; doi:10.3390/biom14010123)
Supplement: Supplementary file 1 [file biomolecules-14-00123-s001.zip › File S2 POU1 BOB1.fasta]

>1130245
TGACACAGTGAGACTCTATCGCAAAAAAAAAAAAA
>533502
GGGTAGACGTAACATTTATGCAAAAAAAAAAAATG
>1546342
TGACACAGTGAGACTCTATCGCAAGAAAAAAAAAA
>61867
CATCCAAATTTTTCCGAATGTGACCAAAAAAAAAA
>196528
AGTGACGCGCATTTCAATATCCAAAAAAAAATTTC
>1322171
TATTTTTTTTTTTGAGACGGAGTGTTGCTCTGTTG
>160458
GCTTTTTTTTTCGGTATTCAAATTCTTTCCGCGGG
>1499167
GGACTAGAAGTGCTCATTATGGAAAAAAAAATTTG
>58249
GAGTTGTTGCACTGAGGATTTGCAAAAAAAATGCG
>1532153
CTTGGCGCGCGAATCAGGATAATCAAAAAAAACTG
>1471655
CGCTTTTTTTTGAGAATTTGACTAAGAAGCACTTA
>208921
TTTGCATATCGAGAAATTTTTTGGAAAAAAAATGC
>805023
TAGTTTGGGCGAAAAGGATACATGTAAAAAAAATG
>882980
ATTCACAACATCGACGTTAACTTAAAAAAAATGTA
>1208763
TTTTTTTTGTCTATATTATCTTGCCACTATATGCA
>356762
TAATTTTTTTGTATAGCTAAGTTTGAGAGGTTGGG
>505505
AACTTTTTTTGGGGTCAATTTAAATGTAATTCATG
>1145798
ATTTTTTTGGCTATGTTTTCCGGATGATAGCGTAT
>1311737
TTCTGGCTGTGTAAATATTTAAGCAAAAAAAAGGA
>177035
GTGCTCGCGGCTTGTTACCCAGTTCGCAAAAAAAG
>951685
CGGTTTTTTTGCATTCAGATTCGCTCCATTGGGGT
>393679
TTTTTTTGCATGTTTGGTTCTTCAATCGGACCACT
>1423550
GCTTTTTTTGCATGTGGTGGCAGGTTTAATATGAC
>1041514
TACTGACTTCTCCATTTGCATTCGAAAAAAACACG
>1151248
TTTACCTATTATGTAAAAAACAGGACAAAAAACTT
>1132797
TTAATGGGGTTTATGAAAATATGGACAAAAAAATT
>171426
CGAAACCCCATTGCTACCAAAAATACAAAAAATAG
>1091688
ATAGTGAGCAGAGGGCAAATTTGCATACAAAAAAT
>1308479
TAAAAATCTACGCAAAACCCAAGATACAAAAAAGC
>1217429
AATCGGTCGTTTTGTATATCAGTATACAAAAAAGG
>1066317
TTTTTTGTATAATGCAAATAGAAGGGGGTTATTCA
>1029528
GTTAAATTTTGAATCAGTAGCGATTTATGCAAAAA
>1412323
TGACTGTATTTGAATTCGTTAGTCAACAAAAATGC
>1561881
CGTTTTGTTCGGGTAAGTCATGCAAATTTTATGGA
>1204921
TTTTGTTACGTGCTATGATGGCCACATATTATGAG
>943432
CAACCCATGCAAATAAGAAGTGTAGAAGCAAAATG
>571464
GGACTTTTGCTTATTGTATAATGTGAGGATAGTAA
>48433
GGGGCGGATTCAAATGAACTAATAAGCAAAATTCT
>506883
GTCTCGATGCAAAAGCCTTTCGATCAGCAAAATAA
>1558063
GATTTGTTTATCTTTGTTTTAAGGTCAGCAAAAGC
>1021175
CCTTTTTGCTGACATCGACAGAAAGATGTAAATAA
>1062156
GTTTTTGCGGTAATGTAAATTTCGACCGTCATTTG
>1485517
GGTGTGACTCCCGGGCCTTATTGGTCAATGCAAAA
>1285685
GGTTTTGCATTGAAAGCACGTAAGGGATTTAAAGC
>954375
CGTTTTGCATCTTAAATACGGCGGGTATCGGAGTC
>1028047
CGTTTTGCATCTTAAATACGGCGGGTATCGAAGTC
>295814
TCCGACTGCACGGTACGCGGATCGGATATGCAAAA
>602683
TTTTGCATATCCGAGGACACGACGCTCTTCGATCT
>1015775
CGTCACCCAAGTAATCTAGTCGGGATATGCAAAAG
>24072
TTTTGCATAGACAGAAGGCACAGTCCGTGGCTCTA
>1013535
TATTTGGTAAAAAGGTAATCGAGTATGCAAAAATC
>110236
GACTTGCGATTCTCCGCTATTAATTTGCATGAAAA
>69190
CCGCGCAAACGTATTTCGTATTTGAATAAAAAACC
>1300579
TTTTATTCAAAGTACGTCCTAAGTATAGTAAATCG
>1390949
CATTTTATGTAAATCTTGGCGTTATCCAAAGCGGG
>747474
CGATAATCCACGAATAAATTAGGTCGATAAAAGCA
>891839
TACGATAAAGGTGATCAAAAGGGAAGGATAAAACT
>52047
TACTTTTATCCTGAGCAGGGGACAGGCAAATCCGG
>461738
GGATCTCGCGGGGAAAAGGAAGTGCGGATAAAAGG
>734621
ATGCGGATATGCAAAAGCAAAAGGGATAAAAACAA
>1268437
AGCAGGTCAAAAGAATCAAATAGGGATAAAAAGAA
>1108609
ATGCAAAATACTGTGCTGGGGATAGGGGATAAAAT
>147872
CGTTTGCATCGGGCATAGTCTCGGACTGGATAAAA
>1281471
AAATACTTGGTTGCGGTCATATTTGGATAAAAGTT
>644520
TTGGTTTTAGTGGGTAAGTATGGGTAGGAAAATCT
>1480988
TAGTTTGCCTATAGGTGATTGGGCCCCACTAAAAG
>1468891
CTTTTAGTGATTTGCTTGATCATCCAAGAGAGTTG
>1162594
AACTCTCTCGGATGATCATGCAAATCACTAAAAGA
>1000925
ATTTTAGTCGTTTGCATAGACTTGTTAGGAATTTG
>1099240
AGCGCTGACAATTGCATATGGGTTGTAAACAAATG
>1037993
GGGCAACATTTTAATTTATGTAAATCACAAAGCGG
>1232921
GCATTTGTACAGCAGATATTTGCATAACACCACAC
>1321660
GCATTTGTACAGAAGATATTTGCATAACTTAGCTG
>1001455
TTCGTCTAGGGAAGCAAATAGCAATTACAAATGGG
>694756
TGGGTTTGTAAATTCTCAAGTAACTTCTATGCAAA
>975082
CGACGCGTTTCCTATACAAATCTGACAACCAAATT
>1061583
CAATTTGCATCCCCCTGCCTAGTACAACCAAATTC
>1345185
GGTATTTGGTTAATACGTTTTAGCAGATATGCATA
>1077312
CGATTTGGTTAAGTAAAACATAATGAGGCTCTACC
>1498011
ACGATTTGGGTATGAAATGGAACGTAAAAGACCCC
>594407
AAAATTTGGGTATCTAGTATTTACCTATCAAAGAT
>147226
ATTATTTGGGTATCAAATTGATGGGCAGGGTACCG
>1040763
CTAATTTGGGGCGATCTCTTTCTGTCAAATTCCTT
>1027182
TTTGGGGAGCCTTTGCATAAGCGGATGGTGATGTA
>1400661
AGTATTTGCTAAGAGTGGTAATCGTTCACTATGCA
>1196667
CAAGTTTGCGTGTGGTTTTTCAGGTGAGTATGCAA
>1432753
TTATTTGCGTATCTTTTACACAACGGTCAAGGCCC
>1536258
GTTTTTGCGTATCTGGGGAAGGACGGTCGTAATGT
>338110
ATTTGCGTATCTAGAATCGGACTTCGGACTACGCA
>290471
CGGTAAAGGCCGACTCAAAGAGTAGATACGCAAAC
>1097662
GATTTGCGTATCGTTAATGATTCGGCCAGTCATGC
>270005
CATTTGCGTAATGCAGATCTTCGGGTGTCAGTTGA
>924942
TTTTTTGCGTAATGATAGACGGCGCGCGATCTACT
>73631
ATTTGCGTAATCGGTAGTATAACTAGGGAGAGCCG
>1311477
GGATCAGGTGTTATTTGCATGGATTACGCAAACTG
>1188985
ATTATTTGCGTAATCATTTCTGTCCGATATCCTAC
>1028000
CTATTTGCCTTGTTAGTTTTTGCATCTTGGGTCTC
>1467209
ATTTTTGCCTCCCAATAGGTGTCAACGCCTCATTT
>1230037
AAATTTGCCTCCATTATATTACAGAAAAAACTGCC
>138659
TTCATTTGCCTATATGGCCTGCATCACACAAATGG
>573096
TATTTGCCTACAACCCATTTGGTGTGGGGACTGTT
>1017599
AAAGAAATTTGTATGGCCGTTATTTGTAGGCAAAC
>1057726
ATTTGCATTTTCGTACGGTACACGTAACATTTGCT
>276696
GACGTGTCGTTAGGTATTTCTCGAGGAATGCAAAT
>1041993
TGGTTTGCATTCCGTTCCATAAGGGGTAATTCGAA
>1099089
GTTTTTGCATTCATAATCACACTGTCAATTCTCCT
>1133199
TTTGCATGTCCTATGACCGATTGGAAAAGGTCTTT
>1269786
CGACGCAAACGCTATCATCAGGACCATGCAAATAC
>1031774
CGTTAAGCATAATCTCTAAAACCAGCATGCAAAAC
>778123
CCTATTATATTAAAGATTCCTCCCTGGCATGCAAA
>1286791
GTATAGATAATGTCTCGTATAATCTGGCATGCAAA
>1466873
TCCGTTTGCATCTGGAATGGGAACATGAATATAAA
>1227540
TGTGACAGCCCGATGGAAGGAGCAGATGCAAATCG
>1168677
GGAAGATGTAAAAGACATAATTGGCTAGATGCAAA
>192247
TAGATCGCGCATGGGAGGATTTCTAGATGCAAAGT
>1480824
CTGGATAATTTGAGTATCTAATTACCGATGCAAAT
>1570022
TTTGCATCGGGGTGGGAACCAAATGACGCGATCTC
>1051387
AGTTTGCATCGGGCTCGTTCGATATTAAATTCATT
>184131
ATATCTCGAGATGGAAACCGGCCCGATGCAAATGA
>724867
TGTTTTGCATCGGACTTCTAATTTTAAAGTGTCGG
>1386339
AATTTGCATCGCTTGCTTTTCGTACTACCCGTCTC
>401376
AACCACTTGCAAAGTATTTCGTTGTCGATGCAAAG
>211604
ATTTGCATCGAATCTTTGCTATTTAGAGTGGGCAG
>1099936
TTACTTTTGGTACAGGGTAATTAGGATGCAAATAG
>417064
TATTCATTAAAGATGGGCAAGGGGATGCAAAAATG
>457270
AGGTCTCATAGGGCTGTACCAATGATGCAAAGAAG
>113212
GGCTGCCGGTATTTCCCACTAATGATGCAAAAATG
>1230182
TTTGCATATTTGATTTGATTTCTGAAATAGTACTT
>1014359
GAAATAATACATAGATTAAGGTATATGCAAATTGG
>794100
AATTTGCAAGTCAATTTAGGCTAGTTACCGAGCTT
>1412876
TACGGATCGGTGCTTTCCATATATTTCTTGCAAAT
>562778
TTTGCAAGAAAAATGGGCTACGGCAGACGAAATGC
>999276
AGTTTGCAACTTTTTTGTAGGGGGTCAAAGTATCC
>304521
TTTGCAACTTATAAAGCGATGCCGATTTCTATTCA
>616189
TTTGCAAATTTAATGCATATACTCAGTCAGAAATG
>172434
GTGATTTGCAAATTGTCGCGCGCAGTCAGCTCTCC
>424494
CGCGAGGGTTTGCCTCGTTATCCGTGTTTGCAAAT
>935037
ACGACGCTCTTCCGATCTGTCATGTGTTTGCAAAT
>895247
ACGACGCTCTTCCGATCTGTGTGTTGTTTGCAAAT
>134135
CGGAGGTCTGTCGAGATCTTTTGTTTGCAAATAAG
>148195
AGTTTTGCAAAATTAACTTCTCAAATTAAATTAGC
>1434681
ATTTGCAAAATCTTTTGTGAGGGTGGAAATGTATG
>1140158
TAGTTTGAGAACACGCCCGGGATTTTGCAAATCAA
>598090
GCTTTGATTTGCACTCTATAATTCGGGATCTTTCG
>1350794
TATTTGATTTGCAAATATGGATCAGCCCGCCCGAA
>741697
GCGCTTATCATGGGTATACGTATTTGCAAATCAAA
>10549
AATTTGATTTGAGGAGGGAAAAGCGGGGAGACTCA
>430377
TCGTTTGATTTGAGACTAGGAAAATTTTAAACAGT
>1060917
GCATTTGATTTGACTACCTTGTATGGCGAGGGGGA
>787666
GACGTGTGCTCTTCCGAACCAACAGAAATCAAATG
>636695
ACGTTTTGATTTCTGGAATTTGCATACGTTTAAGC
>157047
CGTTTCCCAATCGCGATCCAACCGAGAAATCAAAT
>803918
GTGCCCGCTATAGAACAACCTCTGCTAATCAAATC
>307661
CATTTGATTACTCGATTTGTAAATGCCTAGGCACA
>551024
TTTGATTACGGGACGAAAATAAGACGAGGGTTTGC
>618535
AATTTGATTACGGAGCACGGTGGGTAATTGATTCC
>1077812
CAGTTTGATTACGCGTGATATGCAAAATCGCCGGA
>1319081
TATTTGAGGATACGGCGTCTGAATTACTTTGCCTA
>1328894
TATTTGAGGACTGCAGAACGTGTTTTGACTACGTG
>1133417
GTTTTTTGAGACAATATGCAAATTCGGTTGGGCGG
>1585545
CCTAAGCTTTTGTGTACCATTTTTTCGCATTCAAA
>1046924
AACGTGAAGTCAAATAGGTGGAGGCATTCAAATCC
>903232
ATTTTCTTGCCTATTCAAAACATAGGGTAGTCCTG
>1556366
TCTTGCAAGCATTTACCTATTAGGCAAGAAAAATT
>1011683
CCACCTTTCAAAGAAAGCACTTCATCTGTAAGAAA
>1329295
GACGAACCATTAATTTTATTGAACGAACGAAATTT
>1023883
CTAGATTTGCATTGACGTAAACTGAACGAAAATCG
>1037821
TTTCGGTCAATGCAAACATAGTTTCCGATCCTACG
>1582040
AGGTACCACTAGGCCACTTATTTGCAAGCGAAAGT
>806049
AACTGCAGTCAAAGACATGTTTTACATAAGCGAAA
>1565595
TATTGCCTCTCTCCTGTTAAAGTAAGCGAAATGGG
>1290841
AAACGGGATTAAACAAATAATGTGTAAGCGAAATA
>1040582
TGTTTCGCTCTCTGATATGCAAATCTTTATATAAG
>1263479
GAGTTTTCGCTATTTGCCTACTAACAGTGGCTTGC
>236924
GTTTTCGCATACGCAAATTGGATAAGGATTCAGTG
>1326873
GGAAGGACGCAAATCTCATAGTTATGCGAAATAAG
>328554
CCGTTTCGCATAACGTGCACGAAGGTCCAGATTTG
>1294531
TGATTTCGCAGTAGTCAACATATAATTTGCTTGCT
>381864
ATATTGAACTTAAGGAGATTAGCCTGCGAAATGCA
>350950
CGTTTCGCAGGCCTAATTATCGTACTTGTTTGGGA
>1459683
CATGCAAAGTTTCTCGTATTTATCTGCGAAATGCC
>1026263
CATGAATAGTTACAAAGGTTAGCGTGCGAAATTTA
>1009018
GTTTCGCAATCGCCTTTGTAGATTTGCATTATTTT
>257591
CTTTAAATGTATGATCTGACTTCTGCTCCCCGATC
>1008862
TGTTAATCACATGCAAAAAAAGGACCTTTAAAAAG
>842279
GTGCGCATTTTGGTTCGACTCGGCAGGCAAAACAA
>434120
GTTTTGTTTGTTGAACGTGTACTTTGTGATTTAGA
>719132
CATTTGTTTGTGGACTGCTAGCTTTAGAGAATGCA
>32496
TTGTTTGTGGAAAATGACTATTTTCTAATGTAAAT
>1051409
AAATGAGCTAATGGGTATCTCTTCACAAACAAATT
>1183168
GAATTTGTTTGTCTCTTACCATGCAAAAGACTACC
>873473
TTGTTTGATGTCCTAGATTTGCAAAGTCCTCAATC
>495707
TTGTTTGAGTAATTAATTTAAAGTGGATTTTGAAT
>1482298
TATTTGTTTGAGGCTACTGCTTTACATAGCATAAG
>1273074
TCTTGCAGTCCTTTGCTATATACGTAAACAAATTT
>1562470
ATTGTTCGGTCGAAGTATGCAAATGTTGATGCGGA
>903513
CGTTTTGTTCGGGTAAGTCTATGCAAAGTTTAGGA
>1268711
TAATTTGTTCGGACAGGACGGCTATTTGATTTTTG
>466645
GTCCCTACTCGCAAAGGAATTTTACTAACAAAGTC
>666990
GGCTTTGTTAGGTACTCTTAATTTACGGTTATGCA
>1374549
AATACAAACGACAGTAGGCTTTACCTAACAAACGA
>1163255
ACATTTGTTAGGGTGGTGCTCCATCGTTGTAAGCA
>1010407
TTTGTTAGGCAAATCAATGTAGTTAATTATGTTAG
>822610
TTGGCAAATAGTTGCATGATATTTACAAGGTTAGT
>1085887
TTGGCAAATAAGATTAGTAAGCAAATGTGTTTCTA
>839292
GATTTGGAAATATATTTCCATACTACGACGCTCTC
>944555
GTCTTGGAAAGTAAAATCAAATGTAGTAGTTTTAG
>338848
ATTTGGAAAGCGGATTTGCATGATAAAGTGCGGTC
>1010414
AATTGGAAAGATATTTGCATCAGGAGGAAGCACAC
>1449002
TAGATTGGAAACATTTTCCTGATGGACGCAAATCC
>1419739
GTACATGTCCCGTATTTACATCAATTTGTTTCCAA
>1489944
TTGCTTTGAATAGGCCGATTTGCATGGGAACCTCC
>649487
CGTTTGCTTTGAACGACTTCTTTTCCTACTAATTT
>252861
ATTTGCTTTCTATGTCGAAAGATTAGAATTCCTCT
>398495
TGTCCATCCTCTAGGGGAGTGTAGAAAGCAACATT
>1051741
ACTTTGCTTTCGGCTGGCCGGTCACTCATTTGCAT
>1147595
TTGCTTTCGAGTCGATACAGGAAGGCTTTGCATAT
>1103391
TGCGACCTCATAAGGGGAACAAATTTAAGCAAAAC
>175850
TTGCTTAAAGTAGCCTAGAAGGTTGGGAGTATTTG
>1533126
ACGCTCCAAGTCGATTTGAGTATATCTTTAAGCAA
>1283258
GAACGCTGGGGTGGTAATTGCCAGTTTAAGCAAAT
>1566005
TTTGCGTTCGGGTGAGAGGCAATGTGTAAATTTTT
>616784
CGTCGTTTGTTTAGAGGGGGTGATTTGAACGCAAA
>235472
TATTTGCGTTATTTTATACGACTAAAATTTCCGAT
>839558
TTGCGTGGCGATATTATTCTCTGTCGATATCTGGC
>1332142
GATTTGCGTGGATATTTCATGCATGTTTCGGGCTT
>1286693
TGTTTGCGTATTTTAGCTATTTTACTTTGAGCTAT
>1039219
ATCTTTGCGTATTTGCTATCGTATCTAATATCGCC
>1046610
CATGCAAATCAGGATCATTCGGAAATACGCAAAAA
>1491726
TGCAAAATGTTAAGAGTTTAATGTCAGGCAAATTT
>170247
AAAGATCCCGAAGTCAAAAAAAAGATAGGCAAATG
>1273101
ATTTGCCTATCTACGTGGGTGGGGACACCTCTACA
>1206391
TATTCGGCGTAATAGTTAAACCGATAGGCAAATAC
>1004710
GCATTCCTGCTTGGCTTCCGTTTTGTAGGCAAATT
>1264088
ACGTGATTCTCGTTTTGACTCAAGTCGTAATGCAA
>1343580
TATTTGCATTAAATGAAGAGGCTGCTTTCTTTGTC
>1414305
GATTTGCATGTGCTCACGAGTCGCTATCCGAGGGA
>146360
TTTTGCATGTCGTGATTCAAGCTTAGCATATTTAA
>234399
ATTTGCATGTCGGCGAAAAAGCAATAACACCGTCT
>54104
GTTTGCATGTCGCATCGTTTACATGCCGCTTCGAG
>1197347
TATTTGCATGTCATGAAGGTGCATAGGTAAGACAG
>157139
TTGCATGTAGGGATTTGGTTGGTGCACTGGTAGTG
>1002474
TTGCATGTAGGATTGTGCAGTGTTTTTCCTTTGGG
>867438
CTATTTGCATGCGGCGGTCTTAGGAAATATCATTA
>723442
GAGTTTGCATGCGGAACAGGTGTTGAATGTGTCGA
>955567
CACTTTGCATCGACAGAAAAATTTTCCGATCCTAC
>337524
TTGCATCGAAACAACTGTGCGCGCATATAAGATTC
>555845
CATTTGCATCCTTTGAACAGCCCTGTGAGGTTTTG
>637208
AATTTGCATCCTTGTTTACATACTGCTTATGTCCA
>1126490
TAAGTTCGGGCGTAAAATAGCAAGGATGCAAAGCG
>1174891
TACGGCAAATCGAGGGATCAATCACGGGATGCAAA
>1135394
CTACGTCAACAGTTAATATGTTTACGGGATGCAAA
>745696
TTTGCATCATTCACTCTGTCTACCGCAAAAATTTG
>368688
TTGCATCATTATTTTAGTTGGGATCCTATCCTTGA
>341869
ATCTTTGCATCATTATTGAGTTGTAAGGTTTCCAT
>1051965
AGATTTGCATCATTAAGCATCAGTGCGTTCCTTTT
>1279405
ACTTTGCATATAGGAGTACCCGAGCTGTGATCGCT
>114450
CGTGACAAATAAGCATAGGCCACGTATATGCAAAT
>1190551
CACTTCTCAGAACGGGTTATGCAAAAGGTATGCAA
>1025826
TATGGTCTACACATTATGCAGAATATGGTATGCAA
>1319274
CACTCCCTAGGAACAAGTAGGGTGTATGCAAATAA
>1188914
CTTAATTTTTGTCTCGGTGAGTTGTATGCAAATAG
>629142
AAATGAGTTGATAGACTCCTGGTTGTATGCAAGTT
>1052319
GTTCGGTTTTCCAAGTTGGAATGTTGTATGCAAAT
>602592
CAAGCTACTGGGGATATACAAATAGCATCCTGCAA
>1260306
AGGCGTAGGTTTGTAAACGGTAAAGCTGCAAATTG
>901666
GAATTTGCAGCTACGATTTCTTATAAGAAAACACT
>695603
GATTTGCAGCGTTAAGGAGATCTTCATTCTAAATG
>165362
TTGCAGCGAGGAAGTTTTTTAGGTACCTTTATTCA
>1102067
TTTGCACTTTAAGTCCAAAGGTGTTTGCATGCTCC
>305594
TTTTTGCAATTATATGGTCTTTTCAGGAAAATATC
>965797
CTTATGGCAGTGGATCCCTGAAAGACTTGCAATTC
>1304778
ATTTGCAAGTCCGAAAAGAATATTTCTGTTAATTG
>635522
CAGAACTTCATGCAAAGGTGTGGACTTGCAAATTC
>124095
TATTTGCAAGTCATTTGGCCTCTCGTAGGCCCGGG
>515343
GTTGGTAACTATCGAAATTAGCCGCCGTCTTGCAA
>904377
TATTTGCAAGAAGTTAGATATAATTGAGATGTTCT
>1039643
ATTTGCAAGAAAGAAATTGGGGACCTACAGTGCCG
>250852
CGTGGGGGTCGAAGAGGACAAAATTTTTCTTGCAA
>1327532
TTGCAAATTGATACCACGAATCTCATTTATCAGCT
>11089
AGCTTGCAAATTCTTCGATCGGTGGAGGTGAGTTA
>1157742
ACAGGGCTGCAGTTGTTAGACTTGGAGATTTGCAA
>131540
GAGCTTTAGATCATGGCTATTAGATTTGCAAAGTG
>530852
CGTTGCAAATCGGTTCTGGTTTTTTGGGTACGACG
>123028
CGAGGTGGCGGGGCTCTAATGAACCGATTTGCAAG
>970424
AGCTTGCAAATCGCGGACATCTAGAAGAGAATCCG
>840148
GGACCGTCACAATTTAAATTTGCATCGATTTGCAA
>840376
CATTATGACCTAAAGATCCAGTTGTCGATTTGCAA
>13114
TCGAGATCTTGCATGGGGAAATCAAGGATTTGCAA
>343321
GGGTCTTAGCCTGGGGTATTTAGGATTTGCAAAAC
>1247285
ATTGCAAATCCCTTCCTTAATGGAATGCAAACAGG
>1528748
GATTTGATTGCTAGATATATATTACGCAAACTTAT
>494146
TATCTTGATTAGACTTTGTTTAGGACGCATTGCAT
>612484
TCCTTTGATTACGTATAAAATATGCAGACTTTGTG
>1122943
GATTTGATTACGGATGGCGCTTCGTATTATAGGGA
>106876
GGTCAAGGGTGTTTTTGGGTGAAGACATCAAGGTA
>1494544
CATTGATGTATTTGCATTTCGTGGCTGGTGAAGCA
>1059051
AGGTACGGTTGCGCATTGCTGTTTTGTATATCAAA
>1097038
TTGATATAAATTCTCCCACTTATGCAAATAAATAC
>1028369
ATATTCGTAGCTAGGCATATGCAAAGCATCACGAC
>841908
TTCGTAGAAATTAGGAGCCATCTCGTCCGAATTTG
>1339885
CTTCGTACTTTGACCGGTTAATTCCCCTTTATGTA
>896796
AATTCGGTTTTTATGTGAGGGAACCAAAAAATGCA
>1122006
GTTCGGTTTTCTGTATGTAAAGTAACCTTTTTGCA
>1065018
AATTTCGGTCCTGACTAAAACGCAAATTTTTTCTG
>1162872
ATTCGGAGGTTTGCATGTTCGATTCGAGGATCTCT
>1526497
GGTTGGTTTTGCGTACGGAATTACAGGGTTCCGAA
>597131
GATAAAAGTCAAATCTACACGTAACGCATCGCGAA
>1470944
GAGTTCGCGATCGGATGCTAAATATGTCATTCCGT
>440034
TTCGCGACGGTTGCGTAATTAAATGAGTGCATGCA
>1298032
GCATTCGCGACGGTCTGTTGTTATTTGTATATGTG
>1070485
ATTCGCGACGAATCATTGACTACTTAAGATATGCA
>107005
AACTAGGCTGATTGTGGGGTCGGTCGGCGAATGCA
>1072245
GTTCGCCCTTTTCCATAGTGTTAAATGAAAATGCT
>211723
CTTTTGCATTAGGTACAATAAAGAATAAGGGCGAA
>104315
TGTTCGCCCGTTCATGCAAATGGTGCTGGATCACA
>220249
ATGAATAACAGGTTCATAATCATATGAGGAATTCA
>1564593
GCTTTCCTCAGTCCCTAGCTGGGAGAGCAGAAGCT
>1080516
GTTTGCATGGAAATACTTTTAATCTGAGGAATAGC
>1468524
TTATTCCTCAGAGGTGTTATATGCAAAGTGATACT
>1306690
TTAATGATGAATATGCAAAGGCGGGTCTGAGGAAG
>1094488
AATGCTCACACCATGCAAATTTAGACCGTGAGGAA
>109329
AAATTTGCATAATAGAGGTATCGATCGCCGGAAGC
>1331007
CACCATGACATATAGTCAAAGTTCAGGCCGGAAAG
>1326762
ATTATTTGCATGTAAGTTTGACCGGCCGGAAGAGC
>346023
TGTTCCGGCCGATTTCCCTATATGGAAAGACGTAT
>1130240
TTCTTCCGCCCAATTTGATTTTTCCACGTTAAGTG
>258456
TATACGTTTCTGTATATTATTTGCATGGCGGAAGA
>348564
AATGCTAGGCGTTTTTGTAAGTCAATCTGGCGGAA
>823863
ACTTCCGCATTTGCTTAAAGTTTGGAGATATGAAA
>1562344
CATATTCCGCAGTAGATTAAGCAAAATAATTAGAG
>710220
TCATGCAAATGTGGGAGCGAACGTAGCTGCGGAAC
>208112
TGTTCCGCACGCAAAACCAATTGGATCTTTGAGTT
>666663
AACTTCCGCACATTTTGCATGGAACAACATCGTAT
>1506190
TTTGAGATTTGGTTTTTTTGCTTTATTTGCGGAAG
>1060190
ACGGGCGGACGGGAGATCATGCAAATCGGAAGGTT
>1361832
TAACCTTCTGAAAAAATAAGGCAAATTCGGAAGCC
>885653
TTCCGAATTGACATGTGTTATTTGCGTTCTTTTCT
>1005296
ACATTCATGCAAATGTTCAGCGAATTCGGAATTCA
>603289
GCATCCCGAAGCTCGACGATATGGTAATTCGGAAG
>891853
CGTTTCCGAATGAAATGTAAACATCTTGTGATACT
>695349
GATTTGCATGACGGCATTAGAGGGCTCCTTCGGAA
>223228
TTCCCTCTTGAATAGTCAAATTAGGTCCATCTACG
>1183962
GTTTCCCTAGTGTGTTTCTGGCATTTGCATATCCC
>140366
TGTGTTTCATACGGTTAGTGATATTTCGGGGAAGT
>473940
GTCGGTTATTTGCATGCTGTACAAGGGGGAATTGC
>1247508
AGAGGAATAAATAGACATAAACGAGGGGGAATGCA
>506043
GACAGGCAAATAGTCTCTCCGCATTGTAGGGGGAA
>1073384
TTCCCCCGAATCTGTAATGACTCTATATTTGCATG
>813855
GGGTTCTGCTCATGCAAACGACTTCTTCGGGGGAA
>78427
ACACAGTATGATTACCTATGCAAAGGGGGGAAGGA
>1117539
CGTTCCCCCCTCAGTGGCAAGTTTTGCATAGTCAT
>1177318
TCGCTTGCAAATATTCTTATCTTTATGGGAATTTG
>152199
GGGATTTGCATATGGGCTCCTGGTTTGGGAAGCAT
>614274
AATTTCCATGATGGATGGCGGAGTCAATTCAAGCA
>1201292
TACTTATTCACGTCGCATATTCATCATGGAAAACG
>133393
ATTTTCCATGAGTCCCTTGCGTAAAACAGGACGCG
>1079022
TGTTTCCATGAGGATAGTCACAGACCATTTACATA
>1535091
TTGTCGCGGGCCAGTTACGGATTTGCGTATGGAAT
>190058
TTTCCAGTTAGTTTGCCTACAAATCCGCTGTAACG
>1142265
TTCCACTGGGGTACACGCGTCAATTTTACAGGTAG
>481394
ACTTTTCCACTCTCCTGTTATTTATTTTTTTTTGC
>560243
AGTTTCCAATTTAAATATGTCGTCTGATAAAGGGG
>833912
ATTCCAATTCAACATATAGGCTTAAGGAAATTCAT
>455226
ATTTCCAATTATTGCGATTCCGTTTGTTATAGTCA
>1173316
TAAGTTTGTTGTTACGTTTGCATAATTGGAAATCT
>1405158
TTTCTTCCAATTACACGCAAATGAGTCAAGAGTGT
>1156229
TTCCAAGGTATTATTAGGTTCAAAGTCGGTATGCA
>228466
GGCATAGGCAAATTGGGGTGGACAGCTTGGAAATC
>1040942
TGGTTTATGCAAAAAGGACAGTGAGCTTGGAATTT
>100110
ATTCAATGTCTGGTCGTATGCAAATAAAAGTAGCC
>265747
TGTTCAATAGCCGCATTTTGTTTCCCATATATGCA
>283375
TTCAATACTGTATGGTTATAGTCAAATTTTTTGTT
>1513163
AATGTAGTTACCCGATTAACACTTACTTGAATGCA
>1025257
GCGGTTTTGCATATAGTTACGTAACCTTGAATGTA
>95468
AACGTTAACGGCCGGGGGGTTTCGTCTCATAAACA
>1231595
AAGGTGCTATGTACTTTTTGCATGGCCGTCATAAC
>604408
TTACTTATCTATGCAAATCCGCGGGGGTGGTGTTG
>1046666
CAGTTTATCTATCCAGCATTTGCATTTCATCAACA
>1189920
TTATCCGCTAAGATGAAAATTCAGGGCAGTATGTA
>91697
TATTTGCGTGTCATGAAGGCCCATTTAGCGGATAA
>971138
CGTTATCCGCGGTTAATATAGCCATAAGTAAAGAT
>1323945
ACGAATTTGCATGTTACGTAGTCCGCGGATAACAC
>1134932
AAATTATCATATCGAGATAGTGTTTTAAATGTTGG
>1031835
AGAGAATGGTGTAGATATTTGCCTATGATAAGTAG
>520111
GGTTCCTCACTTACAAATTCCACGGCAGTAATAGG
>1447868
GCGTAAAATTTGCTTATCAAGCCACTGGCAGTAAT
>1082755
GCGTAAAATTTGCTTATCAATCCACTGGCAGTAAT
>572115
TGCGTGTATATGGTAATTCCAGTACGATCGGTAAC
>1324528
TTTACCGATCCCAAGACTTTTTTGCTTTACGAGCT
>657929
GATTACCGAGCGGGGGTAGGTAAATGACGTACGAA
>360056
GCGCTCTTACTTTGTTTTTGCATCTCGGTAATGTT
>360240
GGATTCAGGGCATAATGGATCGGGTCGGTAATGCA
>24343
CGCTATCTGAATTTGCCTGAACTTTGTCGGTAACA
>609224
CTGACGCGTGGGGTGAATGCAAATTCGGTAAAGCA
>1024966
TTACCCTAGTCGACAGTTTTGCATGTAATCATGCA
>1488870
GCAGTTACATTCTTAATCGACGATTTTGCATACAC
>1440578
ATTTACATTCTGGCGGGAACGTTAATTGCGCGTTT
>425378
GATTTACATTCTAAGTCTCGACAAGATTTTCCAGT
>1443990
TGGGTATTTGCATCCATTAATAGCAACATGTAATG
>261709
CGTAGTTTCCTTACTAGGAGCCTCCATGTAAATTA
>302668
TATTTACATCTCGGTAGTTAAAAGCGCGCTCATTC
>440874
TTTACATCTATGGGGTTTTGATTTAGTACTAGTGA
>1426424
TTACATCGTGCTTATGCCATTGTTTGCATCAATCT
>979447
GACAAGGTTTGCATGTATCAAGTATGGATGTAAAG
>583643
GTTTTACATCCAGTCCATGCTTAAAAACTAGAGTA
>1428683
TGTCAATTGCATGATCGGGAAATTTGGATGTAAGG
>1068436
GCATTACAAATGTCCACAAGCCAATATGATGTAAG
>1310683
TTACATCATACGTAAGTGAGTTATGCATGCTCTTT
>1037444
GGCTTAATTTGCGTATTAAAATAAGGCGATTTGTG
>78447
TGGTTTTCGGTCAGGATTCAATTTGAAATTAAGAA
>1165818
GTTCTTAATTTCAAAACATCTATTTGCATGCCCTA
>1326915
ATATGTCGGGATTTGCTTAGGTTTCCATTAATGTG
>1315573
GGATTCCTTTACATCGGGATCGTAGAGATTAAGCA
>1259570
TAGGTAAATTTGATGGTAAGGGAGCGAGATTAACA
>1021257
TAAGCTGATAATTTGCATGTGTAGCGAGATTAACA
>121276
AATGAGAATGCCATGGGGAAATAGGAGATTAAGCA
>1287285
GGATACGAAAATTTCGCAAATCAGGGGATTAAAAA
>1044902
TTGCATCCTTACGACTTGTTAGAGGGGATTAATCG
>1312728
TTAATCAGTATGCATGCTGCGTGCAAATTTTCGGC
>1306132
GTCCGCACGATGCAAATTAAAAAACCGTGATTAAT
>1004339
ATTAATATGAGCCGGCTATGCAAATCGAAGTTAGC
>452224
CGTGTTTACGCAAAAGGCAGCAGAATGGCTAAGCA
>678491
TATTGTTTACGATGGAATAAGGTTTCTACTAGTCC
>1285345
TGCATAAAGGGGCTCCAAGGGGACGATCGTAAACA
>1289216
TGGGAGTCCTCTCCAGAAAAACTATTAAACAAATT
>851478
TGTTTAATAACTCCGTCCACCGATTTTCATACAGA
>1244334
AGGTGTTTAAGTTTTGTTTAACATTTGGATTTGGT
>559144
TTGTTTAAGTGGTATGGAGCACTAAGCAAATTCTT
>1353569
TTGTTGTTTTGCATACAGTCCGACCAGGGTAGTTG
>1123580
TTCCTCTACTATGTGCAATATCATGTAAAACAACA
>489288
GAATGTTGTTTGTGATACTCCATTTGCATTCCTCG
>103403
AATGTTGTTTGGTAACATCATTTATATGCAAAGCG
>788147
TCACTGTTGTCGGACGGAAATTCAAATTACAGGCA
>699255
TGTTGTCGAAAATGTCAAATCATATATATGTTCCT
>1335533
TGTTGTCCGCAGTTGTAGTCTCCCAATGATAGGCA
>888338
ACATGTTGTCATGGGAAACATCGGTAAATTACGCA
>1299372
CATGGGAGACTTTCATTAGGTAGTCAAATACAACA
>989559
TGTTGGGTATTTGCACGGTAAATGAAGTAGCGGAG
>1102403
TTTGTTGGGTAATCGGGATCAAGGAACATTTTCAT
>1353384
TTGTTGGGTAAACGATTGGATCCTAGTCAAATATG
>278617
CGTGTTGCTGTGGGTTTTGAGTTTTCACCAATTCA
>609422
TTGTTGCTGCCGAAAAACTCTAATGCGGTCATGCA
>1278417
CCCACCATGCAAATCGGGCCCCAGAGCAACATTAG
>566292
ATTATTGATTACACCTTTAGCAATAGCAACATTAT
>684853
GGTTGTTGCTAGTTTTGCTTACCTAATATTTTTGG
>1215730
TGTTGCTAATTTGCACTCCTCATGTTATCATTAGC
>370188
CTTTCCGCATCAAAGAATAAATCACGCAACATGCA
>391043
TCGGTGTTGAGGGACGGATAGGGAAAATTTATGCA
>1595453
TCTGTTGAGCGATGCATACATTCAGAGATGATGCA
>801458
TGTTCTGTGTTATGTAAAACTTCCTTGTCTTAATG
>1547190
TGTTCTGTGCAAGAGGAATTATAGAACGACGCTCT
>392140
AGGTCCGGCATATATTTGATTCCGGTAGAACAGTC
>1290939
GGGTTATACAAAAGGGACTCATGGTAGAACATGCA
>1190386
TGTTCGGGTCTCATGGGCCGGGCACAAATGTGTAG
>423499
CCATTCAAATTCAGTCGGCACCCCCCCCGAACAAG
>130931
CGTGTTCGGGGCTTGACTTTACCTGTCGATAGGCA
>227838
TGTTCGGGCTTCATCCCTTGCTTAACCGGTACTAG
>534534
TGTTCGGGATAATGAAGAACATAATGCAAATTTTC
>1463310
GTATGTTCGGGAGGTCTATGCAAATGTGTTACTCC
>1019156
TGTTCGGCGTCTGTCTACTTAATGTCTTTTGCATA
>440219
AAAATGTGAATCGCGAATAGTCAAAGTAACAAGAA
>1175004
TGTTACTTGTCGCCGGTAGAGATTTGCAAGCTTCG
>1292175
AGTGTTACAGATATGTAAATACAGAAGGTCGTTTC
>1040483
CGTGTGTGTGGTTTGCATGCAATAAGATTTACCTA
>1091926
CGTTGTGGGATATTTGACTCACCGGTAATTCACAT
>1042427
TGTGGGATATGTCTGCAAAGGCAGCGGCACAGTGA
>1497836
TGTGGGAGGATTTCTCGGTTATTTGGTTACACGGG
>1056238
CGTTGTGGGAGAACGCCCTGTGTTTGCATATATCC
>645113
TGTGGGACTCATTTTGCGTGACAGCTATGATTGCA
>1538356
ACTGTGGGACGTATGTAAATGGATCCGATTCCATG
>1531197
GCTGTGGCGACGTAGGTCTAACGTATTTGCATGTC
>1095265
TCCCTGTGGAGCGTATTAGATGAGTGGGATATGTA
>1322347
CAATAATTTTTGTATAAACAGGGCTCTCCACATTC
>1069342
TACGCCGATATCTGGAATTTGTTTCTCCACATGCA
>467908
ACGTGTGCCGGTGTATGGGATCCGACTTTTACATA
>1310215
ATGTAAAAGTCGGATCCCATACACCGGCACACGTC
>377121
GACGTGTGCCCGCTTTACATACACCTACATGACTG
>1070219
CAGTCATGTAGGTGTATGTAAAGCGGGCACACGTC
>1164184
TGTCTGGAGTTTCTTAGTCAAATTTTTTAAGTGCG
>1559094
TGTCTAATACCGTATGAAAATAAAGTGAATACCTT
>109147
ATTTTGTCTAACTCATGTACACGGCCAATGATGCA
>180430
ATGTCGGAAATGATTGTTTAGTCGATAATCTTGCA
>1066077
TACTGTCGGAAAATGGTTAGAATGTGGAAATTGCA
>1001987
GTGTCGCTTTTAACCAAATGCGCGTGCAAACTTCG
>13221
AATGTCGCTTTGCATCCTCTTTCTGGAGGGTGTTC
>1102958
TCTCTGTCGCTTTGCATCATCACTTTACGAATGCA
>91121
GTTGTCCTTGACATTTACATATTGGAAATGATTAC
>1010021
TGATGTCCTTCTTTGGGGTCCTCGTTAATAATGCA
>814466
AAGTGTCCACCGGAAGGTATTATGCCCCGTATGCA
>1523756
GCTGTCCACCCCGAAGGAATGCTCACGCAAATGTT
>90383
GCGTGTCCACAGGCTTATTCATTTGCGTATTCCGA
>85943
GTATGAAGGAAGACTAGTTTAAAATTGGACATGCA
>616442
CGCCCGGTAGTGATCGTATTTACAAATTGGACACA
>1172016
TGTCCAATTTGGATCACACTTGCATATTGCAAATG
>73848
CGTTGTCCAATTTGCGCAGATAATATTTTCCTAGC
>1130510
CGTTCCCGTGGGGTTTAGGTCAAATTGGACATGCA
>1378429
CGTTGGCCGGATGTACGCAAATCTTATGACAGGTG
>1025604
TATTCGCAATTCTAGAGACAATGACGTGACATGCA
>1042195
GCTCATGCAAATAAAGATGCGGTATAATACAAGTA
>447284
ATGTATGTATAGAATTTATTTGCATCATTGATTGA
>747717
TGTATGGCGTATATGTAATTTGAGGCTAATTTGCA
>1516997
AGTGTATGGCGCCGGCAGTATTTCATTTGTATGCA
>1334933
CTGTATGGCACGCTGTACATCTCCCCTTCGTGCCG
>149837
TATAAGCGGTCATTAATTTGAATATTCATACATGG
>1092945
ATCAATCCGTCATAAATTTTATGTGTGAATATACA
>271088
AACAGCAAATTATGGGTTTTGGCGCTGTATATACA
>152877
CGTGTATATACAAAGGGGGGGTAGGATAATAAGCA
>174924
TTATGTATAGTTTGGGGAAATCCCGACGCAAATCC
>628322
AGATTCACTTCTTTTCGTACGAAGGTTATTATACA
>521539
GATTTGTATAAGTACCATTTACATAGCGGACATAG
>324546
TGTAGTAATTATGCGGGAACCCCACCAGTCATGCA
>1428138
GTGCAAATCGGCGTTCTTTTAGTAATCTACATAGT
>1387258
ATATGTAGATGGACCAGAATAGGCACGTCTTTTGC
>546603
GATTTGCATGGTAGACGACGGCGCATCTACATTAC
>1377254
GTCAAATTTGGATTAGTGCGTGGCATATCTACATC
>1315868
GACGTGTACTCTTCCGATCACGACGCTCTTCCGAT
>1465255
GTTGGTTTACATCATTGAGTATTACGGCTTTACAT
>136629
ATGTAAAGCCCTTGGATACTGACTAGCAAATCGTC
>147367
TGTAAAGCATCTCTAGGTCGACGTTTGACTATGAG
>1320545
TGTAAAGCAGTGGCAGACAGATCACGTAATTTGAA
>178150
TGTAAAGCAGGGCGCATTATCAAGAGTAAGATGCA
>1053223
NGGACCATGGGGTATTTGCATAAATGGTTTACATA
>1117656
GGGGTAGTTTCAAATACTGACAACAGGTTTTACAT
>687146
ACATGTTGTTATTGGCCGTCTTAGGTTTTACATCA
>248558
GTGGTTTTTGCATCCGATTAGAGTGCTTATCATGC
>145497
TGTGGTTTTTCATAATATACGCATTGTCACTCGTG
>391428
TGGTTTTGTTTGTGGAATAAGTACTCGACGTTGTA
>46831
GATGGTTTTGTGCATAAATCTTAACTCGAGATGGA
>1472521
ACATTGGTTTTGCGTATAAGTATATGTAATATTCA
>1194676
GGTGGTTTTGCGAGAGGATAAGTCGGTGCTATGCA
>1371483
TGGTTTTGCATATCGTAACCAGTGGGTCCGCCCGA
>485643
GCTGGTTTTGCATAGCCAAATGAAACTGCCGTTTG
>1153817
CTGGTTTTGCATACGGTGAAGGCTCCTCCATAAGT
>1094502
CAAGGCTTTCCCAGAGGCACGGTATATGCAAACCA
>45168
GTGGTTGCATATAAGCTTTTGCATGGTTTACTGTG
>1143041
CGTGGTTGCACTTTGATTTGCAAGGCAAAATTCTT
>1397563
TTTGGTTATTTGACTTCTTAATTTTGACTGGATTG
>1166492
TTGGTGGGTGCTTAATGTTTTTTCGGCCGGCGTCG
>1113735
CGACGCCGGCCGAAAAAACATTAAGCACCCACCAA
>116356
GCTGGGTACGCGTTTTGTATACGACGCTCTCCGAT
>119575
TGGGGTCCCCACTATGGGCAGGCAAATTTCTCTCC
>1009787
TGGGGCTGAATTAGTATGGTTTGCATATTAGATGG
>952377
AGGATGGCATCGCGAATATGTCGTTTAGGTAAATG
>212896
GTAATTTGTATAATCGTAAGTTCAGGATGCCAAGA
>803908
TGGCATCCCCGGGCATGCATGTGGAGAAGTATGCA
>669332
AGTGGCATCCACTTCATTTGCCTGCAGGTTTTCTC
>218115
GATTTGGCAGTGGGACAACCTCTTATGCAAATAGT
>1176929
GGTATAAATACCAGCAGCCAGAGGACTGCCACCAG
>1217597
TGGCAGTCATGGGCGGGGTGTGCATATATGGTAGG
>914815
GTGGACATGGAAATTCGCAGCGGACAGTTTTATTT
>331038
TCTGGACATCTTTGCTTAAAGGCATAATGTATGTA
>1454330
CATGGACATAGTGCTCCCCAATGAAAGTAGAGTAG
>913843
TTGGACATACCTAATTTCCCTCAGGTCGGATTTGG
>1597731
TGGACATAAAATTTACATCTCTAGCTAATGACATG
>162803
ATTACTGTTTTATTGATTCGTTTGCATTTGTCCAG
>1255174
TGGACAAATCTCATAGGGTTGCGATGCAAATTGAA
>1295632
AATGGACAAATATGTAAGGGTCGTAAGGAATTCAA
>1232998
GACAACTTAGGCAAAGGGGCTAGGTAATTCCATTT
>732535
GAATAGGCAAATAGCTCGTAAACCATTAATTCCAC
>475576
GTCTGGAATTAATACTCTAATTAGGGCTAAAATGT
>88265
TGGAATTAACCTAGAGGCAAATAGACTACTTAGTC
>1457961
GACTGGAATGTTTGGGCGGATACGATTTGCCTATT
>1061139
TTGCATTAGTTTGCATAAACGAAGGCGTCTTCCAT
>452423
ACTCGGGGGGCATTATGCAAATGAACTAAACGCAA
>1114502
TGCGTTTACCTGCTACTTAGCTTAAACAAATTTTC
>204196
AGGGATCGTGGGGTTGGATTTCCATACAGAACGCA
>1030314
TGCGTTCTCGGGTTTTGATTATTGTCAATATTGTA
>1598936
TCATGCGTTCTATGAATCACGAATTTAACAAATTT
>914950
TGCGTGTAAGGAATGGTATTTGCATTTGCCGAGTA
>549497
ATTTGCGTGTAAGAACATCTGCTGGGAGAACCCGG
>698462
TCTTTCCATACTAGGGACTCTTTTACACGCAGGGG
>822314
AATACCACTACCACTAATCCTTTGCAAACCACGCA
>502152
TTTGCGTGGTTTACGGTTCGAATTAGGAAATGGGT
>1062434
TTGCGTGGTGGGGGATTCTAATTTGCTTTTTGTGG
>1066506
TGCGTGGTCCCTCGTTTACATATCCGAACGAAAAT
>1397888
GAGAGCAGTACACAAAAATATCGGAACCGTACGCA
>1030839
TTGCGTACAGCGTATCGTGGTGCATTAATTACAGA
>700192
CAGAGCGCAAATATTCGTCTATGTCCCTTTACGCA
>1002442
TATCCTAGTGCCAGTTATTATGATCAGTTTACGCA
>676933
TCTGTAATTTGCATGTGTAACCGAGTGATCCGCAT
>1055755
ATGCGGATACATTAAGGCCGGCCTAGGCAAATGAG
>1353721
GCATAAATTTGGAACGGCATGCAAACGAGGCACCG
>225424
TTGCCTATTTCTGTTTTGGAAGGGAGTAACTACGG
>1281851
TCGCATTTGTTGGCGGGTGATGAGCTAAATAGGCA
>1183600
AGTCAGGTTCCACGGGTACTATGACATAGGCAAAT
>490145
CTACAGCGTATTATATTCAATTTTTTATATAGGCA
>609705
CGAGTGACATTTACACAAGATCGGGACTATAGGCA
>1084736
AATCACCTCATGCAAATAATGGAGGGCTATAGGCA
>1090133
TTTTTGCATTCTCCGGTAATATAGGTCTCTCCCGG
>172335
TTTGCATTCTCCCGGACATTTATGTTTCTTTCGAG
>1483521
TTTTGCATTCTCATTTAAAGTGGATAGTCCATCAC
>1021264
AGTCGGTAGATAATGTTGCGTTGAATCGGAATGCA
>225623
TTGCATTAGCTGCGAATAAATTCACGTCTCATACG
>1057757
GGAACGGGGTCAAGTGAAATAAGAGCGCTAATGCA
>850573
TGAGTAAATATTTGAGATTGTTCTCCGGTAATGCA
>1177774
TAAGACTGCCGGAATTTGAGACAGGCGGTAATGCA
>1122638
AGTGAATGTTCAGGTGATTAGGGGCGGTTAATGCA
>1191117
TTGCATGTTTGTAATGCGCGATGCATTTGAATAGT
>849887
TAATAGCGAGGTTATAGTGAATAGCCAAACATGCA
>234283
AGATTAATTAAAAGGGGGTTCCATCCAAACATGCA
>10447
CGTGAAAGGAATTCAGATGGATTTGTGAACATGCA
>1557241
TTTTGCATCTAGTTAAATCTTATTACGTCACGGAA
>112418
GAATTGAATCGGGACGGAATGCAAAGCTAGATGCA
>945417
GTTCAGGCGTGCATTTTTTATTTTGTTCGGATGCA
>405817
TAAGGGGGCTCATACTAGGGAACAAAAGGGATGCA
>556453
AGTAAGATGGTAGAAACCTGGTTAGAATGGATGCA
>1425733
AGAAACGGTTGAGGCTTAATAAAGGAATGGATGCA
>6248
AGTCTCTCCTTTTTCTGGCAAATGAATGGATGCAT
>693431
AGGTACTACGTATTAGCGGTGAATGGATGCAAATG
>182851
ATTTGCATCCATGTGAAGGCTATTTCTATTTTTGC
>828318
AATCTCGGAGGAATATGATCACGTCCATGGATGCA
>463659
GGGATGCCGACTATTGACAGTTTCATGGATGCAAA
>468643
GTCTCCGAATCAAAAGAATAGTCCTCTTGGATGCA
>1266463
AATCTAGGAATTAGCGATTCAGAGTCTTGGATGCA
>1049304
TTGAATGAGTTCGGACGAGGGGAGAGTTGGATGCA
>1002597
GAGATAAACGATAAATAATAAATAAATATGCAAAA
>1246346
GGACTGGCGGATGCAAATCCGTTTTGTATATGCAT
>1244104
GTGACCTAGTCAAAGAGTGGTTGCGGTTATATGCA
>1331592
TTGCATATAACCATAGATGCAGAGAAGAATGTTAC
>1074220
TGAACAGAAGGGTTGTGGGAATGTTTTTATATGCA
>201084
TCGACGGTAATCTGAATAGCAGGCCCTATGCAAAT
>1131481
TTTTGCATAGGGCATGTGGTGCGTACGGATCAGCA
>127401
TTGCATAGCTAGGGTTATGGCGTAATGAGGTCATG
>1254565
GGTGCTGTACTTGACGAATGCCAATTAGCTATGCA
>949787
AGCGTGATTAACATGAATGGTCTAATTGCTATGCA
>1336766
CTGGAAGTGGCTTGTAAATGGCATATTGCTATGCA
>1048553
TTAATGACGTGCAAGCTGATCTGGTTCTCTATGCA
>1021435
CATTTGCATACAGCGCGTTGATAATTTACTACGGC
>1209747
GACAGATAGTCTGACTGCATGTGACTGTGTATGCA
>1084571
TTTGCATACACAGGATATGCTTAGTAGTAAATCTG
>1239257
TTTGCATACACAGGATATGCATCGTAGTAAATCTG
>452567
AAATCGCAAGCGGTACTGAGTAGGCTGTGTATGCA
>1335756
GATTTGCATACACAGAAAATTAGCATAACGATTCC
>198446
CGAAGCCCAGTTACATTTTTCGTAGTGTGTATGCA
>1409902
CAGTAGGAACGGTGTAGCTCATTAGTTTGTATGCA
>121579
ACAAAGGGGTGTTAGACCATTGGACAAATTATGCA
>1285468
TTGCATAATTGACGGGACAATTAGAGTATCATGCG
>1552842
AGAGGAGGGAAATGATATCGAGAATTATGCAGGAA
>266722
CGGGCGAGGTTGTTTGGCGGGATTAGAATTATGCA
>1066451
TTGCATAATTCGCTACACCCGTATTGAGACTGGGA
>1204280
CAACTGATCTTCGGGGACGATTCTCCCATTATGCA
>600173
TTTGCATAATCTTCAGGTGGTTTGTTTTCTGATTC
>1359560
AGGACTTAGGAGAATCTGGTTAAGATTATGCAAAA
>1353944
NACGCTAAGATATGAGCATGTGGCCAGATTATGCA
>713009
CTTTGCATAAAGCTGGTTTGACTCAGATCATGGAG
>246400
TTGCATAAACTCGTACAAAACGTATGACGCACTAT
>1019293
AATTGTTAATTGGTATGACTTCCAGTGTTTATGCA
>1182249
CGTTTGCATAAAACTAATTCATTCATCTTTTAGAT
>1167686
GGGAGAGGGAGAAGTTTCCTTAGTTTTTTTATGCA
>1294688
AAAGTGCAGATTTGCGTATACATCGTTATTTGCAT
>104193
TGTTAGTTTGTGTACGGTACTCATGCAAATCTGCA
>1339776
ACTACTGTGTATATCAGCGGCTGGCAGCGAGTGCA
>1056526
CGGTACGGTAAGTCTATGCAAAGTTTAGGAGTGCA
>621729
TGACGGAGGATTTAAATTTGCACTCAATTTGCATA
>781377
TCTGTCTAGTTATGCCGGGGTCACTCAATTTGCAT
>102742
GCATGCAAATTGAGTCGCGAGGTGACAAATCAAGT
>637925
ATTTGCAAATTGAGGAGTGGGTGATTTAAGACGAG
>1425998
GATGCAAATTCTGTTAATAAAAGGGCCACACCCTG
>653881
ATACCGAGTCGGTGTGGCGGGCTAATTTGCATGGG
>296565
TATGCAAATTACGATTAATGCCTTTCCGTCGACGG
>1161003
GTAATAGAATGGTGCTAATAAGGTAATTTGCATGC
>1080537
GATTAAGCGTTTACGTGCCTCCCAGGTAATTTGCA
>1291863
TTGGCCGTTTTTACATCAGGGTCAACATTTGCATT
>585865
ATGCAAATGTCCGTGGTTTTGTCAGGCTAAATCTG
>1582878
CTCGTAGGAGTCCGGGACAGCCCTACATTTGCATC
>1005890
ATGCAAATGTAGAAGGAGTGGAGGTATTTTTCATC
>1595211
TATGTGCAAATCTGAGACTCTTAACTCCTTTGTCT
>1214589
TCATGCAAATCTGACTGTGCGTGGAATTTTGGCTT
>1022958
TATGTAAAGGGAGACCTAAGCCAGGCGATTTGCAT
>34165
ACCTCCATGTATTAATGGGCCGAGTATTTGCATTA
>312542
ATGCAAATACGAGGGGGACACTCTTAGGCAACTAA
>1501156
TGCAAATACCTGTCTAAATTTGTTAATATTAAGGA
>1523702
TTATGCAAATACCTGCTCGAGATAATCTCTGTTGT
>1491050
TGCAAATAAGTTGTTAGAGTGGCACACGGTATTGG
>426782
TACGCGTTGGGCCGTGTTTTATTAACTTATTTGCA
>229911
ATGCAAATAAGTGATAGGTAGTTATGTAAAACTCA
>1468692
ATGCAAATAAGTCAACGCTTTAATCAAAGGTCCGA
>784410
ATGCAAATAAGTCAAAGCTTTAATCAAAGGCCGCA
>1208201
AGGCATGATTGACTTCGTTCGATTACTTATTTGCA
>1033159
TGCAAATAAGTAAGGAAGGGGCCGCGAGATAGTAA
>1027488
ATATGCAAATAAGGTGTGCAACGACAGGACTTTGC
>1256494
TATATGCAAAGATCTTGAACTGAGAGAGGTACTCT
>824363
AAGTAAACTGAAAGGACGAGGTTCAGATCTTTGCA
>1110463
AGAGAGTCATATTTGAATGCAGGATCTTTGCATGA
>1021706
CATTGACGGTCTGATTTGTTAATTCTTTCTTTGCA
>1163270
TATGCAAACTAGGGCTCATTACCCTGCTACGTACA
>1517309
GTGATTTTTAGCCTGCCTCGCCCTAGTTTGCATGT
>426688
TTTGCAAACTAGGCCAAGAGTCATTACATCGCGCA
>980767
ATTTACATCCACGACTCTATTTTTCCTAGTTTGCA
>592837
GACTTGCAAACTAGACCATCAAGTAGAAGATATTA
>198765
GCATTGTGGGTTGATGACGCACGTAGTTTGCATCC
>1110451
TTCAAGGGGACATTAAGATGAGGTAGTTTGCATAC
>1046094
AAATCAGGTGTTTAGGTTTAACGGGGGGTTTGCAT
>1029401
GTACGCAAAACACAGTCGGAGGATGTTTGCATAGG
>100811
TGATTTGCATAAGCGAGTACTGTTGGCCTGCTGTA
>892484
ACGACGCTCTTCCGATCTGAATAGGAAATAATCAT
>1002551
TGCAGAAAGGTAGGCAAACTAGGGACAATAATCAT
>1505413
TGATTATTCTATGCAAATCGATCGTACGTACGTAC
>113800
TGGGTGATTATATATGTACAATAGCAAATTTTTTG
>601510
TCCCCCGAAACAATTTGTGTAACGACTTGTAATCA
>1076060
GGCATAATGCCGTCTTTTAAACAAATTAATCACGG
>872685
GTGATCGAAGCGTGTGTAAAGAGCAGTCAAATGAC
>1243397
TGGAGGAACGTCGACGTATTTGCATTTCGATCAAG
>1355189
GCATACGAAATTTGGATGTAAGACAAGGATCAGGC
>390428
CGGAGCAAAATGGAAAGCTCGTACAGGATCATTTG
>629183
GTTGATCCTGCGTTTTGGAGACGCATTTGCATAAG
>942200
CTTGATCCTGAATTAACATAAGGAAATAAATTTCA
>1139672
GCATGATCCTCTAGGGGCGTCGTATTTGGTTTGAG
>457580
CAGGTGATCCTCGTTAATTTTTTTCTAGCTCCATC
>493754
TCGTTGGGGTTTGCAAGTCTGTGGAGGATCAGGTG
>802782
AATGTGATCCTATATTTATTCAAATAGTATGCGTG
>1392687
TCACGCATGCAAATTTATCGGGGTTAGGATCAAAT
>1587371
TGATCCGTGGTGCGGCTTATCTTATTTGAATTGCT
>1527966
ATGCAAATTGGAAGAGGACAACACACCGGATCAGG
>774779
CAATTCATTTGCGAATAGGGAAAGATGATCACGGT
>39267
TATTTGATCATCGCCGTTTACATAATCACAAGTGC
>1086424
TGAGCAAATGATAGCCTAGGCAAATTCTGCCGCTT
>1012748
TATGAGAATTTGCAAGTCGGTACTATTTGCTTAGG
>1115350
GGTGACTGGTAGCTTAATTTGTTTAGTTAATATTT
>654875
ATGTGACTGATAGAAAGGGAGGGGAATGTGATGCA
>1468337
TGTGACTCGGATGTATATTTGACAGTCAAACTTTG
>164010
CCATATCGCTACTGTGGAATTTGACTGAGTCACTG
>1430569
AATTCGTACGGGGTTGGCACTCGGTGAGTCATGCA
>1250123
CATTTAAATTCTCTGGGCGGTGGATTGAGTCAAGC
>508547
AAGCAAATTAGTGACACCGTGGCGTTGAGTCAGTC
>601439
CAAATAGTATGTGTAGTCTTAAAACAAAATAGTCA
>1326313
TGTTGACTATTTGGGGGAGATTTGCATAGATTTAA
>695731
TTGACTATTTGCGAGTTTACAGCACTCTGACTTTG
>1116863
GGCCCACAAAAATAAGTACTTATGCAAATAGTCAG
>1102026
AGCGAGGATATCTCCTGAAGTCAAAGTAATAGTCA
>1445082
ACTCGTAGGTCACCTTATTTGATATTTTATAGTCA
>1020595
GATTTGACTACGCACACATGGTGTATTTCCCCACG
>1011091
TGGACGCGTTCCATCGTCTTGCGTGCAGGTAGTCA
>165855
CGTTTGACTAAGACTGTTTCAGAATCGGCTCCCAT
>251537
AGGAAATCGAGCCTGTAATCTGTTTTGGTTAGTCA
>1519400
TACGTGACTTTGCACCCTACTCCTGTTAGTCAAAT
>1496260
GTGACGGGCTTACGGTTTTTGCATAGTACCATTTA
>288562
CTGACGACTTAGTGCAATTTTGCGTACGCTATGCA
>1117231
CATAGCTGAGTATTCAAATTATGATAGAGTCGTCA
>1370758
GTTTCATGCGTAATTTGTTTGAGGGTCGTCATTTT
>135629
GGCAAATTTACTGCACTTTTGCATACCGGTCACTG
>10586
TTGACCCTCTTTTTGTCTTCTATTGGCTTCATGCA
>1092189
TATTTGAATCTGTGTCATGATTAGCTGGTCATCTC
>1124297
CGTGGGAATTTGCAATCGGTTTATTCTGGTCATTT
>901200
TGTGCTTTTTTTGTTAGTAAAACTGGGAGTGGTCA
>317756
TTCGCTCAATTTGGTTGTGATTTGCGTGGTCACGT
>95128
AGTGGTGTTCTTGTACTTTGGTTAATCGTGGTCAG
>396939
CGGAGGCAAATTCTTAGAAGATCGGTGGTCAAACT
>1034662
CTGACCACAGTAGAGTATGCAAAGTGATACCCTCT
>1027420
GCATGCTTCGACGGGATATGCAAATTGGTTCAGCC
>1016572
GGAACAGAAGGATGGATTTCACAGTCAAAGAAACG
>384190
GTCTTTCCATTTGACTATCGCGCACCCAGAATTGA
>610569
TAAAAACGTAAAGTATGTAAATATGGAAAGATGTG
>1352168
TATCTTTCCAATCTCCCCTCTTGCTTCTCCTGGAC
>1257667
CACGCCTCGTTCTTTTGTCTGGTTGGAAAGATGCA
>113611
TGCTCTTTACATAAAGATTTGACGCGTACGTACGG
>1226542
GACAATTTTAATGATCATCTCTTACCTGTAAAGAG
>530439
TTCTTTACACGGCTTTGCATACTTCTTTACGTAGT
>102
TCTTTACACGCAAAACACTCCAGCTGAAGTGCCCC
>994454
GTCCATGGCCAGTACGCATGGCGTGTGTAAAGAGC
>1448031
TATCCAAATCTAAGTGAGTGTATATTGTAAAGAGA
>452481
TAGCGATTTGCGTAGTACATTCTGAATTAAAGACC
>834077
GTTGATGCAGAGAACAGAGAAGCCTCTCACAAGAG
>1074726
TTCTTGTCTGAGGCCCCTATTTACATGCTATTTGG
>100135
GCGGTCTTGAAGCGAGGTTAGCGCAAACGAGCGAC
>1366988
ATTTTCTTATCGGGGGAGAGAAATTAAAATTAACG
>133640
CGATCTTAGGGATATCTAATCTCCGATGTAAATTG
>1249066
TTAGAGCCTCAGAGATTTGCATACAGCAGTAAGAT
>1151496
TCAAATATTAAGTTGTTCAGGCAAATTCAGTAAGA
>356179
TGAGGGCATGTGTTTGCTTTGAATACGTGTAAGAA
>1371167
GCTCGGGAGGAATGAATTTACATGTTCGTGTAAGA
>931616
GTATGACTGATTTGGTTTTGCTTGGTGTAAGATAT
>781159
GGTCTTACACACGATGAAGCAATACTGTTTATGCA
>1268687
CGTGACATAAGAGACTTGCAAATATTGTGTAAGAT
>1302650
ATCAAATTTCGGAAAGAAATAACGCCCCTTAAGAG
>923218
GGTCTTAAGGGGAAGCAATTTCCTTGGAACGTGAC
>1439258
GAAATCAAATAGGTATTCACTGCCCTTAAGACTAC
>1412556
TTATTCTTAAGGGACATGATGCAAATGTCTCACAT
>1167326
GAGTCATAGCATTCAAAGTTATGTAAACAGATCTG
>1352972
TGAGGAGATAATGTGGTCAATTTGCTTAAACAGAA
>1441420
TATCTGTGCACGAGCAAATTTCGGGCAAATACGAC
>754247
AACTCTGTGCAAATATAAAAAACCCTTGGGTCATG
>1318098
CCATCTGTGATTTCCATAGTCGCAAACGATCTCTC
>1022962
TCTGTGATGCAAATTATGTACCCTTCGATTTGTGT
>1477489
GTCTGTCACATCGGGTGGAAAGTCCTTTCGACGCT
>236375
GGATTCTGTCAAACCAGATTTGCATGTTTATTTTC
>801962
GTCTGTATTTTCATATGGTTACTCAGGCATCTAAT
>1498861
GGCTCTGTATTTTCATAACGCTGGTGTCAAATTCG
>1009599
TCTGTATTTATTTCAGTGTTACTTACCTGTCTTGT
>8574
TTTGCATTGTTATTATTTAAATCGCCGTATCAGAG
>765748
ATTCAACGGGTAAATGCAAATGGTGTTATCAGAAG
>1066503
CATGCAAACTCCAGGATGTTGTCTTTATCAGAACT
>1100313
CGTAAACGGCCATAAATGCAAATAGGTCTCAGAGT
>1006012
TCTGAAATATGCAAATCCACTATATAGAAGTTTGC
>462564
GCCGTAGGTGAAGGTTCCGATGCAAATGAGATGGG
>1357028
GAATACCGAATAACGAGCCAACTACGTAATGAGAG
>8980
TTGCTTATCTCGGAAAATTGTTTGTTTAATGAGAG
>1342360
TACTATGTAGTTAGAATGCAAAAACATGAGATTGA
>553891
ATCTCAGGAGCATTTTATTTGCAACGGGTGATTTG
>1139167
TCTCTCAGGAATTTGCATGAGGTGTGGTGAGATAG
>817232
TGTCTATTTGTTCAACATCCAGGGGTCTTTTGCAT
>723986
GAACGCTACGGGCACTTTCCATAGGCAAATAGACG
>1285440
ATGGTGTTCTTATGCAATCCACATGCAAATAGATG
>370856
CGCTTGGCCGGGTTATATATGCATGCAAATAGAAG
>787780
TCTATTTGCATAGTTACTTCATAGGTAACGCTGAG
>699693
CTCTATTTGCATAGGAAGCCATTTCGAGCTAGGGC
>1222705
ACGCAATGGGCACGGGTGCTTCTATGCAAATAGAC
>1260571
AGTCTATGATATATGTGAAGTTATGCAAATTTAGC
>821052
ATCTATCGCTGCAATGCAAAGTAGACCTTCATGGG
>668380
GTCTATCGAGTTTGCCTATAAGATTCTCGGCCTTT
>642238
GGCAGTAAGCAAGAGGCAAATATCTCGATAGAATC
>1118035
TCTATCCGGTAATAACACCATTCGCACGTTATGCA
>94178
GAGTTATGAAAATAAGAGATTGTGTACACTAGAAT
>1274371
TGCTCTAGTGGTCAAATGGCTGTGTATATCATTTG
>187308
TATCTAGTGCTGTGTATGCAAAGAGAAACGCGCTG
>1012511
GCGTCTAGTGCGTTGAGGATTTGCATAAATAATGG
>223305
ATAGTAGAAAGTATGGTGCATGGGGATTAGATGCA
>1392060
TTCTAATCCACGATGGAGATAATGTATGCGGCGAA
>1422935
TGACATAGGTTGCATGCAAATCAGTTGGATTAGAC
>212092
TCACTTTGTTATGCGTTGATTTGAATGATTAGAGT
>1306635
CAGCGCAGTCATGCAAATACACTGCCTTAGATACA
>395763
ATCTAAGGCACGCAGTCCCATTTCCATAAATGTCG
>1211053
TCTCTCTAAGGCAAATCTCACGCGCAGTCTTTTTG
>1415716
TGCATACATAATCAGGAGGTCTTCATTTCTGCGAG
>440116
GTCAGAGGGTTAGGGGTCTATGCAAACAGTGCGAA
>1358730
TCGCACTACGTATTTAACGGATCCCAGATTATGTA
>611510
GTTCGCACTAAGTTAAAAACACTGGTGCTTATGTA
>1172650
ATAAGGATTTGCATTTCGATCGATCCGTGCGACGT
>437599
AAAATCGCAAATATAAGGGGATCGTAGGTAAACCG
>669487
GTTTGCATGTTTGGGATAGCGTGGCCTATTTGCGA
>136509
AATCTTATTCAAGGATGTCCTGTATTTGCGATGCA
>1074317
GGTTCGATTTGCATAAGCACACAGCAGCAAATATC
>301582
AACGGCACTTCCAACAGCTGAGGTGCAAATCGACG
>461701
TTCGATTTGCACCATCGACTCCCGCCCAAGGTTTT
>1343791
TGTTTCGATTTGCAAATATAGTCGCGGGTGGTAAT
>144678
TCGATTTGATTATGTTTCTGGCTATCTAGGCAAAT
>268293
TATCGATTGACTAATTAAAATCGTCGGCAAATTAC
>1127849
GTCGGGGGATCACATTTGAATGAGATTTCAATCGA
>1383365
GGTCGATGGCTCCACAATTTGCATAATGACTCTAA
>103897
TCTTCGATGGCGTTTAGGCTACTTTGGTTATTCTC
>198768
GACGTGTGCTCTTCCGAACTGTAAAATCCATCGAA
>1026281
GGTCGTCAAGCAGGTGGGGCATGCAAATCCATCGA
>243451
TGTATGCAAATAGGAAGGCCGATCATCATATCGAT
>409993
GTTCGATATGAATTTGGATATCTGCTCATGTAGAT
>994440
TAAGCCACTTTTGCCTAAGTTATTTCATATCGAAC
>1310662
TCGATATCGTGTGCAAAAAAAGAATTTGACTACTT
>769605
GACGTGTGCTCTTCCGATCTTCAAGGCGCCTCGAC
>1108370
CGACTCGAGGCCTGAAATTTAGTTACACTTTGCAT
>1511163
CACGTCGAGAAACTGAGCATATGCAAAATTATACC
>1486403
TGTTATTCACGGTTATGCATGCAAGTCTAGTCGAT
>355642
TTTCGACTAGACTCCAATGTTGTAATTTGACTGAG
>1234635
AATTCGACTACGTCGTAGTATCGATATGCAAAGTC
>1199473
TCGAAGATAGCAGAGTAAAGCAAAAGTCGTCATTT
>198691
AAATGCCGGTATACGTATTGTACGACGCTCTTCGA
>509494
TGGAACATAAATCGCATATGAAGTTCAGTCTTCGA
>1393983
TACGTCTGCTCGATAACGTTTATGTCTTCGATGCA
>1482077
AGTTACAAATCCTTATCTAAGAGGGAGATTTCGAT
>1451644
AGTTCAGTGGGATTTGCATAGTTGCGGATTTCGAT
>228836
TGAGCATTTGCAAGTTAGTGTCTGGATTTCGAATC
>539361
ACCTACAGAATCATAAACAAATAATTTTCGAAGCC
>1071992
TAATTTGCGTGTACGTGTTTTGCGCATTTTCGATT
>1502739
AATCCTTTAGATTTAGAGTATTCGCTGTTCATGCA
>1019960
AAAGCTATTTGAATAAATTCTGCGTAAAGGACATA
>1150344
GCTCCTTGCTTTTTGCATCTTTTTTACATGATCCG
>1335514
ACACCCTAGGATGTAAAATCTCTATTAGCAAGGAA
>172819
TCCTTGCGTCATCCTGATTTTCCTGGCATCCAACG
>1245611
TCCTTGCGCTGCTACTTTGCATACAAAGGTCTGCA
>706464
CTCCTTGCCTGTGCGAAAAATTTGAATTATACCTT
>111456
GATTTCCTTCTCCCTTACTGGCGAGAGAAATATTT
>85871
AATCAGGATGCAAAACAAGGGGATGTGAGAAGGAA
>1412031
GCATAGGAGCTCATTTGCCTATTGAGAAGGAAACG
>568728
GGGCGCTTTTGCATACTTAAGATCGAAATAAGGAC
>208091
GGATAATAATATTTAAATTAGGCACGAATAAGGAA
>153243
AAGTTCAATTTGCATGCAATCTGAATAAGGACATT
>565766
GGCAGATCATTTGGGTACTAGCTTAGTGTTAAGGA
>1150504
CAGTCGTGGGGCATCCTAATATGAAAATTTAAGGA
>824387
CAAGAAAATTTGCATTTATACGTATTTGACAGGAG
>1067301
ATCCTGTAGTGTTTAATGCTTTGCATGCTTTGCAT
>1508719
ATCCTGATATCCATGTATGTAATTTGCGTGCGTGA
>106452
GTTATCCTCTTTTGAGCTTTGCGCTGATTTGCATA
>1080737
TGAAATTTATTTACATGCGCAACGTCATATACGGA
>1555479
GAACTCAGTTCCCCCGGCGTCTTGGACCGACCGGA
>78331
CGTCCGGCGGTGTGGAACCTGGATGCAAATGTCCT
>1413146
TAATCCGGAGAAATGCAAATTCCCGACGTGTCACA
>438742
TGATCCGCTGCGATTTGCATTATTACGTAGGCCCA
>18036
GTGTCCGCTGCCATGAAAATGGGGTGTGAAATTTG
>242347
TGTCCGCGCTTGGATTTGCATCTCCATACGCATGC
>550797
TCCGCGCTAGACGTTGTGCATGCAAATTGTTTCAC
>1306625
TCCGCGCGTGGGTAAATTTATCTTTGCATTTTCGA
>304145
CCGTCCGCGCGGGTGTCTTATTCTGTTGCATTTGG
>1266329
GGCAGTGGAACAATCTACGTGCATGGGCGCGGATC
>865681
GGGTGCAGTGTAGGGAAATATATGGGCGCGGAGGA
>114324
ACATAATATGACGAGTACAGTTGGGCGCGGAATGA
>407833
TGCGTTAATTTGAATATCCTAGTTATGCGCGGAGG
>131880
GTCCGCCCGTTTCAGAAACATCCTTTCAATGTGCA
>216458
TACTCTCAGACTTTATGGAAATAGGGGCGGATACA
>1106302
CGTTGTAGTTATATGCAAATAAGGGGGCGGATGTT
>149728
TCCCTGGGTTTTTCAAGGAATCATGGGCATGAGGA
>1176520
GGCTCCCTGGCAATAGATTTGAATATTGTTCTTAA
>861726
TCCCTCGCTTCTAATATCCTATCTCTCTGGATGCA
>1137225
GGCTTCCCTCGACTAGGCAAATATCGTACGATTAG
>1507942
CAGTGGGTGCAGGTATGAAAATGCGTGTATAGGGA
>1359036
ATTTCCCTAGTTTCATACACCTTTTTGACTTTCCC
>406070
TACAATTCAGCGAGCAAATGCAAAGTCCGTAGGGA
>1470359
AGACAAAGTCAGTAGAGGACATATTTGCGTAGGGA
>818995
ACATGGAAATTTCAGCCTGTTTTGCGTAGGGAGGC
>1276744
TGCAGGTCTGTGTAAAAGTCATGTTCTCGTAGGGA
>1524746
TGTGAAAAATAATTTACATTGAATCTTGTTAGGGA
>638420
ATCCCGGCTTCGCATGCTCTTCGTAGGGAAATAAT
>1320029
GACGCTCTTTATTTGCATATCGATAGCCGGGAGGG
>1372184
TTCGTTTCCATAGCGGATATGCAAAGGGGCGGGAA
>1000432
ATTTACATACGCTTGGACAGGGCTCTCGGGATTCT
>420893
GACTTTGAATGATTTGGAGTTTGCACGGGGAATTT
>1330847
TCCCCGTGAAGTCCTCGAGTTTTTACATGCGTCAA
>1442464
AACCAAATGACTATTGTCGATTTCACGGGGATGCA
>742780
TAATGCAAATCGGTAGGTTTCCATGTGGGGGAAAC
>1463306
TAATGCAAATCGGTAGGTTTTCATGTGGGGGAAAC
>784200
TCCCCAGAGTGTTCTACATGCAATGCAAATGAGTG
>345409
AGGTTACTTTGTCGTAGCTCGGACGATTATGGAAA
>8122
CATTTCCATAATCGGAGTGAGAAGAGGGATTTGCG
>1267152
AATTTCCATAATCCGCCATTTTCTTGAACATCGGT
>58239
TTCATGAATCTTTATAGTGGCGTTTTGCTTACGGG
>1574019
TGGATTTGACTAGTACGTAAAACCGTTCATGAGCG
>1530845
GCCACAGTTTACATTTGACTACGGTTCATGACTAG
>1194695
GGAGGGGCATTTGCATGCTAATGTTTTTCATGACG
>1583492
GGAAAGGTCTTACTTATGGAAATCCGAGATGAAAA
>1394565
ACATTTGCATACGCTTATCTAAAGCGAGATGATCG
>1028861
TCATCTAGACGTTTTCATAGATAATAAAGGGAATA
>1549140
CTTCATCTAAAATATTCTTAGTAGATAATGTTGAC
>120741
AAGGTCATCGTTAGTCAAAGGCTAGGGAAAGTGGT
>195654
TTCATCGGTGAATCAGTCATGCAAAAGCTCTTCCT
>1065972
TTATCATCGGCCATATAATCGTTTATGCAAAGCTG
>745144
GCTTCCAAATGCACCTTTTAGGCATTGATTGATGA
>1546064
TCATATTTGTTTGTTCTACCGAAGAGACGCTAATG
>1036493
CATTCATATTTGACATAAGAGCACAGTATTTGCGT
>426394
GATTATAAACCACATGCAAAAACTAATATGACTGT
>756336
CTCATATGTGAACTGGAATAGATTTACATCTAGTT
>123096
GATCAGGGTCGATAACAAATCTCTAGGCATATGAA
>1277513
TAGAAAGCCCCTTCATTGCGGTATTTGCATATGAA
>1172653
ATCATATATTTGCGTGTCGGGCCGCTTCAAATGCC
>261847
TACTCATATAGGATGAACGGTGCTACATGCAAATT
>1223265
TAGATTCCTATATTTTGCATTTTTGATTATATGAG
>1304092
GACTACGTTCTATAACTTATATCGACTATGATGTA
>1084467
TTTCATAGGGAGATGCTAACGTGCCCTAATATGTA
>1059452
TGTCATAGCGGATTTGGTTCATTATGGACTATGTA
>107505
TACACTTCTACTCTCATTTGCATCGGTCTATGAGG
>1488113
GTATTCATACGTCCCCTTTCTTTGCATTGCCTTAT
>463294
AGGCGGCACTGGCATGAAAATAAGTCGTGTATGAT
>756513
TGTCAACTGGATGATGTAGATCAATTTGTGTATGA
>195555
AAGTCATACAAACACCTGTCATGCATGCAAATGGG
>1590888
GGTCATAATTGTCAGAAAGCACAGTCTATTTGCCT
>884164
TCGTCATAATTATTCGTTTCATTACGCAAATGAGG
>1329190
GATGTCATAATGATGCACTTTCGTATAATGCTTGC
>1333895
TAAGTTTTTGCATAGAAACGGCCAGATTATGACGT
>1164203
CATCATAATATCGGTAATGAATAGGCAAATCACTG
>33199
TCCTCATAATAATGGCTTTAAAAATTCAGTACAGT
>302026
CATATTTGTATGCGGCAGACGTGACGAGTTATGAA
>919307
CGCGATCTTTAATTAATGCCGCCCGATAGTTATGA
>1008119
AGACAATCAAAATAAAGTATGCAAATCGTTATGAT
>1289823
GATGTAAAGCTTTATGGAAATCAGGAACTGAACAG
>1435485
GGTTCAGTCTAAAGTATCTCTCCTATTGCTATGCA
>1024642
ATTAGTGGTAGGGAAGGTTGTAAGGGACTGATGCA
>1183252
GGTATTTATTAATTGCATAACTGATTTGACTGAAT
>1526350
CTCTCAGTATTTGGATAGGAGGGGAACTTTTGTAT
>1325455
ATTCAGTATTTAAAACGAAAATGTTTTGCAGGTAC
>951021
ATCAGTATAGTTTCCATAGTTTATACTCATAGGCA
>15840
TGTCAGTAGTAAAGAAGCTATGTTGCACATTTATG
>933388
AATTCAGTACCCAGATTTACATCGGGATGTATGCA
>1136608
AATCAGTAATCTAAAGCGATAGATTGGTCTATGCA
>1575994
AACTCAGGTTTGCATATATGGCCAACATGTTATGC
>1002026
GGATCAGGTGTTATTTGCATGGCTTACGCAAACTG
>1438716
CCTTCTGCTGAAACACAGTACTGAGAATTCAGTGA
>1344578
ACGACGCTCTTCCGATCTAATGGCTTCAGTGACGT
>130687
GATCCTGCTTCCGTGTAGCAGACAAGAGTGATGCG
>1139397
CGTCACTCGCCTAACAGGGCATTCAAAAATTTGGG
>90913
AAATTCATTCTATTCTATGCAAAGTCGAGTGAGTG
>320033
GTATTCACTCCCTTCGAAAACGAGTTACTCAAGAG
>1021966
GCATTCACTCATTTGCATAAGTCGAGAACTGTGTT
>508574
GGTCACTACATTAAACCCATACCGATCATTTGCAT
>458660
GATAACGGTTCGGCCTTGTAGTAATTAGTGATGCT
>401408
AGACATCGTTTAGACTTATATGTATTTGTTAGTGA
>1330579
TGTCACGTTCTTTCTCCTTTGCATGTGGCTTTTAA
>448291
AATTATTCTTTTAGGCAAATCTATCCCGCACGTGA
>999824
AATCGGCACGCGGTAGAAAAGTAAGACGTGATGCA
>1411323
ATGCAAAGGTGGGATCTTTGAGGGGACATACGTGA
>1065733
TGTCACGTAGGTCCAGTTAATTTGCATCTGAAGGC
>1079741
TCACGGTCATTATGTAAAATGCCTGTGGGCTGATC
>492476
ACTCACGGGGAGGGGGATTTGCGCGTAAAATTTGC
>1259205
TGCAAAAATAAGTAAAAATGCAAACTCGCCGTGAA
>1478663
GTTGGGTATTCCAATTATGCAAACACTTCCGTGAT
>152847
GCCTCACGCGGGAGTTAGAAGACAAATGAAAATTT
>1431740
TTACATGTATAATGCAAATGTTGACCGTCGCGTGA
>1192623
TCACGCATGATTTACTAGGGAAATTACGATTGCGC
>872521
GTCACGCAAATCTATCGTCCCGTTTTTTTTTTATC
>1032512
GTCACGATTTTTATACTTGTTATCCTAATACTCTG
>1143857
CGTTCATTTGCATGATTACAAGATTATCGTGACTA
>872398
GCGTCACGACGCTCTTCCGATCTTTTGCATAATGG
>480894
TCGTCACGACCGATGAGGTAAATGTAGTATAAGCA
>170870
AGTCAAATAAATCGAGTGAAGGTAAATATTCGTGA
>1327704
GTGCATACGGCCGAATTTCCATCGAGTTTCGTGAG
>1053716
CACGACCTACGTATGCAAACGACAAAGGTGAAGCG
>111449
CCTCACCTCGCTCTAAAGGCAGATTTTGCATAGCG
>916788
CAGTCACCGTCCCTGAGGATGAAATTTGCAAGTTA
>1140121
TCACCCCCGATATGTTTTATTCTAATCCTATGCAA
>1399031
TACAGTTCATTTGCAAATCGGCAGAATGGGTGAAT
>1013204
TGGTTCACCATTTTTGCATAACAGACCAGTGTAAT
>1566203
AAGAATCGTCCTATGGTTTTGACTTATGGTGATTA
>195751
TATTGCGCATATGCAAACATGGACCTGGTGATGAA
>1016199
TGGTAGGCAAAATTCAGGTAAAACTTGCTGGTGAG
>1171379
NTGTCACATTCTAATTTGAATAAGCTCATAAGTTT
>1230422
TATCCATGGTTTTGAATTTGAATATACGATGTGAA
>434742
CAAGATTGTGCCACTGCAATCCAGCCTATGTGACA
>1320217
GTGCCTAGGCAAATGTAGTTTGCATGTTTATGTGA
>521114
TGTCACAGCCACTGCATATAGGGTTGTTGCTTCGG
>1107830
TGTCACAGCAATTTTCTTTATGAGTACTATTTTTG
>1452242
CATTCACAGATATCAGATTTGCATAACCCCCTGCA
>1323678
AGTGAGGTAGAAGGGACAATGAGGAGTGTGAAGAA
>1211525
CGCTCAGGAGTTTTAGGTTATTAGCGTGTGATGCA
>1386564
ACTCGCGGTCTTAGTAGAAAATTTTGTGTGATGCA
>103671
CACTCACAATGTGTACAAGCGTTGTAAAATATGCA
>1115458
TGATCAAGCAGATTTGTATAAAGGCGAAAAATTGA
>220194
AGGATCAATTTGCATGGGTTCACGCGTAAAATGCC
>1016584
ATCAATTTGCATATTAGGATTAAAGGAACATCGTT
>972612
GTATTTTGCCTTATCAATATGTTGGAATTGAAGGG
>279407
CCTCAATTCAAAGTGAATAGAGCTTTTTTGTATAC
>532974
TGGCAGTGGTTGTGATTTACATTGCGCATAATTGA
>1321724
GGGTCTATTTGCCTGCAGATAACGAATATAATTGA
>100036
TGAGTACGGCCACTTAGCATAATTTGCGTAATTGA
>869018
TGTCAATGCAAATGAAATGCAAATTCAGAGCGCGG
>890331
TGTCAATGCAAATCGAGGTTCGAGTTGGCAGTTGC
>1223087
TCTCAATGCAAAGCCTAGTCAAAGTCGTAATTAGG
>1311155
TATCAATGAAGAAGTGAGAGCGTGGCTATTTGCAT
>991965
GGTATGAGTCGTTTTTACATGTAATAAGATTGATA
>979736
TCAATCTCTGAAATTCAAATGCTGGTAACGCTGCA
>1017681
CACTTCAATCTATGGTTGCATAATTGAATTTGCAT
>1196415
TAGGCTCACTCTTTCAATCGGTTTGCATTTTTGAT
>848822
AGTCAAAAAGGGGGTAGGTAATGGAGGCGAGTGCA
>1564514
CTCGAGTCAATTTTACACGCTGAGTTTTTGATGCA
>263068
CATTCAAAAACACGGTGTGGACCGAGTGATAGGCA
>1033200
GTTCAAAAAACGTAGGAGTAGATCATTTGCATGCC
>120110
TATGCAAAGTTCCAATAAAGTCTGGAAAATATTGA
>183404
AAAGATAGACAAAAGGAAGCGTAGCTAAAATAGGT
>1159856
TGGCAAATAGATTAGGCAGAACTTCATCTAAAATA
>186160
CCATAGTCAGCAGAATACGTGAGGATGTAAAATAA
>1361781
AATGTACGCAAATAAGGAAAGAATTAAAATAGGAT
>95433
AGGAGTGCTGTACCTTTTGATAGTTAAAATAGGAC
>463793
TGCAAACGTGGTGATAATTTGCAGTTGATGAATAC
>1344497
CCGTACCAAATTTGCATGAATTACTATGAATACCG
>1320889
GATCTCGGGCTTTGCATGTAATCTACTGAATATAG
>996418
GGATTTGCATTGTGCTAGTACCTTCTGAATATAAC
>1220745
TTCGTATTCACTTTGCATGCGAGGCTCGGTGATTC
>1522716
GAATATTCACGTATGCACAGTTGGTTTTAGGTTGA
>1373297
CTTATTCACCGTTTTTAAGTTCAATAGGGTATGCA
>318970
ATTATTCAATTTTGTTGTTTGGGGCAATTTAGGCA
>1148829
GATATTCAATAGACTAAAACTAAACTTTTGCATCC
>1073359
GGCGTATTCAAATTTTCTTAGGCCTCAAATTTTAT
>116580
CTATTCAAATTTGTTGCGTTGGTCAAGGCTAGGTA
>1007488
ATCGTTCTCCTTGGATGTTCATATTTGAATATGCA
>900917
TATGTATGCAAATATCATTGCCTAAGGAGTAGGTA
>1390427
TATGTATCAAAATCGAATGAATAGGGCGATATTCA
>593001
TATGTATATTACAATAACGTATGCAGTAGTAGGCA
>1274162
CATGCGAATAACATTAAAAGTCTATCAATTACATA
>436286
TATGTAAATTTTAAGTTCAGTTCTTTAACTACGGT
>117515
GCCACCCCAGGACAAAAAAATACGAATTTACATAT
>183480
NTATGTAAAACTGCGGATCGGTTTAATATATGCAA
>1370152
NTGTTATGCGATTTGCGTACAGGTTGAATATTGAC
>1418124
ATATGCGAGGGTTAGAGATTTATACAAAGATCGGC
>1418596
TATGCGACTTCCCCGTTCCTTGTTTGCATGTCCAG
>298184
GAGAGATTTACACAGGCCATTGTGAGGCATAAGCA
>1289209
CGCGTACCATCAATGCAAAACTGGAGGGGCATACA
>939134
ATCTATGCATTTATTCAAATTCCGGACCTTGCCCC
>737285
TGTTTATTTTCTAGAGGTTCGGCTAATGCATATTT
>238337
GTATGCATGGTCAGTCAAGTCAAAATCTTTTGCAT
>1311277
AACATACTCAATTTGCCTAAATGTATTCATGCATA
>1427472
GCATATGCATCGACTTAATGGGCGTGTTCTGTCCT
>370071
GGACTATGCATATAGTATTTGCAACAAGGGTACGT
>1046288
TTATGCATACATATTTGAATATGAGGTTGGGCGAT
>1033882
AGATTATGCATAAGACAGAAACGATCGGGTATGTA
>571086
CAAACGACTTGAACGGAACTAAATTTGCATAAGGG
>652322
TGTATGCAAATTGCTATAGCTAAGTGAAGCAGGTT
>14336
ACGACGCTCTTCCGATCTTGTATCAATTTGCATAC
>1159085
TAATAACCCCGTCTTTAAGAGGAATTTGCATATAA
>1076139
AAATTCATTATGTGTTGTAGCTAATTTGCATACTT
>1328601
TTTATGCAAATGGATAGTGACTGATCAGGTCTACC
>1195466
ACCCCGGCGGGGAATTTTATAGCATTTGCATATGT
>1101993
TATGCAAATGCTAGGCAAAAACTGTCCGATCTGAC
>777943
CATATGCAAATGCGGTTTAGGCTTCCCATGAATTT
>1078465
CACTATGCAAATGCGGTTTAATGATATACGTTGTC
>1041924
CCCATATGCAAATGAGGGTACGCGGCACTAGACGG
>1000693
TGGGTCCAAAATTCAATTTGCATCGATTTGCATAG
>403208
TATGCAAATCAGCATGGACTGTCACAAAATTACGC
>1339797
ACTTTGACTCCCTCGACCGGTGATTTGCATATTCG
>119481
CCAAATATTCGCTGTGGCCCATGTGATTTGCATAG
>1007914
TATGCAAATATCCGGCACTTGGGGCAGTGTATCGG
>637782
GAAGACAGAGATTTACCTATTGCACTTTGCATAAG
>1162626
AACCGAGAGCAGGCTCTTCTCACTTTGCATAGAGG
>66254
ACGACGCTCTTCCGATCTCGTTCACTTTGCATAGA
>143395
TCCCCACTTTTACTAATGATCCGACTTTGCATATT
>1055428
TATGCAAAGTACATCGATGAGCAGATAAATTACAT
>1125945
GAAACGACAAAACTGTAACATCGTTTGCATAGGCA
>1155566
ATATCGGAAAAAGTATAATATTGTTTGCATATGGT
>1364803
TTATCTACATAACTCGGGCTGGTTGTTTGCATACG
>34884
TATGCAAAATTCACAGAAGAGTAGTTAAAGGCTGT
>933489
CTTTATGCAAAATCAAATAATTCGTCGGCGTGTTA
>281033
AAAGTATGCAAAATAGTAGCGGCAGAGGCTTGTCC
>1177453
TATGCAAAAGTCTGTACTACAAAAACTCAACTGGC
>1465233
GCTTATGCAAAAGACAGAAAAACCCATTCATCATT
>693957
GAATATGCAAAAGAACGATAACGTAGTTGACTTGG
>1106829
TTATGCAAAACTTCCATTTTGTGTCGCGGGATTGC
>1054196
TATGCAAAACCATGGTGGCACCGTCCAACAGACAG
>1352374
CGATATGAGTACGATTTTTTTGTCGCATGTATGCA
>1037334
GCATTTAATTTGACGAGTTTGCATACCTCATATTC
>1132053
GTTTATGACGTATTTGCAAGTTGTCCACCATCGGA
>113343
TATGACGCTGTCCGCTTTTAGATTTGCATTTCGCT
>1070688
AATTATTTAGGTAAAAGTATCAATCGTCATATGCA
>515862
NTACTTACACCAATGTCGATGATTTGCATTCATAG
>558697
TATGAAGTATACCAGAGACCTGGCGCTTAGCGCTC
>1572922
TATGAAGGCTACGGAATTTACATGGTCAAACGATG
>678857
AATCAATCGCGAGTTGTAAAACCTCTTCATATGGA
>163257
ATCTAACAAATAATGCAGGCCCCGGTTCATATGCA
>1413712
TAAGGGTTACCTGGGCTCCTGCCGTTTCATATGCA
>1390114
ATCGTATGAAAATTTACGTAGTATGCGACCTTCCG
>101310
CCCCCATCTTATGCAAACTTTCTTTTCTTTTCATA
>363990
TACTATCTACATTATCGGTCATGTATGGAAATAGG
>719699
GACAAATCCTTCCGGTTCAGAAAATTAGATATGCA
>698680
ATAAGGCAAATCTCTATAGAATTTCCTTAGATAAG
>49309
AATCAGGCCCGGTTGTGTGACAATTTAGATACGCA
>1162999
TCTGAAGTACCAGCTCTTTTTATGCAAAACGATAA
>1062934
GTATCGTTTGCATATGTTTTATCAACACTGTGGAA
>1026331
TATCGTGATTTGAATGAGTAACGCAAATGTCATCC
>231495
GTATCGTCGAGAGGTATTTGGCTCGTAGTTTGCCT
>396961
GATTATCGTAGTCAAATATTAAGCCGAACCTGACG
>1293014
TATCGGTTAGAGTTATGCAAAGAGGTCCTTTTTCG
>878882
TCTTATCGGTCCCTTTGCATCTTCCGGTTTTTCCT
>1521106
AAATATCGGGTAGGATATGTAAAGAGCTTTACATA
>78047
TATCGGCTCTGATATGGTTATGCAAATTGATCGCC
>1503816
CCTTAGAATTTCTCATTCTTGGAGGCCGATATGCA
>1111267
AGTATCGGCAGTCGAGTCCGAATTTGCATCACGCA
>1223206
GTTCGCGATGGGTGAATATTTTTCATCGATACGCA
>1322729
AGATCTGGATAAGTTTGCCTGCATATCGATATTTT
>986103
GATTTATTCACACTATATCAGGATGTCGATATTTG
>1235817
GGGTATAAAGGGGTTATATGTAAATTCGATAATGC
>2143
TCACTAGGTATTCTACTTTGCATATCCAGGATACA
>13825
TTATCCTAGCTGCTTGAATGGTAGCATCGTATGCA
>86334
AGCATCGTTAGTTCCGAGGAATAGTAGGATAGGCA
>1064604
TTGAATATGTAAACGAGATGATTTATTAGGATATG
>189586
TGTATCCGAATTTGCATAAATCTGTAACATAACGA
>1007514
AAGGCCACCATGCAAATTGAACGACGGGATATGCA
>68836
CCCACTAGGTTTTGTTAATGGGCTTTGGATATCCT
>133073
CGCAGAAGGGCGGAAGATACGTAAAATGATATGTA
>816650
AACTATCATGGGTTGTCACTGAATGCAAATATCTA
>926045
TTATCATGCATGCAAATGTTGTCTCGATGGAGGGC
>1588944
GCCTGCAACTCACGCCCGTTCATAACGATGATAAG
>459520
AGTACTTAGCTGTTCATAACAGAATATGATAGGCA
>745167
TTTATCAGTGAAAATTTGCACAGATCCGATTATGT
>898574
CACTTATCAGTAGTCGGATAGCAAGGAAATATTCG
>647783
AGCATATCCGTTTTGAGATTGCGGGCTGATAGGGA
>709752
TATCAGATCATTATTCAATGGATCGTTTTTTGCAT
>794428
CAATATGCAAAGCGATGGTTTCAAGCAGTGATAAT
>602838
TATCACGCAAATGGGGATGTATTATTTGAATAGTA
>1311168
TATCACCATTGATTTGAATTGTTGAGTATTTGCAT
>1181836
GTATCACAGACTCCGGGTCGGACGCATTTGGTTAT
>692639
TTAATGGGACCTCAATTTCAGAATAATATTGATAG
>135428
GGTATCAAGGAAAAAACGCGTGTATGATTTATGGA
>1012622
ACCGCAGAATTCAAATCGAGGCGGATAATTTGATA
>1172166
GTATGCAAAGTTGGCAATTAGAGTTTTGATAACTG
>168543
ATCTCCAATCAAAAAGTAAAATATTAAAATATACG
>1221769
ATTATATTTGCGAATTTAGTGCTATTTGTTCGTAC
>1063812
GCGCCTGGAATATAACTCGACGACATGCAAATATA
>232842
GAACTGTTAGGATTTGCATACCCCCGGCATATAGT
>1004285
AGAGTGCAACTCAATTGAGATATGGCATATATGCA
>813079
CACACTATGGGGACATGTCGACTTGCATATAACCA
>1094394
TATATGCAAATTTCCAGATACAGGTCGCTTGGTCG
>255941
TAACATTTGCAAAAATATACGTTTTCATATACGTG
>1452886
AAAACACAAATCAAACAAAGACCGTGATATATGTA
>124424
CATAATCATGATGGTGTTAGTCAAATATATAGGCC
>1055760
CAGTAAGGGGTATGCAAAAGTCAACTATATAAAAC
>780773
AGACTCTTGCGTACGAAAAGTTAAAAGTATATAGG
>443496
CATAGAAATTACATCGTTTTGACTTGCCGTATATA
>1117334
AGTATATACAACGTTTGATTTACCTTGTAAAATTG
>113299
GTGAGCAATATTTCATGTTTACAATTATATATGCA
>1369950
ACTGTCCGCTGCTACTTAAGTTTTGCCTATATTTG
>1373329
CGCCGCTTTGCAAAGGATAGTATTTTCCTATACAT
>1163557
CACGTCCCGGAATTTGCATTAAAATTCGCTATACA
>1020738
AATTATAGATCTTTGCATATTGCATTGGTGTGATG
>1389297
AGACGCCCATATGCAAAATCAGAACTTACTCTATA
>125459
TGTGCGTGTCTGCTTTGCATACGCTACATTCTATA
>451944
AGTATACTGGCATGCAAAAGAGGTTGAAGTCACGC
>1390647
CGTTGAGGGAACGCAAATTGGGGGCAGTATAGTAG
>1217150
ATTATACTCCCTTTGAATAACAAATAATGACCTTG
>1538562
AACGCCGCGTAATTTGACATCATATAGTATATGCA
>1060511
AATTGGATCTTGGTGATTGTGGTCACGTATACGCA
>170446
CTGTGAACATCGATGTGTGGAAATACGTATATTCA
>356487
TATACGGTCATTTTTTCCCTATCCTTAGGATTTGC
>1000147
TATACGCTGACAATGCCCGACTTTAACTATGCAAA
>1350144
TAACGATTCACATGCAAATTTGTGGCGCAAAACTA
>1522078
ACGACGCTCTTCCGATCTCACATGAGAAAACTAGG
>1308109
GGCAAATGTGATTTCCGTTGTAAAGACAAACTATG
>848689
CAGCGCGTACAAATCTGGTGCCATGCAAACTATCG
>470572
TTTAGTTTGATAGGCAAATGTGCGCAAGGTCAGTT
>1406375
GGTAGTTTCGACATGCAAATAGGTTTTAGGATTGC
>426835
ACGACGCTCTTCCGATCTATGTAGATTCAACTAAT
>1020236
TACGTAGTTCTGTAGTATTTGCCTAGAGTCGCGAG
>39885
AAATAAACAACAGTAGCTCATCTTCGAACTATGCA
>262456
TAATTAGTTCATTCGGGTGCGGTCGGGACTTTTGC
>482157
AATCGAAAAGGCTATATACGGACAATAACTATGCA
>1545085
ATAGTTATGAAAATCGATTTAATTTGCGTGCGATC
>504980
CATGTCTCTGTCTAGCAATGCAAATAACACTACAG
>471298
TATTAGTGTATTCTGTTCTGGATGTAAAATCAGCT
>52909
CTCCATCGGTCCTGCAGTGTTGCGTACACTAATAG
>876912
CAAATAGTGGTTATGTAAATTCAGGGTCCTGTAAG
>1070687
TTAGTGGGATCAATTTGAATTTTAGAATTTTAGGG
>1103459
AGGTAGCTCGGATTAGCCAAAACGGCCACTATGCA
>1103700
AGTAGTGGACTAGTAAATGTAAATTTTAGGAGGCA
>1244995
TAGTGCTATTTTTGAAAGGTAAATTTTTGACAGTT
>449868
TAGTCTTTTGAGGAACAGACTCTTCGGGTTTGGTG
>290832
ACGAAAATGGTATATGTAAATTCGAAGACTACCGC
>491087
ATAGTCTGTTGCAGGGTGTAACTCCACATAATGCA
>1045531
GGCCTCTCGTCGGGAGGGAAAGCTGGTCAGACTAG
>1147615
GCGCGTATGCAAATTTGTTCTCCGGACAGGACTAT
>1501375
GCTGTGGTGTTTTTGCATTGTCCCCGGACTATTAA
>1277121
CTTTAGTCATGCATGAGGTAAATATGACCATCCGG
>922002
ATTGTAGTCAGGTGGGGATCAAATATTATAAGTTG
>1456063
TAGTCACCCTTGTCCCGTCCCGAATTTCTTATGTA
>932337
CCATGTCGAAATGTAGGACGAAATTTGACTAGTTC
>559957
AAGCAATGTTTGCACTTAATTGAATTTGACTAGCC
>1225475
GTAGTCAAATGTAACCTGTATCCCTGTTTTGTCTT
>1117831
AGGATTTGCATGGGAAAAATGATAATATACTAGGC
>903569
ATCGAATAATTAGCATAATACGGTGCTACTATGCT
>1033146
CAAATACTCCAGGTTCAAAGAAGCAGTACTATGCA
>771443
GGTTAGTAATTTGATTAAAACCCGAAGAGATTTGC
>1419295
TGGCACGTTTGCATAAGATCAATCCATCTTACTAT
>1500871
GAACTTAAAAATGCAAATGGTGTCTCTTTTACTAC
>1134080
TTAGGTGCCTGGCCCACGTGTATGCAAATCACTTA
>1289145
ATGCAAATTATCCAACTATGAAGAACGGAGCCTAA
>819076
AATGTTACAGTTATGAAAACTCGATCGCCTATTTG
>1087895
AAGTACAGGTTGGAGGATGGTTCGCGGCCTATGCA
>1042838
AAATGTGTACAGGAAAATTTAGAATTTGCCTACCT
>3822
GCCTTTATATCGCATTGCGGTAGGATTTGCCTATT
>1228240
TATAAACAATGGAAAATTGTAATATATTTGCCTAC
>938478
TTAGGCAAAGGGGTTAAGAAGGGTTAAAATTGATA
>1131697
TAGGCAAAACAGTTACATCCGCCTTCGATGGCTTG
>1280753
CGACTGATGTGCTTTGACTGGGTTTTTGCCTAGCA
>494021
TTGCAAACACAAGGCATAATTTACATAATCCTATT
>429354
CTTAGGATGTGCGTTAACCTTATTTACATGTGCCC
>1054173
TACTTAGTTTATTTGACTATCATAACGATCCTACG
>184636
TTGTAGGATAGTCAAATGATGGTGAGTATGGTGGG
>257064
TTGATAGGATAAGTCCTTAAGACCTTTGTAAATAT
>398868
TAGGATAAAGCGCATAGGGTCGAAAAAATTTGAAT
>579
AGATAGCATTGATTGCCACATTCTCCTCACTCCTA
>759700
GGATCATGCAAAACACGTGTATTTCCGCTCCTACG
>879851
CGCATAGGAGAGTGGTTACCAACCATTTACATATT
>1174978
TATAGGACTCAAATGGTCGTGTTCTCGAATTTGCG
>100214
AGTAGGACGGCGGTTTAGATGTAAACGTGCATGCA
>826346
GAGTAGCTTTGCATAAAGGTGCGTGTATGTATTTT
>132998
TAGCTTGTACATTAAGCAAATATACGGGGTGGGTA
>867466
ACTAGCTTCAGACTATGGGTCGCTATGCAAATTCG
>859501
GCATAGCTGTTTTGATTGCTTATCGTCGCGGTTGT
>891340
AATTTAGCTGTGTGAAAAAGGTAGCTTTGCATGAC
>853730
NACGTGTGCTCTTCCGATTGCATAAGTCCAGCTAA
>719021
GATGAATAGGTGCGGCTACTTAACTCAGCTATGCA
>750972
AGGTAGCTCTGTGATTTGCTAGTCATACTTATTAA
>194806
TGTTAGCTCGGGATCGATGTGTATGCAAAAGCGTG
>1005270
ATTCCGGTCTATTTGCATGAGTACTGAGCTACTTA
>1499184
TAGCTATGTAAAGTAGATTATGTAAATACATACAT
>241757
GGTAGCGTGGATGGGATTCATGAATTTGACAGGCA
>1302641
GGGATCGGTGCACGTGACTTTGCATATACGCTAGG
>227470
GACATTTGCATGGGTTCTCACATCGTTTACGCTAA
>1418641
CGACATTTGCATTCGACTATGCGACAGCGCTAGGT
>65295
TTTAGCGCATAAATTAGAAATATCTCAGAATATTC
>571711
AAGTGCTGGGGATTTTGATTTGATTGCGCTATAAT
>1353849
TTGGCACAGGTCTAAAGGTGTTTTGCATCGCTAAT
>1210386
AGTAATGAGGTCGCGGATCATCATATCGCTATGCA
>1069507
ATGTAGCGAAAATGCAAATCGTGCGGCTTTAAATA
>1221344
TTTAGCATAGTGATTTGCATTATTATCAGTTGGAC
>245904
CGGACGCCAGAGGATATTTGCATGTATGCTAATGA
>476871
AGTTTAGCATAATGGGGGAATAATGCAAATGCCAT
>1541213
ATGCAAATTTTCTACAGGCGGTCGACACTGCTAGG
>583929
TTTAGCAGCCAGGACTGGATTTGCATGGCACGGCG
>23664
GGTAGCAGAGGCCTTGTTCTTTTTGTCATATTTGC
>936527
TACATATTGACGCAAATCAACCAAACCGTGCTAAC
>990811
CTGACATTTGCATTGTAAAGATGTAATGTGCTAAG
>75630
AGATGAACAACACTTATTAGCATGCTTGCTATGCA
>557594
GCGGCCAGATTCGTCTGCCGGTTATTTGCTAGTGA
>1027444
TAGATTTTGCATTTTAAGGGACTTTAAGGTATTTC
>1118827
TGCCGCATTTTACTTACTCTCACGCAAATCTAGTT
>585923
CGAGTCTAATTTCCCGTCAAAGTCAAATCTATTGC
>1009347
CCATAGATTGTGTTCCTTCGACATTGTGGTAGGCA
>1167929
TGGACGTTCAAATTTGCATTACCGGTAGGAATCTA
>239035
GCTCACAAATAATGCGTATGTAAATAATCTATACC
>1410647
ACGACGCTCTTCCGATCTTATTTGCATAACATCTA
>743542
GAGTCCGGTCCATTGCGGGGAAAGCCATCTAGTAA
>1138715
AATAGATGCGGCCTGTTTTTTTTCATATTTTGTTT
>670757
TCCGTAGATCTTAATTACAGTCACTACATTATGTA
>1267136
GATTAGATCGTTTGGAAGCTTTTAGATGTAAATCC
>781886
ATCGCACACATGCAAAACCGGATCTGAATATCTAC
>1236515
TTGCATAGGTTCGCTCCCAGTCATCTTAATATCTA
>1182758
AATCTAGATATGGTGATCAATGGCGAGAATATGTA
>660021
TAAGCTATCTTTGCATACATGTCGCCAGTATCTAG
>162003
TAATCTATTTTTTGCATCACCCCGGTATCTAGTAA
>482370
TAGATAACATTATCTCCCTTTAGTTTTGCGTGCGT
>1023170
GGTAGAGTGTTTTTGCATCTGTAAATTTATACGCA
>1154612
AACCATATATTTGCACGAAATTAATGCTCTAAGAT
>1469573
TTAGAGATGCAAATGGATGATTCTATGGAGCTGTA
>370041
GGCGTAGAGAGTGCAGCCCCAGCTTGTCTGTGATT
>1597535
CAACCAATGCAAAGTATGGGTCAAGATGTCTCTAA
>994831
TAGACTTTACACTTCCCGTTACGACCGATTACGCA
>1309696
CCAGGAATGCAAATGCACGAATCGCACAGTCTAAC
>1443675
AATTAGACGGGAAATTAGTGTTGGACCTGCAATTT
>443548
AGTCTAATAGTATTGATAACAACGTCGTCTATGCA
>1538249
GGTTGAATCAAGTTGGATGCAAAACGGTCTAGGTG
>1031543
CGAAAATTGCAGAACTGGGCGGCGCGGTCTATGCA
>800670
ACTCAAGTGCCGGTAGTGAATTTGATGTCTAGGCA
>53005
GTAGACAGTTATGGGCCACTCTTTGCATACGGTAG
>1198748
TTCACTTTCGAAAGGTATTTGCATGAGTGTCTATG
>578971
GCTAGACAAGAACAGTGGATCAGGTATGCAAATGG
>624288
GTTAGAATTCATGCAAATGATCTGTGCTTGGTTTA
>1237522
GTAATAGAATGTAAAACGGGGACAATTTAAATAAG
>1237607
TGTTTAGAATCCTGTTTATTTGCATACATCGATTA
>1102656
TAGAATATTTCGAGATGTTTACGAACTTATGCAAA
>1424155
TATTTAGAATAGTCAAATGTCGAATAGTGATCCCG
>666419
TTAGAATACACGATTATGGAAATTGATCTTCCGGG
>835102
AATGAGCCTACATCTACAATGCAAACTTCTATCAA
>613714
TATAGAAGGATTTGATTTTTTACCTCTCCTTTTGG
>1027748
TAAGTAGAAGCTATGTTATTTACATACGGACGATC
>1321881
CTTACTTTGCATGGGAGGTGTATGTGGGTTTGTAT
>289715
CGTACTTTGCATCCATTGTGTTACGCCATTTTGCC
>1401131
GGCACTTACGTTGTTTTGCATATAATCAAAGTATG
>1375337
CATACTTTCCTTGTTTCGCTGTTGAAGGCAAATCA
>1222566
TACTTTACGTGAATATGCAAAAGAGCAGGATAGCC
>453567
ATGTTACTTGTTTTGCATAGGGAGCAAATGAGTTT
>1154590
GCTTTACTTGTGGTCATTACGGACTATGGAAATTA
>988811
CCAAAGTTTTAGACGCATGGACGGGACGCCAAGTA
>1497032
TTTTACTTGCTAAAGGTCCCTTGCGGTTACAGACT
>130641
TTACTTGCATAACTTAGTGATTTGCCTGCTTGGAT
>1117417
CGGTACTTGATATTTGCATAATTAAGGCGCAAACT
>842500
TACTTCTTCTAGATGTGCAAAACTTACTATTCCAT
>403327
GATTTGCAAGTTTCCCCTCGTGCGAGAAGTATTTG
>376340
GTACTTCGGAAAGTGATTTGCGTGTGGGTGTGAGC
>372788
CTTTAAGTTATGCTAACAAATAGAGGAAGTATGCA
>1426003
ACTCCCGTTCACTTTGCATCTTAGGGGAAGTACGA
>1029794
TGAACACGATTTGCATATAGCCCTCTTGGAAGTAT
>1021546
CGGCTGTATACAAATTTCTTTGCCTAATGAAGTAG
>214593
AGTTGTCTTCATAGGCAAAGGGGGTACAGTAGGCA
>688639
AGCTACTGGTCGAATCGGCGTCATTTGATTATTAC
>1006223
CATTACTGGTAAGTGGAGTGTGGTATGCAAAGCTG
>55082
ATTTTACTGAAGCTATTTATATTGATAAGGTTTTG
>828113
TAGCTTGGACTCCAATGCAAATTACAAGAGTATGC
>1025489
GGGTGCATAATAGTAAAACTAGTCCAGAGTATGCA
>246054
TTTACTCAGCGACGAATGCAAATGTCATTCTTATT
>1141007
TACTCAGCCTGATTTGCATGATTCCAATTCCCCGA
>639819
TGTTACGTTTCCATTGGCAGATCGAAAATTTGTAT
>1321751
TATGCAAAACGAACTACAACTATGGAAACGTAAGC
>1342555
TACGCAAAACGATCTACAACTATGGAAACGTAAGC
>349872
AACCAGGATCGGGCTGGATTTTGGAAACGTATTTG
>1261904
TACGTTTCATAACAAAGAAATGTAAATGTCGTGCA
>692408
AGGTACGTTTATTTGCATAAAGGCGACGGCCCTCT
>1252018
TACGTGCGCAGTTTGAATATGTTTTGGTTTTTTTG
>1540366
AGATAATTCAAATAATTTTATATGGCTCGCACGTA
>923040
TACGTCGGACCAGGATTCTAACTAATTGTTGTGCA
>1051878
GTTTTGCGTTCTTTGTATCAGGGGCGACGTATGCA
>389418
GGCAAATAAGAGTAAATTTCTAGGGGTACGTAAAT
>465503
GCTAATTCATTCAGTTTTCTTAGGGGTACGTATTT
>414169
GGCAACAATTTTCATATTCAAATGTATGGTACGTA
>1308796
TACGTACCACAATCAAACAGGCCGGGTATTATGCA
>1402408
TACGTACATGCAAATAGTCTTGATGATGTTTCGAT
>1052855
GAATGCAAAGTTCCGGTGTTATATGTACGTACCGG
>200364
GCATTACGGTGGGCGGCTAAGCAAATGTGACTCTC
>1218405
AAGTGTCGTTGCGAATCAAATGTGAGCCGTATGCA
>654109
GGAAGCTCCTTTTACATATGTGAAATAGCGTAGTA
>1013460
TGTTACGCTATGGAATTTGAATAATGCATAATTCG
>157413
GGGATACGAACTGTAGAGCGTATTTAGATGCAAAT
>1147587
CGAATAGAACGAGGGCAAGGTAGAGGAGTTCGTAT
>1006154
AAGAGCCTGTTTTAATTTAAGACTCGAGGTATGCA
>943714
GGGAAATTTGGTCCATGATAAAAGACGTCTAGGTA
>325113
GCATAAATGTAAATCCGTCAGGGGTGTCTAGGTAT
>787812
GTAGATTTGACTTGAGAATGAGGTCTGCTTAGGTA
>465247
GAATGCAAATCGTTTCAGTTGCATCTTAGGTACCG
>629671
TACCGTAGTGGGCTTATGCAAATCATGATTACGTC
>1032324
GGTACCGTAGGAAAATTGTGTGCAAAAACACGCTC
>429595
GTTGCAAAAATAATTGAATGGCAGTACGGTATGTA
>238140
TGTTTGCATCTGCCTTATTAGAACGTACGGTAAAT
>432356
GACGTGTGCTCTTCCGATCGGTAACGTACGGTACT
>1522398
AGTTCAAGTAGACGTGAATTTGCGTACGGTATAGA
>1142871
AATTACCGTACGAAATGTGGGGGGTGCGATATGCA
>948819
AACTTCGAAATGCGAAATGATCGTCGGGGTATGGA
>286264
GATGTAGGGAAGGACGAAAATGAAGGGGGTAAAAA
>1377260
GGACAACTATTTGGACGAAGGTGAAGGGGGTATGC
>1506466
GTTAGGGCCCAGCTTTCTAATTTGCATGGTAATAC
>1280722
TACCATGCAAATCCAGGAAAATAACATTAGGAATT
>1297337
GGTGGTAATTAGGACTTCCTGTATTGTGGTAGGCA
>555652
CACGCGGTCTAAATATGCGCGTCGCTTGGTATGTA
>80694
GATTTGCGCTTGTGTGCATAGCTGCTTGGTATTTG
>1258993
TAACTTAGGCCTCTTTGCATAGTGCTTGGTATGCA
>1498669
AAATACATTTGCATCATGATTGTGGAACTATTCTC
>508666
AATATATACTGCGCCCGCTCACTATGCAAATGTAA
>243561
CATACATTTGCACTGGGTTCCGTTTAAATTCGGGG
>872760
CGCAGTTTCCCACGGTTCGCGACGTGCAAATGTAG
>221644
CAAAGTGACTTATGGTGGTGGTGCAAATGTAGTAA
>2739
TTTTGTTTGGGACCAAGATGCAGGTTGCAAATGTA
>1404816
CCTACATTTGCAAAAATTAGAAATGCTCGAAATTT
>21926
TAAGTCAAACGGAGACGTCTTTGCATAATGTAGAG
>485786
TATTGAACGTTTTGACTTCGTTTGTCGTTAATGTA
>551776
GGTTACACACCAGCCTATATGCAAAGTTTAATGTA
>1477948
CAATAGGGAGTTGACCTCTGAGTTTAATGTATGCG
>1495971
GCCGCGCAAATTTCCCTTAAAGGTTTAATGTAAAT
>1189139
TAATACATGCAAATTTGATTGGACGGGCCTAATTG
>1518735
GATTTACATGAAGTCATTTTACTCCGATCTTTCGG
>1000348
GATGCAAATCGGCTTGCACGTTTTAAGTTCATGTA
>1326013
TGCTTTGTTTTGTCATATTCGGCTTGGAAATTACC
>1166502
AAGTTCATTTGCTCCTTTCAGTTGGAAATTATGCA
>1031087
GCCTTTGCGTTTGCATAGCAGAAATAGAATTAATA
>25476
GCTAATTAGAATAAAACATAATGAATGAAAACTCC
>20775
ATGCAAAAACGAAGCGTACCCATATTAATTATGAT
>1339288
GTTCTCATTTCCGGTATGCAAAAAGTATTAATTAA
>1176617
CGCCTACCTGAGTGGGGTTTTAAGGACATTAGCAT
>1131540
GATAATGTCCGTTCAACGTGTATCTTTAACATGCA
>1108048
TAATGTAGTCAAATGTTCAAATTTTAACATCAGGA
>996500
AACTTAATGGCAGATGCCTGTATGCAAACTGAGGG
>439868
GGATAATGGCAATTTCCCTTGGGATTTGCACGTCG
>1503179
CAAGAAATTTGCATTCTCGAGCCATTGCCATTAGG
>791219
GCATAATGGCAAGTATTATCATGCAAATTTCGGTG
>1417146
TAATGGCAAATGGTCTCATAATTGCTATTGTCGGT
>1325486
TAATGGCAAATATAGGAGAAAAGGTCATCGCCGAA
>886158
ATTTAATGGATTTTCAGTGTCAATGCGTTGATTTG
>628726
CGGCAACTGACATACGAAATATGCAAATCCATTAT
>642999
CGATAATGGATTTGCATATGGGCGTTTGTAATTTG
>641098
AAATTACAAACGCCCATATGCAAATCCATTATCGA
>1416231
CCTAATGGAACGATTTGCAAGTCAAACTGAGAGTG
>398278
ATAATGGAACAATTTGGTGCGTGAATACTTATGTA
>481464
CTAATGGAAATGCCTCTGGAGTGTATTCTCACAGA
>1334705
ATGGGGCGGCATAGGCATTTAGGATTTCCATTAAT
>272257
GGTTAATGGAAAGTCGATCTACGAGGTCGCATTTA
>997879
CGAATAATGGAAACTTTACGCGTGGGTAGTCCAAT
>126452
TCGGAGTGCATAGATTTGCATAGCCGTTTCCATTA
>1012282
TTAATGCGGTACTGATATGCAGTATGCAAATCTTC
>845619
ACCCCTTCAGTACATTAATACACCGGGATTATGCA
>1210869
ATTCCTGTGAATTTGACTAAGGCCGGGATTAACGG
>1395902
TAATCCCGGAACCATAACTAAAGTGAATTTAAATT
>1293622
CGCTTAATCCCGCGATCAAATTTCTCTTTCTGCCG
>539505
GTTTTCCTATCTTTGAACCTCGGCGGGATTATGTA
>1153644
GGCTGGTTGGCGATGTGCAACTGCGGGATTATCGG
>146050
CGGCCAGCTATTTGCATCACGAAGGGGATTACTGG
>687997
CGTTAATCCCCTCGACCTCTTTGCATCTGATTGTC
>1034505
TTTAATCATTCACACAAACGCCTTCTAAGTATGCA
>242842
TAAGTGGAATCTCAGGGGAGGTGGTTTGCATATTC
>886306
CGATTAGTATAATAAGACATGAGTCCGCACTTAAG
>828846
GACCGTACGAGATTTGCATATACGGCGCACTTATC
>1056002
AAGCTTGTGGTTGAAAAACAAACGGCACTTATGCA
>1001568
TGTTATGCAAACATGGTCATTATATGTAAAGCTTA
>1140346
GCCTAAGATATTTGCGTAACAATGTCACTCACCGG
>1451836
AGTGGTTATTTGCATTCACTTTGTTTGTCTCTTAA
>829214
CCGTGATAGTACTCGGTACGGAATTCTCTTATGCA
>174511
TGTCGATTTTGCTTAATGTATTCCTAATTCTCTTA
>188449
GAGACGGTATTTGTTTGCTTAATTTTCTCTTAGTT
>1533799
CGAGGGAACGCAAATATATATAGACAAAGTCTTAT
>449831
AGTAAGACTTCCGCATATTTGCATTAATTTGGCCT
>1203073
AATATAAGACTGTTTCATGCAAATGAGTTTTCACT
>1409030
GGATGTAGACCTTTTGCATAAACGCAGTCTTAGTT
>931521
GGATCTCGAAGCCTAGCGCAACGACGTCTTACGAT
>1254338
CATAAGACGTCCACAGGGGAAACATCTACATTTGC
>1563106
TAAGAATGAGGCTTACTGATTTGCATATGGTAGCC
>873373
ATAAGAATCTTGTGTAGTTGATTTGCTTAACCTGG
>154420
AGGGCACAGTCTTTGAATTCAGCCAGATTCTTACA
>118070
AGGCAAACGCTGAGGGAAATAGAGTTGATTCTTAT
>1562282
GCATTTCTATTTGCGTGACTCTGTGTTCTTAATAG
>262118
CCTAGCTTTAAGTTTGTTTATTTTTGTGTTCTTAC
>359599
TTACTAAGAAATTTTATTGTAGCAGGAAAAAATTG
>1295854
ATACGGGCCTGTGTACGATGCAAATTTCTTAAACC
>335723
TAAGAAATTTGAATCTTTGATAAGTAAACACTGGC
>1571097
TCCATGCATCGGTTAATGTTAGGGAAATTTCTTAC
>355019
ATAAGAAATGGAACTACCGATTTGCATTCGATTTT
>1323468
GGAAATATTTTCATTCATTCTAAGCATTTCTTATA
>1505848
TTTGCCTATATGAAAGAATGGAGAAGATTTCTTAC
>1145861
TTTGCATTAGGCATAGGTAAAAACGGATTTCTTAG
>579810
GAATAAGAAATATATTTGTTCCATTCGATTTTTCG
>200718
ATCTGCTGTCCCCTGCACTCGGTATTTCTTAGGCA
>1001602
TATAAGAAATAAAACGGTAGGCAAATAATGAACAG
>310349
CCTCGTACGCAAATCTCGAGCCGGAATCGTTATAT
>1086223
GACGTGTGCTCTTCCGATCGGTATATGTCGTTAAA
>675433
TCAGGATTTGCATTGCAGTACACCCGACATTTAGA
>143746
TATGTAAATGTCGCTGGATCCGTGTGCAAAATGGT
>1482033
AATTAAATGTCGCCATGTAAGGGTTTTTTTACGCA
>1293536
ATTCAAGCTGAGGCAACCCTTGGTAGATTTATGCA
>1381820
GTTTTGCATAGCTAGCTGTATCAGCTATTTAACGC
>104267
GGGGTTGTTACTAATGTGGACTCAGTATTTATGTA
>1589058
AATCGTGGCTGGAATTTACGTATGCTCAGTATTTA
>1052563
GTCTAAAGGCTAGATGCCGTCCTAAAGCTGAATCT
>108148
TATAAAATATCTCGAACCTGAGCAGATGCAAAACG
>1116980
GTTTTGATATGCAAAATGGATAAGTGACCTGTTTG
>1308659
GAGTGTTTGTATTTGCGTACTCCCAACTTGTGATT
>1246107
AGTTTGTATTTGCATGCGGGCATTTGCACACGTCG
>1137480
TGCGTTTGTATTTATATCAGGTTGATAATTTGACT
>1563903
CGTTTGTATTGTGGATTGATGGTACGTGTCACATT
>1018763
GGTTTGTATTGTATCCTGTTTTGAATATTCATGGT
>691737
CGGTTTGGTGATTTACATGTGCTGTTATCGCCCAG
>152559
TAGTTTGGAATTTGCACCTCAGTTGAATCTTGCCT
>10461
GTGTTTGCCTACAGCTGAGTGCACATGAAAAATTG
>1049942
CTCGTTTGCCTAATGTATATGCAAATCGGAGTTTA
>1491143
TGAGTTGTGAATCGGCTTTTTTACATATTAGTCTT
>1244747
GGTTGGGTGAGTCATTTGATTTCTTGCTTTTGGAT
>1476619
ATGTGTTGGGTGAACAGTTTGCATAATTAATTGGG
>255171
TCGTTGGGACAAGAGCACAGGTAATGCAAATACAC
>1010694
TACCGTTGGGAATTATGTCATTAGTGATGCAAATG
>1438521
GGTTGCGGAGTTTGCATATACAGTGTTTCACGGGG
>270094
AGATTTTGCATAATGTGTAATAGGTCGCGCAACCA
>1043601
GATTGTTGCGCGAAAGTTTTTGCATATGAAGCTTG
>1219311
TGTTCCTTTTGGATACGTAGGCAAATATCGATTTA
>1593071
CCGACGCCCTTCCGATCTCGTGGGCCGGTAGGAAC
>530723
GTTCCGTTTGCATTTGTTTGAATAATTGAATCCGC
>621719
TCGTTCCGTTTGCATGTATGTTAGGATTGTAATGG
>862682
GTTCCGTGTTGTTGGTTTTTGACTCTTGCCTTGCA
>294948
GCAGATGCAAAAATGCACGCACATCACACGGAACC
>708795
TGGTTCCGTCGTTGAAATGCATAACAAGAGATGCA
>1459255
AGTTCCGTAATTTATGCCTATGGGGTCGTGATGCA
>1137629
CACGTTCATGCAAAAAGTGCACCAGACTTAATACA
>1268264
CGTTCAGTATTCCATGTTAGTATTTGCACACGTCG
>648964
GTTCAGTACCTATTTGCCTGACAGTTATCTTTTAG
>1146250
GTTCAGTACATAATCAGTATTGTTTTTTTATGCAA
>1118646
GTTCAAGCTAAAATTTGCATGTACGGACTTTTCCA
>755667
TGTGTTAGGTGCTTTCCCTTTCGGGTGGATATGTA
>373358
CGTTAGGTCTGCGGACTATTGCAGGTTAAATTATG
>1014030
GGTTAGGTCGTTCTTTGCTTTTAATGTTTTGCATG
>1086305
GGGTGTTTTAGGGGAAAAATAAAAGATTGTATGCA
>354666
GCTGGTGTTTGCATAATTAATAAAGGGAAATCGCG
>1517227
CACATTTCCCCCGGGTTCAGGTTATGCAAACACAG
>297180
GCCATTTGTTCTGGATGTTGTTATGCAAACACGTT
>597465
ATTTGTGTTGTATGCAAATTAATCCGACGTTGTCG
>1258752
TAGTGTTGTAGGGGCAACATCGAGTATGCAAATTC
>1263903
AACGTGTTGTAGAAGGAATAATGGACCGGTACGCA
>923345
CGTGTTGTAAATGCAAAAAAGATGAAGATTTTGTG
>374791
AGTGTTGGTCTTTTACGTTGCTTTATGAAAATGAT
>1121692
AGTGTTGGGCTTCGTGGAAATTTGCGTATTCGAAT
>968665
GGGCGTGTGAACCCGAAATTAGTTACCACGAAGTT
>82264
GGTGTGAAATGATATGAGGTAATTTAAGAAATGGA
>1411303
CGTGTGAAAGCTAGAATCTAATGCAAAACAATTAT
>839410
CTACGTGTCCTAGTCAAATGGCGGAGGTTTCCATT
>1298708
NGTGTCCTAATGTAAATTTCGATTTTTTTTTTTGC
>1275714
CCATGGGCATAAACAGGTAGCCTTAGGACACTGTG
>634849
GCGTGTCATTTTGTAGGCCGTCTATGCAAATATGT
>1288052
TATGTGTCATTTGCGTGCGACTACAATTTTAGGCA
>589147
TAGTGTATTTGCGTTGAGCCATTTCCTTAGATGAT
>1251466
TCCTGTGCTTGCAGAACTTTAGGCAAATACACCTG
>1479466
GTGTATCTTAGATAGAATCAAATCTGGATATTTGG
>1292075
GTGTGTATCTCTTTTGAATGCGCGGTTGAGATGCT
>719093
CGTTGTGTATCTACAATATTTGGCTAGCAAAGGTG
>1311857
TGTGTATCGCTAATGCTCTGGTGATTTTGCATGTG
>1048720
TTGTGTATCGCCGCGGTGAGTTGCATGTTAACCCC
>746653
CGAGGTGCCACATTTGCGTAAATAGAGGATACACA
>98261
TTGCATATGAAAAGGGGATTATATCTGGATACACT
>420060
GGTGTATCCACATGCAAAATTATTTATCATTTGTT
>912401
TTTTGCATACTTGCTCTGAATGAGAAATGATACAC
>1282154
CGGGTGTATCATTGTATTGGTAGCTTCGTTATGTA
>1060565
GTGGTGTATCAGGTAAAGGGGGCGGTTTTGCATGT
>434078
AGTGGGAAATCAGCTCGGTTCACTTTAATATTTGC
>183915
TGTGTGGGAAATATATGATTGTGCTGAGTTTGTTT
>765930
AACGTGGGAAATAAGTTTTGAGAGTTGGCTATGCA
>108979
GTGGGAAAGATAAGCAAATTTGGCTTTATACGAAT
>528569
GTAGGTGCTTTGCATGTGTGTTTTATCTACTGTTT
>1072399
TGTGCTTTGCATGAAAATTTGCTTACGATCCTCCG
>1116896
ACGCGGTAATGAGACAGAGGTATGCAAAGCACCGG
>1460965
CGTGCTGGGTGATCACTATCACACCCGCCTCGATG
>454073
CGGTGCTGGCTAGTGAGGAGATCGGATCCTATGCA
>1310902
TGTGCTGGCCCGGGACTCTTCCAAGAATATTTGCA
>1585318
CAGAAGGTTATTCATTTGCATAGTCCAGCACGCAA
>43816
AGTGCTGCATTCTTACATGCAAATGTAACCTCGCG
>499490
GTGCTGATTTGCCTGCGTATTCATAGTTTGCCGCC
>84078
AACACCCCTGCATGAAGACATGGAAATCAGCACCC
>1409545
GTGCTGATAAACAAATGGACTCAAATCTGTTCTCT
>750243
GTGCGTCTTGAATTGTAAATATCTGGAGGTTCAAG
>767018
TAGTGCGTCTTATTACATAGCTGCAGCATTTGTAT
>1515131
TAGTGCGTCTTAATATTTGCCTAGCTGTTTAGCCA
>105943
CAAATGGAAGTCCTGGGTGCTTCTGACGCACACCT
>699055
GTGCATATGGAAATTGCGTAACTCTTTTTGTCCGG
>410546
ATTTCCCCAATAAACAATATGGAAATCATATGCAC
>581052
AGAGTTATGCATAGACATTTGAATAGGTGCACATA
>1117262
GGGTGCACCTAGCACGTCAGTTCAAATTTGCCTTT
>872726
CGTGCACCGTTGACTGGGCTTTAAAACTCTTCGCA
>194484
CGTGCACCGGTGGGATGGGTACTGAGCGTATGTAA
>971928
GGTCCTGCAGGGGAATTTGCATTATAAGGGTGCAC
>1083053
GCCTCGTAGGTGGGTAATTTACATGGTGCACAATT
>755758
TGTGCAAATTATTGTGAGTCTCGTTAATCGATCGC
>895884
GGTGCAAATTAAGGAAGTGAACGTTATTAAGCAGT
>459006
TCAGCGGGATGTTGTATTTTAATTTAATTTGCACG
>1586379
GTGCAAATGTCGAGGGCATAATAGCTTTTTTACAT
>1502654
TTACATATCCTACGGTAATATCATGCTAAATCACG
>829804
CGTGATTTACATGTCCCGCATAAGCATATGACCTT
>1356779
GACGTGATTTACATAGACGACGCTTTCCGATCTGT
>1267030
CGGGAGACGGAGGCAAATTAGTGTGCGGGACTATC
>1097129
AGTCCATATTTGCATCGTCCACGTGGCGCTTTACC
>566909
GTCCAGCCATGCAAAACGAGCTCGAGGTATTTCCC
>1101739
TGCCGGATGCGGTGTGTCCTTCAATGCTGGACGAC
>1550600
GTCCAGCATGCAAGCTTGTATCCACACGTCGCGGC
>1121612
GGTCCAGCATGCAAAAGCCATCACGCAAAGCCGAT
>1327387
TAGAGCGTGCAGATAATGACAAGGGAAAATGACAA
>326550
AGTCATTTGTTTAGATGGCAATTAAGTCGATTTGC
>1530671
TAGGTCATTTGTTTACGGATTATATGTAGATTACA
>231979
GCTGTCATTTGTACCGGCCAGCATATGCAAACCTA
>64831
CGTCATGCAAAACTTAGGTTTTGGCCAGTTCGAAG
>1270420
GAATTTGATGGACATGGATGGTTTTGCATGACAAC
>1370850
TGTCATGCAAAAAAAAAAGAATATGCTGAGAGAGC
>1090167
GCATGATCAGGTGGTGATTAGTCAAATGATGACGG
>1261133
CAAGTCATCATGCAAAGTAGGTTGGAGAGGGCGCA
>1432392
TGTTCGCATATATTTTTCTTCTTTGACTATATGAC
>1228561
ATAGTCAGTTTTAGACATGCAAATACTCTATGTCA
>137598
TTGCATCTCGATAATTTTCTTTTCATGACTGACGG
>767690
GGTCAGGCATTAGGTAAATCGGATAGGAGAATGCA
>255645
GAGTCAGGCATAATGGGGAGTGATAAGGGTATGCA
>1563499
GTATATGCCGCTCCGGTACTATGACTGACGTGAAA
>415856
CGTTGTATATGCATGGACAGAGCGACTAATATTTG
>686691
CACCGGATATTTGCATTTTTTGTTTATATACCTAG
>962408
TTTACATCTTGAATCCCCGGTAAGTAAACTATACG
>778687
ATTGTATAGTTGGCATATTTGCATCACGATCTCTG
>1119692
GGCGCTGTGATTTCCATATGCAAAGAACTATACGC
>1193492
TGCCAGGACAGTCCCAGTCTACTCTAATTATACAG
>1025908
TGTATAATTACTCGCGTTTTGCATGAAAGTTTTCG
>1064423
AGTAGGAATCCCTCAGAACTAGTCACTCTGATGCA
>1034154
TCAGTAGCTACAGCTCGATTCAGTAGGCAAGACGC
>733735
TTGCATACCTCAGTGATCAAATTATGTAACGCTAC
>64425
GTAGCGTGTGTTTGACTTTAAAGTTTTACATATTC
>981185
TTTGTAGCGTGATTCGTCTCCATCCTTGAATCGCA
>334318
GTCCAGGCGCTTGCATGGGAAACAAATACGCTACG
>400998
GTAGCGTATTTGCCTAAAACGATGTCGTGTTGATA
>1335544
TTGCGTAGCGTATTTGATTTTCGAGGAATTGATCG
>225762
ACATGTAGCCGTCACTTTATGCTAATCGTTGTTCC
>1519605
CGTGTAGCCGCTTAGGGAAAGTCACATTTTAATTA
>1059348
GGTAGCCGATTTGCATACAGGCGGTACTTCTGATA
>1388607
AAATCAAGCAAAAAGGATTTGCGTCGAAGTACTGG
>953861
CGGCTAGACAGGGTAAGCAAATTTCGAAGTACATC
>210458
CATTGTACTTCCGCGCGTGAGTCAGGAAAATTTTG
>1186138
CGTACTTCAAGAACGAGTATGCGTGGATTTGCTTA
>1010302
TAGTACTTATCTCGTGCCTGATAGTTTGACTTCGG
>223772
CCCCCGGATTTGCGTGCGTAACATATTCAGTACCG
>921178
GAAGTACTGAATATGTCTACATTTGAGTTTCACGA
>1533829
ACGTACTGAATAGGTAAAAACGAATTTGCCTTGTC
>879736
TGCAAATCATGAGTGAATAGATCTCGTAGTACTTA
>1082267
AGTAATAACTTTAGAGGCAAAATTCGTAGTACATG
>925832
TATGGGAATGATATTATGCAAAGGTTGTGTAGTAC
>1194014
AGTACGTGACTCTGGTAACTCTCAAATCATATTCA
>1098840
AACTATTTATATGTTTGCATATACCCTTCACGTAC
>1017046
TTTCCCAAGGCTCAAATTTGTTTATGCAAGTGTAC
>1020511
AATTTGCATGTTGGGTGGGATAATGGTGTACATTC
>1071814
TCAGTAAGGGAAATGAAAGTTATGCAAATCATAGA
>1566637
ACAGTAAGGGAAAAAAGATTATATTCTAAGATGCA
>523541
CCTAATTATGGAGGAATTTGCCTGTGCTTACTAGC
>204408
AGTAAGCAATGCGTCGGAGATAATCTTTATGCAAA
>56962
AACGTAAGCAATATAATGTTTGGCAATTCTTGGCA
>162959
AAAGTAAGCAATAGCCAAATAAGAGAGGGTATGTA
>1461825
TTTGCACGCCAGGGATAGTTATATACAAATCTTAC
>227983
TTTGGTAAGACATTCCATCGCATTTATTAATTTGC
>1389331
TAGGGTTTTGCATATCCGATGGTTTGTAAGTTACA
>651262
GCCGTATTTGTTTCAAATTAGGGAAATGTTACACG
>398900
GGTCAGGGTGGTAACTGCAACTACAGCAATGTTAC
>1337344
TGGGTAACATTAGCAGTAGGCAAATCAGAGACCGC
>955603
TAAAAAGTAGAGTTGGGAAAACGAGATGTTACGAT
>1454736
AGACAATTCTGTGTGATTTGTGCGGATGTTACGCA
>1032764
ACAGTAACATATGCGAAGTATCTAATGCAAAGCGG
>1474998
CGAAGGATAACACGCATTTGCATATATGTTACCAC
>1004057
TGTAAATTTGGGGTTTTCCTACTCATTCGTTCGCA
>1415007
GGTGTAAATTTGCTTAACATCCTAAGTAGTAGGTA
>1289133
GTCGTAAATTTGCTAATGGGAAATGGTTGGTTTTG
>818481
TGCTCGGCCAGAGTAGTACGGAGGCAAATTTACCC
>1014296
GGTGCACCCCATCCGATTGAATAGGCAAATTTACG
>1448008
GGTATTTGCATGACTAATTAGATAAACTTTTCAGA
>1007675
GGTATTTGCATGACTAATTACATAAACTTTTCAGA
>1294801
GGGCAGATGTCCGGCCGGTATTTTGTTATGTCGAC
>498667
AGGGGCAGACACAGATTCAAACGATTTGCATGTGG
>1222697
ACATGGTCACAGCCGATTATAATTGCAAATCCCTC
>1015556
GGGATTCTAGGCTGGGATATTTGCATTATAGTCAA
>1084318
TGGGATGCAACGAACCGAGGTAAGTAACTTATGCA
>81689
AGGGAAATTTCGGGCAACCTCATCAGGAAAAGTTG
>603227
GGGAAATTTCCGTAAGACACAATTTACGTCTGCGC
>894741
GGGAAATTTCATGTATGCGAATTGGTGTTATTTGC
>594281
GCTGGGGAAATTTCATGCAAATTTTTGTATTGAGC
>853065
AGGGAAATTTAGGTTGGGGAGGCGGTTGGCTTTTT
>305095
TATGCGCTCGTTCTGTAGCAAATGTAAATTTCCCT
>1427105
CAATATCGGAGCCAGCAAAGTAGTCGAGATTTCCC
>958039
CACGGCTCACGGAAAGCTATTTTAGATTTCCCTAA
>128283
GACGTGTGCTCTTCCGATCTTTTCCGATTTCCCAC
>156996
AGGGAAATCGCGTCACTTATGTCCGTCAATGCAAA
>147348
ATCCGGGAAATCGCAGAATTATGGTTAGGGAAATT
>1570978
GTAGGGAAATCGAGTAAAACGGTGGTGTTTAATTC
>78246
TGGGAAAGAATCGAGATTTTACTATCGAAACTTTG
>942676
NAAGGGAAAGAAAATGTACTTATGGCCGATTTGCA
>396447
GGCTTGACCGGGTGGAACATGCAAATCCGCTGGGA
>5014
TTGAGCATTATGTAAATGGCGTCTTAATTCAAGCC
>1037588
TTTGCATATAGGCCTACTCGATTGATATTCAAGCC
>438867
GCATTAATGGAAATTTTTCCTCTACTAGAGCCCAT
>678299
TAGGCTCTACTGCTTTCGCTGAAGGCGGGTATTCG
>1214537
TGGCTCTACGGACCACTTCGGGTTTTGACTAGAAT
>522667
TCCTTGTGTTCCGACTTCCCTTCCGTAGAGCCGAG
>1142869
TGGCTCTACAGTCTGCTGAGACTACAAATTTGGGT
>1269320
GCCTGGCTCCGGTAATTTTCGTCTTGCAAATTTTG
>327022
TGGCTCCGCCTGTTTGCATTATATCTGAATTTGGG
>1226907
GGGCTCCGAAATTTGTTTAACCTGATTCATATAGT
>1086636
GGCGTGATCATTTTTGTGAGGCAAATTTTCTTGCG
>1519066
GGCGTACTCATTAGCCGGTTCAAAGAAAATTTGTT
>270969
TATGGCGTACTAAACCGGCAAATCGGGTTGATTTG
>585346
TCCTTTTGGGTCTATTCGAATTTGCGTACGCCGGT
>1594358
AGGCAATGCAAATACTTCACCGGGGTACGCCCGTG
>770885
AAACAATTGGGTCATTTCCCTACATGTACGCCGTG
>216429
TTGCATGCCCCACGGTATAGCACTAAGCCCCGCCT
>125724
TGGCGGGCTTTCTCGTAATTTGATCAGGCTATGTA
>169678
CGGCGGGCGGAAGTTTAGCTAGGAGCAGGTATGTA
>450005
GGCGGGCGCTACGGTCAAAGGGAGTTACTTTGGAA
>127276
TTGGCGGGCAGGGTACGAACTATTTGTCTAATGCA
>1320564
TGGCGGGCAATTTGGTTAGGGCGCGTCTTAATTAC
>1242518
AATGGCGGGCAATGTAAGGTTAATTACAGTATGCA
>1324249
CGGCGATGATCATAAATGAGCACGATTCATATGCA
>1107872
TAAAGACATTGGTAGTTTGCATATTTCTCGCCTTC
>1408755
CGGGCGACTTTGTTTTACGGGGTGTGCACAATGCA
>1530672
CCGGCGACTTTGATTGACGCTCTCGATCTATTTTT
>1235087
CGGCCTTTGCATATGGAGTACAAGTAAAACCTAGC
>292744
TAACGGAACACTCAGCGTTCATGCAAAGATTGGCC
>1121850
CTCTGGCCAATATGGGTTATGCAAAAGTTAAAGTC
>1016638
CGCGGGCCAAGGCTTTTACAAAATATATTTGAATT
>1128490
TGTGGCATTTCTTAATTTACATAGAACTTGAAGGT
>115682
CGGCATGTTGGACAATACTGTAAATAAAAGGCAAA
>398585
ATTTCATGATAACCAGAGAAAATTAGGAACATGCC
>752843
GGCATGTTCCGACCTTATTTACATAATTTGCATGT
>1104934
ATAGGCATGTATATTTTCGTACATAGTTTGCATCG
>917787
AATCGGCAGCTATTTGCGTATTTGTAAATCTGCCC
>588545
GGGTCTGGTTTGTATGATATTTGTCTGAATCTGCC
>595693
CGGCAGATTAACATATATACCCAGAGTCGAATGCA
>1486199
TTGACTACATCTGCATGGACGTTCAACATCTGCCC
>247242
ATAATGGGTCATCGATCGCGTATTTGCATCTGCCG
>210349
TCGGGCACTATGTAAATTGGGGTTAGTGAATTGTT
>1139592
ATGCATGCAAATCCACCCACAAATCACGTAGTGCC
>1317873
TAGCTAATTTGCATGCCGATTTCGGTAGTGCCATG
>885015
GGCACTACATAGGGGCTTTAATTTGCATACTTACT
>685516
ATAATCTTTGCATTAGGAAAAGGAATTAGTGCCTT
>1017372
GATATTTGCTTATTGTTTTCATACATGGTGCCTAC
>1318918
ATTTCCCTACATTTCTGGTATATGCAAATCCACCC
>116191
CGGATTTGCATAGCGTAATGCTTATACCTTATTAG
>1054464
TGCATACGGGCTATCATAGGGTATGCAAATCCGTG
>1014281
CTCGGAGTCGTGTTTTGCATGTTTTGATAGTTTGT
>1472458
CCGTGGAATTATGCAGATTAGGGGCTGTTCCTGTG
>449727
CGGAACAGATTCATTTTGCATGAGTTTGTTGTTCG
>1567821
TGGAACAGATATATTTGCATCAAAACAGAATCACC
>1366663
TAAAGGAACAGACTTTGAATGAAAGGCAAAGGTTT
>194163
GGGAAATTTCTTTAAAACGTTTAGGCAAGTGTTTG
>316402
TTGCCTGGTATTTTGGTTTCGCGGAGAAATTTCCC
>964660
GGGGAAATTTCTCAGCGTTTTACAGGCAAAAGGGC
>176563
TCGGAAATTTCCTCTTCGGTTCCAAGTAAATTTTC
>1191561
TGGGGAAATTTCCGATGGACCCTTGCAGGAATGCA
>315607
GCGGAAATCGAATTTGACTGGAACAACTTAAGTTG
>136823
GTATGGAAATCGAAGGAAATACTGCTAGCAGGTAT
>169103
TTAACACCTAGGTTTTGACTCGCAAAAGGATTTCC
>1024333
AAACCAATTATGTAAATCACCAGAAGGATTTCCCC
>1353287
CGACAGCGAGTAAATTTTTTAGATATGCAAAGCAG
>1343078
ACATGCTTTCCAGTGTTTGCATAATGATACACTTC
>184013
TTGCAAATAAATTACAGGCGATTAGTGGAAAGCAG
>1584964
CCCTGCTTTCCACGAGCCATTTGTGTACTGTGGTT
>1305475
GCCCGCTTTATCTTAGTGGATCTGTGTGAGCTGAT
>229977
GCTTTATCTTACAAATTCTCGAAATTTTTGCTAGG
>1461062
CGTCTTTTGCATCAGTTACACTTTCCGATAAAGCA
>100784
CGTCTTTTGCATCAGTTACCCTTTCCGATAAAGCA
>1259798
ATGGAAGCACGGACGAATTAAGAATAGTATATGCA
>1440308
GGAATTCTGTTCCCCAAAACGTTTACGTATATGCA
>728447
TATTGCATATACAAATTTTCTACATAGATCCTAGG
>96564
ACAAATTTTACATCATGAGACATTTTGTATATGCA
>1001804
AAGGAAGGTGGGTCTGTAGATTTTGTATATGCGAG
>1401804
CTGCATATAAATTTGATCTATCTTTGTATTTTTAG
>701836
CTGCATATAAATTTGATCTATCTTAGTTTTTTGAC
>1430498
TATCTCCAAGGGTGGGCAATATAAATTTATATGCA
>86424
TTGACTAAATGGAAAGTCCGATCCGGCACTATGCG
>462286
GATATTTTCAAACCGTGGCTATTCGGCACTATGCA
>1432895
ATCACCGAATTAACACTACTGACGTGCACTATGCA
>1052611
GTCCTGTGCTTCAAATTTTAAATATTCACTATGCA
>627440
CATCCGGTCGCGGTATGACAGGCTTACGCTATGCA
>1097691
TTGCATAGCGGCTCACTAATGCATCAAATATTTTA
>566644
GCATAGAATAGTATCATGCTTTTGCCGGCGGATGG
>141443
ACTTGCATAGAATAAGTGAACAATCATGTTTTGTT
>1489080
CCAACGGTAGTTTGTATGAAACCAACTTCTATGCA
>1026266
TTGCATACGTGGTGCGTCCAGTAAAATTAATATTA
>1536618
AGAATGTGGTGTCATAGGAAAATGAGGGTATGCTT
>1167690
TAGCGTTTAATACCAAATTAGGCTGAGGGTATGCA
>1499806
CTAAAGGCGGGAATAATTCGAGGGACCCTTATGCA
>1592848
AGTATCTTTACATGATGCGAGAGTTGCCTTATGCA
>1173916
TTGCATAAGGATATGGGCTCGACTAGTATGATTAC
>864217
TACGAAGTGAAAGTGGACCAGCTCCTCCTTATGCA
>882470
AGCATAAGGAATTGCGAAATGGAAATTAGCCGGAA
>348281
GTTGCATAAGGAATATGACATTCATGTAAACATTG
>377945
GTACTAGAATGTTCGATTATGCTTTCCTTATGCAA
>1192440
TTGCATAAGCTTTGTGAACGGTCTCTGCCCCCGGA
>1390195
GACCAGAAATTATGTAAAGTGGATATAGTTATGCA
>1149206
GGCATAACTAGATCCTCGTGTTTTACATTTTCTGG
>1480172
TTGCATAACTACTCTTTCACTTGTTGTAATCGGTT
>612055
CCATCATGCAGAAATTTGTTTACGTAGTTATGCTC
>1475440
GCATAACCTTTGCCTATTGACTTCCCGAAATTGGT
>1215085
ATTCTCCACATCTAAGCTCTTAATAGGGTTATGCA
>575668
CCTCCATATCATGCCTTTAGTCATCCCTTTATGCA
>114927
ATTATGGCTGGGGGGGGAAGGGATCCCTTTATGCA
>1019716
GTGCAGTTTGTTATTTGCATGATTAGCTATAGTAA
>1143690
TATGCGTATCGGTATTTTGCATGGGGGATCAGTGC
>552984
TGTCAAATTGTGATCCTCATTAGGGAAATAGTGCT
>1580420
GGAGCACTATTTAAATGCGGACCAATCTGGGTGGT
>67571
AGCTCTCTTTATTTGATTATGGCAATAGTGCTGGA
>167987
AGAAGCACTATGGATTTGTTTAGCGCGTTTTTAAT
>1273568
TATTTGCCTATAGTGAAATTTACGCATAGTGCCAC
>443472
GCACGCTGATGCAAGAGATAGTGAAATTAATGGAC
>1514417
TCGCACGCTACTCATTACATCATGCAAATTTTCAG
>248539
TGCCTGTAGTGGCACACTAGAAGCTAATCGTGCTC
>1512481
TGCACCCGTCTTGGGGCAAATTCCTTATACATGTA
>804721
GCACCCGCTGTGCAAATTTAACTGTATAATTGTTT
>1138468
GGCGCACCCCTATAAGGCACAAATTTGCATCCTGA
>177691
GTTCGTAGGTTTGAGATGGTATTTTGTACTGTGCA
>1084468
GCACAGGTTTCCTTAACATGTCTTCCTAATTTGAA
>1093687
TCCGATCACGGAAACAATCCCCCACACAAATTGCG
>515187
CAATCCCTATCACGCATATGCAAAAGACAAATTGC
>942728
TCGTCCATAGGCTGCGCTTAAAAAATGGAAATTGC
>773111
TCACATTAGTATGATGCGGCACCATGGAAATTGCG
>46458
AGCAATTTCCATACGTAAAACTGTTGGATGGGGTG
>415483
CCATTCAAATCATTTACAAAGCGTATAAATTGCCT
>318447
TAAATTGTCGTTTGAATGGCTGGAACTAAATTGCG
>1103076
GGGCAATTTAGGGAAATTCCGAGTGTAAATCTCAC
>473466
TGTATCTCGCATGAATTTGAATCTTCTAAATTGCC
>1042252
TCCGGAAGACGGATTTGCACGAATAGGTAAATTGC
>1081736
TTGCAATGCAAGATGGGTGTATAGCTCTTTCTCCT
>149802
ATTCTTCGGCCGTAAGCAAAATTTGCATTGCTTTA
>1233458
GTGCCGTACCTTCAGTTGTGGAAATTTGCATTGCT
>760753
TTGCAATAACGCGATGGATATTTGGGACATATGGA
>352243
AATCAAATTTTAGATACAAAATCATCGGTTATTGC
>415524
TTGCATTGCCCCGCTGATTTGTGTATGTTATTGCT
>617786
GGTGCAATAACACATTTTCTTTTGCGTTGATAGGG
>1050153
TATGCAATAACAACTTTTAACTGGTGAGAATTTGC
>1470032
GCAAGAATGATTTGCTTAAGATAGTCATTAGTGGA
>1478759
GCAAGAATGATTTGCATAAGATAGTCATGAGTGGA
>1554913
CTACAGACTAAGTAATGCTATTCGAGATTCTTGCA
>665220
GAAATTCGATGCAAATAATCTCGAGCCTAGTTGCA
>614353
CAAGCAACGTTTTCTCAGTTTTACATACGACACGT
>1375529
AAAGGGATTTGAATGGACTAGGAAACGTTGCATCC
>1257335
GCAACGTTTACCATAAGGATTTACATGACAGTCCT
>380379
AATGCAACGTTGATAAGCCTTTTAGTTATCATGGA
>1494600
ATGCAACGTTAAGAAGGTATAAAGGAGATTTCTTT
>257381
CTGCAACGTGTATCTAAAATAGAGATTTACACGTC
>1037636
CAAGCAACGTGCTAATATGCAAATGAACTGTAATT
>1416798
GATTTAAATTTTTTTGCGTACGCTTTGGTTGCCTG
>1013181
GATTTGCATAATGATTCTAGAAGTTTGGTTGCCGC
>676445
GCCGAAATTTTCGTACATGATAGGGAAATTTGCGT
>1335944
CACTCCAACTCTAGCGGGAGTAGGGAAATTTGCAT
>1023523
TCATGCAAATTTCCCGATAATTACACTGGTGGGTT
>1468966
ATTTGACTGTTACCAAGGTCGGGAAATTTGCATCC
>1023559
ATTTGACTGTTACCATGGTCGGGAAATTTGCATCC
>736664
ATCTCCATTTGCCTACGGTTGCACGTGAATCATGT
>400532
CTCATGATTTGCCTGAAATATCACTCGTGAATCAG
>1094226
GACGTTTGTTACGTATGCAAAGTTTCGTGAATCAC
>577935
GATTCAAATCAGAAGAATGATCCTATGCGGGACCA
>1220897
GGTCCCGCATAGGATCATTCTTCTGATTTGAATCC
>1223524
ATGAAAATTTTCAGTCCATACCATGATAATCTTGC
>1216424
ATCCTAAGCACACACAATTTGCATGATAATCATAT
>1057128
ATGCAAACAAGTCTGTGGAGTGCGCCTATTCTTAT
>1012637
TTGAATACTAACTTGATCTCGGGTAAGCGTATGCA
>1242764
GAATAACGGCCTTAGGATAGAATGTTATTTGACTC
>365967
ATTCTTCCCCGCATGGAAATGTTCGTTTTTATTCT
>804227
CGCGAAGTTTTTGCATGTAGCTTTGACTCACAGGG
>607433
TGACAAGTAAATTCTGGCGCGTTGCAAAAACTTCC
>611338
CGCTGAAGTTTTTGCAAATCAATGTACCACACTCT
>1112238
TGTGAAGTTTTTCATAGGGGCAGATTTGAGTACGG
>1175618
AACGAAGCTTCATTTGGTTATGAAATTAGCACAGA
>777329
CTATGAAGCCGATTTTACTACATTCGCTCCACCGT
>869988
GCATATACGCAAATCACTAATAGATCGGCTTCGCC
>1092646
GTGAAGCCGAGAGTGCGGTTGTTCAGAAACATGCA
>326012
GCAGAAGCCCTTTGCATACTAGTGTGTCTGTTCTT
>200778
CGAAGCCCTAGAGATTTCCCCACGACCACCATGCA
>220500
TATGTAACATTTGATCGTTCCTTTAGCTCTTCAAT
>1042258
TGCTGCGAAGTGCGTACACTACGAACGCTCTTCCA
>937997
CGAGCACGCTACGAGCCTCTAACGACGCTCTTCCA
>1517160
TTAGAATCGTCGTCGGTAAGGTCACGACGCTCTTC
>535618
ACGTGTGCTCTTCCTATCGACGTGTGCTCTTCCGA
>1489954
AACGACGCTCTTCCGATCTGACGTGTGCTCTTCCG
>1002500
ACGACGCTCTTCCGATCTGACGTGTGCTCTTCCGA
>769774
CGACGCTCTTCCGATCTGACGTGTGCTCTTCCGAA
>1025871
CCTCGGATATTTTGCTTGGTTAGATGTAAATTTCA
>1166659
AGGGAAATTCCATGAGTCTCGAAGTGCGACTTTTA
>1040977
CGTCCGTTCGTATTTATTTGCATTATGGAATTTCT
>1314056
AGGGAAATTCCAGAGGATTTGCATTTTTTCGGCTC
>1013039
CCCATACTAATACTCAAATTTTCGCCAGCATTTCC
>12773
AACTGAAATGCTGGAGATATTTGCCTGAAAGCCTG
>1168224
TCTTTATAGGCAAATGGGAAGATTAGCATTTCGGA
>273041
GAAATGAAAAACGTGGATTGGTATAGTTGAGTGTA
>423662
TACGGAAATCTTTTTGGTATCAATATATATGTATG
>685347
AAGGAAATCTTGGTCTAGTTAATTAAGAGACTAGC
>1473577
GGGAAATCTTACACATTCGCCTTTTTGCATGATTA
>1323632
AAACTTTATCTTGTGTACAAATGGGCAGATTTCGG
>930030
GACGTGTGCTCTTCCGAACCAAAAAGAGATTTCAC
>2061
GGCGAAATCTCGGACTTGCAAATCTGGCTTGGTGA
>862898
TAAGAAAATAGTTTGCATAAAGCAGCATAGATTTC
>1511821
CCGAAATCGTTTAATGAGGGATATAAATGAATGCA
>1178842
TACATTGGAGCAGGGAATTTGAATAATATTTCCAT
>350321
GATGCAGGGGCAATGCAAAAACAGAGGCGAGTTTC
>774378
CGAAACTCCTTTGCATATCGATCGGCTTGGAGGCC
>1567304
AAGGAAAATCTACGCAAATCAGGGGAGTTTCAGCG
>1123545
CATGAACGAGCCTGATTTGCATAAAAGTGAGTTTC
>1003045
CATGAACGAGCCTGATTTGCATATAAGTGAGTTTC
>980646
CTATTTTTAAGTGGGACGTTGGTCTATTTGTTTGT
>1103990
TCTATTTTGTTTGGGATTAAAAGTTAATATCTGGT
>1019552
TTACATTTTCTTGACCTGGAGACGGAACAAAATAG
>314509
AAAGAGGAGGAAGCGATAAAAGACAAAATAGACAG
>1468092
CTATTTTGTCAAATGATTGCGGGTGATGGTGTGCA
>1248452
TTGCCTATTTGCATTCATTGGAATGTTTTGATTGG
>1003719
AATCCTATTTGCATTAAGATATCGAGGAAAAAACT
>1009061
GTAGAAGGAATTTTCGTAGATTTATGTAAATAGGG
>814985
AGACTAGTCGGTTGGGTTCATGCAAATCTCTACGG
>1434203
ACACTAGTCGGCTTCCATTCCGACACGTCGCATTC
>1202924
TTGACTAGTAAAATTTGCGAGCACGATGTAACCGT
>551893
ATCTAGGCTGGCGTAGGGAAATGCGCTCTTATGGA
>802750
GTGCTAGGCTGAAGCAGATATGTAAAGTTTGTGGA
>994436
TCCTAGGCTAATCGGAGGCAGATACTGATTATTTA
>1217821
TCCTAGCCCTGTCCCGGCCCACATACAACGCCTAG
>269496
CCCTAGGCGGTCTTAATCGAGTATGCCATAATGCA
>1017343
CGGCCTAGGCGCGCTCGAGGATGGACTTATGTGGT
>823336
ACTAGGCGATCTCCTAAAGTATAATTAGTTATGCA
>1026450
ACTAGGCGAGCTAACAATTTGGTTCTCCTTATGCA
>238184
AAAGATGCAAATCGTATTTGCATAAAAGCTACGTG
>1516613
CGTAGCTTCCTGGTAGCGAATTTGCGAATTTGAGT
>353204
GTACGTAGCTGTAAATTTTCGATCGTTCTTATGGA
>1508273
TAATAATAGGGGTTTTGCATGTATGTAAGTACGAC
>1377060
ACCGACGTAACCATGTTCGCACGTTCTTAAGTACG
>1166950
AAATAAGGCGAATAGCAACTAGACCTGGGTACGCA
>64085
CATTCCTTCCTCGAGAAAATGGTCAAATTACGTAG
>1561122
CGTAATTTGAAAATAAATGATTTGCATCGTGCGTG
>1053424
AGCGTAATCGGGACGGAATATGCAAAACATCGGGC
>1049329
CGGCATATTTGCTTACGGCGATGACTTAATTTTGG
>1306137
CGGCATATCAATCTACCAGGCAAATTCTGTGTCGG
>1238217
CCGGCATACTCGGTTCGTCTCCAACAAAACGTACA
>346408
GTACGTTTTGTTGGAGACGAACCGAGTATGCCGGG
>1543885
CGGCAAACATTCAAATCCGGATGATTTACGTTCAC
>225182
GATTTGCAGGACGATACACAAAGATTTTGCCGCTT
>220563
TGAGCCCCATTACACATATTAGAGATGTAAATCCG
>293366
CATTTGCCTGTTTCTAATAAAACCCCGATCCGTCG
>1138905
GATTTGCATCTCATCTACCGTACCCCGATCCGAAG
>309890
GGCGAAGTAATATTACCTTTGTTTACCAAAGTCCG
>1171054
TCAAATTCGCGTCATGGGTTTAGGTAAAGTCCGGG
>906145
CCGGACTTCCTAGGTATTTTTATTTGCATACTTAC
>1533328
CGGACTTATGCAAAACCTTCTATTGGGAAGGAGGC
>1162932
CGGACTTAGTTGGTATGTAAATCAGTTGCTGTTTA
>115314
GTTACGCTTCTCTTGGATATGCAAATTAGATGTTT
>1085530
GTGTCGCTTCTCGGACAACCGCTTTAGGCAAATGG
>1103261
ATCGCTGTTCATGCAAATTTTCACGTGCATAATTA
>508261
CCCTAGTCAAAACTATTAATTCAAACTATTGACAA
>1364935
ATTTCCCTAGGGACTTGGTTGGTTATATGCAAAGT
>972401
TGACCCCTAGGGAAAGCACTATGGAAAGAGTTCTT
>1104089
CCCTAGGCTGGAGCAAAATAGGTGACTCTATGCAA
>849299
CGACCCTAACTAATTTGTTTATTGATGGACTACTT
>940441
CGCAGGCAAATGAGGTGTGGATGACAGGTTAGGGG
>1015069
GAGTATTTGCGTACACTCCAGGTGTCTGGTTAGGG
>236388
AGGCAAATAGGAGGGGGATGCAAGACAAAGACGGG
>1183909
GCCCGGCTTTGCGATTCTCGTTAATCAAATATTTC
>21464
TTAGGAGCCGTTACAAGAGATATGCAAATCGGGAC
>1228147
ACCCGATTTGACTTTTTTGCGCAAGATTCATTTGC
>492249
TGCTCAGGGATCCTTATATGCAAAATGCGTTCGGG
>843685
TTCCCGAACCTGAGATTTTTCATGTTTAAGATGCA
>936565
GTCCATCAGGCATATGCAAAAAAGAAGATAAGGGG
>101885
TACCCCTTAGTTTGCATGTGCTCTTTAATAATTTG
>128111
GTCCCCACGATTTGCATGTTATTAGGCGTATTTAG
>37033
TGCCCCACCGCGTCCATATGTAAAGGCTAAATTAA
>1551470
TTAATTATCTAGAAGGAATTTGCATGCGGTGGGGG
>1399364
TTATACAAATTAGGCCTTACGTTAGCAAATGGGTG
>13242
TGGCAGCTCTATTTTACATTCAAATGACGAGTGGG
>1034496
CCATGCTTGTCTCCCTATATGCAAATGAGTGGGGC
>698118
ACCAGTGCGTGACCGATATTTGCGCGAAAGATTTG
>819494
CCTGAATTTGCATCGAAAATCACTTCAGGCACTGG
>98077
GGCCAGTGCCACAGAATCTTTTAAGGGTGGATTTG
>683024
GTCCCAGTGCATGAATCTACTTAGACAAATTCCTT
>1016935
CGACCAGTGATAAAATTTGCCTTTGTCATAAGGTA
>142839
GACCAGGCGTAATAATTCAATTTTCTTTTTATTTA
>146483
TCCAGGCGGAGGGTCTACACGGCTCTAATTTGCAA
>398318
AATTATCGTTATTGGATATGGAGATGGCCTGGTAA
>1299996
CGTTCCAGGCATCCGTCTCCGCAGGCAAATTATTT
>1323255
ATTCAAGCCCTGGGGCTCGCGGTATGTAAAAGTGG
>549655
GGCCACTTTGTTTGAAGGTGCGATCATTTGTTTGT
>1274446
ACTCCACTTTGTTGCAGCTCACCCCTTGGTCCTGT
>1550105
TATGTTTGCAAGTGCTAAAAGATACAAAGTGGCCT
>1560966
ACATTTGCCTTACAAAGACGATCCGCACCGTGGCG
>1103408
GGTTCCACGGGTACACGGCTTCGGGGATTTGCATG
>773380
GCACAGACTGAGATTTGCATGTTGGATTGTGGTAG
>1224991
ACGCGCAGGTACCCCCGCCTACGACTTGTGGTTGG
>638774
TGGCCACAAGTATCTAGATTTGCATTGCATTTGTC
>1311101
TACCACAAGGGCCGATAGACAAGTCACTGTCTGCA
>119353
GAATTAGATTTACCTAAATTTGCATCTTGTGGCAC
>1241419
GCCCCAATTTGCATACAGTACATCTCTAGTGTTGA
>1273026
GGCCCCAAGCTTCATTAGAGGCAAACGCAAATTAT
>393259
AGTATCCTGTCGCTTAATTTGTTTAGAATCTTGGA
>1592186
GCCAACTACATTTACATACATGACCCATAGATGGG
>74662
TTGCATAGTCTAATGTACTACACCGTTTAGTTGGC
>1013712
TTGCAGGGAGCAGGAGTTCGTCGTAACCACGTTGG
>768827
AATAATATGCAAATAGGTACGCAGCTTTACGTTGG
>356299
CTCCAACGGTTTTTGAATATTGGGCAACTTGATCC
>268265
TCGCCAACGGTTATTTTTTTCCTCTAATTTGCCTG
>1090413
CCCAACGGGGCGTCAGATAAGCAAAGTCATATGCA
>1017916
GATTGTACATAATGCAAATCTCGGACTTTTGGCTC
>1009492
TTGCATAGAATGGTTGATAGTTAATTGACTTTTGG
>654916
ACATTTTTTTTTTAATTTGCGTAGGAACTCGTATT
>550436
ACATTTTTTTTGCATGACTTCGGCAAACCCGTCAT
>847906
CATTTTGTTTTCCTTCGCACGGACTTTAATTACGG
>1280184
GCCCATTTTGTTGTACCGTCCTAGTATGCAAACTT
>693046
ATAATTCCCTCTTTGGTATGGGTAGTCAAAATGTA
>1150809
GCTCATTTTGACTAAAGAAATCACTATCCCCGTTG
>1529681
CATTTTCACTAATTACTTTGTCCAATCGTTTTCAT
>1280667
ATCATCACAAAAGAGGAAATTATATACACAAATGC
>1490266
TCATTTGCCTACAGGAAAAATGCGGGCTCAATTGG
>1017919
GTCCATTTGCATTAGATTTAAAACGCGACATCGTG
>1027746
TTTCATGTCGCAATTTGCATCGAAGGTGATTAATG
>1030951
TCAGTAACATTTACATATACGAGGCGGTTAATGTA
>1562420
GCATGCTGGTAGGTGCCGATGCAAATTAGTGTTCG
>284431
ATGAAGAATGAGTATGTATGTTAGTATTAGCATGC
>439227
CATGCTAAGTACTACGACTGCTGAATTTTTTATAG
>783934
ATGTATTTGGTTGCCGCGAATAGTTAGCATGGGGT
>1137940
CATGCGTTTTTTGTAATTCAAATTCAGACTTAGAA
>1262618
TTGCATGCGAATCAGATAGATTTTCTTGTCCTCTT
>740790
AACATGCGAACTTAGTATTTGCGAGTCGGCCTTTC
>713122
TCCACGGAGCTCTAGGCAAATCGTGGTTCGCATGG
>1466135
AGCATGCGAACATTCAAATGACAGTCACCGAATTT
>1474476
CCCATGCCAGTTAGTGGATATCCAAATTTGTTTAA
>1514726
TGAATTTTTACATGAAGTGGGTAAGGCATGCATGC
>1023550
GGATTAGACTGATTAGACGTCCGTTCATGCATGCA
>1187415
ACATGCATCTTGGTTGATGAAGAGAATAGTATGCA
>1561689
ACTCATTTGTCGCCACATTCAAATAATGATGCATG
>995103
GCATGCAAATGATTTATTTACATTACGGGGGTCCG
>680580
ACATGCAAATGATATATTTACATTACGGGGGTCCG
>1083560
CAGGGTTCGATATGGGGTAATGATTTGGGTATGCA
>833925
CGCAAATTAGTCGGTGTATGCAGAGTCCCATTATA
>1375886
AAGGGAACAACAGGAGCATATCAAGCCATTATGCA
>1039000
AACACTTAATTTATGCGATGATGGCTGATTATGCA
>1108097
TAATTTGTCAAATAGGTAATTTGCATCGGACTTAA
>765292
GATAGTAGCGGGGGGATAAAGATTTGCATCAATTT
>903336
CAGTAGCCAGTTTGTAATGAATTGGAGCATTTGTT
>348608
TAGGTTTGCCTGATGCTTATGAAAATGCTACTTTT
>1184499
AAAAGTAAGAAATGCAAATGTCGGTTGTTTAGGTA
>1265189
AAGGTGAAGGACAAAAGAATCTCGATAAAGGTCAC
>1071548
CATTAGGTGAAATATCTATTATGTAAATGGCTGCT
>134912
TGAGGCATCTTGGACAATTTGAATGTAGTCGGTTA
>1291685
ATAGGCATCTACATCGGAGCAGGGATCTGTGCTGG
>878139
AAGCGATTCATGCAAATCTTCTACCGATCCTGGCA
>813190
ACCTTTTGCATGAGAATCGAACCCCGATCCTTCCG
>1413562
CAGCATATTTGGATAGCAAATGGCCCGATCCTTCA
>1000407
TATGAGATGCAAATACATCAAATTAAATAAGTCCT
>1006976
GATAAACGATTTGCATTTCGTTCTCGGAATATCTC
>1470998
ATGTAGAACGGACGGGACGACATGCAAATCACTCT
>1003289
GGTTAGAGTCTGTATGCAAATAAAGCGCCAATGTT
>151185
AGAGCAGCCGTTGGATGCAAATATGACGTTTCGCA
>1482696
AGAGAAATCGAACGCAAATGGGGTTGTCGGATTAA
>674056
AGAGAAATCAAGGAACAAGGTCTACGCATTAGTCA
>1102577
AAATACAAGGACTTTTGAGTTTTGTATTTCTATCC
>1323083
GAATACTTTCCCCATTGCTTATTATTCTCAGGTTT
>1025034
TACTTTCATTATTCAAATTTTCGTAGTGTTTTGCG
>1039253
GATCACGTGGTCATCATAATTTGCATAGATTAAGT
>467474
ACAACTGTATAGTAGGATTTCGCATTTGAGAGTGA
>1137798
GACTCTCAAATCGCAGTCCTACCCCGAAAGTTTTG
>1578718
GCTTAATTGGTACTTTTTGCATTTCTTTTGAGAGT
>446350
ACTCCTAATATGTAAATTCGTAAGCGCGCTTCCAT
>324138
TCGGACTCCGGGCTATTTGACTGGTAAATAAGCTT
>1178557
GACTCCGGCTCATTGTATGTACAGGCATTATTAAA
>1108906
ACTCCGGCTCATTGTATGTACAGGCATTATTAAAC
>1010422
TGAACATGCAAAACGGGGGAGTTGATCTATGCGTC
>579186
ACAAACGAGGTCTATGGCACCTGCGTATGAAAATT
>1520973
CACGAGGGACGCAAAACGAGACCGGTATAGTTGTA
>1206236
AATTGCAAAGTAATTCAAATGCGGGGGTCGTATGG
>1068664
CGTAAATATCAGATTTGCTTATAGTCCTGGTCGTA
>840612
ACGAATGCGTATTTTGTTTTTGTTGCAAATTTGGG
>1295433
CATACAATAACATGCAAATTCGATGAAGATTCGTA
>1208011
CCAACCTGTAAGAAAAAATTTGTTATTCTATTTTT
>497060
AATCACATCTTGGGGGATATGCAAATGTTCCGGGT
>236234
TGAACCCGCAATGCAATTTGCCATCGAATCATTTG
>1519373
TGCAAATTATCTGCGGTGCACTGCCAAATCGGGTG
>1009810
TGGAAACTATATTTGCATTATTCGGATAATCGGGT
>1383006
TCCAAGGGGTATGTTAGGTTGCATATGGAAATGTG
>1045580
AATTATGTGTATGCAAATTCGCCGGACATGTTGCC
>1584608
AACAGTTTGCTACAAAGGGGGGGTGGTGAATTGCA
>941489
TTACAGATTTGCATGATGAGTCTAACTATGTTTGC
>39486
GGACAGATTTGAATAAGGAGAAGGTGGGAGGTTTA
>195239
AGACACAAATGATTTTGAATAGCTGGGAAATTTGC
>1519726
ACAACGGTTGTCTATGAAAAGTTTGTCATTTGCGT
>793005
CAACAACGATAGTAAGAAAATCTCATGCAAATTCG
>1508817
AATTTGAAGCCTGAAAAATGCAAAAGGTTGTCCTC
>131422
CGGACAACCTAGATTTACATATGGTATTTGATTTC
>929853
GGGAACAACCCCCGCAGTATATCACAAGCGAATTT
>306048
AACATTTGCATCGAAGCTAGCAATGGGTTGTTTAT
>919647
CAAATAGCGAGAACAAATAGGCAAACTGGTTGTAT
>1495857
TAAAAATGGAAATAAAGCGCAGCAGTGGTTGTCCT
>39244
ATTAAGCCGATTTTTCCTAAGCCGCGGATGTTGTG
>807532
GGACAACATCATATGGAAATTGCAATCTTTTTTAC
>284144
GGTACAACATAACGGCGGAGCAGACTTTGCATTTC
>322488
TGCAAAGCAGGCAAATATTGGCCGACAAATTTGTT
>1557188
AACAAATTTGCATGTATTGTGAACATCTTTTTCTG
>1153755
AAACAAATTGCGTAATTAAAGATCTCCCAAATTCT
>584331
GACAAATTGCATAAGAATTTGACTGGGGGATTGAT
>1383795
TACAAATTCCCATTGGACTAAGTGCAAATATTCTT
>1187320
CGAAAATAAGAATACATTTACAATAAATGCAAATT
>1504892
AATTGTGGGGCATTACTTCATGAAAAGATTTGTTT
>1020986
AATGTTTGCATAATCGAGGTCTAGATGAATTACCG
>233739
ACAGAGCAAGACTCGGTCTCAAAAAAAAAAAAAAA
>949916
TGACACTGTGAGACTCTATCGCAAAAAAAAAAAAA
>603611
AGGAGCGCATTTGTAATTTCAAAAAAAAAAATTGA
>487817
GATTTTTTTTTTGACTGCTTTGCATCTGCAGCGAT
>1565939
AGAGCCCAATTATGTAAATGCAGAAAAAAAAAACA
>541326
CATTTTTTTTTACTTTATGAAAATTATGGCTTGGA
>726668
CCCATGAATGGTGAGTTGTTCGTGTAAAAAAAAAT
>1225558
CCCAGGCTTGAGCCAGAATATCACAAAAAAAAGCC
>1027833
CTTTTTTTTGTATTCACGAAGGCTTCCTATGTGCA
>416741
TGACAATTACAGATGCAAATAAAGGCAAAAAAAAG
>314663
GTGTTTTTTTTGCATTTGAATACTAGCATGGGTTC
>185401
TGCGCATGGTAATGTTGAAGTATGTAAAAAAAAAG
>393810
TTTTTTTTAAAATTCAGTGACGCCGATGCAAATAC
>374025
GTGTTTTTTTGCTGTCCTACCGATACAAATCATGT
>298599
TAAGTTTTTTTGCGGCGTCCCCAAATTTTGCTTCG
>1372361
GGCTTTTTTTTGCGGAATATCTTATAGAAAATGTA
>637907
AGTTTTTTTTGCCTGAATAGGCGTCGCGCAAAGTG
>473246
AGCTTAAACTTCTCTTTGATAATGCAAAAAAACCC
>1584027
TCAGTATCACATTAGGCGCAACATGCAAAAAAACT
>449520
GTCTTTTTTTGCATCTTCCGGCAGTCTATTTGCAC
>1034156
CGCTTTTTTTTGAGAATTTGACTAAGAAGCACTTT
>1342283
ATAATAGTCAGTCTGGGAAAAAAATAAAAAAAAGT
>396960
TTTTTTTATTTGTCAAAGATTGTCTAAACTTTTGC
>1459592
GAGATTTTTTTATTTGCATAGGGCCGAGAGTAGGA
>1095119
AAATTTGAATTGGTAGGCACGTAAATAAAAAAAAC
>829839
AGGTTTTTTTATTTAAATAATTTTTGTACTTACAT
>118003
GCCACTGGTCACTTTGGGCCATTTGCATAAAAAAA
>833308
GCTCCGTTACCATGCAAATGAGATAAAAAAATGAC
>1218556
CGTTTTTTTATCTCATCTATTTGCATTAATTTGGA
>430358
CAGACGGAGATTTTCGTATGGGCGTAAAAAAATTT
>270233
ACGACGCTCTTCCGATCTCGCTTTGTAAAAAAAGA
>1112003
TGTATGTTAGGCAAATCCAAAAATTAAAAAAACTG
>229336
TCCGTTTTTGTCTACCGCCGCTCGGTCACATTTGG
>425912
AATTTTTGTCCTTTATAAGCGGGCTAGCACATGCA
>970264
TTATTTTTGTCCATTAAAATTTTATGAAAATCAAC
>1020656
GGCCTTTTTGTCATTTTGCCGTCTAATTTGCATTC
>427964
ATTTTGGATCGATGGGCAGCCGGTAATCGAATTTG
>709166
GTTGTTTTGGATCCCGATCGTCACGATTTGTTTTG
>1301595
TTTTGGATATTTGACTCTATTTCAAAACAGGAGAG
>1288936
GTTTTTTGGATATTGAGGAACAGATGTAAAGTGCG
>535787
CCTTAAACGCTACAGATAAAGCAGAGCAAAAACTA
>1236907
GACTTTTGCTCTGACCATTTCAGGCCGGCATAGCA
>1469090
GCTATACAGGCCTGAGATGGTCAGAGCAAAAGTCG
>627195
ACTTTTTTGCTCGTTTATTCGTTACTAATTATGCA
>820209
AATTTTTGCTCCGTCACTGCTCGGATATGCATGCA
>1409442
TTTTGCTCCCAATATCATTATGAATTCACTATGTA
>123943
CGGTTTTGCCTCTCGGATTGTGCTTGGTTATGCGC
>1532374
TGTTTTGCATTTCCGTTAAATATCGTTCAGTATGC
>1178021
TATTTTGCATTCTATAAGAGTCCATTCGTTTGTGA
>456424
CGAATCTACGACTTTTTTGCGACTAGAATGCAAAA
>1320420
CGCGTTTTGCATTCTAGATGATCGTATGGAATAAA
>1015115
TTTTGCATTAGGTTTAAAGTGGTGCACTCTAATGG
>215340
TAATTTTGCATTAGGCCGGGCAGATAACGTGTTTG
>1472718
TTTTGCATTAGGACCGCATCTACAGACCATTATTA
>1119501
ATGAGGTCCTGCATATTCCGTACGTAATGCAAAAG
>216170
CTCTTCTTTAAATCTAACTGACACATGCAAAATTG
>1079685
AAACTTTTGCATGTCTGTAGATCACGCATGATTGA
>1069080
GCCCCCTGAAGTGTAAGTTTGAGTCATGCAAAAAA
>1040766
AGTTTTGAGTAGTCAAATTGTAATGTTTCTATGCG
>387766
TCTTTCAAATATGTAGAGGCCTATCCAAGGAAAAT
>423396
TGATGGAAAAGCCTTTATGGGAGAGCAAGGAAAAT
>1498207
TGATTTTCCTTCGGGATTTGACTGCGAATTGTTGC
>170902
GCCGGTTACTCGACTAATGAGGGATAGGAAAATAA
>261727
ACATGATCAGCTTTTTATTTGGATAGGAAAAATGG
>1010027
AGCTACATGCAAAATCCAGCGCGTCGGAAAATAGG
>513031
GATTTTCATCGTGCTGATTTCCCTGGACTTTCACG
>686318
GGATTTTTCATCGTCGACTAATTTGCAGGTATGCA
>1344200
AAACATACGAGCCTAGTATGGGGACTGCAAACAAA
>948899
CGACTTATAATTTCTCCAACGGGGTGCAAACAAAT
>1041291
GCAAGGATTTGATTAGATGACGTTGCAAACAAATG
>488945
CGCGCGGTGTTGGTAGTGAGAGGGCATAAACAAAT
>1136299
GATTTGTTTATGCAGGCAGGCAAAAGAGTGTAGGA
>1267642
GCAATTTGTTTACATGCTTATTCATCCGTGAAGAG
>980044
ACTTTGTTAGGCAAAAAGTGGTTCGCGGTTCACTG
>428402
GGCTTTGTTAGCTAAGATTTCCATACGACGCTCCG
>295469
TTATTTGTTAGAATGTGTTATTATGGACCGATATC
>1077293
TGGTTTTGTTACTCCCGGTGGTTGGGTGTGATGCA
>1450700
GAATTTGTTACGTCTAGATAACTAGGTTTTTGGGT
>167107
TCTTCGGAGTATTGTCATTTTGGGTAACAAATTGG
>517203
GCATGATACAGGTGGATCTATTTTCATACACAAAA
>668741
GTTTACCTCAATTCATTTTAAGATACACAAATCGC
>755405
ATGAAAATACTGTGTAAAGCCTCGGCCACAAAAAC
>562025
GACTTGATTGTTTTGCATCCATATGCCACAAACGC
>247255
TGCTTTTGTGGATTTGCGTATTATGGCGAGATACA
>766469
TTTGTGAGTCAACCTAGCACAGTGACGTTTGTGCA
>1446591
AGCGAACGGGGCCGGACGTAATTCTCACAAATCTC
>1200609
TTTGTGACTCAAAAAAATCCATCAGTTTGTCCTCA
>1160562
GAGGACAAACTGATGGATTTTTTTGAGTCACAAAA
>1190583
AGTTCGTGCAGGATTTGTTTCTTCTCATTACAAAT
>1182737
TATTTGTAATCTGTGGGCTCGGCGGCAAATATGCA
>331309
ATTTTGGTTAACAAAGGTAAAAACGGGGTCCCAAG
>855598
TTTGGTCATAAAGTGGGGGATAAATTACTATCTGC
>1036542
TTTGGTCAGTCGTTCAGCGGCTTATGCAAATGTGC
>579476
TCTTTGGGGTTTGATAAATACTGTGCTGTTGCCCA
>116442
TTGTTTGGGGTTCATGCAAATTGGTATAATCTTTT
>150006
TTTGCTTATTACCGTATAGCTCACGACGCTCCTCC
>1411451
TGATTTGCTTATGTCTTCTACACTGAATTTACCTC
>625904
GTTGGTACGATGACAGGTAAAGTGTAAGCAAATAG
>1089274
CGATTTGCTTACACGTTTTCTAATGCTATAATATG
>1333824
GATTTGCTTACACGTGATACGTAAATTACTTGGCG
>846404
AATATTTGCTTAATTAGGCAAACGGTCAGGCCAAT
>454037
CGTTTGCTTAATGGTGCTCCTTTGCATAATCAAAG
>1400929
CCTATTTGCTTAATGATTGGATTACAGTGGGCAAT
>804218
AATTTGCTTAATGATGGAAAGTCTTAGCACGAGGC
>12891
ATTTGCTTAATCTTGAATACGCAAGGATTTGGCAG
>1136903
TCCCTTTGCTTAATCTATTTGACTCCTGGTATGCA
>1218267
ATTTAAATAGAATTGAAACTGAGATAGCAAACTAT
>1494822
GGTAATTGCTGTTAATATGTTCGGATAGCAAATTT
>1530827
TTTGCTATATGATGTAAATAGTTGAGTGTCTTGCA
>393404
AGATTTGCTATAAAAATTTGTGGGCCTCGTGTTAT
>103563
CGTTTGCTAGTCCTAAACTTTCATAATCTTTACTA
>1009316
GGTTTGCTAGTCAAAGTCAGTGTTCCGTTAACGAG
>121835
CATTTGCTAGTAAAATTTTGGCTCCACTCTGGTTA
>1013429
CCATTTGCGTTGACGCATGAATCTTGGTCGCTAGT
>218727
GACGTGTGCTCTTCCGAACACCATTCAACGCAAAA
>1086962
TGGTTTATTCATAGCATTTATTCAACGCAAAGTTT
>1439150
GGTGGTCCGCTAACGCATAACATTTCAACGCAAAT
>1481403
AATTTGCGTTCTTATTCATATTTAGCGTGACTAGT
>253849
TACATTTGCGTTCTGGGTATGCGTGTCCAGTGAAT
>603730
AGTTTTAGTTGATAAAGTTTAGACTACACGCAAAT
>403576
TTTGCGTGTAGGCAAATCAAGGCGCGACAAGGAGA
>1344314
CATTTGCGTGTAGAGAGGGCGGATTTGCACACGTC
>1141411
GGATTTGCGTGTAAGTCCAAGACGTTGCTCAATAT
>1509910
CTTTGCGTGTAAGGTGGTGTTCTCGACATTAGGCA
>19862
GCCATTTGCGTGTAACTGGGTCGCGTTTAAGTTTC
>301941
GTTTTGCGTGGTGACTGCCTCTATTAAAAGCGACT
>1235040
TTAATTTGCGTGGTCTTTGTTAAACGAGGAGCCGC
>1113390
GGATTTGCGTGGGGATTTCAGGGAAATGTAAATAC
>639602
TTTGCGTGGGCCCTCATGTATTTGTTTATACCTGC
>776120
ATCTTTGCGTGGGAAAGTATTTGGCGGCTTTGTCT
>1131295
CAGTAGGTATTAAGATGCAAAGTAGCCACGCAAAT
>625915
AACCTATTTGTTTAGGCTCGTTGTACGCAAATATG
>222835
AAATTAGTTGATAGACTCCTGGTTGTACGCAAATT
>1025414
GAATGGTCTGTGACGGGGCTGTGTTGTACGCAAAT
>237536
TATTTGCGTAATTGGGCCACACTCATGCCTTAACC
>981063
GACAGCTAAATTGGGGTTAAAGTTACGCAAAGATT
>637532
TATTTGCGTAACTTGGAACGCTAATCATGCGTAGG
>1234451
ATTTTGCGTAACTGTCCTGTGGCATGATTTATGCA
>638143
ATTTGCGGGCTAGGAGGTTTTGCATAGAGGCGGAT
>831593
AAATCCTGGTAGGTCGGCGAGGTCCCGCAAATGCA
>289344
TTTGCGGCCTTCTAATTTGCATCGCAAGTATTGGG
>814544
AATTTGCGATCACTTGTTTTTTCTTCTGTTGGATC
>716669
GAGTAAATTCTCCCGAAATTGGTATCGCAAAATTG
>589937
CTTTGCGATACAAATTTCCCACCGAGATTCCGGTC
>1065535
GGTTTTGCGATAATTCAAATATTCCTTGTCTTGAG
>952153
AACGACGCTCTTCCGATCTCTCGACGAAGGCAAAT
>1271280
CACGGCCGGGGTAAATTATAAGCGAAGGCAAATAC
>51605
TGAGGTGCTCTTAATGGATTTCGAAGGCAAATCAC
>649125
GATTTGCCTTCATGTTTCAGATTTATGGATAATAC
>1031893
ACGACGCTCTTCCGATCTGAATAGTGAAGGCAAAT
>1502793
GGGGCATGGTTTTTCAAGGGTGTTGAAGGCAAATG
>1473747
GTTTTGCCTTATCCTTGGCTATGGGAGATTAATTA
>1380438
CACATTTGCCTTAGGAGACCGGAAGTGTTGCGCAA
>1530225
GTGAAGTTGGAATGGGGAAGTAAGCTAAGGCAAAT
>49042
CGATTGTTTATTTTCGTACGGATAGGCAGGCAAAG
>1552401
TGGCTAATTAGTGGAATCCGTGGGGCAGGCAAATC
>1326827
ATGTTTTGCCTATTTATAACGTTACCCCTTCGTGA
>710223
TGTCCCATAATCAAGGACTCTAAATAGGCAAATAC
>48935
ACTTTGCCTATTTACCGCTCAGGGGTTGAATTTTG
>1175770
AATTTGCCTATTTAACAGCGAGATGAGTTTTATGT
>1066410
TGTTTTGCCTATGATTGCCAGTATCGACGTATGCA
>1281439
GGATGCGGTTCTTACAGTTTGCATGGGGCAAAGCC
>137867
ACATTTGCCCCAGCGAGTGATTTGTATATTATTAA
>111596
GCGTCACTCTTTTTATGTCGGGAGGAAATGCAAAT
>189075
GGTTTGCATTCCCCATGTGAAATCCTTTATCTCTC
>180317
ACGACGCTCTTCCGATCTGGTGGGGAATGCAAATG
>1362217
ATTTTTGCATTCCCATTCATGTTCCGATCCGTTCG
>1245618
GCCCTGCTTGCTCATAGTTTCCATAACATGCAAAT
>1220312
GACCAGCTAAATCCCGGCACGTACATGCAAATCGC
>1305412
ACTTTTGCATGCTTAAGGGTGATCTGCATCTAATC
>1149902
GGTACAGGGTTTACATGCAGTACGCATGCAAATAA
>124445
TATTTGCATGCGGTTTATCAGAAGAAAAAAACTTT
>252705
GTTTGCATGCACAGTAGTTAGTGCCGTAATTTGCG
>486439
GCATACTTGAAAATAAGACATTGCATGCAAATTAT
>498299
ACATACTTGACAATAAGACATTGCATGCAAATTAT
>1562527
ACATACTTGAAAATGAGACATTGCATGCAAATTAT
>1113497
ATTTGCATGCAATACTCTGGTATAATTATACACGT
>407055
GGCCAATTATATCCCCGGAGGACTTGCATGCAAAC
>865039
TGTTTTGCATGCAAGGTCCCTCACGTGTTAAGTGA
>1127058
CAATCTACTTTTTTTCCGCCCTTCTTGCATGCAAA
>1130759
GTATTTGCATGATAAGAAAAACGGAAAAAGACTAA
>544480
TCATTTGCATGAGAAAAACAGGGGGATTTACACCG
>1002538
GAGATGAAAATTATTACTACAGTCATGCAAATGTT
>443312
GAATTTGCATAGCATCTCTTATGTAATACGTTTAG
>1113067
TGTCAAGGGGATAGGATATACTGCTATGCAAATAG
>1001467
ACTTTGCATACACTCGGGAAATTTGGGCATTTGCG
>1460556
GCATTTGACTATGTCTGACGTGTTATGTTAATACT
>1068686
AATTTGACTAAGTGTAGTGAGGTGGTTCAAATGTA
>763152
AGCCCAATGTAAATGTCCGGGCCTACATTCAAAGT
>110406
AATTTGAATGTAGCCAGACGAATGAGTCCTCATTT
>1007109
GTTTTTGAACCGATGCAAAACGCTAGGAATTATAA
>1038345
AGCATGGGTACCATTTGCAAATCCATTAAGAAACC
>1199784
GAATTTTCTCGTTTTTGCTGCCAGTCTTGTAAATG
>499873
GGTTTCTCGTTGGGGCCCGAGTTAGGCAAATCGCT
>1039938
GGGATTTCTCGTTCCCTATTTGCATTGGTCGGGTC
>374888
CCAAAATCACATAGGTATTCGATGTGAGAAAGGCA
>221667
GATACTCAAATGAAAGGGAGACATTGAGAAATGCG
>260883
GGTCTTGATTGTGTATGTAAATCGAACTTGAGAAA
>229434
TATCACACGATTTGAGTCGGAACTTGAGAAATTTG
>1392406
GCTCTTTCTACGTGGAAGACTTTGCATAAACTTTA
>1189031
ACGACGGTACTTATCGGACATGCAAAGGCGGAAAA
>1077892
CATCTTTCCCTTGGTTGGAATTTTGTTTATACGCA
>468818
CAATCGATGCGGCAATTGAACGGGAGGGAAATGCA
>140827
AGGCATCCACCGACTTATTTGCATGGAGGGAAATT
>951973
CGGCATCTACCGATTTATTTGCATGGAGGGAAATT
>1256911
TTAACATGCGTGAACGGGTCTATACATGAGGGAAA
>1499323
TATTTCCCTCACTCTTTTGCATACCTGGAGCTAAT
>1400842
ACTTTCATGCGACATAATATTCATTAGGGAAATAC
>1296903
TGCTTTTCCCTAAGTTTTGGTTGCGGGTTGTCCAT
>1040319
GATCTTATGCAGCCGTTATGTCCTTAGGGAAATCC
>286696
TAGCTAATATTTGCATACTAGTAAACGGGAAATGG
>834344
AAATTTCCATGTGCGTTATTGGCAAAAAAGATAAG
>473102
TCGGCTTGGTGGGTAATTTAGTTCACATGGAAATA
>474689
ATCTGGAGGAAATGGCTTATGGAAATACATGGAAA
>1250463
AGTTTCCATGTATTCAAAAAGTAAACGTCAAGGGT
>113801
TTTTCCATATGTAGATGTAAATCAGGGGGAGTTGC
>1053238
GGCTGCAGGTTAACAAGTTTTACATATGGAAAAGG
>1062191
TTGATCCGAAAATTGTTGATGGATTCGATAAATGC
>1344308
TCCGTCATCATGCAAATAAGGAACGTACCTAAAAG
>752980
TATTTTAGGCAAATTGGCGTAATTTATGGCGGATA
>1017890
CAGTTTAGGCAAATTGGAACGCAAAGTGGTAATCC
>178155
TTTAATTGCATAATGTAAAAATGGGAAGTCAGAGT
>1385656
GTAGCCAGATTAGTGAGGTATATCAATTAAACGTT
>213014
TTTAATTCTGCAAGCGTCCATGTGAGATTTGAATG
>827377
TTTAATTCGGTGGCCTGTACATTTTTGCATAGAAT
>1049757
TAGTTTAATTCGCAGAGCCTAGTCAAATTCGTTGG
>1175600
GTTTAACCGCTCGCAGGTTTGTTTGCAAATTCGCT
>1498729
CAGCTAATCCATAGTGTATTTACATATTTAAATGC
>452578
TACGTTGCTATGAATAGTTTACATATTTAAATTGG
>628907
CTTTAAATATGCAGACATAGAAATGCAAAACGACC
>100165
TGAAGCGGATTTATCGTCAAATCATATTTAAAGAT
>1340541
TAGCCCGGATGTAACGGTATGCAGATATTTAAATC
>549824
AATTTAAAAACTGTGAGTATCTTCCGACAAATTCA
>1306424
TTTGCATTCAATCGCGTCCTATCGCGTTTTTAAAC
>1050285
CGTTCGTAGTATACGCCATTTGACTGTTTTTAAAG
>575508
GCATTTGTTTTGGATATTTTGTGACGGGGTTCCGA
>215541
GATTTGTTTTATGGAAATCTAAAGCTGTACAGGCG
>1213893
GTTGTTTTATGCAAAACAGTCAGATTTGTGTTTGC
>486096
TTTGTTTGGGTCAATATGAAGAGGGATTTGCATGT
>1363770
CGCTTTGTTTGGGCCTCTGATTACAAAAATGGAAG
>1391405
GATTTGTTTGCATTACCAGGGTTTGGCCAATTAGG
>795850
GCGCACGGTGTTTATGCAAAACCTGGTGGAAACAA
>142511
TGCTTTGTTTCACCAGTGCCATATGCAAATGGATG
>1012814
TAATTTGTTTATACTGTAAATAATTGGAAATAGTG
>773745
AATGTATACCGATCTGTTCCTATGGGGACAATGCA
>410258
ATTAGTTATTGGATGTAAGCAACATATCCCAAAGA
>1361990
ATTGGGAGTTGAGAGGATTTGCGTGCCTACTATAT
>1580725
ATTGGCGGGGGGTACATGCAAGGTCCACTCCCAAC
>7993
GGCCTTGGCTTTGTAAGTTAAAGTGGGGTGATGGG
>456055
AATTTGGCTTTAGCATGAATGTAATTTGCCCAGAT
>1130285
TGATTTGGCTAATACTAAGAATTTTTTAACATGCA
>793986
CACTTTGGCATAGTTTGCTGAGGGGCTTGCACATT
>1543367
CGATGCGCCCTTAGAGTTAATTCTATGCCAATGCA
>1080449
TTATTTGGCAGTCAAATATATCTAATCGAAGGAGT
>110929
AATTTGCTTATACTGGTTAAGGCACGGGGTACGAA
>1481069
TGTTGCTGGGGCTCATAAATTCAGAAAATTATGCA
>1382318
GCATTTGCTGGATAGGTTTTAAACAAATTATGAGT
>715397
TGTTTGCTCGTACTCGGAGCCTTTGCTAGCCTACT
>102593
TTGCTCGGTCTCTAAGGAATCCGCAATTTGCCTGC
>862298
GATTTGCTCGGAGCCTGCTCTTTATCTCGTACGGA
>1566293
CGTCCACAGGTGTCAATTTTCATAGCGAGCAAAGC
>445110
AGCACCAGATTTGCATAACGAATGCGAGCAAACTA
>1008490
TGATCGGACAGTAGAAATTTGCATCGAGCAAATTC
>1504658
CAAATCAGGGGGCGGTTCATAAGGTAGACGCAAAT
>1015212
TTGCGTATGGTACTATGGGCGAAGAAGTGGATGCA
>1057607
TATTTGCGTATGGGTGTTCTAGGGTTTATGCTACG
>1180675
TAATTTGCCTATCGAGTTTCCGAGTAAACGACGGC
>162517
GGGGCCGGGAATTTGGGCCATAAGTAGGCAAATGT
>444434
TTTTGCCTACTTACAAATAGCTAGGCGCCTGTTGA
>1233850
TTGCCTACACGTAGAGAAGAAAAGTAGATGAAGTG
>1322442
ATTTGCCTACAATTTGGAAAGGTTTTGCAAGACTG
>1590831
CTAATGTATGCGATCAGGTATCCTTGTAGGCAAAT
>1465474
TATTTGCCTACAACTCATTTGGTGTGGGGACCGTT
>571222
GGACGCTCGCAAACTAATTAGTTGTAGGCAAAAAC
>1004252
ATTTGCCTACAAATTGGAAAGGTTTTGCAAGACTG
>1043478
TTATTTGCATGGGAGGAAAAAACTATGCGAGGTCG
>657845
ATTTGCATGCACGGGGGCCAGTCTTCAAGGACCGG
>1164278
GACGACGTATGAAAATAAATCCAGCGTGCATGCAA
>1591494
TTATTTACGTCCAGGGGCTGTCGGCGTGCATGCAA
>1077012
CAGTGGTCTTGCTTATATTAATTTTTGCATGCAAA
>876303
CCCCACTTTAAAGACGGTAATTCTTCATGCAAATA
>1021420
ACACGGTAGATAAAAGAAAACATAAGTTCATGCAA
>921111
CGTTTTGCATCTTAAATACGGCGGGTATTGAAGTC
>1015476
TATTTGCATCTGTGTAAATTTAACGTGGTTAATAT
>162063
TTTGCATAGTAGAGCAGCTGCTATTTACTCGGGTT
>413258
TTGCATAGTACATCTGGCGTAAATCAAAATGGTGG
>1129874
TTGCATAGGCCGGGGATTCGCAAACATTCTACGGT
>1383681
ATTTGCATAGGAAATATAGAACGAAGGTAAGAGTC
>1039819
AGCGGCACCTACATAAACGGTTAGTATGCAAAGTA
>811736
ATTTGATTCTGGCGGAGGGTACCGTATGCAAAGCA
>1099439
TGCTTTGCATACGGGGCACCAGTAGTATTTAAAGT
>1292150
TTGCATACACTGGGTAGAAATCAATATTTGTTTTG
>45059
CGATCCAAGTCGGGATCGTAGGAATTGTATGCAAA
>1129775
GCATGTGGGGTAATATGAAATCATTGTATGCAAAG
>544641
TTGCATAATATCTGGTATCCATGCATGATGAGCGA
>1291005
GTATCTATGGAAATTCCAGTGATATTATGCAAGCG
>498584
TTGCATAAGGGGGTCGATTTGGATCTTTGCGCGTA
>1474575
ATTTGCATAAGCCGCACTGGGATGCCAGTTATTCA
>1417346
TTGCATAAGACACGGCATCTCCGGGCAAGAAATAA
>1203852
CGATTTGCATAAGAAGGGAGAGGTCTCTGCAGCTA
>51465
AACACAAGAGTCAAAGGACGTTTGTTATGCAAAAA
>865012
GTCGGCGGCCTCCTCAAGGTTAATTATTTATGCAA
>1109916
TTGCATAAATAAATGCGGAATGAATGCATTGGTGA
>1387205
CGTAGATTAGTAGCGGCGCTATTCTTTATGCAAAT
>722604
GCGTGAATTTTTGAGTGAAGCGCTTCTTTATGCAA
>1562683
GAATCCGGGGGAGCGTGCCAATCTTCTTTATGCAA
>1084236
GGTATTCCGTAATGGACTAATGGTTCTTTATGCAA
>488946
TTGCAGTCTAGGATTTGATTGAGAGTGACGATGTA
>1056600
ACCATTTGCGTATCGGTTCAGCTAGACTGCAACCA
>157113
TTGCAGTCCTCTTTTAATAGGCAATGTTTGCATGT
>367329
TTGCTTGCAGTCATCGTATTGAATTTATCGGCTAA
>1263027
TGATTAGTGTCTTTTCCTACACTGACTGCAAATTT
>1046650
AGGATTGCAGTCACAGAAATTCAAATGAGTGACTG
>1435962
TCGATTGATCAGAGAAGTCCTGTATTTGACTGCAA
>1069882
GGTTGCAGTATGGGAAATCAGAATTCTATTTGCAT
>1028264
ATCGTAAAAATTTGAGTACTACTCAGTGCAAAGTG
>1099660
GATTTGGTCGGGTTTTAAGTCTTTTGTGCAAATTG
>837646
GCTTTGCAACCCAAAAACCGTAAGAGGTACGTCTT
>1043050
CGTCTGGGGAACGAGGAAAAACGTGTTGCAAATAG
>774079
AAATGCAGTTGTGTAAGTCATATGCAATATCAACT
>1046059
TATTTGATATTACTTTGCATTTTGGTGTAGGTTCT
>1002583
AATTGAGTTTCTAATAGCATATGCAAATTATGGAG
>1105455
TTGCATAGCACAAGTGTTTTGATCCGATCCCGAAG
>876880
GATACTTTTCCTATGCTTTCCCGGGGCCGAATGGA
>816886
TGTGTCGATCTTAATGCAAATGTGGGCCGAATGGA
>159396
TTCGGCCACTCCCATGCTTTGTTTACGATTTTGCG
>1378520
GTTCGGAGGTTCTCCTTTGCATGTTGTGACATCGA
>122398
TTCGGAGGGTTAATTGATTTTCCTACTCGGCTGAG
>283963
GCGATGCAAATTGTGAACCCCTCTTCCCTCCGAAA
>1482186
AATTTTCGGAGGCAGAGTTTAATAAGAGCACACGT
>634787
TTCGGAGGCAAATTGAGACTAAGAAGGGGTAATTA
>113090
TCTTCGCTTTTTGCATGATCTCTTCCTTTGTTGTA
>456384
TTCGAACGCGCAAGATAGAGGACATGAGGCGATAC
>1415293
TCATTCGAACACTGGTATCTTGAATGTAAGACGAC
>1521339
CGATTCGAACACGGACGACATGAAAACTCTGTTTA
>1450181
GTTTTCGAAATGGGTGGATGAATTAGGCAGATGCA
>1316407
TGGCGCACTTTATTTGTTTAGGGGATTTCGAATGA
>1242607
CTTTCCTTAGCAAGGCTCTTTTGGGTATTTATTCA
>1322386
CTTCCTGTCCGCAAGGCAAAATCGGGCTCTTTTGC
>1423510
TTGTTCCTGTCAGGAGTCAAGTTTAGAACTATGCG
>665677
GATTTTCCTGTAATTTAAACTACGGTTCACAGCGC
>310414
GATGCAAAAGCGAAAATATGACCAATTACAGGAAA
>1469415
AGATTCCTGTAAATGCTTGACAGAATTCAAATTAC
>981920
GTTTTCCTCGGACTCGTCGGGCCTTTACTTATGCA
>720172
AACTTCCTCGCGAGATTTGGGTAGCGACAATTTAC
>1305081
TTGTCATTAGCACTCCCGTTTTCAGAGACTAGGAA
>1194609
TTGCATAGGGTATTTCAAGAGCCCGCTACTAGGAA
>787807
TTTCCTAAGGTCTCTGGTTCTATTATGCATAAGTA
>1236338
ATATAGCCAAATTAGGGTGTGTCTAGTTAGGAAAA
>1159498
AGTTTCCGTGGCAGTTTAGGAAAGTCGGGTATGCA
>909674
CTATCGCGCTGCCACTATTTGCTTATAAGGGAAGG
>1085583
TTATTTCCCTGTACACGCGCGTTTGTTTAGTATGA
>465796
AATTTCCCTGGGTGTTGCATGTCGCCTACATGATA
>854554
TTGAATGAGTTTTGCATGTTGAACCCCAGGGAATT
>1030396
TTCCCTGGCGACCGGCATTTGCATAATCTGTGTGG
>1343964
TTCCCGGAATCAGAATGCAAAAACTACAGTATCGT
>541627
TTCCATTCGGGCGAGGGCATTTGCATCACGACGTA
>1011984
AGGGTGCATAGGGAATGGAGTTTTTGCATGGAATG
>1400525
TGTGACTATAGCGCATTAGTGAGTCGGGGAATGAA
>1200200
GGATCCTTGTCCATGGTATGCAAATGAATGAAGTA
>628398
GTTCATTAATTTGCATAGGGGTTGGGTTTTGAATG
>1004806
CTGCACGAACCTGCGTTATTTAAATTAATGAAGCT
>1558315
ATCGATGGAAAAACGAGTCACCAATTAATGAAGCA
>1291471
AACGGTGTTCGAAGGAATTTACCTATTAATGAACG
>459967
GCTAACCGTTTGTTGGATTTGCATCTTAATGAACT
>1024743
CACTTCATTAACAGTCCGTATCCGATTTGCATACC
>752528
TTCACTACAAACTGGGGAGGTGAATCATTTGCATG
>1161337
GCTTTGCATCGACGGCTGTTGCAGGGAAACGTGAA
>1453199
TGTCTTCACCTGGTTGACGTCTCGATCTTTCAAGT
>132473
GCCATACCTCATATTTGCATACAGAGGTGAATAAA
>1014911
TACTAAAACTCTATTTGCATACATCGCGTTGTGAA
>610488
TTTCAATATTTGAGATAAAAGCTTATACAAATTTT
>1201362
GTTCAATATTCATGCCGCTGGCTCCGGGCATTTGG
>1481190
ATTCAATATGTCGTTCTTTCATATTCGGTTATGCA
>1355935
CGTTAGCCGGTCGCATGCAGATTTAGCATATTGAA
>1101317
TTCAATATATTGTTTGCATAACAGAGTTCTTCGCG
>1129340
TAATCATAAAAGATCAAATCACTAATTTGAATATG
>440801
TATTCAAAGCAGGAGGCCGCCAGTGGAAATTGTCC
>1194664
TATGCAAGTTTGGGATATGATTTGCTTTGAATGTA
>1226897
TGATTCAAAGATATTTCGTAGGCAAATAATCATGG
>1126342
GCATTCAAACCATCGGGCAGGGAAATTTCAACTTC
>95286
ATTATTCAAACCACAATGCAAATTACGGGGACGTT
>379494
CTTCAACGCTATCCAAATATTGTGGTTTGAATCCG
>683970
ATATTCAAACATTGAACATATTAATCGTGTAGGCG
>966998
TGTTACCGGATTTGATTGTGGAATGTTTGAATACT
>1302866
CCTTCTGGGAGGGGATTTCGCTTCTGTTTGAAGAC
>1051069
ATTCAAAACTGGAAGGAAAATTGTGTTGTCCTCAA
>340926
TAAGTTGTTTGATAATTAATCGAGTTTTGAATTTG
>775787
CTATTCAAAACTACAAGTTGGACTTTCTATGATAG
>811471
CATAAAGGAATTGGCCGTACTATTAGTTTTGAAGT
>126976
ATTGAAGCGCGGCGTTTGCTTACGTTTTGAATTAC
>1033022
ATTCAAAACGGCGGAGACTTCCTATGAAAAACCAG
>226329
ACTTTTATTTTCTCGTGGACAAAGCGTGTTATGCA
>1046085
GATAAACTTTGCATTGGAAAAGGCGAAAATAACGG
>1519615
GATTATTTGAATTCGGTGTCTATTGCGTTTAGGTG
>1101935
TTATTTGAATTAGCTGGTCGCTTGGTTTTGATTTC
>1563581
TGGGCGTACCACAACTTTACATAAACGTAAATAAG
>1506073
CATCGAATCCAAATCACAAAGATGTAAATAACTGC
>44998
TGGCTTATTTACATCGAATTGAGGAGGCAGACTTC
>894380
TGTTATTTACATATGCGATAAGTTGCCTTAAGGGA
>1281831
TGTGCGAGACATATTGAATGTATGTAAATAACGGC
>263091
TGTTATTGCGTCTTATGCAAATTTCTCGGGGATTT
>620632
CCTCCATGAAAATTTATAAACGCTCGCAATAATTA
>297582
CGACGTCGGGACTGGTTTGCAAGTCGCAATAAACA
>418681
ATTTAGGCATCATTTCCATTTCCTTCGCAATAAAT
>253853
GACTCGAGTGCACACATGTTTAAGGCAATAATGCA
>823932
AACAAACTATCCCTCTTTGCATATTCAGGCAATAA
>1277371
CGTATGGATTATTTGATATGTGGCGGCAATAAGCA
>1039805
TTTTTGCATACAAGCAGTATCTCGACAGTCAATAA
>1106727
TATAGGAGTTCTTATGTAAATTAGTCAATAAGCAA
>1036847
GTGAGTTTGTGGGAGCATAAGCTTTGCATAATGTA
>1058351
AATTATGCAAAAGGGAGTTTAATGATAAAGGAGTT
>523578
TTGGTTATGCAAAAATGGACTGCTTCAGACGAGGG
>1043605
CGTTATGCAAAAAGTTCACGATGTGGCTAATTAAT
>525893
TTTATCCTTACACAGTGACTGCCAGCCCCCCAGGA
>1328274
GCGCTTATCCTGACAGTAATTTCTATAATGAGGGA
>838410
TTCACTATGCAAATAAGGCGACCTAGAGGATAACA
>1244930
GGTCCCCGATGGTTTTGCATTACGAGGATAATTCG
>1542376
AAATTATCCTCCTTTGTTCCTTCCCCCCACCCCCA
>582295
TGGTTTATCCTCAGGTTCACGCGAACTTTGACTAG
>1462878
GACACTTTGCATAAGAGATGGCTGTGAGGATAAAC
>629806
TTGCTTATCATTTGCATAGAGTTGCTTCAGCACTG
>715144
TGTTATCATTTCTGAATATTTTTAAGTGAGTTTTG
>13316
TATTCAAATTCAGAATGTGGGGACAATGATAAACA
>1244969
ATGTTGGATTTGAATAAACTGACCAATGATAAACA
>1000621
TGGGTTATAGGATACGTCTTCCCGCATGATTTATT
>913089
CTTATAGCCGGATTCCGTATGCAATTGATAACATC
>339092
AGATTTGCGTTTGGGATACGTGACGGGCTATAATC
>355375
TGGAATGCGTAAGTAATCGGATGGGCTATAAATTG
>1413368
TTATAGCCACCCAGGTTTTGCAAGCCATTAATATA
>1189576
AGATTATAGCAGCCGGGGAGAGGATGAAAATTGGT
>1232717
TTAAGGGGCCCTATGGAAATGTGCTGCTATAAAAC
>1598030
TGTTATAGATTTGGCGCAGATTGTGATTCAGTACG
>962558
AACTTATAGATTGTGCAAATTGAGTCGACGTTGCA
>1519068
ACGGACGTACTGCTTGATCGCTAATCTATAATGCA
>571631
TACAGCTGATTAGCACATTGTATTAGTATAATTTC
>425578
GATTATACGTCGTGAATTTGCATGTCATATCGTCT
>907714
AGTGATAGTCAAATAGGTTGCTACTGGTATAAGAA
>1300492
CAGCAAAACGTAAATTATATGAAGTGGTATAATCA
>1011881
GGAAGCTCGGAGGTATTTGGCATGCAAATTATAAC
>846068
TATCAAACAGGAATGAAATAAAGCATTTGCGTAAC
>1274248
TGTTTACGCAAATCGTGATACAATATATAAAAGCG
>1253611
CGCCGTCCAAAGCAAGATAGCGATTTGCGTAAATG
>1307353
TTTACGCAAATCGAAAGAATTACAACGTTGTCATT
>1104030
TTACGAATCAGGACCAGTAATTTACATGGAGAATT
>614578
TTACGAATAGTAATGGTTCGACGGTATATTTGCGT
>628569
AGAGGATCGATGGTATATTTGCGTATTCGTAAGCA
>36022
CATTTACGAAGCCGTTGATCGGGCCGGATTATGCA
>123154
CCATTACCTGTAGGCAGATTTCATGCAAACGCAGC
>761731
GTCGGGGATGGTGTTTACATGCTACAGGTAAATCT
>813399
TTTACCTGTACGGGGAGCATGAAAATAGCCATGCA
>1171384
TTACCTGTAATTTTCGTAATTTCTAAGTAGTTGGT
>1166163
TTACCTGTAATTTGCGTAATTTCTAAGTAGTTGGT
>582255
TACCCGTCCCTGTCAATAGAAAAATATGTAAAATG
>1330589
GCCTTTACATATTTTCGATTAGCAGCCCTCAATCT
>985866
TGTTTTACATATTTTATTTAGTCGAACCCACTTGG
>1307747
GAATTTACATATTTTACATAGCTTGAACCTTAATA
>1562984
CATTCAATGCATAACATCAGTTTGGGATATGTAAA
>461877
CTTCGGTCTGGTCTATATACATGATATGTAAATTT
>498391
AAGCACTGATTTGGTAGAGGCGATCTGATATGTAA
>891168
GGATTTTTCCCCTCGAGCCTGGACGCTATGTAAAT
>134707
GCTAGCTTTGCGTTCCGTGATTTCGCTATGTAAAT
>1010532
ATTTACATACCGCTCGTATGCAAATAAAGGACCTG
>1545792
AGTTTGTTTTGCATGGCGTGGTTAGGGACGTTAAT
>238495
GAGATTTGGGGGGGCCATTCCTCATGCAAAACAGT
>92559
CGTGTTTTGCATGAAGACCCTTAGTCGGAATCTTT
>882107
GTTATTGGCGCACGGGGGACGTTCATGCAAAACAA
>352462
TGTGTTTTGCATCTGTCTCATGGTTTGTATGGACC
>1054642
GTGTTTTGCATCGCATTTAATTACGTAAATCCCGG
>901648
GTGTTGGCGCTATTCAAAGTCCGTTAAATTTATGC
>1282673
CAGGAAGTTTGCATCCGTAAATCGCGGGCCAACAA
>1283896
TTGTGTTGGCCCCATGGTTTGCATACTGAATTCCG
>905087
TGTTGCTAATGTTGTGAAAGGGTATGCAAATGTTT
>1193586
TGTTGCGCTTTTTGCATATGAGCTAAAATTTTACT
>642285
TGTTCATTCATTCAAATTTAGGAAAAAAACCGGCG
>1096509
CTGTTCATTAATTGGTTGATCGCCCTCATTTGCCT
>1322756
ACATGTTATGAGTCCCGCTTGATGCAAACTGAGCA
>877055
TGTTATCTCAAACGTTTATCGCTTCTAACGATGCA
>449573
GCATGTTATCCTAGCAACATTTGGAGCCGTATTAA
>429547
CTTTCACCGCCTCGATTACATACGGATAACATGCA
>411708
TGTTATCCGGGTCTTTTTGAATATGGTAATGTAAG
>1249294
CCTGTTATCCAGTTCCAAAGTTGCTTCCACATTTT
>1074815
CCTCTGTTACATTGGGATTGATTGGATAACATGCA
>1470602
GTAACACGGATCAGATTTTGCATTTTCTAACACAG
>1170907
ATTCCTGTGCGAGGTAAGTTTGTATTTTCTAACAT
>11169
ACTTTGAATATGGTATTTGCAAAAAGTAACACTGC
>565720
GAATGTTACTTTATATTTTTGGCCGGGTCAATGCA
>281491
TGTTACTTGGATAAATTATCGATTAATTATAGGCA
>838985
CAGGACGTCCGGGTCGAACGGGGAAGTAACATGCA
>1001315
GGGGTGTTACTTATTTACATATGTAAATGCTTTCG
>1359294
AAATTTGCTTGTATCGGATCGTTAGCATCACAATG
>1205080
TGTGATGCAAATTGTCCTCTGAATGGTGGCCGCGA
>291221
TTGTGAGGTTTAGAGCGCAAGACTTTGGTTATGCA
>611469
TGTGAGGACGCATTCAGGCAAACTTTTTGTTCACG
>1432267
GTTGTGAGGAAAATGTCAGTATTTGCGAATTTGAA
>656615
ATGTGAGCTGTTTTATTTCGCTTCGATTTGCTTCG
>1384324
TTGTGAGCTCGTGGATTTGCATCGCTTTGGATCGA
>1022552
CTGCTGTGAGCGTCTAATTTTGGAGGGAGTATGCA
>1100142
TGTGAATGAACGGAGGCATGTCTCATAAGCAAATC
>790128
ATTGTGAACAGGAACAATTTCAATTTCGTTAGTAA
>17332
TTGTGAACACGAGTCGTTTTACATAAATTTGGTTT
>1299604
AGAACCGCTTTGTGAAAATGACATGCAAAGACACT
>1365976
TAGTCTTTGTGTCGAGAAGGGCCAAACGACATTTA
>185568
GGTGTCGTTTGCATTCAAACCAACTTCTTAGTTTG
>1553806
GGGGCTTAGGCTAATCGTTAGATATGCAAACGACA
>517346
GGTGTCGTTTCGCTTTGCATAGATTTGGCGGCATG
>69094
AGCTGGACAGTGGATGGCATTTGAAACGACATGTA
>138271
ACGACGCTCTTCCGATCTATATGTAAACGACACCT
>1017860
CTTTTGTCGTTTAACATATATCTATTTGCGTAACG
>999960
TGTCGGGCAGCAAGGGGAAAACAGTAAAATGTGAT
>569160
TTGTCGGGATTGATTTGACTTCCGCAGATTTGAGT
>1598279
CGATTTGCATCAATGGACCCCGATCCCGACAACGA
>1031286
GTGTCGAGTTATGCAAAGTGGTAAGGACGGGGCCA
>1249696
GTGTCCTGTCATCTCGCAAATGGAGGCAGTATTTG
>811022
ATGTCCTGATCTTGTATAGTCGAGGTCGATTAATG
>992409
GATACAACCATTTGATTATTTCCTCAGGACATTTA
>735758
CGTTTGTCCTGACTGCTAAGGGGTCTTATGTTCCC
>1513542
GGTGTCCTCTTTTTTTCCAACTCGCATATATGCAA
>1435742
CGGATGTCCTCTTTTTGCATGCAACTATTAATTTA
>308953
AAAGGAAAAAAAACCTTAATTGCCAAGAGGACAGT
>1430152
GACGTGTCCTCTTCCGATCCTAGTCTGACCAGCTT
>1104451
GACGTGTCCTCTTCCGATCACGACGCTCTTCCGAT
>1341728
TATGTCAGGTTTTTGCATTCCTGCACAGCATTTGC
>135271
TGTCAGGTCCTTTTGCATATTACGTCACTATTGTA
>1533964
CGCCTGTATTTGCATACGTCAAAGGGTCATGATGA
>1480749
CTTGTATTTGCATAATCAATATAGGATATTTAGGT
>1540326
NATGTATTTACAGGATATTTGCATAACTAATTTAG
>1206772
GATGTATTTACAGGATATTTACATAACTAATTTAG
>1383001
GGGAAACGCTTTGCATAGTCAGGAGGAATACACGG
>199443
TGTATTCCGCCGTGGAAATATTTGCATTACTTAAC
>1059604
CAATGTATTCCGATTTATATAGGACGTATTATGAA
>1521849
ATATGCAAATATGTTGGAGTTGGCGAGTAATACAG
>1069612
AATTTGTATTACCGCCTCCTTCATCTGCATGTTGG
>1525901
GTTGTATGTAAATTGGGTGGACCTTGCGCAATTAG
>1511748
TTGTGTATGTAAATTGCTCTCCGGGGGGTCGTATG
>1440478
GACGTGTGCTCTTCCGAACCGCAATTTACATACAA
>1126187
AGCATGTATGTAAATTCGCCGGATTAGGTAAAGCC
>390629
GACGTGTGCTCTTCCGAACGGAATTTGCATACACT
>1447303
ATGTATGCAAATTATCTACTGTCATCTGTTGTGAG
>1453830
ATGTATGCAAATTATCTACTCTCATCTGTTGTAAG
>1080614
TACTCTTTACACTTCTTCGGATAATTTGCATACAC
>1344635
TATGTAGCTATTGTGGTTTGCATACCTTCTTAGAT
>290864
CGATGCATAATTTGTTAATAAAACGATAGCTACAG
>1452009
CGGGAAAAGTTTTGCATTCATTCCTGGTAGCTACA
>1572011
GACGTGTGCTCTTCCGAACAGTAGTCCTGCTACAC
>106261
TGTAGCACATTTCCATAACAGGGATGCCGCGTTTT
>1028053
ATGTAGATAAGACCGATTTGTTAAAATCTGATGCA
>578726
TGATGTAATCTAGTTGGAGATGCGCCGATTTGCAT
>627524
TGTCGTATACAAAGTGGAATATGTAGATTACAGCG
>364308
CGGGTGTTTTGATGGTACCAATTAGATTACATGCA
>97755
AATTTGGGTGCGCGGCTGATTTAACAAACCTCTGA
>147188
CCATGGGTGCCAGACATTCAAAGTTCCTGCAGGCA
>815527
CTGGGTGCATATGTTGTTTGACCCGCGTAGATGCA
>1069129
ATGGGTGCAAACATGCAAATCTAGTCGGCGTGCAT
>503949
CTGGGGTTTTTATTGTGTTTGCATGTCTTTTTCTT
>462421
TGTTGGGGTTTTTAGACATTTACATATAATTAGCA
>1168893
AATTGGGGTGGTGTAGGTAAGGCACGTCATTTGCA
>121007
CGTGGGGTGGTAACATTTGTATGCATTGTTTTCAT
>32322
TGACTGGGGGCCACCTTTTACATATCGTTTTCCTG
>1462582
CAGGTGGGGGCCAAACGAGATGCAAATATTCGTCA
>1444404
TGGGGCTCAGTTTTTGCATGGCTACGGCTGTTGTA
>286042
GCTTGGGGCTATGTAAATTCACGATAATGTAGGGA
>728375
TGTAACAGTTTTGCGTATCGTACCTAGCCCCAAAT
>106968
TGGGGCTAATTATACCACGCTCGGGTTTTCATGCA
>683051
ATGGGCTGCCAAAACTCTGTGGGGGGGGATATGCA
>537435
TGGTGGGCTGCATAACTCTCCGTGCAAATATGGGG
>664841
CTGTGGGCTCTTTATAGTTAGGTTTTGTTAGTCAC
>1028384
GACGTGGGCTCTTCCGATCACGACGCTCTTCCGAT
>1146518
CTGGGCCTCTTAACATATATGCAAAGGGTGTTGTG
>638605
TGGGCCTCGATATGGAAATCGTATCAGTTTTGCAT
>25127
CTGGGCCTATTAATATATATGCAAAGGGTGTTGTG
>100221
CTGGGCCTATTAACATATATGCAAAGGGTGTTGTG
>1176457
CCTGCGGAAGGATTTGCATAAGGATCAAATTCCCG
>86268
TGCGGAACGCAAAGAGGAAACCGGAAAATTCAAAT
>1073187
GAGTCCTTATGTAAATTTTGTTCGATGTTCCGCAC
>1562702
TCGTAAAGATATGCAAATAACCTAATCAACGCGCA
>1222586
ATTGATTGGTTTTCTCTTAGTCGTGGGCGCAAATT
>1080111
TAATTGCGCCATTTTGTTTGCATAAATGCCGTTTA
>1477480
TGCGCACATGTAGTATGCAAAAGGTTGGGATTGGC
>576913
GCATTAATCACCTGGTAATGCAAATATCGCAGCCT
>1092077
TATGCGATATTGCGAAAAGATATAATTTGAATTGC
>1389780
TGCGAGGCGAAAATTTGAATGTCTATAGGATCACA
>1244929
GAAGTTCTAAATTGATATAATGGGCCTCGCATGTA
>1002230
TGCGAGGATTTAAATAGACGGAGTGAAATTAAGTG
>90894
CGATGCGAACCGTAGAGCAGCTGACTCTTCCTCAG
>1008157
GACGAGCAACGAGTAAGTGATTTGGGTTCGCAAAT
>862029
CATTTGCCTTTGGGAAGTAAATGGGCTGCATCACT
>669070
AAACGCAAAGGAGGAACATTGGAGGCAAAGGCATC
>807981
TTGCCTTTGCAGCGCGCGAAATTTGTGTAGCCGAG
>86554
CAGTTGCCTTTGAGATGCATATTGGGGCTATAAAT
>1065236
CAGTTGCCTTTGAGATGCAAATTGGGGCTATAAAT
>454101
TTGCCTGATCAACATTTGCAATTGCCTCCATGTTG
>1188917
TGCCTGATAGATTATTTTTGACTAAACAAACAGCC
>852041
ATTTGCCTGATAATAATCAAAGTGACCGTTTCTGA
>1448296
CGAAATAAGTAAGTGAGAAGATACTCAGGCAAATA
>1259565
CATTTGCCTGAGTAACGAATAAAAACGAGACAGAG
>1430759
ATATGCCTGAGGGGTCGGTTGCATTGAGCGATGCA
>1161765
ATATGTCGAATATGCACGAGCAGTCCCCTCAGGCA
>1346505
TTGCCTGAGCAATGCTAGAGCCATCGCTTTGTTTG
>414334
TTGCCTCGAAGGTTGAAATTCAGGGTGCCCATTTG
>1173940
TACCCTGGGCAAAAACACTATCTTCGAGGCACATG
>1046406
GGTAGGTGGAAATATGCAAATTCTAGAAGGAGGCA
>1473701
TAATACACAGTAACTGGTTGACGCAAGCGAATGCA
>1510502
TAATGCCTGGTTATGGCTTCCGATTGAATGCAAAA
>473052
TACCACATTCTCCTCGTGATAAGGGCTTGAATGCA
>41708
CGAGTATCCTTGGCGGCTAAATTTGAATGCAGCTA
>355250
TTGCATTATGCATGGTTATGTCTGCTGATCCTTAC
>1318811
TGCATTATGCAATATAAATGCGGTCAGCTTTTGTT
>114328
GGGTACCTATGGTGGCGGTATTTTGCATAATGCAG
>868441
CGAAATTTCGAGTGCCGGAATTGCATCATAATGCA
>1335794
GTGTACGAGCTTTGTTTCGCATACGTCATAATGCA
>1453225
AAGGACGTGATACCTTGTAACCAAAGATAATGCAA
>1317277
CGTACTTGTGGCATGGCGACCGTGTAATTAATGCA
>17101
TATAAAAACGCAAGGAGGATGAGTTTAATGCAAAT
>1355818
TTGCATGTGTTAGGAAAGAACTGTCCGGCTCTTTG
>1125843
GTCTATTATCGTAGAAATGGGTGATCAGACATGCA
>1233169
ATATCTTGAGCCGGGTTTTGGATTCAGGACATGCA
>1010469
ATTTGCATGTATAATGGGGATAATTCCTACCGACA
>527760
CATTGCATATTCAAACAGTTCTCTGCCCCTTCTGG
>1105866
TTGCATATTATTTCCTTGTAGCTGGTTTAACGTTG
>109429
GCTTGATGTCTCGAAGGAAGGAATAATATGCAAAA
>1048684
TACGATGGACGGATTTGGGTAATAATATGCAAACA
>1513186
TTCGTATCTCTAGCGGCGCGAACCAATGATATGCA
>798529
CGCGGCCGTAATTACTATTTAAGGCAATATATGCA
>1318687
CGAAGGTTTGTGCCTTTCAGATTGGAATATATGCA
>543924
GAGGCCTCACAATCAAAAGTATTTTCGTATATGCA
>577401
AATGAAGATGTAAAGACTGCACAAGGTATATGCAA
>1563827
CGCGACCAATTAAACTAGACGGCAAGGTATATGCA
>301567
NAAGTGATGCAAATAGTACCGTGCAGGTATATGCA
>1062587
ATTTGCATATACCTCAAGGTAAAATCCCCTCGACG
>781792
CGTCATTTGTATGGGAGGACTTGTTATATGCAAAA
>1065111
GTAGAGCGAGGAAGCCGGAATTTTTGTTATATGCA
>1535262
AGTCCAGGCAAAGGAATCTGCATATTTATATGCAA
>1115557
GTCTTAGAGACTATTGAGTTGTGTATTTATATGCA
>419163
TAAGGAGTCACGAGAATATTCCGCGAGACTATGCA
>1129642
TTGCATAGGTGGTGGGGGCGGAGGGTTGTTTTGCC
>1162459
TTGCATAGGGGATTATGTCTGTTGATCTTTTTTGC
>1508923
CGTGCTAACTGTTTGATATTTGTAGCTATGCAAAT
>1265695
TGGACATCATTATTTAAACCTAGAAAGGCTATGCA
>101006
GGTCACTGTTTTTTAAGTTTGGGAAAGGCTATGCA
>1183570
TACTTATTGCGGTCCTGCTAATTGCATGCTATGCA
>1154240
CGTAAATCGCGTTCTCCAAAGCTCGAATCTATGCA
>1281328
CCATCAGCGAGGAAGCGGACGGAGGAATCTATGCA
>1008276
AGTTTACGGTGTCAATTAGGATCTAACTCTATGCA
>695645
GGGCCCCGGTGTTTACATCTTCCTTCGTCTATGCA
>572190
CATTTGCATAGACCTTACTTGGTATCCTCTCATTC
>1380693
TGTCGATGGTAAAGAATTTAGATCGACATTATGCA
>1247007
TTCAATAGCGTATTCATGCTTTTATACATTATGCA
>1237907
CGGTAAGTCTGGTGTCATGCGTGTTCTATTATGCA
>936487
TTGCCCGTGAAAAAGGTTGTGGTGAAAGTTATGCA
>24391
CACACACGGGGAAAATGATTTAAAGTTATGCAAAG
>1450356
TGAAGAAACATTCCCTGTATCCAACAAGTTATGCA
>1301202
TGATATGTAGCCCCGTGTGCAACTGGCGTTATGCA
>549726
TTATTCGACAGTCGTGTAGGGGGGTGCGTTATGCA
>1016504
TGCATAACGCAAATAATCTGTTTGTACGGAGTTTG
>134225
TTGCATAACACATTCGCTAAATATACACCGATTGA
>1039840
CTCTGTAGCTTTGATATCCGGTTTTTTGTTATGCA
>1239830
TAAATGAGACGCCGATTTACTGGAAGCTTTATGCA
>301956
TATGCAAATTTCACCCATTCTGCCGCGTTTATGCA
>820518
GAAACAAAACTATCACAGGCAGTCGCGTTTATGCA
>590111
CCGAATGAGGAGCAGTTAAGAGCGGCGTTTATGCA
>1438665
ATTTTCAAAGTGATGCTTATTCGAAGGTTTATGCA
>1353095
GGTGGCGTTGGTATATTTGATTGCCGGTTTATGCA
>706573
TTTTGCATAAACCGGACCTGCAAATGATATCCACC
>1044896
AACCGTTCCGTAATCGCCAAGGGGTTTATGCAAAT
>1100167
TTATAACTTTCCTGCATACCGTATTGTTTATGCAA
>1161145
GTTTTGCAGAACGCGTAGGAACTATCAAATATTCA
>1159939
TGCACTAGCTCAGGGTATTTGCATTTTTACGATCG
>210338
CTGCACCCGGCACAACGACCTGACAATTTGCCTAC
>456728
ACTTTAATCAAACAACATTGGTACATGCGGGTGCA
>1052914
AGATTTTTGCATGTGTGTAAGCAGGGGTGCATGAT
>1461072
GGGAAAAACAAATTGCAAAGTCAGGGGTGCAGGGA
>1095780
TACTTTAAATGCCTTACCAAAGCGGGGTGCATGCA
>305844
TTGTGCAATGTAATGAGTATTACTAAGGCTATGCA
>1522739
TCTGCAATGGCTCGATGTATAACAAAGGTTATGCA
>113632
TTGATACTCCGATTGGTTCACGTGTTTCCATTGCA
>1413011
AACTTGACTCTCCGGCAGCGGTTTTCCATTGCAAA
>1035952
ATTTGCAATGCTGTAAAATTGACTAATTTAGCGGA
>1283294
AGTAACATGGCGGAAAAATGCAAAATCCGATTGCA
>715942
CATTTGCAAGTTAGATTCTGCAGTTTAGGTCGTAG
>53261
AGCTATTTGCATGGTCTCTAGACCTTATACTTGCA
>1406512
TGTGCAAGTAGGGGGGGCATTTGAATGATACAGTA
>1299670
AAATGCAAGATTTTAATAGCCAAATCATGTAAATG
>613227
TGCAAGATTTGAGTAAGAAGGAATTTGCGTGCGGA
>559899
TACTGCAAGATTGCAAATCGTGCTTTAAGCTGCGG
>1047463
TTTGCAAGATTCATTTACTCGATGATTTGGTTCCG
>1070528
TCGCGCATCGCACTCAAACGTGTTCGGTTGCAAAT
>1160747
AGTAAAAACGAAGATGCATATTTAAGAGGGTTGCA
>104769
CGTTTGCAACCCTCCCTGGCAACAAAACTTGGAAG
>1129994
GGATGCAAATTTTGGGGGATCAGTCGACTGTTTTC
>1327150
AGGCGATTTGTAATAGAGCATGAAATTTGCATTCA
>340635
CTCATGCAAATTTCATGCATAGGTACGGATGGTTA
>1591874
CATGCAAATTTCAGTGTACTATTAATAGTAAGTTT
>592301
TCGATGCAAATTCCCTACAGTGAAGATGTCTACAT
>26356
ATTGTCTAAACCTCCAGAACGGGAATTTGCACACG
>121552
TGTGCAAATTCCCGGGACGTTTCCCTTGAGGATTG
>1045493
TGCAAATTCCCGCTATTCGTTTCCGAATTACTGAC
>1099947
CGTTAAAGACACAATCCACGTTGAATTTGCATGTG
>1324902
CGTGAGTCTTCTACAGTCATATCCACACATTTGCA
>258797
CTATGCAAATGTGGTCGGGTAGATTAGGTTACCGG
>556817
TACAGCTGTTGCAGTAGGCATGGGCACATTTGCAT
>106035
ACGTCCACGACGCTCTCCGATCTGGCACATTTGCA
>96502
ATTAATTCGTCTCATTGAGCCTATATATTTGCATG
>529467
TAGCATGGGCAATTAGGAGTATATATTTGCATGGG
>92104
GTGCAAATATATAAAGCTTCCTGTGCAAATTTCCT
>1013510
GTTGGAAAGAGGACCAGATTCAACTATATTTGCAT
>913944
TGCAAATAGGTAAAGAACCCGATGGTGTTTTGTCT
>1181098
ATAATCGCTTGGGATTCCTATTTTACCTATTTGCA
>1495395
TCATTCACGATAAATAGGGTCAGTATTTGCAAATT
>140157
GGGTTGCAAATACTCTCATATTTTTCTCCTATATA
>1103145
TCCGACGGACAATTTAAATGTGCGTATTTGCATGA
>1037105
ATGCAAATAACGGTGGAGCGCGAAGATTTCCCAGC
>1025116
GATGCAAATAAAGTTATGGCGTGGGTTGATTCTTC
>132153
TTGGGTGCACCCCGAAATTAGCGCAGTACTTTGCA
>1324910
TTGGTTGCTATCTGCTAACACCTTCACCTTTGCAT
>1038910
ATGCAAAGGTCCGTTGATGTGTATCCGAAAGTTTT
>1485267
CAAGAGGAATATTTAAGTGGTTCCTGTTTGCATAT
>209350
ATTATGCAAACAGCGCTTGGAATGGAGGCTATTTG
>1396969
TGCAAACAGCGCCGTCGACAATTTTCTAATCCCTT
>107228
AAATGGGCATCTCGTCTGGACTTGCGCTGTTTGCA
>484069
GAATTAAGTGTTAGAAGTTTGGCTGTTTGCATATC
>983793
ATGCAAACAGATTCAGAAAAAGGTGCTGGCTACAA
>1050358
ACTTGATATCGTATGTAAATTTGCATCTGTTTGCA
>545916
CATCGGGCCTGATCTGCCATTCAAATTCGTAATCA
>126511
TGATTAAGTCGGTAATGCAAATTTTCCTTACGGGA
>1195259
CGGAATTTGGATATGCGGGGCGTTTTTAATCATTT
>1286362
GGAATGATGGTTTTTTAAATATCTGACGAAAATTT
>710060
TGATGCACTGTGGTAAGAATCTTTAATATTTGCGT
>288310
AGATGATGCACTAATCGTAAATATTACCTCATGTA
>596901
GGGTGATGCACGGAATGCAAATCGCGTGAGACTTT
>1597587
ATTGCGCGTTTGTTCGGTTAATCGTGCATCATGCA
>235243
ACGATCATTACCGAGTCCACGGCTACTTTGCATCA
>134344
TGATGCAAAGGACTTAATTTGCTGTCGTTGTGATA
>554085
ACGACGCTCTTCCGATCTACTGCTTTGCATCATTT
>123322
GAAATTCGGACTCTCCTGCTGCTTTGCATCATCCT
>629321
GACTGATGCAAAGAGGCACATGCGTACTGTTTATC
>617750
GGTGATGCAAAGAGCTTTGGGGTTCTAGATTCAAA
>865366
TATGATGATTGACCAATGATGCGGGTTTTTACGCA
>521931
ACCCGTTATCGTCTGTCCGCATTAATCATCAGTCC
>628886
AACTAGTCGGTTATTCAAATCAATGTTAATCATCA
>1162689
GAATCAGAACAATGCCTCCACGACCATCATCAGGT
>904424
TGGTGATCGGTTTTGCATTATGTTTTAGTTATTAG
>1103417
GCTGATCGGGTGCTGTGTGTTTGGATATTTTGCAT
>221614
TAATGATCCTGGCGCCATAGGTTTTTGTTTTTGCC
>1128515
ATGATCCTGCCTCGTTAATTTTGCTGCTGCATGCA
>599405
TGTGATATACAAATTAGGATAGATAGTAGTTGTAA
>1553344
TGATATAAAGAAGGTGGTCAATCATAGTCAGATCG
>1322938
TGTTCCATTGGTCTATGTGCCTATTTTTATATCAG
>384529
ACGGGGCATGTCATTTTCATAAGGGAACTATCATT
>1416719
TGATAGTTAGTGGGCTGAAAATTTGACTAAGTTTG
>1466119
ATATGTAAAATGCCTGGTTTGAATACTTTCTATCA
>1094245
GCTGATAGAAAGATTATTTGAAATTTTATTTGCTT
>52121
TATAAGAATTGCAAATGCCCTAAGTCGTATCATGG
>271718
GATCATGAATAATTAAATTTGCTTCGTATCATGTA
>1054108
AAATGGCGAAATGCAAAACTGACGAGGTATCAGGC
>1570277
GATGATAAGGTGATAATAACCCAAGACATTAATAT
>1141450
GAGGTAAGTCTCATGCAAAAATCCCTTATCATGTA
>1330212
TTGATAAGGATGTACGGTTTCTTCGCAGGGGATGC
>1288438
GCTGAGTTTTGCATGTCGACGGCTTCAGGACTCCT
>1297547
GATTTGAGTTGTGGAAGAGAGATTTGTATAATTCT
>1170265
TGTGAGTTGTGAGACGTTTGCATACCAATCATGTT
>707709
GGTGTAATCCGACCGGATTTGACTACAACTCATTT
>413922
TGAGTTGTACTGTTTTGATTGGCAAATTATTAGTC
>1163052
TGTGGTACTTTTGCATACGATTTATTAACTCAGTT
>425394
GACGTGAGTTAAATCAGGCAAATGAGAAGCATGGG
>595949
TGAGTGTTTTGCATTCTAACTGGCCCGATCCGTCG
>101370
AGTGAGTGTTTGCATAATACGTATCGATTATACGC
>555635
TGAGAGAGATTTGATCTTATATGAAAGTTTGCCTG
>1075193
TGAGAGAATTGGTATGCAAATGCCACGTGCTTAAT
>108396
ATGTGACGTTCCCCGGATTTGCTAGTTAAATAAGG
>1307126
GACTATCTACATGCAAATTAGTCATAACGTCATGG
>1120394
AATGACGGTGGGACGCTTCGGTTATTTGCATTGGA
>1271706
CGTTTGACGCAAAGGATGTAGGCCAAAACTCTTAG
>1087563
GGATTTAAATTCAGTGAGGTCGTCCTCGTCATGTA
>623850
TATGTGAACTCCTCCGCTGTGAAAATATGTAAAGC
>231758
AACTGAACTCCCTAGGGAAATCGATCTGGTGTGTA
>1195831
CAGATGAACTCCCGTTATTGCCCGTCGACGTTTTT
>773434
GGCTTCGACACATTTGCGTAATACCCGGGCGTTCA
>1087498
TATTTGAACCGATCTTGTAATGGGGTTTTGCATCT
>1558495
GGTGAACATTTAAACCTCGGATTTTGTTTAATGTA
>1196008
ATGAACAAATGAATCATTAATGTGTCGTGAATGCA
>767191
GGAGTGAAATTGGTGGGTCAAAGTTTGTTTATGCG
>195907
GATTGAAATTGGTGCATTATATCCCGGTCCATGCA
>1349986
GCGCACTTATTTCCCTCACTCACCCAATTTCAATC
>1354388
GGCTGAAATTGGCTTCAATCCGGGCGAGATATCGA
>1138338
TGTGAAATTGCGTGCAGAGATGGCTGTAGTACGCA
>1008945
CCATGAAATTGAATAAGCAAACTAGGGCATTCCCC
>1317864
TCAGTGAAATTGAAGTACAGAGAGGTTTGCATTTC
>1024790
GGCCATTATTTACATATCTACTCCAGAATTTCATC
>1155749
GCAGATTAGTTGGGTATGCAAAGTAGTTTCACCAC
>240458
ACGTATTTGCATCTAGTGCAACATGTTTTTCAAAG
>1529207
TCGTTGAAAAACAGGCTCGGCATACTATTTGCATC
>11790
CGGTCTGGTCATTTTTTAACGATACAAAAGATGCA
>208645
GTCTTTATCGTCTCGTATATATGCAAAGCTATGTT
>304368
ATCGTTGTGTTTGTTTAGCTGGCGTTGATAAAGAG
>1203517
TAGTTCTTTATATGTAAATTAGATTGCCCAATATG
>1458168
ATTCTTGTCGTTGAAATGATCCAGCCGGTTTGACG
>1066623
TCTTGGTGAGTCCCTTACGGAAATGCGGTTCTGCG
>809609
TTCATCTTGGTCCTTACATTCAAAATATTTGTATA
>1026588
TGACAGTCTCGCTCCAGTATTCAAATTGACCAAGA
>1386796
TGGACTTTTTCAGGCAAATAAACGCCGGCAAGAAC
>840563
TAATCTTGCCCTTGAGCGCTAAATCCGAACATGTA
>138230
GATCTTGCATTTGGATATAGCTGCATGAAAACGAC
>469352
GTCTTCTTGCATATTCTAGTTTTTTATGCCATTTA
>370748
GTCCTCTTGCATACATTCATTCCCCATCCCGTATG
>1265784
GGTGCAAACCAAATTAAGTACTTTATGCAAGAGCG
>1321615
AATCTTGAGAATGTGGATACAAAGCAGATACATGG
>599899
AACAAGGAAGTCACAAAACGGCCAGTCAAGAATTG
>1307791
GAATCTTGACTATGCAAATACGGAAGAGCACACGT
>1097884
ATCTTGACTATAGGATTGAGAATTCCATTTGCATG
>1480266
GACGTGTGCTCTTCCGAACGTAAAACGTCAAGACA
>521868
AGGAAAATTAGGGGCTGCAATTCGGCGGTCAAGAG
>1523167
TCTTGACAAAAAAAACAAATGCTGCGATTTTCCTA
>157720
CTTCAATTACTGACCATTTTTGCATTCAAGAGTAG
>815160
ACGACGCTCTTCCGATCTGTTCGATGATTCAAGAC
>1040656
ACTCTTGAATATAGATGCATGCAAATAGTGAAGGC
>1381017
AGTCTTAGTCATGGGCACTAATTTGCCTTCGAGGG
>50215
CCTCTTAGTCAATGTAAATGGAGATTAAGTAAGCA
>1358817
TGCGAGGAAGATTCCTAGAAACAATTTGACTAAGA
>53559
GACGTGTGCTCTTCCGATCTTTTTTGACTAAGAAA
>1547530
TCTTAGTATTTCTACCTTTACATATTACGATTTGT
>1597349
TCTGGCGGGGGCGTCAGGAACAGGTAATACTAAGA
>434177
GTACCAACTTATGAAAATTTGCATACTAAGAAGAT
>674803
TCTTAGGTCTACGTTCAATAACCTCTTTCCGTAGG
>1000489
ATTAAGCGTTCAGCATTTGCATGGAGAAGAGTAGA
>410831
TATCTACTCTGTATTTGTATATTGCATTTAGATTT
>1276982
GGGTCTACTCTAGGAAGTCCCTTACCGTTAATGGA
>1454559
AGCTCTACTCGTAAGTTCAAATTGGCGATTATTCA
>1458631
GGTTCTACCTGATTATGCAAAGCGATTGTCTTAGA
>1100458
AGTTCTCAGGTTATTTGCGTGTAGAGGTAGATGTA
>803968
ACCTTCGTGTACGGCATGAATAGACCCGTCATGTC
>838254
TCGTGTAAGATTTGAACTCCAATGCAAAGTAGTTA
>1134393
TCGTGGAGACTTATTTCACATTCAAAACAGCTTGC
>10048
TTATCGTGGAATTTGTTTAAAACGCAAAATTCGGC
>122919
CGGTCGTCCTTTGTTAAGCAAATCGAAGCGGCTTT
>1218519
ATCGTCCTGCTATCATTTAGGAATCCACGTGACTG
>1111607
TTACGTAAATTAATGCAAATCTCCGGGCAGGACGA
>1096452
TCGGTATAGGGTGTCAGGTAAATGGGGTTTATGCA
>113499
TGTATCGGGGCGATTTTTGCATCTCGATGTCTTTG
>342012
AAATCGGCGGCATGCAAATACTAGGGTACGATGTA
>309817
ACCATCGGATGCAAATTTGCTGTAATGGGTACTGT
>1006309
GTCGGAGTTATATTTGCGTATGTTATAATTATAAT
>1321544
ACGACGCTCTTCGGATCCACGACGCTCTTCCGATC
>176118
TGACGTGTGCTCTTCCGATCACGACGCTCTTCCGA
>1036553
AACGTGTGCTCTTCCGATCACGACGCTCTTCCGAT
>1062839
ACGTGTGCTCTTCCGATCACGACGCTCTTCCGATC
>390101
CGGAGCCTTTTGGTTAGGAGGCAAAAAAAAAGTAG
>106393
ACATTTTTTTTGGCTGTTACCCTTTGACATTTTAA
>1204781
ATTTCGAAATCTGGCAAATGGATAGGCAAAAAAAA
>1563185
ATTTTTTTTGTATTGAAACTGTATTTGCATGCGCG
>341632
TGGTTTTTTTTGGTGAGTAATTTTGCCTACTACAC
>1028366
CGTTTTTTTGGGGATTGATGCTAATTTGGTTAATC
>177805
AAATTATTAAGTACAATAAACACGCAAAAAAATTC
>1017807
TCTGCATCAGGGTCGCGGTTATGCAAAAAAATGGG
>1043682
TTTTTTTGGCTGATCTGAAGATTTGTGTAATAGAC
>713733
CGTGTTTTTGACTAGCGCTAACAAAATCCAAAAAA
>247347
TGTCGGCCATTGGGGTTTGCATAACGTCCAAAAAA
>259982
GGATAAAAATGCGAAAAAGGTCAAAAGCAAAAAAG
>1590822
AATTTTTTTGCTTTTACAGTTCTCCAGCATTGTCT
>154737
GGGCAAACAAAAAGAATGTAACAAGCAAAAAATTA
>714055
CTGCTCCTCTGCCTTCCACTTACAAGCAAAAAAAA
>901793
TTTTTTGCTTGGAACAGTAGGTTAGTGATTTACAC
>1021722
TACTTTTTTGCTTGCCTATTCAAATCAGAACAGGA
>547170
AGTTTTTTTGCATTGGCCGTAATGGAATGTGTCAT
>44811
TGAGGAGGTTCGCTAGTAGAGAATGCAAAAAAATT
>156620
GGCATTCACGTTCGGCTAATTAATGCAAAAAATGG
>1200843
TTTTTTGCATTAACCGAGGTGTATTTGGTTACCGC
>218850
TTTTTTGCATTAACCGAGGTGTATTTGATTACCGC
>5058
TTTTTTTTGCATGGTGGATTCGTGGAGGCGCGTGC
>698390
TAATGCTAGGTTCGTCAAGCCATGCAAAAAAGCAT
>422582
CGTGACGTGTTACGATTACCTCTCCATGCAAAAAA
>1596430
ACCCTTTTGATTCAGGAGTAGCAGATGCAAAAAAG
>1507114
TTTTTTGCATCTCTAAAAGATTATCCTGTGCTCCC
>1217858
AGTTTTTTGCATAGTTGCTTTGTTTATGCTTCTTC
>1105053
ATCACTGTTTAGAGCGCACCCCGTCAAAAAATGCA
>100543
TGCCTAAGGGTCGGAATTTGACTAACGAAAAAATC
>1385845
GGCGTAGGAGGGCGTTTGTATATAGGAAAAAAGCG
>20792
CGTTTTTTCCTACAAGAATAATGTATATGCATTTG
>1060822
CATATAGTGTATAGGGAAATCAGACGGAAAAAATC
>869242
GTTTTTTCCCTTTGAGACATGGAGGATTTAAACAA
>615740
TATTTCTATTTAGTCAAATTTCCAAGGGAAAAAAG
>358264
TATGAATAGGAAAGGAAAACCAGGGAAAAAATGCA
>297362
ACGACGCTCTTCCGATCTATAGTCTGGAAAAAAAT
>943488
TGTTAGGCCGGTAAAAGGTCTTTGGAAAAAATGCC
>17385
AAATGGAGTTGGTGCTAACCATAAATGAAAAAATG
>173828
AAGTAGGGCGGTGCATATATAAACATGAAAAAATA
>1015088
CTTTTTTCATATCACACGCAAATTATTCATCGTCC
>805485
TTTTTTACAACAGAGAGAATTTGGTAAGTGACGTA
>1598609
TAAAAATCAATCGGAGGTAGTTTGTAAAAAATGCA
>1528292
GGTTTTTGTTATGCATTTTATTCATGTAGGAATGA
>1198828
TTTTTGTTATCCGATAATGCAAATCAGCTTGTGTA
>1597236
ACCGGCGCCTCACGACTTTTACTAACAAAAACCAG
>1122860
CTTTTTTGTTACGGAGCCCTTCATCTTTAATGCAA
>1535459
ATATTTTTGTGGCAAGAAATCGTTGTACGTTATGC
>253610
ATTTTTGTGCCATGACACTATCTTTGAATAGAGGG
>1396614
AGGTTTTTGTGATCATGACGGATTCAAATGGTAGT
>1313354
AGGTTTTTGTGAGTTGAGTATAATAGGCAAATGTG
>1134208
TTTTTGTCATCCGATAATGCAAATCAGCTTGTGTA
>1461360
TTTTTGCGTAGTGACTCAACCTTGACTAGATTTAG
>1168077
GGTTTTTGCGTAATCGTCGATTAATTTATCGGTAG
>1391973
TTTACTATTTGAACCGCGGCAAATGCAAAAACTTA
>18605
TTTTTGCATTTCCATACCTGCATGGCTCCAGCTGG
>297560
GATAGCAGACAAACTCTCTTGAAATGCAAAAACAG
>1336415
TGGCCCTCCCCAATCATTTGAAATGCAAAAACAGA
>244546
ATCATTTTTGCATTTAGGGATAATTTTCGTTCGCG
>1022271
TTTTTGCATTTACTGCATCCTGAATGGAAATAGAG
>439876
GATTTTTGCATTGTCGAAATTGAACCGATCCGTTG
>1140263
TTTTTGCATTGGGCAGGCACACAAACGAGCCTTAC
>1012006
TCCCTTTATATGCTTGATCATCCCAATGCAAAAAG
>1360512
GTTTTTGCATTGGCGGGCGATCTTCGTGAATATTT
>272712
ACCCGAGAAAGCCAAGGTTTGCCATGCAAAAAGCG
>47029
ATTTTTGCATGGAGGGGAGGAGATTTGCGTGACAA
>1216834
CGAAGGTAAAGGCGTTTCCAAAGGCATGCAAAAAC
>1288069
CAGTTTTTGCATAGCGAGCTCGCATGAATTTTCAC
>1341614
GCTGAATTGTCGAGGGACTTCTATGCAAAAAGGTG
>636494
CTTTTTGCATACGTGGACTTCGTCTCAAGTACGCT
>314899
ATTTTTGCATACGTCATCACTGCAGAACAAAGGTT
>364531
CTTTTTGCATACCAAATTTTATAAATCTTCGGGCT
>117439
CTTTTTGCATACCAAATTTTATAAATCTCCGGCCG
>1000633
TATGGATAACGGTACGGCATATGTATGCAAAAACT
>1361215
TTACTTTTGGCGCCAGGGTTTACATATTTTTTGAA
>909589
GATTTTTGGCGCACAGATTATGGGCGAAGAATTAC
>795903
CTTTTGGCGATCCATTTAATATATGCAAATAATGC
>1149952
GGATTTTGGCGATCCATGGCTTGTCTCTCTATGCA
>744999
GCTTTTGGCCTTCAAGTAATATATTTCCTTAATTT
>835279
TTATTTTGGATAAATTCAACGTGTATTTAAATATG
>233114
TGCAAAGCAGTAACTATCTGGTACTCCAAAATTTG
>566716
AATTAGATTTGGAGCGGCGGGAGAAGCAAAAACAT
>1180596
TGTTTTGCTTCAAGTGGCAAATTATAGGTGCTGTG
>638500
GGTGTGAGCAAAAGAGTACCGATTAAGCAAAACGT
>1100339
TTTTGCTTAAGGATTTGTTAATCGGATGGAATACG
>628802
CCCCACCGGTTGGAATGCAAATGTTAAGCAAAATT
>1436514
GGTTTTGCTTAAAGGTAAAAGTTGAATGGTTCGAA
>401114
CTTCACTGCGTACAAATTTTGCATACACAGCAAAA
>866750
GAGTTTTGCTCAGCACATGCGATTTGCGTGCTTAT
>794198
TATTTTGCTATGCTCATTACCAGTGCACCCGAACG
>1149913
AGTGATGCTACTGTAGTTTTGCATAGCAAAAAGGG
>278741
GGTTTTGCGTTGAAAGCACGTAAGGGATTTAAAGC
>1531905
TTTTGCGTTCGGCTCCAGATATGCAAGTTTATCAT
>1012894
ATTTTGCGTTCCGGTAACAACTAAGGGAAATTGGC
>280460
CGTTTTTGCGTTAGTGTATACTTAGGGAAATGGTT
>225205
TGTTTTGCGTTAGTCAAAACATAAACGAAGCCGCT
>198962
TTTTGCGTCTAACTTTCGGCCCCTCTTTTTGTTTA
>1460856
ATTTTTGCGTATAACGTTCGTTTGTTAACGTAATC
>42094
AAATTTTTGCGTAGGGGGTAGTCATATTTTAATAC
>1477998
TTTTGCGTAGGGACCCAGTGGGCTTTTTCCTATTG
>346682
GGAGATTTTAAATATAGCAAGGCTATCGCAAAATT
>1590719
AACTGCAAAAACGAGTTGATCTATCGCAAAATTCA
>1529567
TCCATGCAAAACAACAGCGGTTATCGCAAAAGTAG
>1145774
GATACATGGAACGATGCAAAATTAGGCAAAATCCA
>1343260
GGTTTTGCCTAATGTGCGTGTATTTGCGATATGAT
>25872
GAATTGATAACGGTGAACGAACGGAGGGCAAAACC
>60516
TTGCTTTTGCCCTACTGAATGCAAATCATGATTAC
>1209213
ACTTTGCAAACAAGGGTAATTTGAACGGGCAAAAG
>1156303
CGTAGTAATTTGGTTAATCGGCCGGGCAAAATGAT
>245173
ACTTTTGCATTTGAGATCGAGATGCAAATGGTAAT
>392475
ATTGTAGGATATGTAATCGTCAAATGCAAAAACAC
>1321658
GTTACAATAGAATTCCTATGTCAAATGCAAAACCT
>1391332
TTCGTTTTGCATTTCTTACTGCGTCGATTGGTACA
>1186555
GTTTTGCATTTCTATTGGCTAGTCATTTGTACGTC
>160183
TATGGCGTGTGTTATTCAGCCTTAATGCAAAACAC
>1198493
AAAATGGATGCTTTAATTAGTTTTAATGCAAAAAG
>1419453
AGAAAAAGGGGGATGAGAATGGCGAACATGCAAAA
>1578696
TTTTGCATGTTATCTCTAATTTGCATCTCCCTTGC
>1247872
TGCTTTTTGCATGTTAGTTAAGCAGGCCGATCAGC
>231195
TTTTTGCATGTGGACCATTTGCGGGGCTCTTATGA
>1562312
AGTTTTGCATGTGCTCACCATTTGTCGTACTCCGA
>1069262
ATTTACTGAGTAGCATCCTAGCACATGCAAAAAGG
>1293101
TTTGTTTTGCATGACACAGTGTATTTGTCTTCTAC
>241663
TATTTTGCATCTTTCAATTAGCAGGATGTTACGAA
>584309
TTCCGTGACGAGCTACCGAATATAGATGCAAAATG
>1029421
TTTTGCATCTAGGGTGTAAATACTTATGGATTTCC
>203866
ACAAACGATATCCTGTTCTAAACGATGCAAAATCC
>1435011
AGTTTTGCATCGTGCTGTGATCTTGGAAATTTAGT
>361609
ATGTTTTGCATCATTAGATAGTTAAATCACGCCTG
>513573
CTTTTGCATCATGCAATGTCAGCTTTTTAAGAGGG
>115242
AACGTTTTGCATCATATTTGCTCCATGTCGGGGAG
>737175
TAATTGGCCTGTAAAATATGTCTATGCAAAAATTA
>1013603
TAATTGGCCTGTAAAATATGTCTATGCAAAATTGC
>1131064
GATTTTTAATTGCGTATGCAAAACCGAGGTAAGCG
>1509004
ATTTGTTTTACCTTTTTGCATAGTCACTTCGTGTC
>1126430
TTTGTTTTACAGGGTTTAGGACAGTTTGTATATCC
>589017
TTTGTTTTAATGAAGGCAGGTCTGTTATTTGCCTT
>1007093
GCGTCGATTTGCGTATTCAAGGCTATTAAAACAAA
>794234
CATTTGGTTAGCCTTCCGTGTCAGATTTGCATTTT
>1007288
TCTACCGGTTTAGGGAAAAGTGCTAACCAAATTCA
>1064162
TAATTTGGTCGTTTTGACAAATTTGCCTACAGCCG
>1300205
TCAAGTCAATCTAGATCCATTGAGGGTACGCAAAT
>1282656
AAATTTGCGTACCCAGAGTAACCGTGATACGAGCT
>1255915
GTTTGCGCAGTAAAAAGAGGTTGGGATAATAGGCA
>793009
CGTTTGCGCAGATTGTTTAGTTCGTTGACAAGGCA
>1120325
TGGAGAAGTATAGTGGATTTGCATCTGCGCAAAAC
>1018383
CATTTTGCGCAGATAGTTAGGCAAATCTCATTCGG
>828261
GACGTGTGCTGAACTTGCATTCAAGATTAGGCAAA
>830517
TAATTTGCCTAATCACCTTGTATCACCACATGCCA
>1445551
TTGCGGGAGTCAAAAAGGGTGATTAGGCAAACATG
>475253
TCGTTTACATAAGCACATCGATCCTCACGGCAAAA
>17261
GTCAACAGATAATATGGAAAGCTTGACGGCAAATT
>1182265
TTTGCCGTAGAATTTAGTTTAATGATATAATTGGA
>659299
ATTTGCCGTACGACGTCTTCCGATCTTTGCGTCCC
>517869
TTTTGCCGTACGACAAGCTGAATAAATGGTATGCA
>124562
CGGATTTGCCCTCGGTGATGAAGCATGATTTCCAT
>187309
GAATTTGCCCATATGTAAATACTCCCGATCCGGGG
>296067
GAACTAATTTACCTGCACCGGACTGGGCAAAGGCG
>1059451
GTTTTGCCCAGTATTTACATTACCCTAAAACCAAT
>430434
ACTTTGCCCAGGTCTAATGGAGACACAATTATGCA
>131577
ATTTGCCACAGAGTAGGTTTGTAAACAAAGTGGTT
>310997
ATTTGCATTTGGCGAGGGGTTAAATTAGCCGCCAC
>101875
TTTTGCATTTCGCATTTGAATCGGAGTGGTGTTGA
>551174
GGGTCGAATATTTGTAGAATGAAACGAATGCAAAC
>1491161
CATTAACGAAATACGAACCGACGGAATGCAAACGG
>1315652
AGATCCTGAGGGGGTTAGCTCGACGGAATGCAAAT
>312461
CTTTGCATTCCGGGGATTAGTCTGAATAATAACTG
>678564
CGTTTGCATTCATGTCAGCGATCTTCCAGGTAAAG
>551229
ATTCCCATATCGAGCCGACCATGAATGCAAATGTG
>1005392
TATTTGCATTCATCCCGCTTCAGACAAATCCGGGT
>1030800
AATTTGCATTAGCACGTATTAGTGAGTGGGGAGGT
>1042888
AGTTTGCATGTTATGAGGTAGGCGCTGAGATTTTG
>309242
CATTTGTGAGACCGTTACGAAAGAGATGCAAACAA
>1468963
GATTTGCATCTCTTTATGTTGCCGTTTCCATGTAG
>228564
TAATGTATCGTATCATTTGTGCAGAGATGCAAACG
>1036242
TTTGCATCTCTGAAGGAGCATTTAATTTACATGGA
>1232929
GAGGCGTTACGTTGGGGTGCCCTCGCGATGCAAAT
>1039133
ATCCAGGGCTTTGTCACTCACAGGGATGCAAATGG
>1216830
TTTTGCATCCCTGCTGGTTTGCTTTACATCCTTAG
>1555565
CGCACCTTATTATGCGGTCTGGGTGATGCAAATGG
>1220115
AATTTGCATCACATTTCACGAGGCTGTGGGAAGAG
>733900
TTTTGCATATTCAGTGTTTTGAAGACATATCTGGG
>674719
ACGACGCTCTTCCGATCTCGCTGAATATGCAAAGT
>1524227
ATAGATTGTTACTTGCGAATGTGAATATGCAAACC
>1296405
AAATGAAAAAAGACACGCTTGAATATGCAAATCGG
>24457
CACAAAATGTTTGGGGGACGTTAGGATATGCAAAT
>587132
TTTTGCATATATTAATAAGACATATCGTAGCACGC
>1465830
GGAATAATAGATGGTCGTCTGACATATATGCAAAA
>1311161
GCTTTTGCATATAGACGCTTGACCACTTTGCTCTT
>1311654
TATTTGCATATACTTGGTGAGGAAAATGACCACCG
>1087745
GATTTGCATATACTTCCTTCTCAACGTAAATTCTG
>1163763
ATTTTCGTATTTCCGGACTAGGCCTCTATGCAAAA
>1104009
GAGCCCATTTGAGTAAACCTGCTTCGTATGCAAAC
>1014541
TTTGCATACGAAAAGAAGCATGTAGCATAAAGGTG
>1122011
ACTGACGAATTTAGTTGTAGGCGGCCTTATGCAAA
>1556407
GTCTACGGGCTCTTTACTCCTTCGCGTTATGCAAA
>1561369
ATTTTGCATAACACGGATCGACTCGTTTATTTACG
>1007884
TTTTGCATAACACCGCCGAAAGATTTTATATTCCA
>252418
TGCAAAAACATCGTAAGAGATGACTTGAATAAAAC
>1474899
TGGTTTTGCATATCAAGACGGCGGTTGAATAAACG
>1522091
TATTAACATACCAATGCCTTTAATTTGAATAAAGC
>148435
AGGCCAATGGAATTTAAGGTTCATTTGAATAAATT
>238281
TGTTTTATGGTGAGCAGCAAGTTGCGTGATATGTA
>1473881
GTTTATGGTGACTCTAGTCAGGTGAGCGATATGCA
>1373657
TTTTTATGGTATCAACTGGATGTGCAAATTATGGT
>342474
AATTTATGCAGGGGGCATCTCGGTGAGATCACGCA
>1161579
TTTATGCAGCCTATATGCATAAGATGTAAATTACT
>834942
TTTTATGCAAAAGCCCAGGATTTGCCTTTACCCCA
>1492156
CAATACGGGGTAGTCAAATTCAGTGAAAATTAAAG
>1064071
GCTTTAATTTGGAACGGCAATAGGCAAATTCCTGT
>591867
GTTTTAATTTGCTACAGACGTCGTACTTGTGAAAG
>137668
TAACTAGGTAAAATATCCTGGAGGCAAATTAAACG
>491906
TTTTAATTTGCATGGATTTGTTATCCGGTTAACGA
>862161
GATTTAATTAAAGGCGGTTTAGCACTTAGATGCAA
>1424273
AATTTAATGTTGCATATAGTTCGATCTTGCATTTG
>1043252
AGGCGTCTATTCAACAGTGGTGAACATTAAATGCA
>599350
GGCGTCGAGTACATCTTGGTGCAAATTTAAATGGA
>1118694
GATCTTTAAATTTGCACAGGGTCGTCGGTGGCAAT
>522575
AGACACCGGGTGATTATTTGCATGCACATTTAAAT
>623585
ATTTAAATGTGAGTGGACATACCGCGGCATATTTG
>1430720
TTTAAATGTCTTGAGGTTTACTAGAATTTTACTGG
>1004874
TTTAAATGTCCATCGGTCCGGTCGTATTCATTTGC
>786514
CGTTTTTAAATGGTATTTGCTGCCTGGAAAATGCA
>172934
GATTTAAATGGGTAAAAATAGTAAAAGTAAAACTG
>819619
GGAGAGAAATTTCGGATTATTCGCCATTTAAAGTT
>861512
CATTTAAATGCGTTTAGAGATAGATCGCCTGCGGC
>1059643
TTCCATCTCTGCATTGGTTTTAGGCGCATTTAAAT
>842790
GGTTTAAATGCCGGAAGGGATTTTGCGTAGAAGTG
>1217321
CTTTCTGTTTGCCTAGATGGACATGCATTTAAATT
>1471653
ATGCAAATTTTTTCCAACGACTTAATCATTTAAAG
>1470042
GGATTTGTCTATATAAGCAAAACAGGGGAGGATCG
>502867
GATTTGTCTATAGATGATTACTATTCGATCTCGTA
>1450693
CTTGTCTATACGCGATTCCAATGTGATTTGCATCC
>1197602
CATTTAGCAGTAATGGGCTTAACACTAGACAAAAA
>1401614
TTTTGTCTAGTAGGCTTTCCGTTCTCGATTATACA
>1067845
TATTTGTCTAGGGGAAAAATGCAAAAGCGTCCTAA
>222799
TTTTGTATGTAAAACAAATCCAAGGGTGTGAATGG
>103672
ATTGTATGCAAAGTTATGAATTGGCCCCGTTTTCA
>1053234
TGGCGAAACCCCATCTCTGCTAAAATTACAAAAAT
>911867
TTGTAATTTGTTTAGGTTCGCCGTGCATGCTGCTA
>874712
GTTATTGTAATTTGTTGGCTGGCGTGCAAATAAGG
>57948
TTTGTAATTTGATTAAGGAAACCCTGGGATAATAG
>877140
TGATTGTAATTTGAATTTTGCGAGAGTGAGCCGTG
>1579700
ATTGTAATTTGAACCAAGGTCCTCATGATTAGGGA
>418051
TACCAGTAACATTTGCATTGGGGTGGAAATTACAA
>560269
CTTGGTAGTAAAGGTCACTTTTAATTTGTTTCTGA
>1018635
GAATTGGTAGGTTTTTGAATGGAACAATATTTGCG
>626279
TGTTTGGGGTAGGTGTCCAGATTTGCATATATCGT
>1069878
TTAAGCATAACGTCTGCATGCAAATTACCCCAAGG
>820181
TATCATATCAGATTTGCGTATCGGCCGATCCAAAG
>1231083
GTTGGAGTTGCAAATATACTGCCGTGGAGGAAATA
>796193
GACGTGTGCTCTTCCGATTCAAATCAACTCCAAAA
>192544
CGTTAGGTACGAATATTCCAGAGAACTCCAAAGCA
>979507
GTTGGAGTTATGAGGGACAGATCAAAGGTGATAAG
>92669
ACTTGGAGTTAATTTGCCTTTTGGTAAGTTAATGC
>1039076
CGTTGGAGTTAAATGAACCAATTTGCATTGCACTT
>293551
CTATTTGCATTTTGTTAGTTTTCGTACACTAGCAA
>1124768
TTGCTTGCTAGGTCATTTGCCTATTTTTTCCTTGC
>986060
GAGGGCTTGTAAATCTGAAATTTGTGACGCAAATC
>196265
ACATTAAAAGAATACAACATGGCATCAATACGCAA
>1296842
TTTTTGCGTATTCTGAGATGAACCGCGATTCATGC
>1360192
CTATTTGCGTATTCCAGTATTCGGGATATCGGTTT
>105378
GTTTTGCGTATTCAGTCAGGTGTCGTATTTTTCTC
>1221332
ACATTTGCGATCTGTTTTCGCTCTTAATCTATTTG
>546505
ATTTGCGATCGTTTTGGATAGGGGATCATTCAGAT
>1172113
TTGCGATCGCGAAACTCGCTTTGCTTTTCACTGTG
>234030
GATAATTCGTAAAGTGCTATGCAAATATCGCAACG
>545402
TTGCGACTGTAGATCATCCCCCTAGATGTACTTTG
>449803
GACTGAATTGGCATAAGCAAATCAGAACGTCGCAA
>1556542
GTTTGCTATCACAGCAGTTGCAAATTCGCAATATG
>625063
CTTGCGAATTTGATTGAGGAAATTATTAAATTGCG
>1269704
TGGAGTCTCTCGAGTGTTGTCAAATTCGCAACGGG
>1124164
TTTGCGAATTCCAAATTTGCCTGGGGCAGATAGGT
>879773
TTTTGCCTTTGCTATTCGAGCGACTAAATTTGACG
>1016912
CCCTTCGAATGAGTAAGAGTGTCAAAGGCAAATTT
>1126544
GTTTTGCCTTTCTGGTTCTGCGTATTAGCATGCAT
>476940
TATTTGCCTTTCTCCCAAAGCTCAGCGTAGGTGTA
>1369315
GAATTTGCCTTTCTAATCCGATGTCTAGTCAATGG
>259377
GGGAGGCAAATGATGCTATCTGCGGCTGAGGCAAA
>1365074
AGTAGTGGATGCAAAAGATGTTCAAGTGAGGCAAG
>1501717
GGCGAAAGGTGAGAATATTTGAAGTTGAGGCAAAT
>976842
TTTGCCTATTTGCTACAATCTCAGTTCTCTTCGCA
>979988
TGTTTGCCTATTTGCCCGAGTTATTTATTATATTC
>184075
GAGTGCTCCTAGTGGATATGCAAATAGGCAACGTC
>730771
CGTTGCCTATTTCTGACTCGAAAAGTTTGAATACG
>1320372
AGGAAAGGCAAATCAGAGGTAACCGAAATAGGCAA
>1322388
TTGCCTATTTCATAGTATTTGCGTACCCGTCCTTC
>96894
TAATTTGCCTATTTCAGCATCATCATGTGGCCGTC
>438097
GTTGCATCCACGAGTGTCGAAAGTGAAATAGGCAA
>1008907
TTGCCTATTTCAAAGTATTTGCGTACCCGTCCTTC
>1312512
CTTTGCATATAGTCGAAGGAGATTTAAATGTGTGA
>1345108
ATTTTGCATATACGACGCATATTCTCAGAAAGAAT
>1010877
CATTTGCATAGTTAGGAGAACCTGGGAATGTTACA
>980380
GTTTGAGGGCCTAGGTTGCCAATTAGCGGTAGTAC
>1397528
GACGTGTGCTCTTCCGACTGTAGTGCCCTCAATCC
>277702
AGACGAGGGTTTTTTTGACTATGTATCCCTCAAAG
>503128
GTTTGAGGCTTTGCAGATTGCCACGAGTATTTTTG
>1299331
ATTGAGGCTCGTTTGTTTGGGGATCCTGATATTTG
>770980
TATTTGACTTCAATCAAGGTGGCAAAGCAGGGGCC
>1000718
CTGCTGTGCAAATTTACTCCCCATAAGTCAAACGG
>1399867
CATGCTAGTCAAAAGAATAGATTCCAGTCAAAACG
>1187359
TATTTGACTGGAAGCGGCTGCGATAATAATACGTG
>1386417
AAGATAGATATTCAAAGTAGGCCAGCAGTCAATTC
>1497063
ATTTGACTGCTGAGCGTACTCTTCAAATCCTGCTC
>579359
CGGGTTGACTGCTATGCAAAATGATCATTGTGCGG
>1017710
GATTTGACTGCTATAGAATGGATGGACGATGAATA
>100504
TTGACTGCGGCTTTACATATAGGTTTCGAACTTGC
>1173376
ATTTGAAACACTATCTTTGCATAAGAATATGTTGA
>113009
GATTCTTATTATTATGCAAATATCTAACGTGTTCT
>1248350
CTCGTTCTCTATGTTATGCAAAAAGTCTTTATGGT
>1598783
TATGAAATGTAGCCAATTTGCTTACATAGAGAATG
>1083896
TTTCTCGCGTGGAGGACAAAGATTTTTGCATGTTC
>749077
CTGCATAGACAATATGCTAGGCAAATCCGCGAGAA
>212565
GATTCTCGCGATTGTAATAAGTCAAAACACTTCTT
>886934
CCATTCTCGCGATGCAAATATCTGCGCCATTTCTT
>101485
TTGTTTCTCGCGAGATATTTGCAAAGAGTCACACG
>742375
GGACGTGTGCTCTTCCGATTAGCAGTCGCGAGAAG
>112400
GATTCTCGCGAATAAAATAGCCAGATGCAAATCTA
>847833
TTCTCGCATATCATGGGAAATCATGGAAATTTGAT
>464645
GACGTGTGCTCTTCCGATTTGACTCTGCGAGAATA
>1153538
ATTCTCCTACCGGGCGGACCTACGACGCTCTTTCC
>624953
TTCTCCTACATTTGCCTTCTGTGAGGATTATGGTA
>1310965
CAAGGCAATCGAAATGCAAATAAACGGAGAAGGAG
>704092
AACGCGGGATTTAGAGGTCATTAACGGAGAATGCA
>1149009
TTTCTCCGTGCGGGGTGTTTGCATACCAAAAGTGC
>1381635
TTGTTCTCCACTGTCTGCTTTCCCTAACAAACGTC
>125816
TGTCCAGCTGAAGACTTGGTGCTAGTGGAGAACAA
>1155731
ATAATTTGTATATGCAAAGCGGTGTGGAGAACGCA
>1173007
GCTTCTATATCTTATAGTAGCACAAATGGGGATGC
>1576491
TATTCTATATCCTGATGGATTTGCACGTCTGTGCA
>388124
ATTTGGTTAGGCAAAGTTTTGGTGTTATATAGAAG
>653786
GCATTCTATAGGTGTTTTAATTTGAGGCAAATCCG
>1249003
TGTTCTATAGGCGGTAAGCAAATGAATTACTGCAC
>318109
CTCCCCAACGTGATCCGGGCCTTATTTGACTAGAA
>1593186
AATTTCCATATTGAAGAAAAGACTACTAGAATGAT
>426014
ACATTCTAGGGGTGGGGGTAGTGTCTGTCTGATGG
>1324411
TCGTCATAATGATATGCAAAATCGCCCTAGAAGAT
>743702
TTCTAGGCACGGTCAGTCAAATCAGAACGTACGCA
>1060742
ATCCTTCTACTTTGCACACCCCACACGCCTCGGTC
>199554
GGATTTCCTTTTCGCTAATGATAATTTGATTGTCG
>494221
TTCCTTTTAAATAGGTTTACCTAGCGTTTGTTTAT
>1073630
GTGATAAACGAATTATGCAAACAGCAACAAAGGAA
>1027301
AATAAATGCAAAAAAGGAGGGGAGTAACAAAGGAA
>460874
CCCCTCCCACATTTGACTCTCAGCCCTGAAGGAAG
>129571
CTAAGCCGAGATTGACATGTAAATACGTGAAGGAA
>1083697
CGCCTCCAAGTTGTTTTGAATATTTGAAGGAATGG
>420235
GTTCCTCCCAAATCTTCCAATAAGTATTTGCATGG
>1252341
TATTCCTCCAGCTGAACGTCATCACCATAAATTTG
>38441
TATTCCTCCACAGTGAAACATCTATAGGCAAATGC
>491497
TCGGGCTTGTTGGATTTTCATCTTGGAGGAATGCA
>1595966
CGTATGAAAATTCGATTGGGGAGCATGAGGAAAAT
>982356
TTCCTCAGAAGTGCTGGAGAAATGTAAATTCACGC
>669775
CAGAGAGGGCTGGAAATGCAAACTTGTGAGGAAGG
>888607
NTTCCTCAATTTGCATCGAAGACACTTTGTATCAG
>1078522
AATATATGAGACGGATGCAAAACAACTTTGAATAG
>1026835
TATTCAAAGTAGAGTAATCTGGTGGCAAACATGTT
>1222531
CATGGGAATTTGCATGTCCGGATCCCTTTGAATGC
>1060278
GTTATGTCTTTAAGTATTGGGTTTTTGCATAGTCT
>1052903
TTGATTATGGAATTGGCCGTGGCTTGGGATATGTA
>1050108
TTATGCAAATGAGTTGAGCTAGTACTAGGATAATC
>1143065
GGATTATGCAAACTACGGAGTCTCACCAGCGGCGG
>1360135
ACTTTGCCGAGATAGGAGCGAGTTTTGCATAAATA
>1341599
AGCATTATGACCACCAGAAAAACATTTGCATAAGC
>78841
TACATAAGGGTCCTGGGGTAGTAAAAGATAATGCA
>530812
GACGCGCACCCCTTTTGTTTTGCATACAAAGATAA
>1324544
TCGATATTTGCATCAGTAAGGCGGGAAAGATAAGG
>86308
ACGTTATCTTGTCTAAACGCAAAAAAATGTATTTT
>503500
TATTTATCTGCAGATGCCTTATGCAAGGACACGCA
>414903
ATTATCTCTTTTCTCATTAACATTATAATATGCGA
>993391
TGAATAACAAATCAGGGCGTGTGTAGAGATAATTG
>1416331
GGGCTTATCTCGGGACTAACGCTATATTTGCATAT
>360740
TACGTACGATGCATAGTACGGGTTTTCGATAAACA
>830385
GTGCAAAGGCGATTCGAGATTTGCAAGGATAATGG
>1004592
CACGATCAAGTCTCGGTTTTGCATAAGGATAATAG
>249854
GGACCGAATGTGGTTTTTCAGACGTAGGTAAAGTA
>916043
CCTTACCTACGGAATTATAATCCTGTGCAAATGCA
>1483574
GGTACGAGCTATGTAAATATATCGTAGGTAAAGTC
>1346355
ATGTAAAACTGCTTGGTCTCTCACGGTAGGTAAAG
>127177
TTACCTACCCCGGTGCTTATGTAAAGTGATATCCG
>1214420
ATTGTACCGCGCAGTAACATTTGTCCATGGGGTAA
>1556835
AATCCATTTTTTGCATTACAATACTGGGGTAACCA
>1226191
TAATTACCCCAGATAGCATCATCATGACTTTGCGT
>343887
GGCAAAACAAAAATTGGGAGCAAATGGGTAATTCG
>818786
GGATAGAATTTGCATGTTTACGATATGGGTAATGT
>1167973
CCCTTACCCAGTTCCAGCTGCAGCATTACTATGCA
>1311937
CGATTTACCCACATTTGGTTCTTTCAAAAAACTGT
>117380
GATTACCCACACAACTACAACTCGTCAGCCGCTGA
>226168
CAGCGGCTGACGAGTTGTAGTTGTGTGGGTAATCA
>636332
AGTCGCATATTAGGTTTTTACATGTTCAACAACGC
>1073193
TCTATAGGGTGCTGTTTAAATATTCAAAGAACACG
>1177887
AGTACTAGGGAAATAGAATATTCAAAGAACAACTT
>1136579
ATTGTTCTTGCCCGGACCCGTCAATGCATTTGACT
>554670
TGTTCTGTTTGCATAGAGAAAAACATGCGATTATC
>291259
TACCGGTAATTAGAAAGGAACAGAACAGAACAGGA
>794554
TGTTCTGTGTTCCGGGAATTTGGGTATTCTCAATT
>227177
GTGTTCGTTTAATTTGTTAATTTCTAATTGTAAAA
>909918
ATAAGTTCTCTCGGTAAGCATGCAACGAACAAGCA
>1056664
GGACATTTTGCATATAAAAGAAGAACGAACAGAAT
>1401490
AGTGGATCGCCTCAAGCAGGGTTAAGAACGAACAA
>176593
CATGCAAATACGAACGCGTCGACGCACGAACATGG
>558628
GTTTGTTCGTCTGGCTTCGAATGCAAATTATCGGC
>940963
AAATGTTCGTCGTTAGTTTGATTAAGCACGAAAGG
>897573
TGTTCGTCGCGACCAGTACTGTGGGGGGTTATAAT
>107883
TTGTGTTCGTCCGGGTTTTAATGCAAATAATCTAC
>279329
GATGTTCATTTGCATCATGTGCTGATTATAGAGGT
>1447113
AAACAAAGACTGGTAAATTCAAGAATGAACAGTAC
>1081085
ATTGCCAGATAAGATAAATGCAAATTTAATGAACA
>476641
CATTTGTTCACTTCCATGATGCAAATCATGATAAG
>1274741
TGTTCACGCGTAAGAAATTTTTGAATCCTGTTTTG
>1460995
GGCCTGTTCACGCGCGTAATGTTATGCAAATGAAT
>1257302
ATGTTCACCTCTTTCAGTTGAAGAAAGAAATTTGC
>1048271
GTGTTCAAAATTTGAATGTCAATCCTAGAAATGTA
>1235399
TTGTTATTTTTTAATGTAGGTGAGAAAGTAGTTGG
>1112814
ATGTTATTTTGCATGAACCGGACAGTGCACGTGGA
>787466
CCCGAACATCTAATTTTTACATAAACAAATAACAC
>88809
GACGTCAACGCATGGCGATTAACAAATAACAGTAT
>1192210
TGTTATTTGTATCTGGTATAACGTAGGGTTGTTTT
>633074
AGGCTGTTATTTGCGAGGGAATGATGGGATATTTC
>1562643
TGCATGCCCCACAGATTAGCAGATGCAAATAACAC
>115294
TTGTTATTTGCATATTCGTCGCGGTGCATATTTTG
>1166547
TGTTACAAAGAAAACGGCGCAACGTTACTTATGTA
>1282772
CGAAACAACTCCAGGAGCATATGCAAAATTAACAT
>1047248
CATTAGCAATTAGGCGTGATGCAAATTAACAAGAC
>1073381
GGATGTGTGTCTCAAGGGTCCAGGCAAAGTAGTAG
>1022132
ACATGTGTGTATGCAAAATTGGTGAGTCGGACTCT
>1037473
ACACTCATCACGCACTTGTTCCTCTTCCTAGCACA
>204909
AAATGTGCTACGGTAATTTCCCTACATGGACCTGG
>1527270
TGTGCTAAAACCTCTTATGGAAGTGGCGACATGCA
>60198
TCTCTGTGCGTTACTTTGTATAATATAGTTCTGAT
>1580175
AAGTATATCAATTAAGTAATGAACACGCACAGGCA
>796519
TGTGCGTGAATTTGCATTCTGTGGTCATAGGGATG
>442843
TGTGCATGATGTTATTTGAAGTTCTTCCTTATGGA
>750687
AGGATGAATATGAATAGAGCTCAGATGCACACGTC
>1300804
TGTGTGTGCATCTACATAACTGTGTGCATGATTAT
>1215066
CATGTGCATCGGAGGCGTTGAATAAGGCCTTTCAC
>808729
GGCCAGATAGTTAGACCTTTTCCGATGCACACGTC
>1478777
ATTTGCATACAGTGATTTGGTTAAGGGATGCACAC
>1508799
TGTGCATCAGGTCAGGGCTGTTTACATATCTTTGC
>1513192
GTGTGCATCAATGTACCGGGGCATAAACAAATATG
>184096
CTGGATAATTTGAGTATCTAATTACCTATGCACAT
>1230614
TCAGGGATCCTTACGGGGTGGGCTATGCACACGTC
>1442082
CACTCCGCGTTTGACTTTGAAATCTATGCACAATT
>209988
TCGCTAAGTGTGTGATATGTAAACGTATGCACACG
>654799
TGCTTAATGCCAGGGCGATACCGTATGCACACGTC
>1229804
TGTGCATACGATTGTATGCAAATCCGCGAAGTCAT
>1109831
ACTTGTGAGGCTTAATGTAAGTATGCAGATTTACT
>1112809
TGTGAGAATTTGCAACGTTAAAATAAAGAACTGAT
>1249062
TTTGCACCGACGCTTTAGTCGCTCGGAATTCACAA
>1260676
TTGCAAATTCGACGAGGACTTGCATACATTCACAT
>769821
AGTGTCTTTGTATGCAAATTAGGCGTTATAAGAGG
>204506
GCGTTTTTACTATATTGGTAATATGCAAAGACAAT
>1083806
GATAATTTGCCTTTCCGCGAAAAGGTAGACAAATG
>846867
CCTAAATTTACTTAACTGGATATGTGGGACATGCA
>1519303
CCTAAATTTACTTAACTGGATATGTGGGACATTTG
>1538520
ACGGTAGATACGGTATTTGCATAAGGGTATGGACA
>687451
CATTTGTCAGTGAAATTGCGAAGCGAGGAGAAGGT
>12207
TATGTCACTCGCAAGAAGGTTTAACGAAAAATAAT
>319898
GTATTGTCACGTCTCTTGGGTGTATGCGAATCATC
>144786
ATCGGGCTATGCAAAAAGAGGTCGTCCGTGACACA
>1475370
TTGTCAATGACGAAATGCTGGACGATTTGTTTGGT
>1368754
ATGTAAAACAGGAGGTAACGCTGTATTGACATGCT
>1219340
GTGTCAAGTAGAGAAGAATGCAAATGGTGGCGCAA
>568231
GATTTCCATATTGGCTCTGCTTGGATGCCTTGACA
>993009
TTGCATAATGGACGTTTGACTACGTTCTTGACAGC
>1191444
GGATTGTCAAATTCTGCGGCTATCGGTCTATTTGC
>1352052
CTTGTCAAATTAGGGGCAACATGGTTTTTAATAAG
>556347
TGTCAAATGTTACGCAAGTGGTAACGGGTTCTGTT
>1110042
TGTCAAATGCTGCCCCTCCGATTTGATTACCGGTA
>1055030
ACCGGTAATCAAATCGGAGGGGCAGCATTTGACAG
>306096
ATGTATTCGTAAGCATATTGTCTCCGGTATTTAAA
>1247031
ACTTGTATTCCATATGCAAACTAGTGGAAGTTTAA
>1395513
TCGCCCGTTTGTATTTGTTTATCTCGATGAATACA
>1032025
GATGTATTCAGTTGTTGCGGGCAGGTTATTATGTA
>137648
CGTGTAGAATTTGTGAGGGAAAATTTGCGTACCGG
>733890
GGCGAGGGCAGGCTGCATTTTAAGTTCTACATTTG
>1334946
GGTGTAGAAAATTTGCCGTATTGGAAACAAACTTT
>1212736
ACATGTACTTTTCCTAGAGGCTATATTTTCGAGGC
>707669
TGTACTTTGCCTTTGAAGCATTTGCCTGCGTCGGG
>1464777
GGAGGTCCGAGCCTGTGATAAATTTGCGTACATTT
>360011
TGTACGCAAATGTGCGGGATTTGAAAGGATTATAT
>1284990
GTTGTACGCAAATGAATCACAAAGCTAGGTGGGTA
>765022
GCTCGTTTTGCACTATTCCGTTTTATTTACAACGA
>177605
TATGTAAAGTTTTACGCGCCTCATGGGAATTTGTG
>1404631
GTGTAAAGTTTGGCAGTATGCAAAGGGCAGCTATA
>325134
TAAGCAAATATTGGAATTGCGTAACGTTTTACATA
>923256
GATGTAAAACGGTGGAAAAAATTATTGTTAAGAAA
>1582709
TCGTGAACAAGATGGCGTTGATTCCGTTTTACAGC
>1238359
GAGATGTAAAACGAGGGGAGGAGATGTAAATTGAG
>1072353
TCTGGTTTTTGCATAGTCATAATCACGACGTTTAG
>1383413
TTAAAGTATACACGCAAATTATAATTACTAAACCA
>1367773
AGCATATACAAAAACAATTTGCGACCCTAAACCAA
>1190905
GCAATGTAGGTGATATGCAAATTGATCTAAACCAT
>1073371
AAGTTGGTTGTGAAAATAAAAGTAACGTAAATTCA
>264911
GCATGGTTGTCGGAGGGCCCCTACCTATTTGTATA
>31413
TGGTTGATGCAAACACGTCATGAGCCAAATGCGCA
>1022698
GACTTGCAAATGAATGTATTCCCCGATCAACCATT
>800109
CCAGTGAGATCGACTTAATTCCTCTGTACCATGCA
>1042910
GGGCTGGTACACAGTAAAATTATGTAAATATGGCA
>1211515
ATCCTGGTAATTAGCAAATTTGCGAGTCGTTCACT
>1427989
CGAAATTTAACATGTAAATAAAAGTAATTACCAGG
>1046724
AATTTGGGTGACGTTAGTAATATTCAGGATAAGAG
>1170847
TGGGTGACGGTTTACATCTAGGCCAGTAATTTGAC
>1190328
TTGGGTGACGAGCGTAGTCTTATGCAAATGGTTTA
>538091
TGGGTGAATTTACGTGATTTAGAGATTTGGATATT
>1446470
GACGTGTGCTCTTCCGATCGCCAGCTTCACCCACG
>1071378
GGGGCCTGATGCAACGGTTTAACTTTCACCCAAAT
>1134192
GTGGGTGAAAATTTGACTATGTCAGGCTTAATTAT
>1088206
TATTTGGGTACTTGTATTTCTATAACTGCCTAAAC
>538476
AATTGGGTAAATATGAGATTCTTTACATAATGGGG
>289182
GGCCCTGGACGTGTTATTATTTGTTTACCCATGTT
>1050144
CGTGGGGTTCATTTGCATACGGTCGCAGGTATTCT
>963832
CGCTTGGGGGTGATTTTGAATGCTAGACAAACTGT
>520673
TTGCATACGACAGGCTTTGCGTGCAAGGACCCCCA
>1092569
GGCTGGGGGTCATATCATTTGCCTCGATCTATATA
>411688
GTGGGGGTATGTAAATGCATCTCGAATGTTTACAT
>19223
ACATTTAGGCTGAGTGACATTTCCATACCCCCATT
>517817
CGCTGGGGGTAGTGAAATGTAGCGAATGCATTTGT
>674284
TGGGGGTAGGCACTCATTTGAATGCCGAATATGCG
>1483986
GTGGGGGTAGAACGATATGCAAAGTGGGGTTGGAG
>984845
ATTGTGGGGGGCAATGGTATTACGCAAATAGGTAG
>231443
CATGGGGGGCAAATTTGTATTGGCGCGATATATGT
>1022464
TATGGGGGGATAATATTTGCCTAAAGCTTTTTGTT
>1407511
CGCTGGACGGCAAAGAAAATGCATAAGAACATGCA
>1269503
GTTCTGGACGGATTCTGGGCTTATTTGCATATCCG
>1196477
GCATGGACGACGCTCTTCCGATCTGCAAGGACGAC
>404190
GCATGGACGACGCTCTTCCGATCTCGAGCAAAGAA
>923344
AACCTAACCCAATTTTGCATACTGTCGTCCAGTAG
>11280
CATGAAGTCATTTGCATTTTTTTTTCGTCCAGGCG
>432649
ATTGCATTTCTGCAGGAGTTTAAACAAATTCCAGA
>605201
TGGAATTTGTTATTTCGTGTACAGCGGGCATTTTT
>500254
TGGAATTTGTATGGGCGGTACGTCAATAATATGCG
>1235050
GATTTAGAGTCTTTGCATATTTATCCCAAATTCCA
>1045031
GCTATGGAATTTGCATGGTAGCCAATGATATACTT
>118162
CGTTTGCTTTTTTCAAAAATCGCATTTGATTCAAT
>370364
GGTTGGAGTTGGTGCCAATGGTACAAAAAGCAAAT
>125538
TTTGCTTTTTGGAACTTTAGTAGTGTGACAGTGTG
>297830
ACTGCTTTTTGCGTAAGTAAGAAAATGATTAGGGG
>524575
ATGCTTTTTGCATGGGCCGCAACACCGACGATTAG
>1576623
GGTATTCATGGAGGCGTGGATTATGCAAAAAGCAT
>690971
TGCTTTGTGTGTTATGGAAAATGTTTGTTTCGAGA
>628245
TGCTTTGACTAGCTCCTTGTCAATTCATTATTGCT
>72336
ATTGCTTTGACTAGACCTGCGGAGCGTAAGATGAA
>686832
TGCTTTGACTACCCGATGGTTTTACATAGTACCTT
>399159
ATTCAAAGCGGCCTCCTATGTAGTCAAAGCAGAAG
>1032640
GGCCTGCTTTGACTAAACCGATTTGTATAGAAATG
>521995
TGCTGGGACTCGACTGGAGTGCGTGCTTTTCAAAG
>1461979
TATGCTGGCTCTAGAATTTGAATTTCGTTTCGTAA
>523186
GACTTGCTGGCCTTATTCTTTGCGATTTGCTTACG
>1268290
GGTTACAGGTACCATGCAAGTCCAAAATCCAGCAG
>1086530
TTGCTGGATTCGATAATGAGGCTTGGTAGGTAAAT
>1453932
TGCGGCTCAGGAGTAATTTGCGAAGATTGATTAGC
>324757
GGTTGCGAAGTTTTTTTCATTTAGCCAAAATCGCC
>62821
ATGCGAAGTCGAATTTGCAATGTACAGTATGGTTT
>433437
GATCTTCAAATTCGAAACATTTGCACCTTCGCAAG
>1587283
ATGCAGAATTACCATACGCAATATTATCCTTCGCA
>1010768
AGGAACCGTCTCATGTAAACCACGCTTCGCATTTG
>1106374
TGCGAAGCGTATGCAAAGTAGTGTATTATGAATAC
>1503419
GTTTTGCCTTTTTCTCGTATCGGTCCATTGAATGA
>1384448
GGTGGCGTGGCCAAATTTGCGCGAAAAAGGCAAAT
>600149
TATTTGCCTTTTGTAGAAAGGTGAGTTTGGTGTCT
>1413752
CAGCTGGAGGATTTTGTAAATGCAAAAGGCATGTA
>376514
CGTTTGCCTTTTGCACAAAGATTACTACGAAATTT
>1077062
TGGTCTCGTTTGTTTGAACCGCCCATGACAAGGCA
>1112461
CGTAGTGACCTTTTATGTTTAATTACACCAAGGCA
>303578
GAATAACTAGGACCGGTATAGCAAACAGCAAGGCA
>1103762
GTGTTATGAAAGAATAGAAAACCTGGTGCAAGGCA
>109784
GAAGCACTAGGTATGGGTAAGTGATTTGCAAGGCA
>87069
CATTATTCGGTAATTTGGGTATTTGGGGGCAATCG
>1302325
GGCGCATACTTCAGCGTGAGTTTTGGGGGCATGCA
>605738
ATTAAGTTCATGATTTGCGTATAGGTAATGGGGCA
>1073825
CTGCCCAGAGTTGGCAAAACGTTACCACACGTCGC
>1321202
CTGCCCAGAGTTCGTAAAACGTTACCACACGTCGC
>1229451
GGGTGGTTACGAAAATTTGATTATTCTGGGCATTC
>1142348
ATTGCCATTCAGAATATTTGCATCCGATCCATGGG
>483023
TGTGCCAGTCTAACGGACTAGTAATGGGATATGCA
>1325985
GGATTAGCGAGAATTTGTATTTAAGGACTGGCACG
>1270582
TATGCCAGTCCAATCCGGATGCAAATCAGCCTGTT
>1094167
AATTGCCAGTCAAATAGAGATAAGAATAATACGGG
>1045956
ACGTGCCACTGTATTCCTGGTCAAATTCTCATGCA
>313020
TGCATTTGCATACATTCGCCAGGATGCGATTTGTA
>1461991
GGGGCCTTAACAAGACTGAGACAACTGCAAATGCA
>1089647
CGGCAATAGGTGGTAACAATGCAGAAATGCAAAGC
>40073
CAAAACGGCGTCCACGGCTTCACATCGGAAATGCA
>1349092
ATCTTAGATGAAAAGATTTGCGGGAAATGCAAACT
>993409
CGTAAAGCGTTCTTAGCTAAGCGGATTGAAATGCA
>279664
CGTTAGTCGTGAACCGGGGAATGGCTTGAAATGCA
>1183625
CAAATAGTTTGGATAGCTGAAGATCTGCCAATGCA
>1177476
TTGAATAATCACGGTTGGGCGACACTTGCAATGCA
>873404
ATCTAAGGCTTGAGGGGTATATGAAAAGGAATGCA
>1521103
ATGAATAAGACGGTCAGAATGTAACAGGAATGCAA
>1296646
ACCCAAATCTAATGTAGAGGTACTGCAGGAATGCA
>1161809
TTCCATGGAGGATGGAGTCGTGTGTGGATAATGCA
>1555025
TTCCAGTCTAAAACGGGGGGTTTCGAGCTAATGCA
>1018990
ATCGGAGTCGTATTCAAAGGGGAGGGCTAATGCAA
>1489109
CAAAATAGATGACAGTTTATGCGCCGGCACATGCA
>1502299
ATGGACTAATACAGGCAGTTCAATGGCACATGCAA
>335407
TTTGCATGTGCAGCAGATAAGCATACAAAGTTGGT
>1185615
AAATGTCCGGCCGATAACTCTGGTGTGCACATGCA
>463451
CTCTTAACTTAATTAAAATGTCTATACCCCATGCA
>1099621
ATTTGCATGGGGGGACTTTCGACATGCCTTCTTCA
>1424242
ATGTTCGAACGGGAACGTTTAGATTAACGCATGCA
>1013847
AGTATGAGCAATATGATTTGATTAGGACGCATGCA
>1236240
TCGGAGACGATCCAAATATAGCGGATGCCTATGCA
>1041278
TTTTGCATAGGAAAATACTCTGTGTCGACTTCGAT
>1381385
CGTATACGTAACACGATAAATATGTCTATGCAAAC
>1025250
GCTTTGCATACTTGACTTGTGGAGTGATCAACATG
>629782
TTTCCTGTTATATTAGGCAGTATGTCAAGTATGCA
>1016664
TTTCGTGTTATATTAGGCAGTATGTCAAGTATGCA
>1114536
TTTGCATAATAAAGACGACCGCCTTTTTTCTCTCG
>1000716
AAATGTGGAGGAACGTGATAGAGGTAACTTATGCA
>230151
AGTGTCTTTCTTCAATCGAGATAACGAATTTGCAT
>1486453
CGGGTGCAAATTATAGAAAGTGTCTGAAACATGTA
>1078890
CTTGGGTTAGTTAATTGGTAATACACTAATTTGCA
>1018268
TGCAAATTAGTGACAATGTTTACGTTCTCGAAAGT
>1144845
TAATTGCAAATGTGCCGACAATCGTTATGAGAAGT
>1009262
CGTATACGGGCTAAGTGTGGGATGCACATTTGCAT
>1584518
GCTTCGTAGCATTTTCATACGTCCATTTGCACGAT
>1275682
ATATGCAAATGGACCAGTTGAAGGCCACTGCTGTG
>1552221
TGCAAATCCGAAAGCTCTTGGTAATCACCTATGTA
>1316238
GCTGCAAATCAGGTAAACAAATAGACTGAAAGTAT
>152511
CTGGTGCAAATCAGCTCTTCTGGAAATTATTCGAC
>1450222
ATTTGTATGTGGGGATTTGAGCTGATTTGCATTTA
>107850
ACCAGACGACTTTTAGGATTGACGCTGATTTGCAT
>310910
ATGCAAATCACGAACGATCTAACGAAAGTTATGCT
>1065861
GCAATGCAAATCACCTTTTTTCGGGCCATAACAAG
>615356
ATGCAAATAGAAGTTGTGCATATGTCATTAACTGC
>1223191
TGTGCAAATAGAACAAGAAATCGGTCGAATTTGCC
>1125494
TTCTATAGGGAAATTGGACCAAAGTATTTGCATTC
>1103223
GTGCAAATACACTTCCTCTCACTCATGCAAATTGT
>1002683
CGATGCAAATACACTTCACAATTGGGCAAAGCGTT
>1452682
GATGCAAAACGAGGTGATGGGTACAATTTAACTGC
>1525550
TGCCACTGACAAACGAGTTCTTTGAGGGTTTTGCA
>1169574
AATGCAAAACCCTATGATCAGACTCAGACGATGGA
>1098357
TGGCGACCGGTTAAAGGCGATTTAGGGTTTTGCAT
>722480
TGATTTTGCTTCGTCCAATTTGCGAAAACATAGGG
>883566
TGGCTCCAGGCGGGGTTTTTGATAAGCAAAATCAC
>1247760
TTTGATTTTGCTAGTGTAATCGACGATTTTGGGTG
>877001
GCACCTGTTTGAGTTCGGCGTACGCAAAATCACCT
>1584726
ATGATTTTGCGTAAAAAACGTGTTATGATTAGGGT
>404900
TGGTTGATTTTGCATGATAAAGTGAGCACGTCCTA
>1171362
NGACTGATTTTACTATTCACGTGGGTGGATATTTA
>485026
GGCTTGATTTTACGTATTTCCCTGCCTGAATTGCG
>367756
GTGATTTTAATCCGGGTCGGTTCTCTGTATATTTG
>1232842
GATGATTTTAATAGGCCCATGTAGCTAATTTTGCC
>778116
CCTGACCATCTACTAGTGCTTATTAAAATCAAGAG
>1050118
TGGAGACTCAACATTTGCATACAATTTAAAATCAC
>969103
ACGCAAATGATTATCCTCTCGTATTGCAATCAGCG
>454168
CGGTATTTGAATTCGGGAAGTTTACATCAATCATG
>15759
GAGTGATTGATCGGCTAAGCAAATTGATGTATGCA
>1422185
TCTATTTCCACATCAATCCTGCGCCTCAATCATGC
>1318466
TGATTGACTTTAATATTCAAATTAACATTTGCGCA
>3158
GGCTCGTAAAATTGAGGGGGTTAGATAATCATTTG
>971069
GGACTGATTATCTAAAGAAAATATTTGGAAATGGA
>1423418
ACACTGATTATCGTGTACGAAAATCCCTCTAAATG
>816114
TCGGGTAATTTTGAATAAAGGCCTACGATAATCAG
>1135870
AATTTGATTATCACGATATGTATTCTCCAGATAAG
>878256
TTCTATCATGCAAATGGACAGCAAATTGATAATCA
>433020
TGACTGCCAGATTAAGTGGGTACTTTGATAATCAT
>94610
GAAAGTATACGGGGATTTTTGCATCTCATCAAGAG
>293978
TGATGAGAGTTATTTGAATGGTAAATGTGTTTTGC
>1468437
CCATATCATTTGCATAGTTTTACGGCTCTCATCAG
>1220280
TTTGATGAGAATATCGTGGTAGTATGCAAATGATT
>1087300
TGATCTCTCTTCAGTGGCACTTTGACTATCAAACG
>942575
AGCGTGATCGTTAAACATGGGACTATTTGCATTAC
>1387451
TTTCGATATTTGTTTATTCATCAAACCCACGATCA
>484437
TGATCGTATGCAAATCAGGGTAGGTAGTGAGGGGC
>1393570
AGCCTGATCGTACCCGTCTTCGCGCGCTCTTCCCG
>1195513
CATGATCGTACATGTAGTTTGCATTGTCGCTTAAT
>109802
GGTTTTGTTCGTTCGTGATTTGCGTATGATCAGGC
>395072
ATTGTGAGTTGACGATCCTCGGCATTTTCTATTCA
>628667
GTCTGTGCATATTTACTAGGGGTGGAGAACTCAAT
>44076
CTTTGTATTGCAAAAATGCCAGGGTACCGAACTCA
>819263
TGAGTTCGAATGTCCGAATATCTGCATAGTACGCA
>1223403
TTTTGAGTTCCTAATATCACAGGTGATGCAAATAA
>353967
TGAGTTCCATTTGTTAGTCTTATTAGTGTTACTAG
>1283700
CTGTGAGTTCCATTAAGTGACTAGAATCATATGCA
>605035
GACGTGTGCTCTTCCGATCGAAATTCTAACTCAAC
>1077200
TGAGTTACGACCCACTTTGCATACCGCTTTACCTA
>626427
CCATGAGGTCGGTGTGACCATTAATTCAAATTCTG
>705971
GTTGAGGTCGAAACGCTTTATTTGAATGTTAACGA
>1548164
CTAAACTATTATTTGCATAGGCAGGACCTCATTAG
>1437610
GATGAGGTCCTCGAGGGCTTATGCAAATATGATAT
>1045757
GTATAACTATACGCAAATGTCGCCGATCCCTCATC
>1171869
TGAGGCCCCTATAGTGCAAGTTTTTGCACACGTCG
>364160
TTGAGGCCATTTGTCTGTGATGGTGATCGTTCGCA
>1311446
CGCTAACTTCTCAAATTTCTATACAAATGCCTCAT
>441062
GGCATGAGGCATTAAATGATAGAAGTTGAAAAGGG
>515453
CTGAGGCATGTTTTTGAATCTATGGTTGGAATTAA
>102741
TGTGAGGCAGCGGTAGAATAAATTAGGCAAATTGG
>282083
TGACTCGGAGGTTTTGTTGTCGTCGACATTTGCCT
>1521924
NATTGACTATGGTTGTCGAACGACGCTCTTCCGAT
>1139197
ACAAATTCACGAATTTAAATAACCATAGTCACATC
>1278167
TTGACTATGGTTATTCATGGTAATTAGTACCGTCC
>1287930
CATTTGACTATGGGGCTCGATAGAACCGGACGAAT
>1048952
CATACGTTTTGGTTTTTTAAGAGGAAGCATAGTCA
>1224575
TGAACAACTTCGTCATAGCCAGCGGTAGTCAAATT
>1227261
GCCGGTGCGAGATTTGTATTGGCGGTAGTCATTCA
>138411
CAGTATGCAATTTGAATATTTGAAACGGGTAGTCA
>1225788
GGTACTAGAGTTTGCATATAGGCTGGTAGTCATTA
>183450
CTCCTGAATTTTCATAATGTATGGGGGCATTTTTC
>1189801
CATTTGAATTTGGGGCGCAGGCCATGAATAAGGTA
>1028034
CTGAATTTGCCTACAGGATCAACCACCGTAATTAT
>103369
CGTTTCTTTCCGTGGTTTTGCGTATTACTTTCCAT
>1364146
ATCTTAATTTGTACATAATGTAAATCTTTCCGCTC
>1056051
TGTCTGTTGTCGGTTTTGCATATTGAGTATAATCC
>1181919
CCCCTAAGGTGGCCCGTTTTGCATACAACAGATTT
>193920
GGTCTGGGACTATTTGATTATGGGAAAAAATTCGT
>1099178
GCATTCAATTTAACATTTGCATAGAGATCCAGAAG
>636130
TCTCGTTCGCGATGCAAAACCCATTGCAAATTTTA
>1341038
ACATCTCGTTAGAGAAGGTCGGTACTCGTTTTCCT
>570950
GTGAATTACGCAAATTCAAGTCGATTAACGAGAAT
>1050532
GTCTCGTTAAATGTTTTTTGCATATGTGTAAGGGT
>1081038
TCTCTCTCGTGTGTGAACCGAATGCTATGTAAAAT
>409116
TTCTCGTGTCCTCTTAACCAAAACCCTTAATGGTG
>169696
TTCTCGTGTATAATTAGTCTATGCAAAGGTATGCC
>405503
TCTCGTGGGACTAGTTTGCTGTGTTTAGGGATGCA
>1000072
TCTCGTGCTCTAAACAAAGATTAAACAAATCTTCG
>940739
CGACGAGTATTTCCAATTGATAAGCTGGAGATAAG
>1358055
AGTCAAACATCCTCTTGATAGGCAAATTCTGGAGA
>1089813
GATTACGCAAATTGGGGGCTCTTTCTGGAGATGCA
>1481103
TCTCTCAGGAATTTGCATGAGGTGCGATGAGATAG
>1429996
CGAGTCTCACTGTGATTTGAATATATTTTTAATTC
>129833
TATCGCGCCAAGATAGGCAAATGTATGTTGTGAGA
>1164784
CTGCCGGTTTTACTATAGACAAATTAGTATAGATG
>1055548
TAATCTATACGACCTCTATTGCAAGCGTATATGCA
>466091
CGAGTCTAGATGCAAAAGTTTGTGCTGCGAGCAGG
>1189479
TTTGCATAAAACAATGGAGATCGGGAACAGTAGAT
>1055860
AGGTCTACATTTAATAGTCCAGCCTATGCAAATCG
>1385565
TCGTTTGCAGGCCTTAGTTATAGTCAAATGAGATC
>118986
ACTCGTTTGATGATCCTTTAAATTATTCAAATTTC
>317387
GCCTCGTTGGAGGTTTGCATACGGGGTCTAGATTC
>866821
GATCGTTGGAAAATGCGATGCAAAACAGCTATTAG
>463655
ATTCGTTGGAAAAAAGCTAAACGGCGCTTTATGCA
>428912
AGTTTCGTTGCTTATGGTTGGGATTGTTTTATGGA
>1056861
CGGAAAGTTCCGTCATTTGCATGAGCAACGAAGAA
>145231
TCGTTCAAAGGTTGTCAGAAACTTGAATCATTTGC
>16788
AGCTAAGCGTCCTCGGTTTGAAACAAATAACGATG
>104214
AGTTTAGGCAAAGTTAAAACGCAAATAACGAATGA
>746745
GATTTCGGCTAATACTTGATTACATGCAAAGTGGG
>1322518
TATGCAAATCATGTAGGTCAAGAAACGCCGAACGA
>806639
GCATCGGCGTTGTTTTGCTTATAGTCGATAGAACC
>592644
AACGTCGGCGTTCGATGCGTGTTGACTTTTGAGTT
>1214922
ATCGGCGTTCCTCATATGCAAGGTCGTAGGGAAAT
>664248
AGCTTCGGCGTTACGCGTTTAAATGCAAACATGTA
>208235
GGTTCGGCGTGTATGTTTGTCTATGCAAATCCGAG
>502766
TCGTTCGGCCAGGTACAGCATTACACGGAAACACG
>1435413
TATTTGCATGCATAGATTTGACGCCTGGCCGACGC
>1214241
GGTCCTATTACGCGTACGAGTCTTGCTGCCGAAAT
>870217
CGCTCGGCAGATGTAAATGTGACGCATTTGCTTTG
>1487859
AGGGAAGCGGGGGACTATCTTTGCATCTGCCGACG
>1320969
GACGTGTGCTCTTCCGATCACGACGCTCTGCCGAA
>283426
TACTAAGGGCCGTTCGATAGACGCTCTCCGATCTC
>194966
AATGCACTGCCCCCGCCTTAGACGCTCTCCGATCT
>457468
GCCTACTTCTACGCCGACACGACGCTCTCCGATCT
>424261
TCAGCGGTTAGAAGATCGCGACGACGCTCTCCGAT
>1161505
CAATCGGACTCTGGTATGTCGGACTGTTTTATGCA
>1492695
AATTAAGGGAGCGGAATTTACATACGAGCGAAACT
>472809
CTCGCCTCGTGTAGTAATTTGCAATTCAAAACGTT
>1378338
CCTTATAAAATTATGCAAATCTATTCTTGCGGCGA
>1216273
GCGTCGCCGAAGGGGATTTAATGCAAATTTACATG
>1066011
CTCGCCGAAATGGCTCTTTTGCATACTCTACTTTG
>1148192
AATTTAAATTCCATGGAAATACCTGCTCAATGCGA
>732644
GTCGCATTGAGAAACTTTTCAGTTTGTAGGTAAAT
>504521
TTGCATATAGATTGTGGGCAAAATTCGAATGCGAC
>550648
GCATCGCATTCGAATGGTAAGGAGGGAAATATACG
>81218
GCATTCGCATTCCGGGCAAGTATATGCAAATTTAT
>726304
TGCATCGCATTCCCTCCAACCAAATTGTTTTCATG
>1186642
CGCTCGCATTCCAGTATTCTAGGGTATGTAAATCC
>782011
TGTCGCAGTTTGCTTTGGAAAATGTTTCGTTTTAG
>600349
GATAGTTTTGCATAGCGTGTGAACCTAACTGCGAT
>1304972
CCGTCGCAGTGGTAGCGAGAAGATTATTTGTTTAT
>154429
CCTTTCGCAAGAACAAACTAGATGCAAATAAGCGG
>1486711
AAGACCCTATGCAAATGTGGGTTAGTTGCGAGTAA
>1266184
GTCGCAACCTTATTTGAATTGAGGATTGTAATTTC
>1079578
CTTCGATGTAAAGCTGGCATTCCTGATGCAAATGG
>1155168
ATCGATGACTGAGATTTGCATGATGATACTCGGTG
>110385
AAATATGGGGCGCAGCTCTGATTTGCATATCGAGC
>28419
ATAGTCTGTCAGGCTGGGGATTTTTGCATATCGAA
>1564947
CGCGATGTTTTTGCATTATCCTTGATGTTATCGAG
>1005531
TCGAGGGAATCCTTAATATTTCAGTTATTTGCATT
>697580
ATCGCAGGAAAATCACGTAGGGGCTGTTAAGGAAT
>239802
TTCCTTAAATATTAGGTTTTGCATCGGGTAGTGTG
>127595
TAAGGAAACGTTGGGAATAGTGGTTTAAGGATTCA
>848708
AATTTCCTTAAACCAATTGAAACGCTAGGTGGTTT
>865452
AACGTGACTAAGTAACTTATAATTTTAAGGATGCA
>886386
CTCCTTAAAAGCCTGTTAGTCAAATTACCTAGTTC
>1033306
TCATTAATCAGTGATGCAAATAGTCTTAGGATTCT
>162526
TCGTCCGATTATTTTATATGGTTGAGTGTAATGTA
>788644
CGTGTCCGATTATTTACATGTCATGAGATAGTCAG
>970194
ACCTTCCGATTATAATTTGCATCATTGGGGATAAT
>470462
AGACAACAGGAATTTAAGTGGATTAATCGGATGCA
>301405
TAGAAGTGAATCAGCAAATTTCTTGGTCGGAGTCA
>1301168
TCACTCCGACACTATTTGCGTAATTCAGATTTAAC
>488889
CTCCCCGCAAGTCACTGTTTTTGCATCAGTGATAC
>1331425
CATATCCCCGAGCGATAAATTTGCGATTCAGAATT
>1256413
GGTCGAGGTACTTTGGGAGGCAAAGTCGGGGATAA
>84341
ACGCGCTACATGGGGGATTCAAAGTCGGGGATTCA
>679126
TTGGTGCGGGACTTCATGGATAATTGTCGGGGAAT
>1464897
AATCCCCGAATAGTACGTATGCAAATCTATATCGC
>987686
GGTCCCCGAACATTACCCATGGGGGGTTTGCATAT
>868272
ACGACGCTCTTCCGATCTTTTGCATTTCGGGGAGC
>1482916
AATTTGCATGTAAAGGGAACGCTAAGGGGGACGGC
>697717
TATTCAAATTTAGCGGTAGTTACGCAGGGGGAGGA
>1035925
TCTTTAGTAGTTATGGAAATTACGGAGGGGGAGCA
>330024
AGGCAAATGTCAACGGTTCTTGGGGGGGGGATTAT
>1091536
AGTCCCCATAGTGAGATTACTACGTATGCAAATGG
>1513841
GCTGCACGAATAAGCAAAAATCCGCTGTATGGGGA
>1489189
GTAGTCCCCAGTGAAAGCCAATTATAGAATATTCC
>1420024
GCTCCCCAGGTATTTGAATCCTCAGTGATTGTAAA
>651052
TCCCCAGGGTTAATTCGCTTATGGTAATTATGACG
>1217974
TAAAGTCTGAGTTTTTCCATACTGCCTGGGGATTT
>1145581
TCCCCAGGCAAATTAAAGACGTCCGGTATTTCCCT
>622150
GGCAATGCCTATTCTCTCTCCGCGCTGGGGATGAA
>293690
CTGGTTTGCCTGGGATTGAAATCGCTGGGGATGCA
>964878
TAGACGTCTCATTTGCATTGTAAATCGCTGGGGAA
>1288875
ATTTCATGCAAAGTGAGGAATAGAGGGGCTGGGGA
>1480585
AGTTCCCATGTGATAATGCAAATTACTGGGCTTGG
>869453
AAATCCCAGAAGTGTTTCGTGACGCATGGACGGGA
>417403
GGTCCAAGGATGGAGTATTTGAATTCTTCTGGGAT
>746439
AGGCAGTGTTTGCATACTGAAATCGGTCGTGGGAT
>1109171
TAATCCCACGAACGGTTGTAAGAATGCAAAAACGA
>1224403
TCCCACCTTGCGTAAAGTCACAAATTAGATATGCA
>20339
GTTTTCCATTTGCATGCTTCGGTTACAAATTTGGG
>1006517
TGGCGGTTGACTTTGGATGCTGCATGCAAATGGAG
>944699
TCATCGCGCTCCGTCGGGAGTTATTGTATGCAAAA
>998064
GGATGCAAATGAGGTCTTATCGTTTGGATGAAATC
>418654
CTCATCATTTGAGCATTCCCTTTTTTTTTCATAAG
>456740
TTCATCATGAAGCCACATTCAATCTCACTAAGGAG
>1392159
GCATCATCATCATTCAGTTGACATAGCCCATTTAC
>1190655
TACCTACTTGGTGGTGTTGGATGCAGACTGATGAG
>1007161
ATTCATCAAATGATGCAAATGTAGCTCAATACGCT
>1422999
GGAACTAAGGCGTTTTTAAATATTGTAATATGATT
>341865
TACCGTGTATCTATCTTCGGTTCATTAGCATATGA
>15838
GGAATTCAGGTTCGTCATATAGGCAAAGATATGAA
>1418478
TCCGTCACGACGCTCTTCCGATTTAGATATGATTA
>1080341
CATGCAAACAAATTGGTACATGCAGGTGATATGAA
>1186214
CACATCCCTATGCAAAACCATATTCGTATGAAAAG
>141546
TTTCAAATCGTATGATTTATGCTTGTTTGTATGAA
>1017233
GCGGGGTCGCAATGCAAATGTTACAAAATTATGAC
>1308547
TAGTCAGTGGGTGTTTGCGTTAAACAAATGCATCT
>1186820
TGCCTATTTGCATAAAAGGGATAGCAGTCACTGAA
>1509575
GGAGGAGTTGGCTTGCTTGGGGGAAGACTGATTTG
>1421603
AGATGTAAATCGTGTAACGTACAATTATAGACTGA
>152462
ATATGCAACATAGCAACTTTGCATGGGCCGACTGA
>549825
GTATCAGTCCGCCAGCGCTACAGGTGTCTACGATG
>1052791
CATTTGACTCCCCATTAGTTCCCGGGGACTGATTT
>1322619
CCACAAATCTTCATTTCTCTGCGGTGACTGACGTG
>1181461
AGTCAAATTTCAATCGAGAACACTGAAATACTGAG
>1196092
TGTCAGTACTACGGTGGCCTATGCAAATGTTTCGC
>1505433
GGTTCAGTAAAAGTGGGAATTTGTTTGCGAACGGA
>370055
GTTCAGGTTTGTATAATCCTATCTCGGAATAGGCA
>1118800
ATCAGGTTTGGACACAAATTTATGTAACGTTGGCA
>930417
GGATCAGGTTGCAAAAGCGTTAGGCTACGGAAATC
>1068898
TTCAGGTGGGCATAGTCATGGGTCGTTTGCATGCA
>877574
GTCAGGTCTTCATTTGTTTGTTATCATGATGCGCG
>291222
CGTCAGGTAGAGAAGAGTTTATGCAAATCGTTGTG
>262557
TCAGGTAAATAGTAGGATTTGACTCCCGCCGCATT
>159812
AATCAGGGTTGCGTTTATTCAATGTTTAGATGTAA
>1155115
TGTCAGGGTACATGATATTTGCGAAATATAAATGC
>1038712
TTTCAGGCTCGGAACTATTTACTTATCGTTATGTA
>195852
AAAATTTAGTTGTGGAATTTGCATCCGATCCTGAG
>1326891
GCTCACAGGAATATTTGCAAGTCTTTTGCTTTGAC
>658578
GGGTGGGTCATTTTCCTATGCAAGTCTGTGACGAC
>1071105
ATGCAAATTATCTGTTTTCCCCTGAACACGTGTGA
>248594
GGCACTAGATGAAAGATTCGCATATAGTTTGTGAA
>135792
GGTAAAGGTCCGTTGAATTACTTGTTTTGTGAAAT
>1180758
TGTTTAGATTTGCAAACGTGTTACTGGAAAATTGA
>132341
ACTCAATTTGCTGTGTGTCAAGACGGTCGTATGCA
>368079
TCTTCAATTCGAGTGTTGTGCGTTTGCATTCCCTG
>527861
AGGACCCCTCTTTGCATACAGGTGGTTCGAATTGA
>504230
TCAATTCACTTTGGCTACAGTGATTTGCATAAGAG
>1525423
ATTGGTCAAGGGATTTGCCTGGGACGCATAATTGA
>1388431
GTATGCAAATTAAGGGAATTTTTACGTAATTGAGT
>1316727
TGCTCAATCGCATTTGTACAAAGAAGGTATAATCA
>264845
TTGACTAATCGTATGAATTTGTTTGTGGGATTGAT
>1082179
TACTGGGCCATTTGCACAAAGTATTTGATTGAGGC
>952950
CTCCTCAATATGCGTGAGCTACAAGGCAAATCGGT
>1009922
GAATCAATAATTTCGAATACATTTGCATCAGGTGG
>242877
CGCTTCAAGTTTGTTTATTCCCCAAACATTCTTTA
>334993
CGCTGGATACACATTTTGCATATTACAACTTGACA
>610018
AGTCAAGTGATTACAGAATGGGGAGGCTGCATGCA
>400212
ACGCAGTTGTCTATGCAGGAATGAGACTTGATGCA
>544569
ATGCAAATCGGGATAGTACAGGCATACTTGAAGCA
>1043485
TGTCAAGGGTTATTCCCGTAACTTTTCGGTATGCA
>186538
ATATTCAAGATCAAAAGCTTAGAAGTTTTGCAAAG
>1114909
TGTCAAGAGGTACCGCATAGTCAGTTAGGTATGCA
>962437
AGTACCTTTTGCATACAGATTGTTAACAAGTTGAC
>963687
GGCGTCGATTTGCAATCAGTGTATTTACAGTTGAG
>1322905
GGAAAGGGGGGTTGAGAAAACTTCTCAGTTGATTA
>1538320
TATTAGTAAATCAAGGCAAAGTCATGAGTTGATAC
>1061962
CCGAGAAGTCTTTTGCATGTTAATCTAGTTGAAGC
>818871
CGATCAACGTCGGCTGAATATTTGCATTAAATACC
>1187790
TAATCAACGTACAACTACTCTCAATATGTAAAGTA
>228179
AGTTACTTTCTATTCAAACCAAATCCGTTGATGCA
>127846
GGGCATAGCATCAGTGTGGTTTGCATCGCGTTGAT
>146812
TACAGAAATTTGTACGGGTAGATTGCGTTGATGGA
>157687
AAATCAACCTGTTATGAATGGCAATATGTAAAATA
>596526
GTCAACAGCAGGATAGGCAAAAGAAAAGTCATGCA
>1440615
GACTGCGGATCACATGCAAAGACGGTGTTGATTAC
>1168841
GGTTCAACACAAATCATCTGTTTTGTATAACTCTC
>1548211
AGTCAAATTTGACTTTGTATGAAAAGTGGTTCGGA
>1190968
CGAGTCAAATTTCGGGCGTCAAGCCAACAGGTAAT
>163450
AGCGGCGATTTCTTTGGTTTGCTGAAATTTGAATG
>858749
GACGTGTGCTCTTCCGAACCTGCTCTAAATTTGAT
>1029359
ATTCAAATTTACTCGGTCGTATGCATGCACGTAGG
>1135370
GAGGATTTATTTAAACGGTATTCGCGAATTTGAAT
>125733
GCAATCAAATTCAGAGATTAGTCGCGACAATTGTG
>1022355
CAGTCAAATTATTTTTACAAAGGGTCCGGTTAGTA
>1256056
ACGACGCTCTTCCGATCTTGCGAACTAATTTGAGT
>1433842
ACATACTCATGAGAGAGATGGAGTAATTTGATGCA
>1535495
AGTCAAATGTTTATCATCGGCCGGTCGGGTAGGCA
>61252
CGAAGGCGCCTATAAAGATGTGAACATTTGAATTA
>59545
AGTCAAATGTTAGTGGTATAATGAGCCCGATTCTC
>1583091
ATATTTACATTCTCGAGTGTCCCACATTTGACGCG
>1016919
TCGTGGATGCAAATACCCGGTAGGCGCACATTTGA
>792183
TTCTTTGGGTTCCGCAATTTGCCTTACATTTGAAC
>17758
TATTCAAATGGGTGATTGAGTTACTGCGATCTGTC
>1464224
GATTCAAATGCTTTAATTTTGATTGAATAACGCTA
>487976
AGTCAAATGCTATAAACAAAGGTGACCTCGACTTC
>112439
ATATAACGTCTCTATGTAGATTTCGCATTTGAATA
>1451209
ACGCGGATCATTATGGATTTTTCGGCATTTGACTA
>1011779
TATATTTGCTTAGCGAAAATGGGTCAGATTTGATT
>300350
GACAAATTCTGATAGTGTGTTTTCATATTTGAAGG
>1256632
TTATCAAATAATTATGTAAATCAAATATCTCGGGG
>685271
GGTCAAATAAGCAAAACGAAGCATGATTTTAATGT
>1154677
ACGACGCTCTTCCGATCTACAGTCCCGTTATTTGA
>1518119
GTATTAACAATGCAAACGGAGATTTATTTGATAGG
>298148
CATCGTAAAGATAGACATAGTCAAACTTTGATGCA
>1165542
ATCAAAGTTATTGATGGTCTATATGGATTTGCATG
>1237829
GTACGATTTGCATTGACGTCGATAACCACTTTGAG
>1523117
GGAACTTCCTCTTTCAATTTGAATATACTTTGATT
>107004
ATCAAAGGTGAATATGTAAATGCTCAATTAGCTGG
>1028430
CATTCAAAGGAAAACTTTTTGATTTTATACGACCG
>591218
TAACGAATTTTTACATATAACATTTGCAGCTTTGA
>1328391
AAACAATTATTCATGCAAATTGGGGCTTTGAGTGG
>25036
AGATGTGATTTGCTAAAAGAGATTTGCGTCTTTGA
>1592471
GTTCAAAGAATCAATTTTACATGCAAATGAGTATT
>1033020
TAGGTCATGCTTATTTGCATGTTGATTTCTTTGAG
>140646
ACGACGCTCTTCCGATCTATGTGATGCAAAATAAA
>1109408
TTATTTTGCATAGGGTTATGTGGCTAGTGGTACTC
>1012553
GATATTTTCTTTTTAAGTGATCGCCTGGAAATTTG
>280417
CGGATATTTTCCTGTGCATCATCGCGTCGACGATG
>577360
CTATTTTCCAGATTTCCTTTGATTTGCATTGGGCT
>1047501
CGGCGTATTCGAAATGAATAATATGAAAATATCTG
>1412365
TACAGGATTTTCTTCTGTTTAACCAGTAAAATACC
>1452177
AGCATATACAAAACAGTAATTAGGTAAAATATCAA
>331699
GGTATTTTAATGCAAATACAATTCTATCTGTGTTC
>1394345
TCCTAATAGGGAGGACTTGAGTAGAAAAACAAATA
>1019817
ATATTTGTTTGACTCTATTTCATTGGAATTAGCTG
>1266136
TATTTGTTTAGGAACTCCGCTTTGCAAAAAGGCGG
>698567
TTATTTGTTAAGGAAATTTTGATGTTTGTGTCGGG
>28002
GTATTTGTGTATTCTTTATATCTTACAAGTATGGT
>330514
CATTCAAATTAATTTAGGAGGAAGACAAATAGTTT
>1050651
CTATTTGTCGTCGTGTTTAAGCAAATTGTATGTAC
>1045561
TACAGGCAAATTCTACACAATGTGACAAATAGCGC
>228253
AATGGCAAGGTTTACTCTTGTGATACAAATATGGG
>1328004
CGAGGGACTCGTCGGACTGAATATACAAATATGAT
>1302784
ACTATTTGTATAACGATGCTTTAGAGTCAAACTCC
>489377
GCGTCGCATGTTATAAGATGCAAACCAAATAAGGA
>1244124
ACGATATTTGGTTGCGTGTCTTTATGCTTTACATA
>1053589
TATTTGGTGCACTATGCAAAAGGGTTAAGTCGTGC
>136589
GACGTATTTGGCACCCATTTTACTCAAATTCCTGG
>950642
TATTTGGATGAATTAAATTTGAGAACGAGGTATGA
>676999
GGTATTTGGACTGAGGATTGGAACTCCTGGATGCA
>942832
TATTTGCTTTAGAGAACATGTTTTTCAATGTCCGG
>283290
AACAGGAAGCCAGCGAATAGTCCTAAGCAAATAGG
>695707
GACGCTGTCTGCATACCGATATCTTAAGCAAATAT
>1247707
CGACTATTTGCTATAAGAACTTGTAATGCAAATCG
>1361764
GACAGTCGCTTTATATAACCCAACGCAAATACCTG
>1061963
TTACTATTTGCGTATTTTCAGAGCCTATCAAAGGT
>155790
TGAGTTATTAAAATCATTTGCGGTACGCAAATATG
>23347
TATTTGCGTAAATGGCGAAGTTAATTGGTTAACAA
>1471664
TTATTTGCGCGGACATATGTGAAATTTGCATGGCG
>1510940
TTGTATTTGCGATCTGGGTTGACACATATTAATTA
>226746
TATTTGCCTTGCTGCGTATTTTATTGATGGTTTTT
>228598
TACGTATTTGCCTGGCGGAATCCAGTAATATTCTT
>713366
GGGGTATTTGCCTGAGAATGGCTCGACAATTTGCG
>305556
GGGTTATTTGCCTCCCGCCTAGTTTGTATTCTGGG
>749130
GAGTAAATCAATTGGGGATTGCGGCTAGGCAAATA
>1058749
AGTACGAATGTAGAGATATTTCCGTAGGCAAATAG
>684627
GCCCCGGTCAGTTGTGTCAATACATGCAAATAGAT
>1119496
TCAATATTTGCATGGTAATGACCGGCGATCCTACG
>1008482
TATTTGCATGCATTTCTGAGTCTTTGCATACGTCT
>124890
TATTTGATAGTATAGCGTCGCATGCAAAAAGCGGG
>1306817
CAGCTAGGTAAATTCACATCTTACTCAAATAGCAT
>1161735
AGTTAGCCAAAAACCGTGCTGAAGTCAAATAAAGG
>1044634
CCGGTTTTCATTTCATGATTTCTGTAGTCAAATAG
>1553891
TGCGATCGGTGTCATTTGCAACGCCTGTCAAATAT
>1080541
GGGTATTTGAATGTGGCCCCACGGGATTATATGTA
>1024364
TAGCGCTCAAATTTAGTTTTATGAGTAACGCAAAT
>1321443
CGTAGCGCAGTAACGTATGGACTTTGTCTATGCAA
>314835
GCTTGCCCAGCTTTTTTACATATATATCGCTAATG
>421817
CGGAGAGATGCAAAGAACCTCAAGAGTCGCTATGG
>1372502
TGCATAGCGAAAGTATGAAAATAAGACGGATTTGC
>1492663
GCATCTCTGGTGGGCGATTTGTACTAAGGCTATTT
>991431
ATAATAGCCTGGCCAACGTTATCTATTTGCATGAG
>1312199
TTTGCATAGAGAACATTTATTTTAGCAGGAGGCTA
>528608
GACGTGTGCTCTTCCGACTAATGGAAACGGCTATG
>1121704
ATGTTATTTTCGAGACGCTATTTGGCGGCTATGCA
>133750
TAGCCCGCCGCGATGGAGTTACTACATTTATGCAA
>1375304
CTTAGCCATTTGAATAGCAAATATTATCGATACTA
>729379
ATTCGGCCGAATTTTCGCATAACGGATTTGGCTAC
>968074
TACGTAGCATTTGTTTGCCTCTAAGCTGTTTATGC
>1178306
TTTTTAGCATTGGCGTTAAGTCCGGCTAATATGTA
>1206650
TCGAGCTTATTTGGCTGTAGTCAAATCATGCTATT
>1258525
CTCTGACTTTAGCGCTCCCTGCATATTATGCTAAT
>1551962
GAATAGCAGGTAGGGTTGCGGTCGTGGGTAATGCA
>1135857
GGTAGCAGAAAAAATTTGTTTCATGATTCAAAGGT
>1518779
AGTAGCACGAAGTAAAGAATGCAAATTTTAAGGTC
>1491868
CGTAGCAATTAGCGGTAAGTGGGACTAAATATGCA
>413739
GCATAGCAACAGATTAATTAGTGTTTTACTAGGGA
>657607
CGTACTTTGGTGGATGAAAGATCTTTTGCTAGTGA
>542596
GCCTAAAGCGTCTTTTTCGGATGCAAATCTACTCG
>1462355
TCAATCATTTGTTTCCGTAGGCATGTAAATCTAAG
>439028
TTCTGACTTAGTTCATGTAAATGAGGCAATCTAAT
>1293672
GATATAATAAAAATTTGCTTGTTTGAATCTAGCTT
>1236833
TTAGATTACACGATTATGGAAATTGAGCTTCCGGG
>734813
CTTAGGATTTCCATAAGGGAAAGAATTTACATCTA
>733265
AATAGATGCTGTAAGAGGACTATGGAAATATATTT
>108428
ACTTAGATGATTTGAGTAGGCTGGTTAAACATGCA
>428727
TAATTTTGCATCTTGAGGTTAGCTCATTATCTACT
>1217185
TGCATAGAGTTTGCGTTGATATTTTGCATTTAAGC
>432843
ATATAGAGTGTGGGCGTCGTGTTGTTTGCATAGCA
>1146086
ATAGAGTAGCCACGGGATTTATAGCCAAACATGCA
>1095671
TGGCGCATCCGAAATGCAAATTCGAGTTTACTCTA
>1014743
TAGAGGCAGGTAAATTAGGTGTTGCAAATGGGGCG
>890610
CTAGAGCGATGCAAATACTAACGGGCACCCTTGGA
>1026010
AACTAGAGATTGTGATTTGCATGTCGATTTTGGCA
>1053201
TCATTCTGGATTTGCATGTTGTTTTCCTCTCTAGG
>523853
GTCGTAGACGTTTACAGCCAACTTTGCATAAACGT
>1511504
CGGAAAAGAAAAACACCTTGAGAGGCGTCTATGCA
>103106
ATGCAAAGTCTGAGAGGATACGAGAGGTCTATTTG
>1246460
TGCAAATTTTTCGGGGATTAATGCGCAAGTGTCTA
>850656
ATGTAGGTGGAAATTTAAATTGCGTTGTGTCTAGT
>896617
GAATAGACAACGAGGCATCGTATACAAAACCGGGG
>1097235
AGCGGACGATAGTCATGCAAATGGCAAATTCTAAG
>274679
ATAGAATTGGTCCCGGGGTACTAAGTGTGTGTGCA
>741143
GCTAGAATTAATGCAGGAGGCGCCCTAATTATCGG
>1204314
CGCTGCCGGACTTGACAGTGTTTCCATTCTATTTT
>1308862
GATAACATGATAATATTTTCTCGGGGCATTCTAAT
>499834
TAGAATGAGATTTGTTTATAGCCGTTAACTCCGTG
>895507
TGTAAATTTAGGATCGATCTGGCATATATTCTAGT
>414320
GAGCAGAATTTGATTGGGTTACCTTATTCTAAAGT
>735465
TGGGTAGAAGGTTTGCATAAAAACTGGAGTGGGGC
>486941
GAATAACGTCGTTTTGGTTAGCAAGCTTCTATGCC
>558937
CATCGATGTGCAAGGAGTTTATTATCTTCTATGCA
>682508
TGCAAATTAGCGGACGGTGAATTACACGTTCTATG
>921429
CAGTCAAAACGAGGACGCATAAAATTCGTTCTACA
>1064879
CAGCGCAGTCTCTGGCAAATCAGTGGGTTCTAACA
>904427
GTTAACAAATCCAGCTGAAGGTGGTGTTCTATGCA
>1100354
AGATGAATTCGCATTTGGCTTGCAAATTTCTAGTG
>164450
GAAATTTGCACATAAGGGGTTAATCACTTTCTATG
>553783
GGCCTTTCGATTGTCAAAATTTACATGGTTTCTAA
>783316
TCTAGAAAACGTACGTATTAAGTCAGAGGTTTTGC
>1132158
GGCCATATTTGCATTTATTTGTGTCAAAAGTAAGG
>1125788
GTGACGTAGGGATCGCTGTTTCGTTAACAAAGTAG
>320135
TCTACTTTGGTAAATGGGCGTTTGCAAGGACTTTT
>1089117
GAGGGCATTAACATACTAGCGGTACGCAAAGTAGG
>730044
ACGACGCTCTTCCGATCTTTCTCGAGGCAAAGTAA
>1158637
GACCCCGCGGTAAGAAGATTTGCAATGCAAAGTAC
>1453691
GTGTTACCATTTGGGCTTGCGGTATGGAAAGTACG
>1163558
GATTACTTTATTATTTGCATAACTGTGTATGTGCA
>961115
GCAAAACAGACAAAGGAACAATGAGTAAAGTAAGT
>1064963
TATACTTTACATACACGAAATGCAAAACTCTTCCT
>874167
GGGTACTTGTACGCGTAGGTAAATTTATATCTGGG
>888540
AAATGCCAAATTTATAGTTTAAGAGGCAAGTAGGA
>675028
CGTGGTGCGCAAATAGTCAGTAGGTATGCAAGTAG
>582010
AATACTTGCAAAGACCTTCATATACAAACATAGTC
>1465937
AGCGGATTAGGAGCATGCAAATTTAAATCAAGTAT
>1304423
CGAAAATGTTTATTTTTTGACCAGTCAAGTATGTA
>1018041
AACTACTTCTCTGTGTTTGCATCGCATTTGCATTA
>1421683
AGGATCGGAGTCAAATGAAAGCGGGGAAGTATGCA
>475027
TACTTCCAAGGCAATACTTTGTATATAATTACGCA
>1062840
GATCTGTCGGTCCGAAGCTTTGCATGAAGTATGCG
>291116
AGATATACAGTATGTGAAAGTCAAATAAGTAAGCT
>1377034
CGTCACGATTATATATTTGAGTTGTCTAATAAGTA
>1321662
CCTACTTATGCATAACGACCAAAGAAAATTGGCAT
>101019
ATGCAAAAAACTTGCAAAAACCAGATAAGTAGTCC
>1032425
GCCTACTTACTAAGGGATTTGCATAGAAGAATATC
>1258645
GCATATGTAAATGTTTCAGCTCAGTGTCTTAAGTA
>349335
ACGACGCTCTTCCGATCTGATATCGAACAGTATTG
>885771
ATGGGTATTATTAGTTTAGTCTTCCACAGTATGTA
>1462236
TGTACTGTATTGTTACGTACGCAAAGTAGGGAGTA
>12615
GGTTTACTGTACCAATGTAAATTGCCCCTATTTGC
>798190
GTACTGGCGTTAATAATACACGCAAATTTGTCGTC
>896499
ATGATAAATCAAGGACAAAGCCCCTCCAGTATTTG
>1162216
ACTCTACTGGAACGAAACGCAGTCCTCCTAATTTG
>1412896
CTACTGCTGATGAGTGGTTACGAAATGTGTATGCA
>164898
ATCCGGAGCAGGATGTTGCAGGCGCGCAGTATGCA
>1323150
TGCGATGCCTTCTGCCACGTTATAATGCAGTAATG
>617082
GTTAGGCAAATTAGCGGAGATTCCAAAATCAGTAT
>224160
GTTACTGATTAATGGCATTTGACTATGAAAGTGGG
>479679
TACTGAGGGCTCGTTTTACATTTTGAATATTCGGC
>882251
AGTACTGAGATTTGATTAGAACACCGAGTTTGTAA
>221815
AGGGAAATTCTCAATAGTAATAAATGTGTCAGTAG
>1182937
CATGTCGGGACGTCTCGTCCTAATTTCAGTAGGCA
>1133230
TACTCTTTTCCAAGCACTGTCACTGGACGTAGTAG
>1027930
GATTTGTTTAGTATCGTAATTAAGACAGAGTAGCG
>906614
GGCTACTCTCGGTTAGTCTCGATCAGGACATTTGC
>1332807
AGTCACATCAAAAGGGATACAAAATAGTGAGAGTA
>1275806
TTACTCTAAGCGGGCGATCTACGGGTTTTTGCCTA
>5979
GGAAAAGGTAGTGTCAGCTTTTAAACGAGTATGCA
>181806
CTACTCGGTGGGCCAAAATTTACATATCGTGGTCA
>1002586
GATTACTCGCTTTGCATACATGTTATATTCATTCT
>37498
AAGGATAGATGAATATGTAAATTAATGAGTAGGTA
>895329
CTAGACGGGGAATTTGTTTGCATGCCGGATGAGTA
>1444758
AGTACTCAGTCCTTGCTGAATTGGTTGCTATGCAA
>1508275
CAGCTACTCAGGAGGATGAAGCAGAAGAATCACTT
>1001372
TAAAGAACAATGGGGATTTGTTTTTCTGAGTATTA
>263840
ATCGTCGTTCCTCTGTGTGGCAGGGTGAGTATGCA
>12584
ATTACTCAATTGTGACAGCCTATTATGCAAACTTC
>857744
ATGATGGCATATGGAAACTAGGCGGTTTTGAGTAG
>1563230
GGAGTGGGCCGGTATTTTTATACAAATAGTATGCA
>126715
TACTATTTGCATAGCTTACTAATTGCGCAAGTTTG
>999187
ATCGCGGTGATTTCAGTATATATGGAAATAGTACA
>77236
TTTAAGACCTGGACATAATGGGGAATACAATAGTA
>1465915
GATAATGCAAATTAGGCATAGCTAGAATAGTAATT
>562090
ACTTTACGTTTCTGGGACAATTGTGCTTAAAATTT
>383837
CTACGTTTCTCAGAGAGGGAATATAGAGCAATGCA
>1104759
GGTGAATGGGCTATTTGTATTTAGAAACGTATGGA
>1477140
AATATATTTTCCGGGAGTTGATTATGACGTATGCA
>1036350
TCACTACGTCAGAAATTTATTTGCATCACATTGAG
>1065179
CAACCATTTGCATGCGAGTAAAGAAGGACCCGTAG
>494988
CATCTGTGGAAGTATGTTTTAATGACCCGTATGCA
>926619
TTACGGGTCAGTCAACGTTACGTATATGTCACGCA
>1299721
CTTACGGGGTTCATTTGATTTTTGCTCCTTTGCAA
>721046
CTTACGGGGGAGGTGGGAATGCGTTATGCAAAGCT
>1127386
TAATACGGGGATATATGCAAATCTGGTGGCCTACG
>1562069
GAATACGCGCGATGCTTTGCATAGTTTCTCTATTT
>1031607
GAATACGCGCGATGATTTGCATAGTTTCTCTATTT
>1080576
GATGAAGACTAAACATTTGAATAATGCGGTAATTC
>555431
TAATTACCCTTAGTTCACGATAAAACAAATTGGAC
>1092308
TAAGGCGCGTTTTGCATATGCAATTGTAAGGGTAA
>215184
GACGTGTGCTCTTCCGATTCAAATCCTGGGGTAAC
>1034535
TTTTGCATAAGATATATCGGCGTAATCCTGGGGTA
>972328
GACGTATGCATAATCGTTTGTTCCTGGGGTATTGA
>211550
TAATGAATAAGCATATGCGACTGCTGGGGTACTAT
>456789
AGTTAAGCGGGATTCGTTATTTGCCTCTGGGGTAT
>1078139
GCACAAGATCGAGGAAAATTTGAATTGGGTATGGT
>246993
ATTTTGCATAAGGGAGAGTCAGATCCTGGTATTTC
>258697
TACCAGCTCGTTTTCTGATTTGCATCTCCCTTGGG
>1323289
AATTTGCATCTGAAACGGGCTTCGAGTGGTAAGAA
>1437392
GGTGGTAAATGTTTAATCAGAGTTTGTGGTATGCA
>258882
TATTACTACACGAGTAATTTTGGGTGTGAAATGTA
>1347001
TTTGGAGTTATTTGCATTGAAAGGTGCGGAATGTA
>1035166
AGGGCCAGATGGTCTATGGAAATAGACATGTAAAG
>1567291
GGTACATGCAAAAAGGTTGCGTGTTGAACGATTCC
>122089
GAGTGACGTCTAACATTAACGTTTACTTTCATGTA
>23334
CAATGGACTTTAATTTGTGGCTTATCCTAGATGTA
>1241289
AGAATGGAGTTCTTTGCATAAGTATTGGATGTAGG
>623475
TCAATGCCGTCGTAGATTCTGCTGAATATGTATGC
>1204953
TCTGGTATGTCACCATGTCGGGCATTGAATATGTA
>1333615
GGATGTGCAATCTTTATATCATTTGAATATGTAAT
>1011374
TCGTCTATCAAAGTAGGGCGTGATTTGAATATGTA
>627998
ATTTGGCAAATCCCAGGCTTGTTTTTATGTATTCA
>605541
GTACAGTTTTCATGTTTTTTGTATACGGATATTGG
>210599
GATTTGCTTAGGAGGGGCAACCCAAACTGTACTTG
>1004962
AATCATTATAGCCTATACTAGGGAAACTGTATGCA
>1336765
CGCATATAAAAGAAAGTGTACTCCAAATTGTAGGG
>1379244
ATACAATTTGCATGGCATTATAAGGTGGGCATGAG
>653299
ATAACGTTTCCATAAAACATGATGCAAATTGTAAG
>1540363
GAATACAATTTGCATATCAGGTTGAGATGATCGGC
>326246
GCATACAATCGCCGTTTGCATTCTCGTGGTTTTCT
>723209
CAACTGCGATTCTTGAGAATTTACATTATTGTATG
>585105
ACATACAATAAGAAATAGTGGTGGGTTGCAAATCC
>1389187
ACGCCCACAATGTTCAAATTTAAAGCTTGTAAGCA
>680279
ATCTACAAGCGGGGAGATGAATTTGCATTACTGTA
>1294569
CTAAATTTGCATAGTGTAAAAGAGGTCGCTTGTAG
>610609
ATACAAATAGGGCCGGGCTCGCTAGTAATGCTAAC
>628903
AAATACAAATACTGATTTGTTTTAAAGAATGATCG
>233627
TAGTCAAAAAGGTCACGTCATGGTGAGTATTTGTA
>1150387
GAAGAAGTCTTCTTAGTTTGCATAACGTATTTGTA
>524693
AGTGTTGGTTTGCGATTCAAATGCATTTTGTAGCG
>782739
CCATAAGTGAGAAATAGGGACCATAAGAAAATTAC
>1076267
GGCCGAGGATCGGGATTTACATAGAAAATTAGATG
>600690
ACGCGGTCGCAAGGATTTGGGCACGAAATTATGCA
>1071277
TGCAAATCATGGGGAGTTCAGAGGGGAAATTAGAG
>1568995
CACTAGGGGTTCCGGTCCCACATGTAAATTAGTAT
>54501
GGACAGTATGGCCTTTGTTTTTTCCATGTAAATTA
>1476419
TAATTTACATGATTCCTATTTGTAGGCTTTCTTAG
>1096796
GTCCCTGAATGTTTTGTATAATCTAGAACAATTAA
>267439
ACATAATTGATTGATCGCATAAACGCTTTTTTTGC
>1030761
TAAGCTGCAGCTGCGTTATTTACATCAATTAATAT
>1592878
CGATAATTGATAATTGGGTGACGGGCGCGTATGTA
>541039
ACATAATTCGGAATTTGTCTATACTTGACCTATGC
>896389
GACCCTGATTCGCATTTAATATGGTAAGCGAATTA
>1590267
GACTAATTCGCGGTTTTTGCATGATGCTTTTATTC
>110722
TGATGAGATCAGTTTACATATTGCTGAAATAATTA
>1465708
AGGTAAATTCTCGGCTTTGCATATTGTTGTAATTA
>1195511
CTCATGGAGCGATAGTCACATTTGTTTGTAATTAG
>705561
GACCCGCATCCATTTCTGGTTTTTGTAATTATGCA
>1154410
TAACAGCAATTTTTGCATGGGCTATAATTAATTAT
>282785
CATTTGCAGATACGGGATTCGACTAAGCATTAGGA
>402517
TAATGCTGTGTTCATGGTGCTTAGTTGGTTTGCGT
>1470559
GGTATTGAGGTTAATTTTCTTGTCAGCATTAATGA
>1119397
AAAGGATCCGTTTAAATTTGATTCAGCATTAGGCA
>547020
GAGGTATGCATTGACGAGTGACTCCGCATTAATTA
>467249
TAATGCGCGTTTTGTTTAGGCATTCGCTCGGTACA
>132261
TGAATAATGCGCGTCGGACATGTAAATTTACTGGT
>1160749
ATAATGCGCCTGAGTCTCCTAATTAATGATATGCA
>716589
GTTTATAGATTATAAATGAAGTGGGGCATTATGGA
>140413
AACGGATGCAAATTTATTCGGGGTGGGGCATTAAG
>1404846
TTGACGGCCGTATGTCTCTGGGATTCTTTGCATTA
>1160522
CGCATAATGATTGTCGATGCCTGTATGCAAACGAC
>1244293
CTAATTCGCATCTGTAATTTGGCAATCATTATTTG
>912861
CGCTAATGATTGAATGGACGGGACAGCGATAGGTA
>654283
ACTTTGTATAAAACAAGCTGAAGAATCATTAGGCA
>493778
GTTTTCTTTTTTGACTGTACCTGAATCATTATTGT
>938505
GGATAATGATTATTTGCATAGCAGCGTTTCTAGGC
>1213169
GGAACTCGGAATATGTAAATGAGATTAATCATTAT
>57932
TAATGAAATCTAGTTGATATGCAAATAAAACGTAG
>1044038
GAGCTAATGAAATCGTAACGTATTATTCAAATGGC
>1036993
ACATAATCTTCACCATCTCGTAATAATCTTCTTCA
>1295687
ACCTAATCTTATTTTCTTTTAACCGTAATGCTCGA
>1082604
AGTCCGTTGACGTGCGATTTACATAAGATTATTCC
>249784
AGGGTAAATGCTTTGCATAATGGTACGGATTACGT
>509014
GATTTGTCTGCAATAAGTTGGATAGGGGATTAAGG
>1342179
AGATACAAATCATGACGAACCTTAGGGGATTATGC
>481747
TCCTTGATGAATTTAGCGTATGCACGGGGATTACA
>1186505
CGTATGATGATCCTCTACCTGGGCGGGGATTATGC
>320682
TTGCTAATCCCCGAGTGGTACTTTGCAAGTAACTC
>1227131
GTTCGAATAACAATTATTGTGTCGGGGATTATGCT
>140950
TATACACGTTGCATATGTAAGAGTAGGGGGATTAA
>1182624
GAAAACGTTACGCAAATCATAACGGGGGATTATTA
>1124422
CGCTTTTTGCATTTTGATCTACGGGGGATTATGCG
>717230
TCTTTTGACATAAATCTTCTTCCGGGGGATTATTT
>1013093
GACGTGTGCTCTTCCGATCTAGGAGGGGGGATTAA
>1013475
CGATAATCATTATTGAAGATGAGCCGTTATACGCA
>165623
GCTAATCAGCGGTTATTTGTCTACTAGCAAACCGG
>1187829
AGTAATCAGCATCAGTGAAGAAGAATTACCTTGCA
>1352653
GACTCCACCACGTCCTGATGTATGCTGATTACTTT
>626536
ACTAATCAGCAAAATGGGAAGTCGCAAATTATGTC
>1168407
CGTCAGTGTATAGGATTGTCCATAGTGATTAGGTC
>586004
ACCTAATCACTAGGCAAATGTGTTTGTATTGACTG
>796534
TAAGGTAGCCATAGTCTAATATTAGTGATTATGCA
>777006
GAGTTTGGTTTTCGTCTTCGCGTGATATGTTAATT
>1110568
GATTAACATAGTGGCAGCTGTTTTGCATTATTATG
>1562130
GGGTGCAAATTGTTTCGCGCAGGTCTTGTTAATTC
>1357150
CTACGCAAAGCACCGGCCCGAGCTTATTTGTTACT
>150558
GTAGTCAGTACTCTTTTTGCGTACAACTTTGTTAA
>342673
ACCGCTTGGGGATTTGAATGATATAACTTTGTTAT
>1028240
TTGCATACATTCGAGAATTGTGGTACACTTTGTTA
>1206422
GCTTAAATGGCAAAATGCAAATCGATAACCATAGG
>1067614
GTTCTAAATGATTCGAAATATGGAAATAATTTGCC
>833481
CAAGCAAATTGGGTGTGTGTGGAGTTTTCATTTAC
>1527045
GTGCTCGTCTGAATAGCGATATGCAAAGATTTATG
>1083261
AGTTAAATATGTGTTTTTAAATCAGTTGCCAAAGG
>31468
CAGTAAATAGGTAAAGTTCATTATACAAAAACTCG
>941693
GAACTGTCGAATAATTGCTCTCGCCCTATTTACAT
>1090636
CTGTAAATAGGGATTCAAAACATGCAAATATTTCC
>1305619
ATTGTCCGTTTATGGCGTCTTTCCCTATTTACGCA
>1133183
ATATCATGCAAATTCGTTTAAATAGGATTTTTAAA
>798521
GTTAAAAATCCGGCGTTATCATGCAAATGTTTGGC
>225139
GAGGCACGAACATGCAAATGTGGGATTTTTAACGA
>675754
TATACAGAAAATGCAAATTGAGTTTTGGTTTTTAA
>1385400
GTAGACTTGTCAGGGAAATGCAGTGTTTTTATTTG
>179281
CGCGTAAGAATCGTATGATGCAAATGTGTTTTTAT
>1398036
GAACATAATCGCTCATTGTTGTAAATATTTTTTTA
>1426990
TAAAAAAAGGATTTAGAACGGCTCGGTTTTTGCAT
>154179
NACTATGTATTACATGCAAAACCTAGCAAAAACGT
>1099850
GTTTTTGCGTGTTTGACATGTAAACGATAATTGTC
>227438
GGGGGTTTTTGCATCAAAAACAGGTGCGTTATTTG
>1104918
GTTTTTGCATATTCGGTCATAACTATCTAGTGACT
>1133819
TGAAGTTTTGCATTCGTGTACGTGACCGAGTATTT
>1495738
AAAGTTTTGCATTCGGTTTTCCTAACTGGGAGCTG
>1292499
TGTTTTGCATGACCGTGGTGGAGAAAGGAAATTTG
>196456
GGTTTTGCATATTTTCAAAATAACTTCCGATCTTC
>1184996
CGGTTTTGCATATTGGCCTTCAGCGTGAAAAGTGC
>286281
GTTCGGTCTTGCGGAATTTGTTTCTAATGAAAACG
>746786
CGTTTTCATTAACAAAGATTTGGTTCCGTGATGTG
>1419961
AGTTTTCATGGATTTCCAGTTTTATTTAGTATAGT
>1513140
CTAGGTTTTCATCAGGATATTTGCATATCTCATGG
>1486946
GTTTTAGTTACAGGCGGTGTCAGGTTTTTTGCATA
>393050
GCGGTTTTAGGGGTAGCGATCGATGCAAATTATGG
>1593015
GCTTGTTTTACATGTCAAATGGCAAGCACCTGATG
>936685
CGTCAGTCAAGTAGCATTGTACATGTAAAACTATT
>234930
GTTTTACATGCTATCAGTGGAGTTTAAATGTGGAC
>1541801
ATACGGATGATAATAGGAATGCCTCATGTAAAACC
>1424468
CGTTTGTTGTTTATACGCACCCTTCATTTACTTAA
>871791
TGTTTGTTGGTAGTTAGTACGTAAAATATTATGCA
>493800
CGTTTGTTGGGACTGAGACCATAGTAGAAATTTGC
>1584504
GTGTTTGTTCTTATAGGCTGATTTGATTTCTTTAT
>676284
CAGTTTGTTCGACGTATACTATCGACTGTTTTGGC
>1060748
TGGGTTTGTTCCTTTTTAAACGGCTATTTGCATTG
>1329319
TTGCCGCGTTGGTTCATATTTGCATAAGGAAACCG
>585053
GGACGGGTATTCAAATCTAACAGCTGGAAACCGCG
>1219603
TTGAGTTTCCACTCATTTGCATCTTTCATGGAAAT
>1436390
CCGGATTTGCATGGGTGGATATAATCTAAACATAT
>1523553
TGTTTACATGCGAACACTTGTGTCAGTATTATTTC
>808259
CGGGGTTTACATGCCAGGGAAATGGAGAGGATGTC
>809014
TGTTTACATGACATCATTTATATTCAAAAATTTAG
>746386
TTTAAGGGGACATTAGATTTGTGTTAGATGTAAAC
>1385512
GGTTTACATCGTACCCGAATCTGCGCATTTGTTTG
>1075579
TGCTAATGGGTATTCAAATAGTGGCGATGTTAAAC
>1408704
AGGGATAAGGCATTTGACTGGGGCCCGTTAGAACA
>890797
GTTCGTTCCCTCCTCAATGCTATCAATTAATGGAT
>1053523
CGCCGTTCGTTATTTTCCTGTCAAAGCAGCTTGTG
>1089939
GTTCGGGAGATTTTAATTTCGGGAAGTTTGCATAC
>1023263
ACATCAGAGCTGTTTTGCATTCGGTCCTTCATAAC
>44177
ATTATTCCGAAACTTCTGGGCACATTTGTATAACT
>1414656
TTGGGTTATACAAATATTCGCCAACGCTTGTAAAT
>611390
TGCGTTAGGGAAATGAAGGGCCCGATTTGGATACA
>1120562
AGTTAGGCTGCCTGTTTTTTACATCGCATGATTTG
>807234
TCGTTAGGCTATCTCGTATGCAAATCAGATACTGG
>10942
CGTAAAAGTACTTAAGTTTTTGCCGCCTAACGAAC
>1099647
AGTTAGGCGCTCAGAAGGAGGTCTGGTGGTATGCA
>695694
GTTACAAATCCGGACACGTTAGGTAAATTACAAGG
>1073550
ATTCACATTTGCAAACTGGTGTATTTGTAACTCTC
>456989
TGGTTAATGAACTATTGCAAGGCAAATTAAGAGTG
>1277520
GAGCACAGGGTTGGGACAAAAGTTACAGATTAACA
>1033752
AGAAATTTGCGTAATATCGGTGACTATAGATTAAC
>1202262
GAACGTTAATCGGTATGAAAATGGTCGTGAAGCTG
>1356626
AGTTAATCGCATTCAAATTAAACTGTTCGCATTAC
>397117
TCCGTAATCGTTTTGATTATGCTCTAGTTAACTGC
>1341149
GAGTGGTGGAAGCAAATTCGATATAACGTTAACGA
>564854
CAGTTAAATTATTGACTCTGGACTTTGATTGTTTG
>318905
CAGCGTTAAATTAGGCGATAGGGATGGAAATATAC
>301118
GCATGCTCAGGTATAATGATCCTAATTTAACTTCG
>1455117
AGTTAAATTAAGCTAAACTTGTCTAGTCAATTTGC
>309476
GGTTAAATGTTCTAAATAAGATGCAAAGGCGCCGA
>136441
GAAACAAAAGAGAGATGCAAATTACCGTTTAACCA
>1012920
CCCATGCAAATGATAAAGCGGTAATGCAAACACAG
>177679
CGGTGAGAAAATAATAGCGGAGCGGGTTTTAGGGA
>105999
TAGTGACTTTGGCTTTCTGTCCTAGATGTAAATCA
>1159786
CGATGCAAATTAGGCAGCTGAAATTAGTCACTTAC
>1240004
TGCTTAATCTTCCGACTATCATGTAAATTCACTCG
>488121
GTGAATTGCAGTTAGGATGTTTGCATGTGTTATAA
>1010666
GTGAATGATGATTGAGTTTTCGCTTGGGTATTTGC
>337122
ATTGAAATGATATGCAAACGATCGCCTTCACTGGC
>88974
AGTGTGAAGGCAAATTAATTAAGAAAATTATCGTA
>878464
GGTGAAGGATATGCAAATAGTCTCCTAATGCGACC
>1592024
ATTTGCCTTGCTGTCAAGTCTCCTTTGTCCTTCAC
>1322656
CCTCAGTTTTTAGCTTGTGGCCCCATTCCTTCACC
>423683
GTTGTGAAGGAAGTGAGGGTATGTTAATTGGATTA
>1314614
TGTGAACCATATTCACGACGTTGGTTGATTTGCAT
>1099709
TGCGTGAAAGCCGCGATGGCATGTAAATATACCTG
>306377
GTGAAAGAGTATTTGATTCAGACGTTTTTACCTAG
>395296
ATCCGCTCGATTCTGGTTTTGCAAGTCTTTCACTG
>1218129
TGGTGGTGTTCGCAACATATGCAAAGTTTCACTTA
>292659
CGGTGAAACTTGTAAACACGTCCCTACGCGATGAA
>1166193
TTGTGAAACTGTTTGGGAACGAGTGCTTGTAGGCA
>103121
ATCACTGGGGAACGAAAAATCTCATGCAAAGACCG
>1310147
GGTCTTTGCATCTTATTTATTTGTATGTTAGCGTG
>306445
ACAGTCTTTCAGATGCCGGATTTGCATACGATGCC
>1134002
CATAATTTGCTTAAAATACGGGCTAGTACAAGACA
>1111367
TGTCTGTTTTTACTAATTAAATAGAGGATCATGCA
>122306
AAGTCTGTTGCTGGATTTGCATGTTTTGGATTCAA
>102238
CGAGTGAAAAAAGGTAATAGGCAAATTCAGACAAT
>1202440
TGGTCCTACTATCATATGCAAACCGATCCTAGGCG
>1450268
CAGTTTTGCGTTGTGGAATAAAACGTAGGACGGCG
>1087339
GGTCCTACCTCCTTTGGTTTGCAAAAATAACGTAG
>247867
GTCCTACCGGGTATAGGTGGGCCCCGTCTTTTCAT
>563379
GGGTCCGGCATTTGTTTATGCTGTGAGATTTATGC
>1586504
TGTCCGGCATTAAACCATTTGCATAGCGATCTTGC
>1005955
AGGTCCGGCATCCAAATATAGTTATTTGACTAGCA
>106895
GGTCATGTAAATTATCAGTATATTACTCTGCTTTT
>1454255
ATAGCGTTATCTATGGTCATGCAAAGTAGATGACG
>1225671
TCTCCCTCTCCATGACTCATTTGCATTAGATGACG
>940628
GGACCGGTACCATTTGCATCGATTTAGATGACCGG
>842215
TTCCGCAAATTTGTTTACTATGAGGTCACGATGAC
>599028
TATGTAATTTGCTTAGAATGGAAGACGATGACGTA
>1065173
GGGTTATATGCTGCATGCAAATATACGATGACGTT
>1149069
CCATGCAAAAACATAAACAGTACTACGATGACTTT
>626709
AGGCCGCGCGGAAAAACAAATTCGTCGTGGGTGAC
>1143509
GCAAATATGTTCCAAGTCGATAAACAAATGGTGAC
>499998
GTCAATCTACTGATTTGAATATGCATTATGTAAGC
>395300
TTGATGGAACTACGATTTCCATATTCCGATTGACG
>126697
TGCCGTCAATCGCCAGTTTTTGCATCCCTATCTCT
>249786
ACACACTAGTCAAATGTCATGGTCTGTCTTGACAA
>1535133
GGCGTCAAGAATTATATTTTGTTTACCCATATGGA
>642462
TTGACTATGGGATAAGGAAATGTTCTCTTCTTGAC
>1596231
TACAGTCAAGAAATTATTGCGCGGGTAATGTTATG
>1374102
CACATAATTTGCATCTGGCCCGTTTTCTTGACCCA
>579784
AATTCCAACGAATTTTCCTTATCAGGTTGACGCGG
>112608
TCTAATTGGCTTAGTAATGTATAGAGGTTGACGTG
>1171302
GTCAACCGCGTTTGCAATATGTAAATGGGTTTAGC
>1351582
GGTCAAATGGCTATATATGAGTTTGCGTTTAGTAA
>1030085
CGTCAAATGGACCGGATGATGCAAATCTTCATGCA
>635821
TAGGTATTTGCGTAAGATTTGCATCCGATCCCCGC
>1159608
GTATTTGCGTAACTCTTCCCACGCTCCGATCTCCG
>1408422
GTATTTGCGGTTTTCTGTAGACGTTGTCTTTGACG
>414946
TGTATTTGCGGCACATAAGCAAATGCTCGTCTTCC
>1085630
AACGTTGAATTATGAAAATGTTCGCAAATACCTGC
>1348973
GCCACGGCACCAAATAAACCAGAAAAGGCAAATAC
>1085611
ACGACGCTCTTCCGATCTGAAAAGGCAAATACGCT
>107517
TCGGTATTTGCCTTTTAGCATCGTGGATTGAGGTA
>592419
GGATGTATTTGCCTTTGTGAGTCGATTTCAATACC
>1124211
AATGCTTAAATATGCCGTGAACAGGCAAATACGTG
>796474
TGGGCGGAGGTATGCAAACATTATTATAAATACGT
>1393883
GAGTATTTAGGATTATTCGTATGCAAATGGGCTTG
>1478533
TACGTATTTAGCCTATGTAAATGAGGGAGGAGGGA
>438119
ATAGGTAGGAAAATCGGCATAGGCTAAATACGTAC
>1006850
TGTGATAGTTTTATTTTGCATGAATGCTAAATACC
>1578224
TGCCGAAGAATTTCCATCCACCTCGGAGTAATACA
>735645
AAAGAGGTTATTTTGCGTCGGTACTGAGTAATACG
>1508672
GGGTATTACTCAGGATTTTTGCATTAGTCGGTTAT
>1320605
AACCAAATATATTTTCCGTTGGTACGTAATACCCA
>721855
CAATCCAAAATCCCTAGGGCCTCTTTTAATACGCA
>1187794
TAATTGCGTATTTCCCTAAGTAAAAAACATACAGG
>725038
TCGTTTTTTGCGTATCGTTTAATTTTACATACGTG
>1217568
GAGGTATGTAAAAGATAGACTGTTTTGCACACGTC
>1128617
TTGCATGACAGAGTCTATATGTGTTCTCAGCATAC
>1146326
ACGTATGCTCTTCCGATCGACGTGTGCTCTTCCGA
>1083912
TAGTGACTGCTAGAATGTAAAAGGTGGCATACGTA
>1126237
AAAGCGCATGCAAATGACCGACTAGATTGGCATAC
>895556
GTATGCAAATCCCGAATAATAGCTTGTCGCTTACG
>1060214
AGATCTCGTTCAATAATTGGGATTTGCATACAACG
>715061
CTCTCCAGGTTCTTGTGATGTTTTTGCATACGTAA
>159112
ACATGTATGATGTGTAGATGCAAATACACTTTGTC
>21684
GCCACATTTCCCTAGACTCGTCTTCTCATACAAAG
>374256
GCCGTATGACTTGTTTGTACATATAAGCAAATTTC
>9748
AGATCAATTTTCTTCTTTACGCGAAGTCATACGGA
>525591
TTGAGTATGACTGGCATATTTGAGATTTGAATGTC
>1592378
AGTGTATGACTGATGAACTAATGTGCAAGTAGGCA
>343155
TGTGTATGACTATGGTCGTTTGCGTACGGAAAAGA
>1434798
TTGTATGACGGATTACACTTACATGTCTAAATGCA
>1240120
ACGTAATTGCAAATTCGTGGAGATCGTCATACTTG
>1314799
GTGTATGAAAATCAGCCGAATCTGGATGTAAATTC
>1408907
GTATCGGGCGGGTGAGATGCAAATGCTAAGTTCGG
>1330574
TTGTATCGGGCCATCGAATTTGGTTGAGTCCGGTA
>1179202
GGTATCGGGATTTGCATGAAACGACAAAAAGCGCA
>1094945
GTATCGGCTTACGAGTTTTGCATACCAGTTCCAGG
>994069
GAAGTACGCTTTGCCGGACATGGGTTTCCTACGCA
>460607
GGTAGGAAAATTTCACGGGTTGAATTCTTATTGAG
>1037441
TGCTGTAGGAAAATGCGTGGTGTTTGCATATACAT
>1217072
TCAGTACTTAGTCATGTCATGGTAATCCATATGCA
>896680
CGCATGGACGATGTGGAAAATCAGTATAGTACGCA
>1482359
TAGAGTAATTTGGTTATGGTACTGGTTATAGTACA
>1243215
AGTACGTGATTATATGATAATTTCGCCGATATGCA
>1084675
TTGTGTACGATACATGTAAATAATCTTGATAGGGG
>1048025
AGTGGTTTTTGCCAAAGAAATTAGCCGCTCTCGGC
>1323889
CGGTTTTTGCATGCTCGTATTCGATTATAGTTTAC
>488021
TCGCTGAGTCATGTTAAAGAATATGCAAAACCATG
>146583
CGGGTTTTATCTTATTTGATTAGCACGTCATTTGC
>1552887
GGTTTGCCTATAAGTAGCACATTTTGTTTATCACG
>471880
TGGTTTGCCTAAACTCTTACGTATTAGAGATTCAG
>1215843
GGTTTGACTTATGCAAATTCCCGATCACTTGTCGT
>39331
CGTCGGTTTACGTTTTTGCATCTCATTCCAGTTCT
>100894
GGTGGGTTGTTTTTAATTCAAGATTTGTTTATAAG
>1099968
CTCAGGTTATGGCGGTTCCAACATGCAAATATGTC
>1433669
GTTGGTTATGGAAATCAGATTTTGCATACTGGTTC
>254351
GGTTATGCGTATATGAGTAGATCTGCTTTGCATCA
>1030786
CGGTTATGCATTTGGGGAATGGGAGGGAATAGGCA
>843408
TAGGGCGTGCCCGATTTTACAAATGCTCTAACCGG
>512199
AAAGGTTAGAGAACTTTAAATCATGCAAAAATGTA
>1027528
CAGGTTAGACTCCAATTCTATGCAAATGACGTTAC
>1318952
GGGTTACTGCAATTGAAACACATGATTTGCATCCT
>789383
AAATTTCCAATTCAAATTTATTACCCACACCGTGT
>637898
GGTGTGGGATCCCATCAGTTAGATTCTATCTAGGA
>573056
TATGCAAATTCAGGGGAACAGTACGTCCCACACCA
>629125
AATTGGTGTGGCGGCAATCCGTATTCAAAATAGTC
>1062886
TGGTGTGGCCATCCAATTTGCATAAAATTATCATG
>322312
GCAAGACTAGGCCCAGGATAACTAAGCGACACCAT
>1107658
TGGTGTCGACATGCAAACTTTCGGCTTTGGCCTAG
>465031
GGTGGGTATTTCCCTAAAAAGTGGCATCTTCTGAT
>1109069
TGGTGGGTATCGATGGAAAGCAGTGGCTTTATGTA
>1054224
GGGTGGCTCTTTGCATTTTTGATACCGGATGTGCA
>1079575
CGCGGTGGCATTGTAGGCAAGGTATGGGATGCCTT
>17218
TGAGGTGCGTGCACTCGTATATGTAAATTGGTGCA
>627945
GAAGGTGCGTCTGGATTTGATTTGCAAATTTCTCG
>712721
GTTGGTGCGTAGGAAAATTTGCGAATGAGTTTGGA
>612630
CTTGGTGCGTACTTTGCATGTAATCTGACTTTCGT
>1120411
GTTGGTGCGTACAGGAGATATGCAAATTAGTGGGG
>797588
ATACACCTTTGCATACCATCCCCCTTTTGCACCCC
>1008045
AACGGTGCAAAACTGATAAAACAAACGCTCTTCCA
>1050061
GGACGGACGCGGTTTGTAAATGCTCATTTTTGCAT
>1421971
CGGAACGGACGCAGATGCAAAACGGTTACAAGTAG
>1241217
AAGGAACGCGGGCAATTTATGCAAACCAGAAGGAA
>196712
CATGGAAATTTCACGTGTTTATCAATCCAGGGTCA
>1168372
AGATTTGATTAGATTAATATGCTAAATTTCCCGGC
>498344
GACGTGTGCTCTTCCGATCACGCCCGCATTTCCAT
>1105784
TATGAATATTCTATGTGATTCACGGCATTTCCTTT
>48398
TGAGTATATTGCATAAAACGGAGATCGATTTCCCT
>1318940
TGACTACGGAAGTTGAAAGCGTGGAGTATTTCCAT
>227101
GAGGGAAAGGTTATCAGAAGGATGCGGTGACTATC
>1087003
GATTAGGTGTTTTGCGTTGGGGTACCTTTCCCTAA
>1150517
TGGAAAGGGTATTTTCATATGAAGGGCTAGTTTTG
>1118880
GGGAAAGGGATGATAGGGTTCAGTATGCAAATCGC
>33613
GCTTTTCTTTGCATTCTTGCGAAGTCAAATTTAGT
>23428
CACTGCTTTTCTAGTTGTATGTACTCCTAATTTGC
>1161550
AACGCTTTGTGTGTAGGCAAAACATTGTTAATAGA
>1329949
TGAACTTAAATTTGCATAAGGTGTAGGGAAAGCCG
>1271486
GGCGCTTTACGTCGGATGATGCAAATTGAGACATT
>1486481
GTAATTTGAGTGTCATTGCGAAAATACGTAAAGCG
>663849
AATCGGGTCCATTTCCATATCTCAGGTAAAGCTGA
>557793
GAATGCAGTCCAAGAGGGATTTGGATAGGTAAAGC
>1494304
AAGAGAGATTTGACTGTATATGGGGTAGGTAAAGC
>1372161
GGGAAATTTACATACGGGTCAATGTAGGTAAAGCT
>522163
TTTGCGTTATACCGATGAATATAAAATGTAAAGCG
>17194
GGTGCTTTACATTAGGAATGGTCTATTCAAACAGC
>395948
GCTTGTAGCCGAATTTCCCTGGATAACAACGCTTG
>1000558
GCTTGTAGACAAACGTGGAAATTTGCATAAGAACC
>515662
AGTGCTATGTAAAGTAGCGTCTGGGTCTATAATGC
>106541
ATATGCTATGTAAAAGTTAGTGGCATATTTTCCTG
>617823
TGGCTATGTAAAAGGCGAATTTGGCACTCTCGGTC
>1168140
TCGCTATGTAAAACGGATTCATTAAGGTAATCGGG
>966859
GCTTGCTATGGTCGATCATTGGATTTTTCATTTTT
>1114635
CGGGCTATGGTATTTAAAAAAATATTCAAAAAGGG
>299165
GCTAGGGCGGTGACTGGACGGTTAGGGAAATAGGT
>440452
CGCTAGGGAGACTTATTTTTTGCATAACTTTTTGT
>840107
TGGGCTAGGGACCAGGGGCCCGTATTTGATTTTGT
>103692
TTGCTAGGGAAATTCGGAATACCACGTAAACTCCG
>1371423
TTACCTATATGCAAATGGGCAGGAATGCGGTAGCC
>210932
GTATGCTAAGTAACAAAAAATACAAAGTAGCCCAG
>346538
GTCGGCTAAGTAAACTTGAATATTCAAATTTCGTG
>1420617
GGCTAAGTAAAAAAATGGTCATACAAGAGTATGCA
>1307486
CTGCGTTTGCATATGGCGGATACAGGTAAATGTTC
>472101
AGATCTAATCACAGATAGCTGATATGCAAACGCGA
>248264
GCGTTTGAATGTCGCGGTATTTCCCTCTCATATAG
>946434
CGGTGCGTTTGAACCTTAGATTTGCATTGACTTAT
>1412655
TGCGTTTCTGGATCGATTTCCGTTCTCCTTTTTAG
>182547
GCGTTTCGCTATGCAAATTTAAAAGGCTAAGGGGG
>279392
AAACCAGCCTATGTAAACGGACCCACAAGAACGCA
>1076627
CCAGCGTTCTGCAGTCAAATTATACAGAATCAAGC
>1557382
TGCGTTCCATTTGATTTGTTTCCCCCCTGAATTAA
>844518
GCGCGTTCCATATGAAAATAATATTTGTATGTTCG
>1267942
TACCTTAGAAATACTATTTCTTTATATGGAACGCA
>1203702
TTGCGTTCCACTAGGGGTAAATTTGGATTCTAGGC
>1034071
TAGGCGTTCATTAGCAGATTTGCATCAGTCTTTTG
>1581298
CTCGCGTGTTAGGCGTGAGGGTCATTTGCATGGCG
>153333
CAGGAAATTTCGTATTCAAATCTGGCTAACACGCC
>1051912
AGCGTGTTAAGCAAAAAATGTCTGGAGATCATGCA
>819225
GCATGATCTCCAGACATTTTTTGCTTAACACGCTA
>956607
GGAATGTTAATTTCGTTAACGGGATTATCACGCAT
>621434
GCAGCGTGAGTTCTACTTCAACAAATTGCACCTTA
>1010970
AAGGTGCAATTTGTTGAAGTAGAACTCACGCTGCA
>1138498
GGCGTCCTTTGCATATATTTAGATTGTAAAGTTGC
>286705
TATGCGGTGCGGTATGTAGGGAAATCAAGGACGCA
>1274238
CGCGTCCTTAATTTGCCTTATTAATTCATTATCAA
>131789
TAAGCAAATGATCTTCGTCGATATTAAGGACGCAA
>1309679
GCGTCAAACTCTGATTTGCATTATGTTGCATGAAC
>1441266
GCGTATGCAAATGGGAAAATAAACTGCGTATATTC
>1528652
GCGTATGCAAATGATAGTGTGGAGCTGTATTTGTG
>1068563
GGGCGTATGCAAATCCTGGAACCACTGTTTTTCTG
>1016763
CTGCGGTTGGCTGGCGGATCTTTTGCATCTTATTT
>1028046
AGGCGGATCTCGACATGTTCAATGCAAATAGATGC
>468214
GTTTCAGAATTCTTTGCATTGCCGATGTATTCCGC
>1227991
AATTTGCATAAACGTAAGATTTGAATCAGCGCGTG
>584470
NTGGCAGTCAAATTTAGGCATGCTCACTTAGCGCT
>137073
AGCGCGTTTTGAATTTTCCTGCATTATATTATTCA
>829385
CGGCGCGGAGGTAAATGTAAAATTTCAAAAACGGA
>668412
TTCACTTTGCATATTTATATAGACAGCTTCCGCGC
>1465373
GACTGCGCGCTATTTGTTTATCCAGAGAATGCCGT
>1102735
TGCGCCGGTTTCTTGCATAAAGTGATTTGTATTCA
>1317077
AGGCGCACGGTATAGATAGGATTTGTTTGTATGAT
>1029842
CCAACAAATGTAGTATGCAAATAGCGTGCGCCGAC
>1593367
ACCGGCAAATCACGTTTTAATTGGGTCGCTATCGC
>708005
TTGCGACTGACTGGCTTTACATCTGGTTATCCTTG
>190783
ACTGCGACGTGTGCCCTTCCGATCCACTGCGACGT
>569029
GACGCGACGTGGGCTCTTCCGATCTGACGCGACGT
>1237287
TGCGCGACGTAGTTGCGGAATTTGCAGGCTATGTA
>1498993
ACAACATTGTGCATATGTAAATCGTGGGAGGGGCG
>1217281
GGCCCAAGTTGACCGGTTACGAGTCTTATGTGGTG
>1189585
GAAACCTTTGGGATTTGTATATTTATACTTGGGCA
>1242283
CGGGCCATTTAATACAGGTAGCGAAAAGGGATGCA
>1105935
GCATGCCATCCGCTTTCTCGAAAGATGACGCGTAG
>20170
TAGGCCATATAATTTCTTAGTGTGAGGATTATGGA
>1523050
CTTGCCAGGGTGGGATAATACGCAAATTCTTTTTG
>992733
ACGGCCAGGGTATGCAAAAAACCAGTCATTTCTGG
>1534666
CCGGGCCAGGGTAAGGTATGCACGAGCGCGTTGAT
>1003248
AGCCAGGGGATTTGCTAAGGGAATTTGCGTATGAT
>1018457
AATACCGTATTAGAAGATTCGGATCACATGATGCA
>1405384
CAGACGTTGACTGGGTGATTAGAGGCAATATGCAA
>985100
GGGCATATTCGAGGAATTTGGTTAGGCAGACAGTG
>808104
TTGCATATTCGAATGTGCAAGAGGCCATCAAAGTA
>1005466
GTCCAATCCCCAGTCAAATAAACTTCGAATATGCA
>1013208
GCATATTAGATGCTATTTGAATGCTCGCTAGATAG
>1102878
AACTTTGGGCAAAATTTGCGTGTCTAATATGCAGC
>57717
TCGGATCAGCGTTCTTCGTTATTTTCTAATATGCA
>1016975
GCATATGTGTTTGCATAACTGGTTAAACAGGGGCG
>785446
ACGACGCTCTTCCGATCTTATTTCCATATATGCGT
>622799
GCATATATGCCGCCGTATATTCAAATGACCTCACT
>67878
GGTTATGTCCGCGTGCTAGGAATTTGCATATATGC
>1192840
ACGACGCTCTTCCGATCTTTTTGCATATATGCAAT
>189771
ACAGCATATATCTCGCAGTCCTCGATTTGCATAGG
>1300773
TTGCATATATCGACAGTCGCGAAGCAAAATGAGGG
>1000641
TGCATATAGAAGCTATAATGACTGATCCGTTTTGC
>602925
AGCCTTAAAATAAGGTATCCATTTATGTATATGCA
>212194
GAAACGCAAATATTCAACGAAGAAGTGTATATGCT
>804796
AGGCATAGTGAAGGCTAGCATCAGTTTGATTTGCA
>54260
AACGACGCTCTTCCGATCTCGCATTTCACTATGCA
>805143
TGCATAGTGAAAAATGAAAAAAATAAAGCGTTGTG
>142614
CATGCATAGTCTTTCCCTTGCAAATGCCAGGCCGC
>26642
AAGCGAACGGTTTGACTTCAGAAGAAGACTATGCA
>1336697
GGGATGTGGGGAATATTAGGGTTGAAGACTATGCA
>1008527
AGTGCATAGGGATTATTCGTAAAGGGAAATCTTCG
>1189845
AGAGTGGTCATAGTATTCAAGATCCCTATGCAAAG
>669788
GCATAGGGATAAAGGTATCAGGGACCACTCGCGAA
>906974
ATTTGCATAGGGAGGATGGGAGGGGTTGAATAGGG
>659284
CCTGATTGGGCTGGCCAAGTAATTCTCCCTATGCA
>1489289
GCATAGGGACGATAGGGGAGTTTTGCAACATTATG
>1151712
AATCGCCTACTAACCCATATGGTAATTCCTATGCA
>1338222
TCCACTTGTGTATGGCAGGAATATTGGGCTATGCA
>679475
GAAGAACTAGCTAAGGCACGATGGGTCTATGCAAA
>242513
TTGCATAGAAGCCTCCTCATGGATTAACTTTATTT
>230342
TAAAAAAAACAGGTGGTATACGTGGCTTCTATGCA
>1361756
TTGCATACTGGAGGTCATTATGCTGGTTCCGGTCT
>141871
GTTTGCATACTCGTGGCTATTTGTATCTTAACTTC
>1051593
AAACCCAGGTTATCATAAGCACTTTTGAGTATGCA
>1478592
TTGCATACTAACAGGTCTCTTTGGTGACCTATGGC
>1216900
ATCAACTCGGTAATAGTAAAATTTAGTATGCAAAC
>676693
AAACTATTCACGACACGGGCAAAGTTTAGTATGCA
>882996
TATCACAGAAGGTTCAATAGGTATAAACGTATGCA
>1506646
GCATACGTTTAGAGGCAAATTCCATTCTTATTCGA
>1148665
TAATAAGATCCAAAGGATGCGATTTGCGTATGCTA
>313764
TTGCATACGAGATAAAAGTTCCCGAAATTTGTTTG
>1011773
CTAATCTATGCCAGAGTTGGGTTAATAGGTATGCA
>1221425
CGTGAACATTTGCGTTGCGTTTTGTCATGTTATGC
>632113
AAAAAAACGAACGGCCCATGCACGGATGTTATGCA
>1386075
CACGACGCTCTTCCGATCTTCCGTTATGTTATGCA
>184080
TGCATAACAGTAGGTTTTCAATATGTTGGTATGCA
>1074846
ATTATGAACAGGCGCTGAGAGATTGGGTTTATGCA
>1038731
CGACCTATAGGGTAGGAAAAGTGGTGGTTTATGCA
>1247229
ATATGCAAGACAACTTTATATGATGCCTGATTTGC
>308040
TTGACTAGAGTAGGATGCCACATGGTTGAGTTGCA
>1091898
AGGCGGAAACAAAACATAATCATTTCGTGGTTGCA
>646493
CAAACTAACATACTTTTACATATCATTGGTTGCTT
>504494
AGAATTTTGCCTTTCTAAAGTCGTACTTGGTTGCG
>951183
GGCAACCAAGAAAGTGAAGAGAATGGGGTAATTGA
>1310445
TAGCAACCAACCTTGTGCCTAGAAATACAGAAGAA
>719037
AGCAACCAACCTTGTGCCTAGAAATACAGAAGAAT
>423915
TGCAAATTTTTACACTTTGGTTAATTGCGAAGTAG
>1372601
ACGCAAATTTTACTGCGAATTCTTGCAAGCCTTAT
>1562600
CGTAATGTTCCTTTTAATTCACTATGCAAATTTGC
>947376
GCCTTGTGATGTTAAAAGTTGTGCAAATTTGCGAT
>951636
AGGCAAATTTGATCTCCAACGCGGACTCAGATCCG
>1134379
GATGCAAATTTGAGCCATTAAGAACACAACGACGA
>65644
GATGCAAATTTAAGACCTACACATAGTCTGAGGGT
>534106
AGGCGCAAATTTAACCGTGCATAATTGTAAACGGG
>1498051
ATGCAAATTTAACAGGGCGAGATAATCAGCATTCA
>1065551
TATGCAAATTGGTCTGGGATACGCAATAGGTTATG
>268534
GAATGCAAATTGGTAGGCTCGCAATGTATATTTGC
>1481659
ACATGCAAATTGGTAAAAAGGGGCACGTTTCAGCG
>1015753
ACATGCAAATTGGTAAAAAGGGGCACATTTCAGCG
>995600
TATGCAAAGAGGCCCCCAGATTTCCTTAGGAGCTG
>378078
AGGCAAAGTGATATGGGAATGTAGAGAGTCTTTGC
>109327
GGTCCGCAGTTGCGAATTTGTTTGTAAAGTTTGCT
>1171747
GGGCAAACTTTAAGGGCATGCAAATATGGATGTAG
>1015012
ATGCAAACCTGCTAAGGATGACTACATTCAAAGCG
>139210
CTACGAAAAACTGAAGGGCTTATTTGCATTTTGCT
>1129131
ATGCAAAATCCCGCTTACCGTATGAGTTATTTGTC
>349248
ATTGATCTATTATCTATTTTTGCTATTTTGCATCT
>636454
ACGACGCTCTTCCGATCTAGAGAGTATTTTGCAAG
>1044127
CAACCCACAAATCGATGTAGTAGCGTATTTTGCAT
>1400859
ATCCTTTTGACCGTATTAGCTTAGGTATTTTGCCT
>1324222
ACGACGCTCTTCCGATCTTAGGAATGGCCTTTTGC
>1196247
CTGTCGGGGTCCATTTGCGTTCATCATCCTTTTGC
>630519
AACTTTACATAACTTGTTCAATCCTTCTTTTGCAT
>294443
AACTTTACATAACTTGTACACTCCTTCTTTTGCAT
>508244
AAATGCAAAACTTTGGATGTTATTTGCTGTCGCAT
>1562686
GGTCTCCCAGGGCTGTGTTTACTAGTAGTTTTGCA
>522038
AGACGGTGAGAAGGAAATTTTCGTAGTTTTGCTTA
>1214005
TAGCCTCTATGCAAATTCAACATGTGTAGTTTTGC
>159990
AAATACCAGGCGGCCAGAAGGAGGTCGTTTTGCAT
>233382
CTTTACAAGATTGGGTAGCAATTGATGATTTTTGC
>80114
CGTACTCCTGAGTTTCTCAGTTTGCATATTTTTGC
>524002
AACCAGTTTATGCTAAGGAGGGCTGATATTTTTGC
>341586
GTGGCAAAAATATACACTTGGATTGGTTTGCATTC
>430851
AGCAAAAATAGGAAGGGTAGCTGTATGAAAATCAC
>1316236
GGTAGTTGGTCGTTAATGCAAATGCTATTTTTGCG
>1058357
TTAGATTTTGCAACTGCTCACGGATTTTTTGTTTC
>1536286
TCACCGAGGGATATTTTTTGTTTATCAAAATCCGT
>1526797
GATTTTGAGCGAAGAAATTTGCCTATCACAGGTCC
>1125982
ATATCCGTTTTGCATTCCCCTGTAGCGAAAATCCA
>918439
GATTTGTTTTGGTTTTGTAAGCTTCGTTTATGTAG
>1022505
TTGGATTTGTTTTCTTAGATTCCCAATACGTTTGC
>467693
AGATTTGTTTTCCCGCGGCCTGTGGGTTGTTTTTC
>116767
GGATTTGTTTGGTAGAGTTTGGCATTTGACTTCTG
>1539999
GGATTTGCGTAGATCGGAGATTGGCGTTGGATTTG
>1055925
GGGATTTGCATTCGTGTTTATGTATCTTTTTGGGC
>939069
TTATGGGTGTTCAAATTATGCGTAATTTGAATCCT
>453800
CGTGACTATGTAACATGCGTCCATTTGAATCTTGC
>1155216
CACCGGGAGATAGGCAAATTTCATTTGAATCCAAA
>623921
CACTAGGAATTAATGGCTATGACGATTTGAATCCG
>1148467
CAAGTTATGCAAGCACACATGCCGATTTGAATCAG
>1143547
AGGTCGCACATAGGCAAATACCCAGGGAAATAATC
>387956
GGATTATTTCAAAATGGCGGGGAAGGGTAGGGAAA
>1237487
GGATTATTCTCCTCGATGTATTTTACATATCTCTA
>274105
AAATGATTAGGCTCGATGCAAACAGGGAAGACTTC
>1145933
ATCGCTTAATGAGATTTGCATACGCCTAATCCTGC
>1124132
GGAGTGGGGCAGGGGAAATGTAAATGCCGTGTTTG
>1034062
CCGCATTTCCCTGCCACGGCTGATACGACTCTTGT
>1349198
CGTTGAGGTGTATTAAGGAAATTAGGCCTAATTAT
>296010
CGAGGTCATGCAAATGTCCGTTCGCTGGAGATGAT
>811894
TGTGAGGGTTTTGGCAATATGTAAATTTTTCGATC
>98197
TTGCGAGGGTTTGCGTATATTTAGTAAAATTAGTG
>1303125
GGAGGGTTGTGTGGTTATTTACATTTGTTTATTTA
>331818
TTATATTTGCATAGGTTGTTGTTATCAACCCTCTC
>1321725
ACATAAGCGGCGTTCATTATTTGCGACGAACCCTC
>511456
GTGAGGGTTAGGCCGATATTTTTTCCTAAACGTGC
>1461415
TGAGGGTTAAGATGGTTGCTGTGGTTAGAGATGCA
>1199148
TGAGGGGCGACATGGCATGGAAAAATAAGGATTTG
>1270603
TGAGGGGCATGTATCAATTTACTGCAATTCATGTA
>1227326
TAGGAGGGATTTGCGTATTGTGCTGAGGATTTTTG
>476826
TTGCGAGGGAATACACAAATTTCGGGGCTCTTGTT
>235232
GACGTGTGCTCTTCCGATCTGCCCTCTTCCCTCAG
>1015095
GAGGCTTAAGCAAATTGCGGTATCTTGAGATTTTG
>178410
AACTGGTCCCATGGAGGCATTCAAATTGCTCTACA
>1078445
GGGATATGCAAATTAGGTAGGCGACGAATTGCTCT
>1186560
CTTGTACGCAAAACAAATAACAGGTAGTCTCATTT
>759303
TGTGGAGACCAAATCTAATGGTATCTAGTTAGCGG
>1126566
AGGCAAATTCTCTCGTCGGATCTTATTTGGTCTCT
>1415426
CAACCTTCACCTACCGAGTTCAAGTGATTCTCCTA
>1004322
GGCCTAATTAAATAGTCAAATGTATTTGTTCTCGA
>1021636
GGACTAATTTGCATTCAGTCGTCATTTACCTTGCG
>1251615
GACGTGTGCTCTTCCTATCACGACGCTCTTCCGAT
>1006112
GTGAGACGCTTTTTTGACTTCAGAGGCAAATTTTC
>1599101
CGACATTTGATTATGCAAAAGGGGCGGCTACTGGT
>503879
GTAGCCGCGGCTAGATGTTATCGTGAATATGTCGG
>1144290
GACTGACATATTAGCTATCCAAAAAAGATGGTGGG
>425717
CTTGACATATTAACACCACACTCCTAGATTTGCTA
>1422939
TATGCTAAGTGGTGTGGAGATTTACATATGTCTGC
>131429
TCGACAGGTCGACACGTAAGGCATTTGAATTTTAC
>1214880
TGACAGGTCCGGCACCCGCCCACGACGCTCTTCCG
>593291
CTCCCGGAACCGAAAAATTGATTTGCATGGCTGTC
>1443267
CGGACAGCATTTGAAAGTTCAGGGGTTAATTTGAG
>1529756
GGACAGCATCGAACGCCAGTCCGGTTTTTATGCAA
>934254
GACAGCAGGGTGTATAGTCCGTTGGTATTTGCATG
>219138
TTGCATGAACGTACAAACATAATGAGGGTGCTGTC
>1385121
GCAACCGGGGATGATAATTTGCATCGGGTCTGTCC
>1106808
AAATTGGAGGGGATGTATTTGCATCTTCTGTCGGG
>538595
AAAATTTCCATAGCAACTTATTAGAGATTTGTCTC
>714899
AGACAAATCGCGGCCCACACCATACTCAGGATGCA
>1075429
GAGACTAAGTTGTCATGCAAATTAAATAAAAATTC
>47760
GGGAAACAAGTTCGCCGATAAGGAATAAAAATTCG
>1141759
AATGTAAAACCATGTGGTATAATAAAAATTCAAAT
>1280262
TTTCCGCATACATCGCAATTTGCTTATAAAATTCC
>1183453
TCACGAATTTTACTCTTCACACCACAGATTTTCAT
>1186776
GAATTTGCATTAAAACTATGCGATGGGCTGTAACA
>316668
AGTGAATTTGCATGTTGAACCCGTGTCGCACACGT
>1045598
GGAATTTGCATGTCTCATCTCACGGGTGGCTTTTT
>946414
ACGACGCTTTTCCGATCTTCGGGTATGTAAATTCT
>1041233
CGGGGAATTTACATACACGCCTGATAATAAAAAGG
>1492926
TGAAGTACGTTAGCCAGCACCTAATTTTATATGCA
>253443
AGAAGGTTGCAAATGGGTTAGTTTTTAGTATGCAA
>187675
ACGTGTGCTCTTCCGAACGACGTGTGCCCTTCCGA
>212783
ACGTGTGCTCTTCCGCTCGACGTGTGCCCTTCCGA
>1000193
TAATGTTTAAGGATGCAAATTCGTGTGCCCTTCCG
>142091
GTATTTGATTAATTGAAAGTATTTGTGCCCTTCCT
>898096
CGAAGGGATTTTATTGGCTCTATCTGAATAATTTG
>1177211
TCGAAGGGATTTACACGTCGCTTATTTGGAATGCA
>1054508
TACCTCGAAGCAGTAATGCAAATCTCGATCCTTCG
>987927
TCTAAGGGAACTCTTGATTTGCATTCGATCCTTCA
>1145932
ACGTGTGCTCTTCCGATCGACGTGTGGGCTTCCGA
>1011960
AGAAGCCATTATAGAAAATATGCATCCTTTAGGCA
>326656
CGAACTTATTTGCATCATCGTGGTAAATATCTTCT
>665441
CGGTGGGTATTTAAATTTTCCCTATATCTTCATTA
>1067901
TGAAGATAGTTGGTTTTGCGTGAATTATTTTTTGG
>498011
AGTCCCGGACATGGAAATTAGTATCGCGCGTCTTC
>308527
CGAAGAATGGATAGGAAAATACAACGAGAATGAAC
>284929
GTTCCAATTTTAATGAAACGGCTTTGCATTCTTCC
>368876
GTCGCTCTTTGGATCTTTGCATAATCCTATTCTTC
>1135860
GAAGAAGGCAAATGGCGTTACTTTGTAAGTTTACG
>367298
ACGACGCTCTTCCGATCTTATTTAAATTGCAGTTC
>1005266
AACTGCAAAGAGGGAGTTTTGCATAATCAGTTCTG
>1095427
CGAACATACCTGATGTCATGCAAATCTCACATTTG
>1543571
AGGTATTTGCATTGCATTCATTTGGAAAATATTTC
>27606
AATAATCCACACTGATTTTGCATTCTATTTCGTTT
>344864
GACACACCATGTAAATTTCTGGTCTTTTCTATTTC
>1074180
ATCTGCGCTAGTCTGATATGCAAAGTATTTCTGTG
>1322419
TGGTGAAACTTAGCTGATCTCATGAAAATTCTTTG
>528929
GCGAAACTGTTTACCTAAATATGGAAAGTAAATGA
>111049
GACGTGTGCTCTTCCGATTTCCACTACAGTTTCGT
>159804
GAAACTGTACATATCCTACTTACATTTGTATTGAG
>35823
TCCTGATTTACATGCGTATAATTACCAGTTTCTTT
>114272
GAAACTGGGGGAGCTGCTGTGTCAAGTGAGGGGGT
>226529
GGGAAACTGGGAGCACTTATACAAATTGGACATTG
>1274290
NTGAAACTGCGGTGGTTTTTGTTAGGCAAATGTCC
>1339045
TGCATCCACAAAGTCAATATTTATGGCAGTTTCCA
>1018158
GCCTAGTAGTCCGGATGCAAATTTTGCAGTTTCTC
>1052624
GGGAAAAATCAAATGCGGGGAAAAGTTTTGTTTTA
>478930
CAAGCAAAGCATCGACTTATGCAAATATTTTTCTA
>10078
GTCGCTCTTTGGATCTTTGCATAATCCTATTTTTC
>1563075
GCTTCGCGAAGGTAGTTTGAATAGTCCTTATTTAC
>1011421
AGATCGTACACAAGGTGTCATTTGCATGCGAAGGT
>1334575
CTTCCCGTGACGTATTCGGTTAATAGATTTGCATG
>1561221
GCTACTTCATATTTGCATAATTCAAAAGGACCCTG
>1192045
TTATGGTTTGCATTTCGGCCTATGAATATGAAGTA
>643175
CCTTCAAGTATCTGTTTAACAAAGCACATCTTGCA
>1255699
ACCCTTCAAGCTTGATTTTGCATGCGCACAGCAGA
>1222852
TCTTCAACTATTTGGCTACTGAAGTTGGTTATGTA
>1279112
GAGATCTCGGGTTTTGTATGGACATGAAAATAAGA
>718669
GCTTATGTTAATGAATTTTTGTTGAGGTTCTTGCG
>503434
AAGTAGGCGTTAGGCAAATTTTGTGGTCACATAAG
>1104447
CCCTTATGAGGGTAGGGAGTTGCAGTAAATATGCA
>163476
ACGTACTGCATGTATAATTTGCATGCGCTCATAAG
>510036
TATCTTATCTTATAATCATGCACGGGGAATATGTA
>1487346
AGACACACCGGACAATAGAGGAATATGTATAAGCA
>1129549
CATTTGAATAGATTAGGGAATTTATGTATAAGCGC
>441231
TGCTTATACAAACGGATATTTCCCTTCGTTAATGG
>256439
AACGCAGAGATGCAAATGGAGAACCTAATTATAAG
>1460433
ACCAAGAATCGTATATTATTCAACCATTATAAGTT
>1313154
AAAGTTAGAATAGGTTCTTTTTTCTATTATAAGCA
>162695
GAAAATTCCTGGTGTGAACGGCGACCTTATAAGCA
>1130903
TTTCATATGTCTAGCTGATTTTTTTCCTTATAAGG
>322115
ACTTATAAGCGTGTTCTTTTTCTATTTGAATGAAA
>403667
AACAGCCGAGTATGGAAATGGGAATCTTATAAGCA
>1181331
CCTTATAACTTAACCAATTTTTTACATACGGTTTG
>1338158
AGCTTAGGCAAATGCATTTTGGGGTGTATTTTTGG
>314120
AATTTGACCTGGGGTGATTTGCATTTCTAAGTGTG
>739837
AGCCATAGTAGACAATAACAGTAATTTTCTAAGCA
>275702
CACTTACTTTTAGCATAATACCAGAGCGAGTTTTG
>1377403
CGAAAACAAACACGAAAATGACAATAAAGTAAGCA
>1145597
CTTACGTAAAAATTCTTGGTTCCGGTGGAGTTGCA
>92280
TATCTTACGGGTGCAAATATGCGTGCATTTTATTG
>1180426
ATAAAAGTTTGTCTAGCATGTAAAGTGCCCGTAAG
>1384754
TGCCTTACGAATTTGAATAGGGATGGTTTCTTGGA
>1074170
TTACCGGTTTTGCATACGCAGTTACGCATGTAAGG
>321275
TGCTATTTGCTTGTCAAGGAAGAGATTAATTTGTT
>576720
CTATTTGCTTACAGATACATTTGGATAGCTTGTTC
>1531237
ATCCAAAGGACGTGTCAGTCGTCATAGCAAATAGG
>1005119
AGCTATTTGCGTTCCTCAATGGCTAATTTTATTCG
>1026248
GTTACTATTTGAATAAGGCGCGTTGGAAATTATCG
>694480
ACCTATCTTGGCCCGATGCTGGTCAGGTTTATGCA
>1275467
ATTTGCATCTCGCGCAATCTGTAGAAGATAGGAAA
>1002438
GGCTATCGTATGCAAATCCAATCTAAGGGAAATTG
>163529
GGCCGTGGGAAACCAAAGATTTAATTCGTGTATGT
>1529466
CGCGTGGCTTTGTCATAAAGTTTATTTTTTATGCA
>1294614
CCGTGGCTTTGCATGAGCCTGTTTGGGGGAATTAC
>1532632
CGTGGCATGTAAATTAACAGGCGTGTCTCATAATC
>1247362
CGTGGCATATTCAGGTTAATGTATGGAAATTCACA
>689108
CGTGCCTGATGAGGGTAAACCAGGCTTAGTTTTGC
>1464474
CGTGCCTCGGCTTGTTTACATATGCAAATATATTG
>199357
CGTGCCGTTGACCGTTATGCTAATTGTTAGTTGTG
>1382421
CGTGCCGTCTCATTTGCTTTTCGGTATTCTTGAGC
>442281
GATCGTGCCGTAAATATAATTTTTGGGTATATGGA
>408939
GATCGTGCCGGTTTCCCGTTTTGTTTCCTGGGTGA
>346804
GTCGTGCCCGTGGGGAAATTTTGCGAAGTTCTTTG
>840026
GCGTGCCCCCTTTGCATAACCGTTGTAAATTTGCG
>1019338
TTACGTGCCCCCGTTAGAAGGCTATAGGCAAATTA
>95371
AGATACCGGTTACACTTAGCTATATGTAATACGCA
>1008623
GCAAATTTGGTGTGGGGTATTTACAGTTAATACGG
>1548734
ACGTATTAACCGGCTTGTGATAGGACGCAAATAAG
>1066678
CCGTATGCAAATCAGAATGGGCAGTATTTAGTTTC
>433960
CGTATAACGGTATCGCAAAGTTTGCATTTTTTCGT
>569793
ACGTATAAATTATTGTGTCGGATGCGAATTTGTTT
>1185017
AGAATTTGCCTGTCATTTTTGCTAATTTATACGAT
>824807
AGCGTAGCTGGAATTTAACTTTTCGTTTTTATGTA
>1121144
CTCAATGCAAATACCTTTCTGTGTCAGAGCTACGT
>1020189
TAGCGTAACAAGCGGATATGCAAATGTGACAAATT
>1055659
CTTCGGCTCAAGGATCAAGGACCATCATTTGCCTG
>881146
CAACGGCTCAACATCTATAAGATTTTTTTGCATGC
>274230
TCGGCGGCGATTTGAATATGGACGACGCTCTTTCC
>875400
TCGGCGGCCTGAATAATTACGTAAAACTAATTGAT
>544119
ATGGAAACCTGACCGACTTTGCTTATGATCCGCCG
>861555
AGTCGGCGGAACCCAACAGATTTGCAATTTTTTGT
>1071184
TGGACTGCGTTAGTCATCCTGTCCCAAAGCGCCGT
>622212
CGCGGCGCTTTGATGCAAAGATTTAGTCTTATGTG
>277390
ACGGCGCTATTTTCACTCTGATTGTATCTATGTAA
>1209660
GCGGCGCGTTTTCTGAGGAGGCCTAATATTCGGGC
>1264316
CGGCGCGGGTTTTGCATGCGTTGCCTTGGCTCATT
>661731
TAAAGATGCAAAATCGCCGTCATGGTAAATCCGAA
>812087
CGCGTACCAGGGCTAGGTAAAGTAGGGTTTTTTGG
>1079783
TTCGCGGTTATGTAAATTTGCATGAAAAGCTTTAC
>1187605
CGCGGCAGTTGTTAGACATCGGACCGTTTTGCATT
>251027
TTCGCGCGAGTTTTGTTAAGCTATTTATTGATGCA
>427362
TTACGCGCGAACTCAGTTTCAATTTGCATAAGTGG
>1570883
CGCGCCTGGGGAGATACACTCGTGCACTCTGGGAT
>852726
CCGCGCGCCTACAGTCTTACTCATTATTCAGATTA
>1377546
GCGCGCCGTGCATACGCAAATTGCTATAAAATCAA
>246272
ACAAACACGGGTCTAGGCAAATCGTACGGCGCGGA
>1536711
ACGCGAGAAATGACTGACTACAGGGGTTACATGCA
>1557579
CCGCGACTGTGGAACGTAAATATTTTTGCATTCCT
>1166996
ATCGCCTGTTTTCGACTGTGATTAACGGGAATGCA
>495463
CGCATGCAAACGAGGAATACCGTTAACTATTCATC
>1338936
GAATACAAGTTTGCGAAAGTTCGGTTTTGCATGCG
>1211868
ACAAAGGATGTTTTACATAGGACATATTATGCGAG
>1212524
TCGCACCTTGACTATAGATTGCTATGTGATATACA
>1403021
GACCGCACCTGAATTTCAGAGCCTCCATTCAAATC
>1042090
AGCGCAAGTGTCATCGGTTACTTGAAGGGGATGCA
>931314
AAGCATTTTCACAACACGTTGGAGCACTTGCGCTC
>1022535
CTTAATGCAAATCCGGGCAAGACAAATCACTTGCG
>638756
AACGCAAGTCTTGTTTCTTCTGATATGATGATGTG
>15800
TGGCCACCCTGAGTTTAAATAAAATTTGACTTGCG
>1068485
GACCGCAAGATCAAGAATTTACATCTCATCACATC
>483304
TCCGCAAATGGTAGACCTACAACATGTAGTATTTG
>1540654
AACGCAAATGGGTAAATCATCTGTGTTGTCATTCC
>191483
CATACGCAAATCTATCTAGCGGTGTCGGGGTAACT
>1031169
GGACGCAAATCTAGAGTTAAGTGGGAATATATGTA
>42066
ACATATATTCCCACTTAACTCTAGATTTGCGTCCA
>145418
GATCCCACTCTTGCTCCAAGGTTTTGCATCTTCGA
>331625
TAGCGAAGAGGTTTTATTTGCATACCAGATCAGGT
>1313779
TGTCATAGGCAAATTGAGAGGATTGGGGAATTTCG
>806679
GGACGTCTGTACAAGGCTATTTTGCGTATTTCGGT
>1407690
GAATAGTCGAAGGAAGTGCCATTTGTATTTCGTAG
>1154694
TATACGCAAATAATGATTATCGGTTCGTTTCGGAA
>1015797
CATTTGACTTATGGGTTATACAAAGGTTTCGCAAC
>1082204
AGACACCATGGATTTGCGTGTAATTTGCGTTTTCG
>1053760
CCTATCGGCTATGCAAAGTGGGGCACCCAGGCTAT
>1319533
GGCAATTTGCATGAGGGGTAGCTAAATTTTCACGG
>106316
CACAGCTGGTTATGCAAATTCGGGGGGACGGTACG
>1255895
TGACTTTCCCGTTTTACATATGTGTGGAGCCGGAG
>1163220
AGATCATTTGGTTATTCAATAGGGGGGATAGCCGG
>282121
CCGGCTAGGTTTTTCATATTTAGACACACATTTAT
>1292206
GCCCATAACACCTGACAATTTGCATCCTAGCCGGG
>1111115
CTGCCCGCGTAGAGCCCTTTGCATGTGCTTATTTG
>837516
CAAGTAAGCATATGTGTGACGAATTTGACTCGGGG
>1587762
ACTGCCGAGTATATGTAAATCGCGATGATTAACAT
>1330288
AGCCGAGTAGTTTTGCGTGCCTTGTGAAGGGGTGT
>554245
AGTCCGAGTAGCGGGCACGCAAAATAGGCTTTGTG
>1006950
CACTCTTCGCATGCAAATACGGTAGTACTCGGGGT
>917165
ATATGCATGCTAATAAGCGATAATTTGTCTCGGAG
>892451
GTATCTCTTTCTCGTGTTTAGTCAAATTCTCGGTC
>377052
CATTCAAATACAAAGGACGGCGTGTAAATTCTCGG
>5493
TTTCCATTGATCATTTATTTGTCTAGCTTCTCGGA
>659603
AATTCCAGGTAGTATTTCTCTGTCCGATTTCTCGG
>398325
CGCCGAGAAAATGGAGTCATTTGAATAATAAATTT
>1432950
GGTACTGGCTTCCCGATTTGGATTTCAAAGTCGGG
>1244684
TCTATTTGCATCCGGATATTTGTATGAAAGTCGGG
>253513
ATAGGTGGATTTGCATGTCAATGGATTAAAGGGGG
>1164132
ATGCAAATTTCCGGGTAGGAGGCATGCTTAAAGGG
>447353
CCATCCCTGTTTGGGAATGTAGGCGCTATTCAAAT
>208874
TACCCAGGCAAAACAGTAGTAAAAGACAGGAGGGG
>1503362
TGAAGAAGTTATTAATTTGCTTAGGTGAGGAGGGT
>946714
TACCATATTGTTTGCATAATCGCGGGGCTTGAGGG
>317277
GTGAACAAGCTACTTCGATCATTTGAATTTGAGGG
>1554354
TTGCATAACTCCGAATGTAATTCATATTTGAGGGG
>156734
TTTGCATGTACGTTTAGGATTTTTCATTTTGAGGG
>1475310
GGTCCCGTCTGACAGTGGTTATTTTGCATACTGGG
>1242320
CCCGTCGTAGATAGAAATTTGCATGGCGCATATTG
>503306
GATCCCGCTATTCATGAGTCGGATACTAGTTTTGC
>676184
ATTGCCCGCTATTCAAACGATTAGTCCTTTTCATT
>668460
GCCCGCTAGCCCACCTGCTTTTTGCATGACATCAC
>608141
AGCCCGCGTGTTATGGATGTATTTGTATATAATAA
>841003
ACACCCGCGTCGGGAAGGCAAATGTTGGCTCCCTC
>1021157
ACGTCTATTCATATGCATGCAAATACGCGGGCCCT
>1170191
TTTGCATGTTTTGTCCGCGGCCGACGGATTTCCAT
>1317551
ACATGTGGATTTGCGTATTTAATGATCCTCTGATG
>359099
TAACGGTAACGAGTTAATGAAGTAGCGGACATGCA
>772409
GCATGTCCGAGAGCAATTTGACTTTGCGTGTGGGG
>8677
GATTTTTACGTTTGAGACCCTTCTCGGACATGCAA
>1584259
TTGCATGTCCCTAGGAAATTTCCCCCTTCTAAATG
>1177414
CGATATACTATCTCATTAAATCCACGGGACATGCA
>483201
AAATTTGAATATGCAGAGGTGAGATTCCATGGGAG
>45523
TCAGCCGAACCGCCTATTTTGCAATATTCCATGTA
>1147278
ATTCAAATTTGCACTGCAATCCTGAACTTCCATGT
>1349572
TCATGCGTATAGTATTCTATTTAGCCGGAAATTCA
>1015971
TAGCATGCGTATAGGGAAATTCGGTGCCACGTTTG
>103641
CGGCATGCAAACCGTATATGGATCATCTCAATGTA
>1541499
GGCATCGTACATCTCGGGGATTAGCTTTTGCATGC
>1024262
TCATGATTTGACTTAGATACGCGTTAATTTATGCA
>1049769
CATCTTTCTCATTTATTTTGACTGTCAATTTTGTG
>502875
TTGCATCTTTCGTAGCAGAAACGTTGTGCAGTCTC
>536579
TTTGCATCTTCAACAGGGCTCTGAGGTCAAAGCTG
>101747
TGATCAGATAAGTCTAGGCAAACTAACGAGATGCA
>383878
ACATCATCTCTTCCCAAATTGTTGCGAAAAATGCA
>1080028
CGATCATAGGGCTGGTTGCATACGTAGATGATGCA
>1537550
CATCAATGCCAAGATAGGTGAACTCTAACATGCAA
>751393
TTGCATATTTCCGTTGTTCCACTTAACTATCTTGG
>770388
CGGAAAAGCATGGAAACGTTATAATGGAAATATGT
>1472627
TGATAGTAAGATAATTAAGCGGGTGGAAATATGAA
>234281
GAAATAGGCAAATGGTCGTCCAATGAAATATGGAA
>1128400
GCATATTTATTTTCTTATAGCTTCGGGGCTTTCTT
>1557437
GGCATATTTATTTTCAAAGAAATTTGACTCAATCG
>26159
ACAATTCTGTCGCGATTTGCCTGAATAAATATGGG
>1457816
ATGGAAAAATTATGGAAATTTCGTCAATATGACCG
>74038
AGCATAAGCAGATGAATTATTAAGTAGAATATGTT
>1052598
TTGCATATTCGTGTTAAGAGTCAGCGGGTAAACTT
>1478738
TTGCATATTCCCCCTCCCACGGGCGGTTATTTCTT
>164215
GGATTGCGAGAAGTTTAATCACCGTGGAATATGTA
>1269232
AGATTTGCAAGTCGTGAGCAGCACCCTAATATGCT
>588723
TCAAGGCGAGTAAGGCAATGCAAATTAAGATATGT
>1317029
TGACAGGTAACAATTGCGATCACGCGCCAGATATG
>1396254
TAATACGCTCTGAGGTGGCAATGGCCAGATATGCA
>1399650
TCAAGTTTGGTTTATGATAATGTCGTCGATATGGA
>1334552
CAGCTAATGGACGGTCTTCAGGTTTCGATATGCAA
>1008319
CAATTTGCCTACTTGATAGTCGCCAGGATATGATA
>340300
CGAGCATATATTAGCATAGTGTAGGCTACATACCT
>1121766
CATTTGCATGTTACTATCAAGTCTAATATATGAGC
>1414840
TCGTCAGCTCTCACCGAATTTGATTAATTCCTATG
>284307
ATACATAGGAACGAATTGTTTGCATGTAGGGGGTT
>1096438
TGCATAGGAAATTAATTCAAATTCGGGTTTGTTAC
>1037937
CGATATTTGCTTCCGACTATCTGTGTTTTCCTATG
>1465307
CATAGCTTTTTGATGGGATTTACCGATATTTACGT
>1468512
CATAGCTTTTTGAATTATATTTGCTTAAAATCGTT
>1154220
CATAGCTTTTTGAATTATATTTGCATAAAATCTTT
>867329
GGGACTAGAATGTAAAAGAACATGCAAAGCTATGA
>1036084
GGCAAATAGTATGCTTGTTTGGTGAAAGCTATGCA
>1183817
AAAGTCTCTGCTTTTACAATAAGCACTAGTATGCA
>1384627
GGATGCAAAGATGGGGGTCCTCGACCTAGTATGTA
>1587602
GCATACGGGGCTGGAGATTCAAATTGTGTCATGTA
>1239669
CGCCATACGGGGAATTTACATACAACATTTTCGTA
>200588
TTTCATACATGCTCAATGCGAGATGACTTGCATTC
>672807
TGAAAGGGATGGTACGAATAATTATCATGTATGAA
>95905
ACAGTCAAGCTCAGAACAGTATTAAGATGTATGAA
>1528274
AGAGAGCAGTTTTGGCTGATGAATAGATGTATGTA
>1400318
TTGCATACATCCTCGGATACCCAGTACATAAGTTT
>438143
TGTAAAAACTTAACCAGGCCTTCTATGATGTATGC
>368088
TTGCATAATGGCGATGTCCATTGGGTGATGTATGC
>1452952
CATACATAGACTATCGTAATTACGCAAAATTTAGC
>129549
CCAGTGGCGCAGATCAGTAATTGCGTATGTATGCA
>1478746
GATGCATAATTACATAGTCGAAATTTGCGTAACTT
>1025638
GATGCATAATTACATAGTCGAAATTTGCATAACTT
>1166261
GATGTCCCTTCTCGCTAGCATTTCCATAATATGGA
>851747
AGATGTATGGATGTCCCTCATGGAGGGTTATTTGC
>1440677
AATGAGAGCGGCAGGAGATTTTAGCATACATAATG
>1028749
ATGTATGCAAATCCTACAGTAAAAGTGATGTATCT
>1036880
TATGTAAATAACTAAATATGCCAATCGGCGCTCGA
>558562
GATGGTCCATGCAATAGCGTTAAGTTTTTTATGCA
>1316919
AATGGGGGGCATTTTAATAAATTGTCGGCGATACG
>24144
TATGGGGGCTTTGCCAGCATTTGCATAATTTTGTG
>1280454
AGACGACGCATTCCTAATTTGAATCCCCCATGCAA
>1437428
TAATGGGGGATATGCAAATGGCCAGAGGTGTTTAT
>157377
GATGGGGATTTGCATTGGGCGAGGATTTGCCTACC
>230337
CGGGATGGGGATTTGAATAGGCCTGATTTGAATTT
>740342
ATGGGGATGTATTTTGAATGGGGCGCGCGTTTCCA
>382071
AATGGGGAGGGGTGACTTAAGTGATGTAAATTAAA
>131927
TTGCATAGAAGTCGTATCTCAAATTCTATCGCCAT
>1501348
GATAAGATTGCAAAGATTAACTCCCGATCCATGCA
>376937
ACATGGAAATGCAGGCATACTGGTTTCTTGTTTGA
>368026
AATGGAAATGACAAATAAGACTACCGATTTATGCT
>1118429
ATGGAAATATGTTTAGTTAACAAATTAGTATGCGA
>403630
ATAATGCAAATGTCATTCCATCTATCCAAGTTGTA
>1299028
GATGCAAATGTCACTACTTAGCCTCTAATGGTGCC
>122722
GATGCAAATGTAGCGGAAATTTATTATATGTTGTC
>1088798
TAATGCAAATCCTCAGGTTACAATGGAAATCCTTA
>965146
AATGCAAATAAGCTATTTTTGCACTTAGGGGTCTG
>1446805
AATGCAAATAAGCTATTTTTCCATTTAGGGGTCTG
>1446838
AATGCAAATAAGCTATTTTTACATTTAGGGGTCTG
>103059
GGATATGCAAAGTTGGAGACGATATGGAAGTCTAT
>427887
GAATATTGATTTAAACAGTATAATCAGTACGCTTT
>1147014
GAATCGGCAGGGGTCTTTGCATAGCTCAATATTCC
>3542
AGTTGGGCGCTGGGGGGCAATTTGTGCATATACAA
>1487058
ATATGCAATTTTTAGATGTTAATCAAAGATTTTGC
>1019644
AATTCCGGAATGGAAAAATGTAATTGCATATGAAA
>745797
ACATGCGGCTTATAGTAACTGAGTTGCATATGCAA
>1579415
TACCTTAGATGTTTTTCTTCTCGGTTGCATATCAG
>1553543
AAATAAGTGCGAAAAAAATAGGGGTTGCATATGCA
>1212949
CGCTATATGATTTGAATAAAGATTCACATCGGTCT
>1046495
GACAAGTACAGCCTTAAACCATTGAAAGATATAGG
>1364056
AAGTTGCTTCTACCATGCGATTAGCAAGATATGCA
>623761
AATTAGTGAAACAAACCTCAATGATGGATATGTAA
>1265146
CAGGCGTCCGGTGATAAATAGCATCCATATATGCA
>1298762
CATTATATATGCCTGTCGAGGAATTCTGTAATTAT
>1244131
AAAATATATGCAATTCCTCGTCCTTTAAACATGTA
>1092972
AACCACGAACCTCAGTGACATTTGCATATATTTGC
>516579
GAATAGTTGGTTTGCATAATTTGTGGTATCCCTCG
>259480
AGAGCGGTATTTGCGTTTAAATTCCAACTATGATG
>961078
CAAGCAGGGGCCATAATGTAAGTCGCAACTATGCA
>1208586
TAAATAGTTGACATTATCATAGCGCTAAATATGTA
>254452
TGCATAGTTGACAAGTGTGCTAGGAAATTTGCCTT
>1289776
CAATTTTTAGGACGGGACATGTATTGGACTATGCA
>952031
CATAGGGAGAGGTGGGTATCCGTTTGGACTATGCA
>1031933
TATAAGGTGTCTATCCAGTTATTAATGACTATGCA
>1074624
TATAGGACCGAATAAATCATGGAATTAGATTTGCA
>1413652
ATGCAAATTATCCGGGGACTTCGGTCTTTAAGTAT
>404918
GAGATACGTCTTTGCATAAGTGAGTGACAAATTTG
>1134525
TTGCATAATCCTCAGTACTTGTCCATCAGCGTATT
>17910
GGGAAAGTTTTGTTCATATTCTCTTTTTGCTTATG
>492804
CAACACACGTCATGAGTTTAAAAAAGAAATCTTAT
>1019346
GGTAGGGCCGTTTTCGTTATGATTTGCATCTTATA
>1137605
TAGGCCAGCACACGCAAAAATCGAACTTTTATGGA
>100080
TAACATTAGCTGAATAGGTTCCCTACTTTTATGCA
>250796
GAGAGGGTCCCGGGGGGTTTTGCATCATGTCCTTG
>1594812
CTGGAGGGTCAGCTTTTTTTGCATAATGGATTTCT
>372751
AGGGGATCAAGGATACGCAAAGTTTTTTTTTGTAT
>375414
GAGGGGACTTCGGAAAGCAATACGACGCTCTTCCG
>1021462
ACATACGAGTGCAGTAGATTTGCATGAAGTCCCCT
>848945
GGCACCAAAAGTGAGAATTTGAATGGAATGATCTG
>1011839
CACTTCGGTGGGGAAATTTGCATGTATGATCTGAC
>230461
CATAGAGGGAAAAGCAGTTTGCATAAATGTATTTC
>1051100
AGACTTGGCTCCATATGCAAACTACCTTATTTTGT
>1476249
AGAATCCAAAGCAAATTTCAACACCGTAATTTGCG
>1361234
AAAACTCAACTTGCTGACTACATCTGATTCTAGAA
>88816
ACGAACAAGGCCTGTTGTGCACACGACGCTCTTCT
>321459
ACCCCCGTAGGCATATATGTCTGTCTCTTCTTGCA
>1121982
TAGAAGACAAATTGACAACATTGTTTGTGTTTGCA
>1198253
TGCAGAAGAATATTTACAAGTAGCCATATTTCTTT
>1036071
AGAAGAAAGCAATGCAAAGTACGAATCATTTTTGA
>1351791
AGAAATGCAAAAGTCAAGTCAAATATCCGTTAGGG
>1579022
TAAAAAGCGTTCCAATTCCTGAAGCAATGCAAAGT
>314378
TACTTTGCATTAGCAGGCCTTGTAGCAAGTTTTGC
>1321690
GAATAAGTCTCGTGAGTAAATGCAAATGAAGTAAT
>1138537
GTTCAAACTATAAGGAAGTAGAAAGGTGATGAAGT
>159697
AGACAAATAAAATGCGGTAAATTTTCATAAAGAGT
>395105
GACTCCGGCTCATTGTATGTACAGGCAGTATTAAA
>1042015
TACTCCGATATTTATAGGCAAATACATCCGTTTTG
>1446943
AATCGCACGCAAATTGGTATACAAAAATAGTCCAA
>673135
TACTATTTGTATCGAAGAAGCCTAAGGAGGGTGCA
>612333
TACTATTTGCGTGCCAAAGCCTGTTTTATAGTGTG
>165666
CACTATTTGCATATGTGTATGAATGGGTTGTTCCT
>1234669
GGTTACGGGAATTGAGACGGACGTATGCAAATAGT
>1098743
TCAAATTGCGCATGTGTGGGATAGGGAAATTAGTA
>1455470
GTCACGTTTTCCCTCGCGGTTGTCCGGATCATTTG
>100569
TGCGACGTTTGTTTCCCGTGACATGCAAATAGGTT
>1052596
TAATGATTAGCATAGAGGTATAGAAGTAGGGTGTG
>1219979
ACCAAGCAGGCAAACAGCATAGCGGTAGGGTTTTG
>1443853
AACCCTACATTTTGTGCATAAAGTGAAAGTGTATA
>656494
TGACCCGTTCATGCAAGTTGGTATTCAAATGTTTC
>1021562
TAACCCGTTCATAATACTCTCTGCAAATTTTTTTC
>1106661
GGTAAGATTTATTTGCATCAAAAGTGATAATGGTA
>529685
CGTAACTCCACGATTTTGTTAGTGCGGTCTATGTA
>1432710
ATCACAGTCATCGTTTTAATGTGGCATCTGATTTG
>1222998
TACAATTATGCAAACTCATGAGACGTGCTATTTTG
>1002765
AGACAATGTTTACATAATTTTTAAGGCATGTTTGC
>204528
CGATACAAATAAGCTTTCCTCACCATTTTTGCATT
>1529417
TAAGCAGGTGAACTAGTATGCAAAGTAAAATTCTC
>385608
TAAATATTGGGCGAAAAATATGCTGGTAAAATTCA
>357585
TAAAATGGCGAATGGGATCGCGGTATGTAAAATTA
>259643
GAAATTTTAATACCTGGAGTCTAGAGGTACTTTTG
>1359712
GGAATTTGCCTTGCTGTAACAGTTATTTGGTTTGC
>1045099
GAAAAATTTGCATGTGGTACTCGTTGTAAAATCTT
>1486057
AAGTGTATGGTCAAAGTGATTTTATTCGGTTTCCA
>1059739
CCAAGTGGTATGCAAATTAATGAGTAAAGAGTTAC
>946323
AAAGCGGGATGCAAAGTAAGGGAATTTGGTTGGGG
>434569
TAACCAAATGACATTAATTATCCATTCTATTTAGA
>1204549
ATAACACTATTGTCACTAGTCAAACTTCTATTTGC
>1103619
GTCTAAAGAATGTAAATCATCATTTGTTTAGTGTT
>1032403
AAATGCAAATTGTCTCTAGTTCCTACGTGTTGCCC
>1356456
ACTTTTTTTGCATAGTAGACTTAGGTTTGGAGCTC
>1024596
GATTTAGTGTTGTGAAATTTACGTAAAAAAAGACC
>642437
CATTTTTTTACAAAAGTTGATACTCTATTCAGGCA
>1472161
ATACATGAAACCCTACGCAAATTTAAAAAAACGGG
>1577350
GAATTTTCCCCAGATAACCCGCATAACAAAAAAAG
>1442247
AGGGACGCGGAATTTGGGCATTAACAAAAAATTTG
>354289
TGGGTTGATGTAATCAGTAGATAGCACAAAAAACA
>1231499
ACGGATGAAATCGTGAGAATTTGCACAAAAAACTT
>1576384
TATTTTTTTGGGTACAGGGGTGAGAGTGAATATTC
>1133178
AGGCTTTTTTGGGAGTCAAAGGCTGGGTAAGACGG
>405498
TGCCTTTTTTGGAATTTGCATCGCATACTAACTAG
>268618
ACGTTTTTTTGCGTACAATCCTAGCTGAACATGCT
>1424712
TTTTTTGCCTAGGAGTATTATTTTTCAATGGGCGC
>849733
TTATTTTTTGCCCTCATAGCATTTGCAAGTTATCC
>265393
TTTTTTGCCATTGTGGGGAGTTTTGCATGTAACAC
>774167
TGTGTACGAGCACAACGAAAAATGCAAAAAACGGC
>1059481
TTTTTTGCATTTTTCCACGAATTGTTGTGAAATTC
>472172
TTGTTTTTTGCATCGGGGAATAGTTGATGAGACCA
>551977
GATTTTTTGCATAGTGTTTTTAGGTCGTTTTGTTT
>1340514
AGGTAAATTTCTGCGCGTGCTATGCAAAAAACGGC
>1568428
CGACGTGCCTGTGCGAATATATAGTATGCAAAAAA
>719776
TTTTTTTTTGCATACGACAATGGACGTATGATTGG
>1310269
AATTTTTTGCATACCCAACTATTAGATGTTAGGCA
>1293320
TATGGATAACGGTACGGCATATGTATGCAAAAAAA
>121191
CGCCATGCTGAGTGGTGAGACATTATGCAAAAAAT
>556263
CATTTTTTTTGATCAGGTTTGCATAAGGGCAGGAA
>812560
ACCCTGGAATACATGTGATGCAAAGAAAAAATTTA
>148423
GGAAGCGAGTATAGAAAAAAATTAAAGAAAAAAAA
>1509224
ATGCTTTTTTCTTTAAAAGATCTCAGTGCTACGCA
>1420495
GTTTTTTCTTGCGTCGGTCGCCTTGCACTGATTTG
>1176364
GCATTTTTTTCTTAGGAGCTTATAGACGGCAAATG
>917388
TGCTTTTTTCTGCCATCAATTAGCATGCAAATCTG
>366125
ATTCAAAAAGGATGTAAAGTGTTGAGAAAAAACTG
>965276
AATTTTTTCTAATCCGAATTGTAGTTTGCATATGC
>1416025
ACTGATTTTTGGTCGAAAAATTTAGAAAAAAACAT
>1433701
GTTTTTTCGTTTCTCATTGGTAATGCAAATGGCCT
>1011211
GCATTTTTTCGTGCACGGCCTTGGCTATGTAAATC
>1396831
GTTGCCGATTTGTTGTTGAGTACATGTAAAAAAAG
>1479422
TTTTTTAAATTTGCTTTCGAACATGCTACGTTGTA
>48870
TTTTTTAAAACCGTACGCAAATTGCGATCCTTACG
>752544
GTTTTTGTTTGCTGCCTGATATTTGAGGAATGAAC
>88623
TATTTTTGTTTGACTTATTTGCGGTTTACGCCTTG
>1247906
ATGCCCGCCAAGCATTAAACCATAAACAAAAACCG
>119677
CCCACGTTGAATGGGGCTAGTTGATAAACAAAAAT
>972032
CCAATTTTTGTTTAGTAGGTAAAACATACGACAGC
>876234
GAGGCTGTTTCAAGCATCTAACACTTAAACAAAAA
>1593486
GGGGTTTTTGTTGGATTGTTACGGGCGAAAAAAGT
>1293676
TGGGGTTTATGAAAAGATTTACATAGCAACAAAAA
>751857
TTTTTGTTGCTATGCAAATTTCGGCCGCTGTTTCC
>1155477
GATGCAAATGTCTTGGTGAGTACGGCAACAAAAAT
>1283658
GTATTTTTGCGTATGGATACGTGCCGCGTAATTTG
>295438
GACTTTTTTGCGTATGGAGCGCGCTCGGTTTTGCC
>929624
CGATTTTTGCGTATATGAGCAACATACGGACATCT
>381134
TATATTTTTGCGTATAATTTACTAATCCGTTGCGC
>124020
TTTTATGTCGATGCAAGGGACGTACGCAAAAATCC
>1225469
ATTCAGTAATCTGGAAATCTTATTACGCAAAAAGG
>1447780
CGTTTTTTTGCATTTACGGTCCGTTTTCCCTGAGC
>1283454
AATGTTTTTGCATTTACGCATGCCACTTGTTATGA
>1116289
CGTTTTTGCATTGCAAGACACGAAAAGACATGGCC
>858725
GGGAGTAAAATTACGCCATAAAGAGAATGCAAAAA
>4025
ATTTTTGCATTCTACGGAAATTATTTCTCAATACA
>1244037
GTTTTTGCATTCGGCTTCTAACCATTGAGTTTCGG
>1049500
TTTTTGCATTCGCGCGTTAATTCCTCACATTCCAG
>1047552
TGCGTGCTTGCCTCGGGGGGGTATGCAAAAAAGGG
>1003675
TTTTTGCATACACGTTTCGTTCTTAAACAAACTTG
>778480
TTTTTCGGGCCCGTGTAGGAATTAGGGAAAATCAT
>627319
GCGTTTTTCGGGAGTTATTTGTTTATGTTAGCTCC
>1501791
TATTTTTCGGCAAGGCGTTTATATTTCTCTATGCA
>357993
TAGTCATGCAAATTATGAAAAGCGTTGCCGAAAAA
>1305725
GCGTTTTTCGCTGCACAGTCAAATTTTTATAGAAC
>1260468
CAATCCGAGAATGGCCGGTGAATAGCGAAAAAACC
>783177
TACAAAAGGTTAGAAATTTGGATGTAGCGAAAAAT
>1156135
ACGACGCTCTTCCGATCTATTAGCGCGAAAAACTA
>753603
TGTGATTTTTGCCTGTAAAAGGGAGGCGAAAAATT
>923086
GACTTGCGGCAACGGGATAGGTCGCTTGCGAAAAA
>923929
GATTTATGCTTTGAATGTGGAGCCTTCGAAAAAAA
>326792
TTTTTCCTTCAAACTCAATTTGTGTATGTGTGTCA
>365141
ACAAACTCCTGAGCAGACTACCATAAGGAAAAACA
>1283843
GGCCGAATCAGTCAAATGTCTAAGCAGGAAAAAGG
>855646
TATGGTATCGCAAACAAACGTGTTCAGGAAAAAAC
>627209
TGTTTTTCCTCGAGCGGTAAAAACACCACCATGTA
>911700
TTCGGTATTTGCATGGTTTCAGTTGAGGAAAAACG
>103181
CAGACCAAATACACGTTTTGCATAGGGAAAAAAGG
>606954
TTTTTCCCTATGAATCTGCGACAGGGGTGAATTTG
>1594938
GCCTTGTTTGTTACAGTTCCTATAGGGAAAAACGG
>8319
TTTCGTCCCTGGTGATGAGTATAGGGAAAAATTCG
>671929
GAACTGTGGTGGAATAAATCACTAGGGAAAAATTT
>392654
ACATTTCGTTCATAGGCTATACTAGGGAAAAACGG
>809310
GCCTATATTTGTGTTCTAGGTACTAGGGAAAAACG
>1396753
CTGTTACGATTTGCATAAAAGTAGGGAAAAACATC
>1049079
TTGTTACGATTTGCATAAAAGTAGGGAAAAACATC
>1311840
AGCGTTTTGTGTATTTTCGCGCGATTCATAATTAA
>452431
TTTTGTGTATTCAGAGGATGGGGAGAGTGTAAGCA
>42860
GCAGTTTTGTGTATAAAGTTCATGAATTTGTTTTC
>1201955
CGTTTTGTGTAGTTTTAAATCTCCTTGGGTACTTT
>311582
GGTCTTTTGTGTAATGATTTGCTTATGACATTTCG
>1159613
TGCTTTTTGTGGGTGGCTGGGGCGATGAACTTTCG
>251818
GACGTAAAGAAATGGAAATAAAGGCAAAGCAAAAA
>501334
TACTTCTAAGCACCGTATCAAAGCAGCAAAATGCA
>1408547
ATTTTGCGTTTCGTGTGGGACTGTATACATATTTC
>1564529
GTTTTGCGTTTCGTAGGTTTAGCGATTGCTTTTTG
>1466630
AAGGAGCGCACTACTAATTTCGCACGCAAAACAGG
>275872
GTTTTGCGTGCCTCGCAATTATTAACCTTAGGCAT
>1109376
TTTTTGCGTGCACTTCAACAATATTTGCTCTTACC
>808696
GTTTTGCGTATGGGGTTCTCATTAGTGGGTATGCA
>1420166
GTCCCTTTTTAGGTTAGCAAATTACGCAAAATCCG
>803003
TTTTTGCCTATGTCGCCCTGGGGATAATTCCATCG
>1216250
GATGTTTTGCCTATGTCCGTCGTTTCTCCTACCTG
>766604
TCACTTTTGCCTATGATGCCATCAGGGTTTCAGGT
>1116009
TCGTTTTGCCTATGAGCGACAAAATTATTTCCGCA
>1440038
AGTCCAAAAGCTCTTCCTGTCAGTCATAGGCAAAA
>344974
CTTTTGCCTATCTGATACCTCTAGCAAACTTTCAG
>1197322
TTTTTGCCTATCAACATTTAACTTTCGATCGCGTC
>460303
TTTCGGAGATCTTCGCGGGCGCAATGCAAAACGGT
>247976
CATGTTTTGCATTGCGAAGATCTGAGAGACAATTA
>227287
GTTTTGCATTGCACTGATGAGTTTTCGACAACAAA
>1262018
TTTTGCATTGCAAATTTATAGTTGTATTTTTTGTC
>1079525
AGTTTTGCATTAGTAAGTATTTTATGTAAGGTTTT
>1140784
GCTTTTTGCATCTATGTCTGCTCCTTGGTAAATGA
>1156160
TTTTGCATCCACAGATCTAATTTACATCTAGCACG
>131498
AAGTTTTGCATATAATGTCCGCGGTTTGGGGTTCC
>519638
TTTTGCATAGTGTTTTGTTGGTAAAACGTTACCAC
>29365
CGGGCATGCATATCCGTATCGTCCACTATGCAAAA
>1029494
ACGTCCCATGCCTTTTACATACTATGCAAAATTGA
>1184827
GTTTTGACTCTCTTCACTCATTCTAATATTTTTTG
>1098163
GGTTTGCATACTCCTCGAACAGCAAAGAAAAATCG
>464002
ATTTTCGAGTATTTACATTTTAAAGGCTATTCACA
>962622
AACGACGCTCTTCCGATCTTCCCTTACTCGAAAAG
>605491
TATCACACGGATAATAGATGCCGGTCGAAAATGTA
>663895
AGATTTTCGACAGGGGGGCAGTGGCTATGATTTGC
>1011436
TTTGCATATGCAGAGTTACTGAATTCGAAAATACC
>1040508
ATTTTGGCAGCGGGTAGTTGCGTGTGTATAATCAA
>1561431
CGATTTGGCAGCCAAAGCGAGATAGCATTCGGTAA
>985996
TTTGGCAGACGTAAGAGAGTAATATGCAAATATTG
>1076642
AGTTTGGCACGTCAAATGGTTTAGTGTGTTATGCA
>1531339
TTTTTGGATCCGTTCGTAGAATTTACATGGGATTT
>1486609
TTTATGCAAAACCTCGGGACGAATGATCCAAATGG
>1316125
TTTTGGATCATATTGAGCTAAGGTAGTTCTATGCA
>1473144
ACTTTGGAGGTTCTCGAAGGTCGGTATAATATGCA
>1127366
NGTTTGGAAGCTGGGCGAGCCGTTTCGAACATGGT
>1362558
GTTTGGAAAATTTGACTGTCGTGTCCAAAGCCGGA
>1468912
TGTTTGCTTTTTCTCGGTTAAAGAATTTGCCTGCG
>1080910
TGTTTGCTTTTTCTCAGTTAAAGAATTTGCCTGCG
>1536802
GGATTTGCTTAAGCTCACATACGCATGATTAGCCC
>1304171
CAATTTGCTTAAGCGTAGTCTGCCACACTTAACAT
>1253489
TGTGGTGGGGACAGAATGGAGTGACAGCAAATGCA
>350742
CCAGGGGATAGGTTTGCATCAAGAGGGAGCAAATT
>1508451
TAATTTGCGTTCTCACTTATGAAAAGTAAGACAAC
>918620
TATTTGCGTGCCTGTAACTGGAAAATTGAGGGATG
>364108
TGACTCTAGATTTGCATCAGCAGGCACGCAAAGCC
>1035175
ATTTGCGTGCCCAATAAAAACTTCCCGATCCTCCA
>1486951
GCGAGAAGGTGCATAATATTTCAAGACGCAAATTA
>1172609
ACTTTTGCGTCACCGAAATTACATACTCTAGACTC
>1016297
GATTTGCGTATAGGGAATATTGAAAGGAACTGTTT
>100229
AATTTGCGGGGACTACTTATGCAAATTCTCCTCCT
>1346723
TTTGTCACAATGGGTTTTATTGGTTTGAATATCTT
>394268
AACTGAGGAGTCTGTGGAATTTGTGTATTGACAAT
>1030729
GCCTTTGTCAAGTTAATCATGCAAATCATTTTGTA
>1261994
AAAAGTAACTGCATGCAAATAGGGGAAGTTACAAT
>1456371
TTATGGTTACGCGCCGAGTTGTTTTTTACAATGTA
>227652
GTATTGGTTTTTGTCTGTTTCCAATTTGTTTACGA
>1091620
TATTTGGTTTTTGGTATTTTGTAGTCATGAACTAA
>1384835
CTTGGTTTTAAATGCTAGATTGAATAAATGATGTA
>1142510
TTTTGGTTTGGTCCGACCCAGTTTGCATGTATGGG
>351395
CACTTGGTGGTATTTGGCAAATCTTATTTGAATTG
>1073067
ATTGGTGGTATGCAAATCGTAGCTAGATCGGCTTA
>1162348
TCCCATCAGTCACCGCATTTGCATATCACCCAATT
>1106965
TATTTGGGTGAACTTTGAATCCTTGGGGTGTGGCT
>1262444
ATGAGATACAGCATATAATTAACGTTCACCCAAAT
>450688
CATTTGGGTGAAATGCTCCTTATGCAAATACCGCC
>1236964
CAACTTGGGTAAATGCTTTTAGGCCATTTGCATGC
>495683
GGTTGGGGTTCTTATTTCTTCGTCGTATTTGGATA
>1146644
GTTGGGGTGAGTATTTAGTCGCATGTGGGTATGCA
>1020105
TTGGCTTCGACCTAGTTTGCATACCAGAGACCTTG
>158068
ATTTGCCTAGATGAGGGGTTGACTGATTGTCAAGT
>1302052
ATTTGCCTAGAGCTTTTTTGCTTTGTTCGTTGATG
>1168541
GGAGTTCAACTTATTCAAACCTGGTAGGCAAATTC
>713343
TGGGATGATTAATTGTTTTTAGTGGTAGGCAAATT
>589828
ACTTTGTGGGGCTTTATTGCGTGGTAGGCAAATCG
>479921
ATTTGCCTAACAACAGAGTTGCAAGCCATTTAGTT
>1518123
TTGCCTAAATTGAGAATTAGAAGTGTTTTTGCCTG
>906801
CACTTGCCTAAATCGAAACGTAATTTGCATAATCG
>1302512
AATTTGACGTCTGAGTCCATTTGGATTCTCCGGGG
>586550
AATTTGACGTCTCTCTAATTTTATGTATTCCTCTC
>554138
ATATTGACGTCGAGGGGAAAGCGGCATGCAAATGC
>1174946
CAGGGAAGGTTTGCATATGAGCGGACGTCAAGCAA
>1001418
GAAATTGACGGTATTACAATTAGATGCAAATCCTG
>1477656
CTGCGCAGTTTTGCAGTTATTATTTACCTAAAACG
>186588
ATATGCTGCATAAATTTGACGTTAGGCCCTAAGTA
>1259992
TTGGTTAGGGCCCCGTGACTGAGTCTTTGCATGGT
>476751
TCACTTACGTTTGGCGTATGCAAATCCCTAATTTT
>903655
TGGTGTAAACAAATTCTATGCCGATCCCTAATAGG
>453599
ACTTAGGGATATGGAAATAGGGGTCTGAATCTAGT
>262038
CGTTTAGGGAAAAGTATTTGCAAGCTTTTGCAGGG
>390108
CATTAGGGAAAACTGCGTATTTTGTACAATTAGTT
>1028468
GAGATATGAAAATTTGGGTCACGTTTTCCCTAAAT
>662227
TTAGACCTGAATTTGCGTGTTCGGTAACCCGTAAT
>237177
GCATTACGGATACCGATTTTCCTGGACACACGTCA
>1366083
TTTACCAAGCTTACATCCTAAGGACGATTTTGCAT
>702005
ATTTACATTAACGCAGGATGATAACGGAGTATTAA
>64459
TTTACATTAACACGTCACAAATTTTGGCCTGTACC
>1529922
CCTGTCGAGGTGTCAAAAGTATTTAATGTAAATCC
>1473947
TCTTTTACATGTTTTTCATATATGCGGTATTGGCG
>109840
GATTTACATGCACTCAATTTGCATAGATTACGGTT
>1453501
TTAATTAGGAACATACGCGACATACGCAAATTAAG
>1242233
CGATTTAATTTGCGTACATTCTAATCGGATTTACA
>330235
GTTAAGTCCCGTGTGAATTTTTTTTGTCAACATTT
>1217364
TTAAGGTAGTCATTGCCTTTTTGTATATGGATTTG
>1518363
TGGCGGGTTTGACTTTGCATTAGCGTGCTTAAACC
>378466
GTGTTTCGTCCCTTTTGCATCTCCCTTGCTTAAGG
>1370736
AAAATTAAGCAAATTTAAGGTCGTTTCATGCATAC
>226201
AATTAAGACGTCACCGCTGTTGTGCTGTTTTGCAT
>1499431
TTTTTAACTGGGGAAATTTGCCGTTTGTGGTTTTG
>1510932
GCTCATTTGTGGGAGGAAGGCAAAGGAGTTAAAAG
>1092068
ATGCAAAATTCGAGGCACTTTAAGGAGTTAACGCA
>961531
TTTTGAATTACAGGAGAAGAGAATCATAATTTAAT
>261303
CATTAAATTATATAAATCGAAATCTTTTCAATGCA
>666742
TTAAATGAATGTGACGCCCAAACAGCTTTGCATCC
>342788
TTAAATGAATCGAGATATGCAAAGCACGGATTAGA
>495787
TATTAAATGAAGGAATGCGATTCTCGTGTATGCAA
>1099223
AAAGTTAAATGAAGCCAATTTAAGATGAGACGGCG
>563879
GAGTTTTTGCATCTCGGTGTGGGTTTCATTTAATC
>350495
AATTAAATCTTTAAGATCCACCTTTTGCATACACC
>1284839
AATTTAAATCTTGTTTGCATCAGGCTGATTCGGAG
>188168
TGGTTAAAGTTCATGCAAATGTGGCCAGTGCACAG
>13048
TTTTAAAGTGGTTCGAAGGGGCCGTTTTCCTTGCA
>1012458
GTTAAAGTACGCTATGCAAAACGTGTTTTACACTT
>64247
CATTAAACGTCTCATGGACAACACTTTTTGCATTT
>738090
ACGATAACTATACCATTTGCCTAGACGTTTAAATC
>1104500
TGGCGCATTTACATAAACGGATTGGACGTTTAATT
>1063335
GCGCCTGTAGATTTGTTTTAATTACGTTTAAATTC
>1512540
AGTTAAACACGTCTGAAATGGGACATTCTCATGCA
>943734
CAGAAAATACGAATTGATAAACAAATTTTAAAAAT
>292915
CCGCCACTTAGGATGAGAGGGAGGCAAATTTTAAG
>393641
TCTTAAAATGCCAGTATCTGCGAGGTTTGCATATT
>432905
ATTTTCTGTCTAATTAGTTGCTGCATTTTAATCCG
>109769
AATTTAAAATGCAGACAATTCGTACCCACCATGCA
>1261530
AGTCAAACTTTAGGGCAGTTGATTATTCAAAACAA
>143460
AAGATACGGTGAGTTCGATTTTGACTTTCAAAACA
>1323029
GAGAGAGTCCTTCCTGGCACTGCTTTTTCAAAACA
>1221967
GGATCCCGCATAAATTTGCAATAAAGAAAACAGCT
>1024132
AATTGTTTTAGATACAGTGCCACATGCAAATCAGA
>1212678
GTTGTTTGTCATAATCGTGAATTTGTTTAAAGGAG
>1309973
AATTTGTTTGTCACTGATTTTCTCTCTCGTGACGG
>1214014
AACGGAGGGTTGCATGCAAATAAATACAAACATGC
>872171
AGTTGTGTTCGAATCTGATTTGCGTGCAGGTTTCA
>330306
GTTTTGTGTTCATTAGCTTAGACTTTGCAAATCTT
>484664
TTGTGTGTTCAGTGGCTCGCCTCGGTAAATAGGGA
>612837
CAGGTGTGTTCAGGGATCAAACGACGATAACTTTG
>821113
GTGTGTTCAAGCGGGACAGTTGTTAGCGATATGTA
>1264124
CAGCATTTGCATTATATTTACTCGCTTTGAACACA
>981312
TGTGTGCTGGCCCTCGTTGAGGTCGGACGTGAGGT
>1426689
TGTGTGCTAATTCAAATTTTTGATGGGTCTTTTGC
>147222
TGTCCTGCGGTGAGTAGGCAAATATAGACACATTC
>165887
GCGTGTGTCCAAGGATAGTTGTCATTCGATTTAGG
>906174
CATTTGTGTCCAACCACTAACCACCTACTCAAGCA
>1018931
TGTGTCATTTGCATATTAACTACATAAATCAGTGT
>931694
GACGTGTGCTCTTCCGAATCTGCATCTACCACAAA
>122116
TGTGGTACGCAAAAAGTCGGTTATGAAAAGTGTAG
>995998
GGATGTGGTACCATGCAAATTTAGCGGATTTTCAG
>542068
TAGTTGTGGGTTTTTGCATTGTCGAGGCGCCTGCT
>1191007
TGTGGGTTTTTGCATATTCAGCGAGATTCGATCCC
>1474303
GGCGTGTGGGTTTGGGAAAAGCCGAAGACAACATT
>1343489
GTTTTGTGGGCGCTTTATGCAAAGACGGAAGATTT
>1208301
TGTGGGAATAGCAATCTCGATTCATTTGCATTTGT
>1246765
TCTGTTGCATATAGTCAAATAAGGTTCCACAGAGT
>1012115
TGTGGAACCGATGGTAATTTGCATGCACTAGCTGA
>214959
CTGTCAGTCTGCCGGCACTGGATGAGGGATTCGAC
>1167379
AACTGTCAGATGCAAACTAGATGGTGGCGTCTCTC
>372772
AGGGATCGTACTATCTAACTCATCCCTTGACATTG
>1124277
CGTGTCAAGGGAGGAAAAGAGACAATTAAGATGCA
>1214499
TTTTGTATTGATAGGTCCATGTTTAATGCGTAGGG
>459876
CGGATTTGCCTTTAACATGCGATCTCAATACATTC
>1287773
TTGTGTATTCTTCCTTTGCATGTCGTTAGCAATGT
>264641
TGTATTATTTGCCTATCTACTCATCCGGTTATTTA
>1007917
TAACAGGCCCGAAAACACTGATTTGCATACATTTT
>1180424
AACTGGGTCATGACAGGACACGTTAGGCAAATTTG
>383921
CTGGGGCAAACAAAAGCCATACGGTAAAATATTCA
>1496593
ACTGGGGATTTTCCTAAGACTCTTTATTTTTGATT
>424312
GGTTGGGGATTTTCCGGTTCGACTTTACATAATGC
>103449
TCTGGGGATTTGCGTACACCATTTCAAACTAGTCT
>1567626
TGACTGGGGATTTACGCTAACGTGGGGTTTGTGCA
>680601
TTGGGGAATACATTGAGTAAGAATGCAAAGTTCCC
>1281214
TGGGGAATAATTTGCATTAGGACGACTCGTAGGCA
>645384
TTCCTGGGCCATTTACATAATCGCTTGAGATTTGT
>1244403
TGGGCCATCCGCAATCAAATACGATTATCCAAATA
>910814
TGGGCCATCATTATGCAAATTACGGGGCTTCTTCG
>1375993
TCCATGGGCCAGGTTCTGTGTTCAGTCGGTGCGGA
>1067065
TGGGCCAGATGCAAATTCGACCTCGGATCCCTTCG
>1254559
AGAATGGGATGATTTCAATTTGAAGTGTATATGCA
>1195140
ATTGGGAGTACCAGATCATGCCACAGGTCCCTGTT
>1115345
TCTACCCCGCTACTCTACTTTGCATGTCTTCCCAT
>1592505
TGGATGTCGGTATGCAAAAGAGGGAGTTCCCAGCG
>1575699
CGATGGGAACTCAGTAAAATCATAAGTAAATTGGG
>498601
GCATGGGAACTATTTGAATGTTTACACTTATGGTA
>1046888
TGGGAACTAATTTACAATGCAAATCTGTAAGTATG
>1103673
TCATGGATTATTTTCCGAGGGACAGAATTTGACTA
>312694
GGACTGGATACGCATATTTGTCATGCAAAGACTTC
>197101
GGTGCTTGGACTTTATTTACATATAACTCCAATAG
>1003067
TGGAGGGTACAAATGCAAAACCAGCAACCGTTCGC
>931915
GCATGGAGGGGATGGTATTTGCATGTGTACAGTTA
>431279
CGTTTGGAGGGGAAGAAAAACAAGAATAGGAGGCA
>631255
TTGCAAATAAACGAATCGACAACGTCTGCCCTCCA
>970592
CTCTGGAGGGCAAATGTATACATTATGTAAATGAT
>1192223
GTGGAGGGATTTAATTTTTAAGGTTTCAAAATGTA
>499249
GAACATTGCTGAGAAGAAGCATGATGCTCCATTAA
>1034774
TGACTGGAGCATAAGGAAATCCTGGATAAGTAAAT
>1013401
AGACTGGAGAATGGATTTTAAATGAGAGATATTTG
>1125316
GAACGTGGCGATTTGCATAGACAGCAAGTCCAATG
>1336494
GAATGGACGATACTAATAAGACGGCTCTATAGGCA
>785590
ACTGGACGAGTTTTGAATATGTGGACTACCGATCA
>1017494
GATTGGACGAGTGTCAGACTTGCTAGGAAGATGAA
>1322846
TGATATTTGGGTATAAATTTGGCTATGGTCCAGGC
>1219665
AGCGTATTTTCTTGAACATGCAAAGCCTGGTCCAT
>461674
GTATGGACCAGGCAAGGTTTAGCGGTGATTATGCA
>1163034
CATTTAACAGACATTTGCGTTTAGATAGCTGTCCA
>1175554
ATGCAAAATTCTGCTATAATGACGGCTGTCCAGTG
>991811
ACATGGAATTTGTAAAATTGAAGGCTTAATTTAGG
>1293436
AGTGGAATTTGCGTTTCTTTGTACTCGGCGCTTTG
>727085
TGGAATTTGCGTAATTCTTGGACCGGTAAATGCGT
>1381800
GAATCAGGAGGTATTTGTGAATGGCAAATTCCATA
>1037308
GATGGAAGTTGATTTTGTATCCTCTCCGAAATGCA
>1046653
TGCTTCTGAGTTGTATGCAAAGGGAGCTCGTTTTC
>1057501
TGCTGCGGCGTTGCATGCAAATTTAGAAGCGTTTG
>446967
TTTTGCTGATCTTACCGAGCACTGGATTTGCGTGC
>1043327
TGCTGAAGTTACACAAATTACTTGGAGGAGCATTT
>273355
CCTGCTCTCCCGGGATGCAAATTACCGTCTATGAG
>634917
AAATAACAAAAATTAGGATGTATATTGGAGAGCAC
>175
GAATAAGATAAGAAATGCAAATCTGAGAGCACACG
>349526
CGCATAAAGATTAAGCAATTTTTGCATAGAGCAGG
>1021258
GGTCTGCTCTATATCGAATATATGCAAACTTTTTC
>260726
ATGCTCTAATTTGCATGATAAAGGCCGATCTTCGG
>30649
ATGCAAAACTAACTTATCCGGTCTTTCTTAGAGCA
>1254049
TCTTGCTCATTTGCATGATACCTCACGAAATCTTA
>848012
TGTTGCTCACGGCATTAGGCGTTGAAATCGAATTC
>670581
TTACACCCTGTAATGAATTATTTGCGTGAGCAGAC
>1487530
AATTTACATAGGAATTTGCATTAATGTGAGCATGA
>343536
AATTTGCGTGTTCATGTTAATTAGAATAGCAAACG
>1231768
TGCTAGTCTCGCCCGGACGGATTTGTGGTATTTGC
>1126942
AACTTAGAATCCTACTGATCTTGATATGACTAGCA
>233544
AGCCAAATCCTATAGGAAAAGGTGACTAGCAATGT
>1101684
TATGGTAGAGTATGCAAATGTTAGAGTTACTAGCA
>190002
AATGCTACTTTTGCGAAAATCAGAGGGGATAATCA
>1536787
TCCCATATGTTCATGCAAAGTTATAAGTAGCATCG
>926086
GGTTAAGGGATTAAACAAATTTCTCTTAAGTAGCA
>1129907
TGCTACTGTTGTAGACAGAAGGATTTGAATAAACT
>107155
AATTTGCTAATTTGCAAGTACTCTATCTCTCTGGG
>106927
TGTATGCTAATTTGACTCTGAATCAACGAATTTGC
>1046246
TTGCGTCAGTCTCTTTGGTTCGTTATGTAAATATC
>1091837
AATTTGCGTACTCGATATCCGTTAAGTTGAGTTTG
>208962
TTTGCGTACTCGACTTTCTTCATATGCAGATCGTC
>773297
GTACGCACAATGCAAATTAGAACAGGGAGTACGCA
>1195144
AATCGCTTCGTATTTTGTGTGACACTGAGTACGCA
>1441072
TGTTGCAAAGCCGGTTCAGTAGATAGTACGCAAAG
>1514936
ACCGGTGACGTTTGAGGTTTCTCTTATAGTACGCA
>1191860
ATGGAAACAGTTGTGATTAAGCAAACTAGTACGCA
>1344966
TGTTTGCGTACATTTGAGGTGCTAAGAAATTATGC
>1044953
CAATCTCGGTATCGGCATTCCAACATGTACGCAAA
>25335
CATTTGCGTAAAATCTGATTATCGATTACACAAAC
>1375695
CTCTAATAACCTTTGAAAGAGGGACCTTTTACGCA
>528591
TGTGAAAAAATACGTTTCAAAGATTCTTTTACGCA
>1487983
CTCATGACGCTCAGGATAAGGCAAATTTTTACGCA
>935267
TACCTCGTAGAACCTTTGTTTGAGATTTTTACGCA
>1242934
TGCGTAAAAAGCATTGATTTGAATGAAATAGTTTT
>242673
AGGACTAAGTTGGGAACTACTCTGTTTTTTACGCA
>1307113
TCGTGCGGTTTTGTTTGGAAAACTATGGAAAGTTT
>633396
GTCTGCGGAGTGTGCACATTTTCCTATAATTACGC
>1244067
AGTGGGCTGGGTGTATTCCATAAAATAAAAATGCA
>1582153
GGTATCGTTGCAAACTGCGAGTGAGATAAAATGCA
>1206783
TGCATTTGGAAATAATCATAACTCTTTACATAGGC
>1107413
AATTTGCATTTCGCTCTCCAAATCGTAGTATTCGT
>1243683
CGTCCAGATCACACTTGAATCGGGTACGAATGCAA
>1400821
AGATATTCACGAAATGTAATGTTGTTACGAATGCA
>1187063
TACGGCTCATTAGTCGTGTACACACCGGGAATGCA
>148582
TTATTCTCAAAGGTTATTGTATATTCGGGAATGCA
>296852
TGAGAAGGCTTTATGAGTCACTTCGGGAATGCAAA
>967201
TGATGCAATAATTTTTGTCTGCCAAGGGGAATGCA
>1237186
TTACAAAGGGTAGGACATTATCGTAGGGGAATGCA
>196676
TAAACCATTTGCATTTGGTTGATTTGGGGAATGCA
>445106
TGATGTATTCGTACAGGCCGTATACGCTGAATGCA
>295252
TATCCAGGTCACAACTCCCGATTTAAATAATGCAT
>1527483
TTTGCATTATTCTCTGACAGCCTGCATAGGATTTT
>1281262
ATAAGCATGTCTATAACATTACTGTGGATAATGCA
>862225
CCAGTCCAATAACCTGTGAGAGAGAGGGTAATGCA
>277006
TCACGTGAACGCAAACCACGGACAGGGGTAATGCA
>1041580
AGATAGGAGCATATTTGAACTTTTGCATTAATGCA
>1061954
CGGATTTGGGAAGTAAACAATAACATGATGCAAAT
>1022742
GATTGCATATTTTGTTGTTATTTGACTATAAAGTA
>172486
TGACGTAGAAGGTAGAGTTCGGGTCTGGGTATGCA
>1333099
CGTAAACCATGCCGATCTTCTTGGTGGGTATGCAA
>1477465
TTGCATACATTGACACACGTTCTGCCTCTTTAGGG
>1002850
TACTTAACATGATTAGGGGGCACTGAATGTATGCA
>1447761
CTGTAAACAATGTACTATGCATCTTCTTTTATGCA
>298590
CTACAAGTAAAAGCGTATTGGCGTTCTTTTATGCA
>75508
TATCGTGCCTATTTTCTTGGCGTTTCTTTTATGCA
>831629
GGACGTGTCATGGATTGTACTCCAAGTTTTATGCA
>1402060
TTAGAGAAATATGATCCGCGAAACAGTTTTATGCA
>290695
CAGGGACATAGAGTGGTTTTGCGGATTTTTATGCA
>1356019
TGCAGTTTGACAAAATTTGAATAGAGTGTGACTTA
>1361160
TGCAGTTTCCATAGAAATTCGAATTTGATTTAACG
>297703
TTGCAGTTTATTTTAGAAAAGGGACATTTGCGTAT
>1028810
CTACTGCAGTTTAGAAGCAATTATAGGCAAATTTA
>1190037
GCCAGTCATGTAAATGTTAATATTTCCCTGCACGG
>697182
CGTGCAGGAAGTGGCAGAAAGTCTCTCATTATGTA
>1325441
ACATGCAGGAAGGTTTTTGCATTATCTTTAGAGGC
>647873
TAGCTAACTACGCTTCTAATCCTATGAGTGCAAGG
>1045803
CAATGCTAGGCCTTTGTTTTTTAAATCTGAGTGCA
>1289464
ACCGCAACGGTCATTTTGCATGAGTGAGTGCAAAT
>901710
TCCCTGCACGTTGGTACGCCGCGTAAGGTGATAAC
>160808
TGCACGTTGGAATTTCCATAATTCATGTTTATCAT
>129707
TATTTGCACGTTGAGCATGTAAGGCTGAAGTTGAT
>161631
TATGCACGTTAGTGGGCTTATGCAAATCATGATTA
>1083956
AATTTGCACGTGTACATTGGAGGGCCGATCCTACG
>454614
GTGCACGTCGATGGTACATGGCTTATAGCATGATG
>1079963
CTCAGATTGCAAATACTGGTAGTATACGTGCAAAT
>342160
CTGCACCGGTCAGGAGGAGCTGCAATCAAATTACC
>519089
TTGCACCGCGAACCCACAAAATGAAAAACTTATTT
>890865
AGTTATGTGCATGAGAAATAGCGGCGGTGCAAAAC
>301295
ACGACGCTCTTCCGATCTCTTCGGGCGGTGCATAG
>647241
AATCAGGCTAATTTACATATTCGATCTGCGGTGCA
>1402773
CATTTGCACCGATTTGGATGATCAGAATTTAACTG
>1446987
ATTTGAATATCCTTTCATTACATTATGAATGTGCA
>1127251
ATTTGAATATCCTTTCATTAGATTATGAATGTGCA
>506004
TTTTGCACACATTTACTACAGTTTGCATAATCGAG
>1535122
TATGTGAATATTCATGAGTTGGCTGTGTGCAACCA
>1164156
GATCGTTCAAAAAATATGCAGCATCTCTGTGTGCA
>308586
AGCGTAGGTCCATTTGAATTTGGTTGTGTGCAAAA
>94814
TCGGAGTGCATAGATTTGCATCTACCAATTGTGCA
>637164
TCGTGCACAATGTGAGTGTGTTAGGCAAATATTTC
>1481879
TATTTGCACAATCCACATTCGTCAGCAATTTTGCA
>1022001
ATTTGCACAATACCCTGTATTTAAATAAATTTATG
>1469716
TATGACCACTGTTTTCATTTTGTCCAATTTGCATC
>1574113
TATGCAAATTGGAATTACGTATTTAAATCGCTTCG
>1029073
CCAGTGCGGGGATTAATAGACCTTCCAATTTGCAT
>110756
ACTTGGTACTTTCTCGATGTTCCAATTTGCATGAT
>1519376
GGCTTGCAAATTGCTTTAATCACAGCGAATAAGGA
>109861
CAGTCGGACGCCTTTGTATTAGCTCTCAATTTGCA
>87683
GTGAGTAAGCAACAGTAGTGGCGAATTTGCATGCC
>1369806
CATCCAGGTGGAATCTTTTGAATGCGAATTTGCAC
>1006036
TTCCGTAATCAGGGTGTAATATCGGGAATTTGCAT
>842033
AGGGCCTTTTTTGGACATAGGGTTCCTTTTTGCAT
>839843
AATGCAAAAACTGTGTCATCAGCGAACGAATTGTA
>250445
ATGCAAAAACTGCTATGCACATCGAGGATTGGTAT
>246261
GGCAACTCGCCTATTAAAATGTTTCGTTTTTGCAT
>1102495
CATGCAAAAACCCTTCGGGGATAGACATCTTATCC
>1227159
GGCGGGTGTAATCTGAATAGGTGGGTTTTTGCATG
>1405029
ATGCAAAAAATACCGGTAAAGTCGGCTGGGTAGGG
>1014891
TCGTGATTTGTTTTCGGATTTGGTAATAATTTTTA
>1194249
TGATTTGTTTTCAGCATTTGTATAGTAATCGTTGG
>1481129
TACATTATCGGTAATGAAAAAGCTAACCAAATCAT
>1340614
TGATTTGGTGCTTGATATGCAAAGTCGTGGGATTC
>152135
ACTGATTTGCGTAAGGAATGACTTAACTATATGCT
>151179
TGATTTGCGTAACGGGATCATTCATTTATTTCCCC
>1145731
GGGTGATTTGCGCTACAGTAGGACGAAGAACTTTG
>384183
AAAGTTCTTCGTCCTACTGTAGCGCAAATCACCCA
>158790
TATGCAAAGGCTCGGCGGGCAAAGCAGAATCAGCT
>1237772
GGCTGGTAATTAAAACGGGAGATTGCAGAATCAAA
>365032
CGCGTCCCGGACAACTAGGGTTGCAGAATCATTTG
>958410
CGTCTGATTCTGCAAATAACGGTGAGCTTACTTTG
>1102146
TGATTCTGAGGGGAAATTTGGGGGCTGAGTATGCA
>1170558
TCAAATTTGATTCTATTTGATATCAAATTAATCAG
>1424612
TGGATGATTAATTTACATCGATAGGGGTGTGATGG
>925761
GATTTGATTAATTAATAGGGGTTCCATATTAAGCG
>866135
AAATTCGTGCATTCATAAAAAGAATACATTAATCA
>1067862
TACTTGATTAATGGTTCCGCTTAGTATTTGCATAT
>1471263
ACGTATAAATAGCCATGCCGTGTAATTTGCATCAC
>1351374
GATTGATGCAAATTAATTTCTTGTCATAGACTGTT
>1025195
GGACTGATGCAAATTAACGCGAAATGAATAGCCGC
>496908
GTGTGATCCTTCTTCTAGATTCAAATTCGAATGAG
>107459
TAGCCGGGCCCCCGGTATTTGCATCAGGATCAGCG
>149027
AGTAACATTTGGTCAGCCTTTGCATTGTTGATCAG
>232850
GGATTGATCAAATTAGGGTCTTTTCCTGATATGGA
>1188766
GCGTATACTTTCTGTGTTGATGCAAATAATATCAT
>1345640
TGCATCACAAGGAAGACGTGTTATGTAAACTCAGG
>350448
TGAGTGCTGACTACGTAAATTATTTGGTTACTTTA
>1548711
TAATGAGTGCGCTAGAATACTTTGCGTTTAACTCT
>237258
GATGAGTGCCTGATCCAAATCTAAATCGTCAGGAA
>1552713
TGTGAGTGCCGTGGATTTTAGTTGCAAATGTCGGG
>574411
CAATGAGTACGAATACGAGAAGTGTAGGGATGGAA
>1284049
TCTCTTTGTCTATAATGTGCAAATGGTACTCATGA
>1520994
GTAGGGAAATACGCCGGAATTTGATGTACTCAGTA
>1318463
GCCGTGACGTGTGCTCTTCCGTCTTATGTACTCAA
>1217681
TGTGAGTAATTGAGAGTAAGTTATAATCAATACGG
>1125648
TATGAGTAATGTATGCAAAATGGCACGAGTTTGTA
>1075517
TATGAGGCTATATTTCAATAGCGCGCGGTTATGCA
>290776
CACTTTGCATATGATCTAATGGTGGAAGCTCACGT
>1093739
CGTTGAGCTTAGTTAAATCATGTCAGGGATAGGCA
>228657
TATGAGCTTAGAATTTGGGTCGCAAATTACGGCAG
>159751
GACTGAGCTTAAAGTGATTTACGTGGCAGTATTTG
>564586
AGGTGAAAATTTGTAAACAGGATCATACCGAGTCA
>257642
TTTGACTCGGGTATTGAGGCCAGTAGGATTTGCGT
>1471927
AGACTAACCAAGATGCAAATTGTTTGGAGTCAGAC
>1025069
AGCGATAAAGGATTGGGTACTGATTTGCATAGTCA
>723024
AGGGGAGCGATGATTCGGACTGTATTAAGTATTCA
>1438854
TAGCGTGCTCGTGTGGATTTGTATGACAGTATTCA
>1283476
TCTCGCCTCTCATCTGGTTTGCATACAGTATTCAT
>1157843
TTTGAATAAGCACAAGTCATTCCTTAACATATGGA
>1449725
AATGCAAGGGGAGGAAGACAGAATTTGCTTATTCA
>1100730
CGCCCCCACCTGTTTATTCCTATTTGCTTATTCAA
>1479815
GAGGACAAGTCACGGTAATTTGCATAGGTTCAGGA
>1143009
AGTAAAATATTATGGAAAAAAGGTGACCGGTTCAT
>18240
CAAATGAACCGGGTTGAACATGATTTGGATATGGG
>1023567
GGTGAACCGGCATTATGGGCTATGTTTGCTATGCA
>829213
TAATGAACCACGATTTCTGTCCGCCAACATATGCC
>1541325
TTACTTGTATTCGCAATATTCAAATGGTGGTTCAC
>258121
GGAGTGTTACGCTCTTTGCAAATGTGGTTCATTAG
>239803
CGTTGAACAGTCTTGTACTTAGCAGGCTTATATTC
>380668
AATTAGGCGATTGGAGAGTGGTATGGAAATTTCAG
>1246421
TATTGAAATGGATTCTTGAGGCGAATTAAATTATG
>220777
AACGTAAATTTCCTGCAGCCAGTCGCATTTCAATT
>8709
TGCTATCCAAATTAAGTGAGTTCAGGCATTTCAAT
>1558759
TCCGGGTTCCCACATTTGCATGGAATTGCATTTCA
>405036
ACTGAAATGCAAATTGTCGTTGCGTTAAATTTTGC
>487417
TTTGAAATGCAAATTAACTTACCTGGGTTTGGAAT
>1290918
AACGACGCTCTTCCGATCTGGACATTTGCATTTCA
>1152605
TGAAATGCAAATGCATTTGACATCGGCTATTCTAA
>107227
AGCTCTGCTCTTGTTTTGTGTAAAGGGGATTTCAA
>1519102
GCCCACCTCGGCCTCCCAGAGTTCTGGGATTTCAG
>1183149
TCTAACTAATCATGCTGGGTTTCATGGATTTCAAT
>596997
GTGAAATCATTAGTAACACATTTAGGCTTTACGCA
>1048674
TGTCTGAAATCAATTTGTTAAAAAGATGCAAACTC
>913546
CCTGGGCTTGAGGAATGCAAATTCTGGTCTTTCAC
>1334235
ATTTGAAAGACAGCCATTAGGACATGCAAAGTGAT
>1562682
TTCCTGAAACAGGTCAGAGACATATGCAAATATGG
>470325
ATTGAAACAGCTTGATGCAAAGGAGATGGTCATCA
>172838
TGATTGGCCGAATGCAAAAGGTCAGCTGTTTCAAT
>1455591
TGAAACAGATGTTAAAGAAATTTCGGAGGAGTTTT
>1445930
TGAAACACTGAGTCGAAATTTGCATATTGTTCTGA
>1346356
TTCATGAAAATTCGTCGTGATTGCTGGACTATGTC
>563783
AGATGAAAATTCGCTTGGTAATTAAAGACCAATAT
>1500576
ATGCTAGCATTTGCATTATTTCGAATTTTCAGGCA
>109641
CGCTATGTAATTGGCATACTACTTTGCATTTTCAT
>166961
CTTCTTTTGCGTACAGGAAGGAGTGGGGTTTCTCA
>1030746
GACATCTTTTGCGGGTTCGACATATATGCAAACTG
>843316
CGTCTTTTATTAAACAAATTCGATTCGGGCTAGCC
>681613
GTGTCCATGCCTGGAATAATTACATAAAAGATCCG
>1149655
TCTTCTTTTATATTTTCGCGATTTGCTTGCACTCG
>488707
CGTTCTTTGGCTAACTTAATGGAATGATGAATGCA
>484569
TCTTTGGATTTGTGTATATTCAGGATCATGATATT
>870924
CGACTGCGGATTATAATGAGAAAAAAGCAAAGACT
>413747
TATCTTTGCTTCTATTTCCCTAAACGAAATTCCGT
>459066
CATCTTTGCTTATGGTTTAAGGTGTTCTCTGGAAT
>1112182
CCTATAATAGTGCAATTTTGGCAAGAGCAAAGAAT
>1169200
CGAGCCTAAATGAAGATTGAATATATAAAGATGCA
>1423809
GCATCCCGGAAAGTTTGATTTGCATAGTAAAGATT
>1213228
TTTTGCATGACTGTGGCTTTTCCGTGTAGTAAAGA
>1003227
CGTCTTTACAAATTTTGTTCAGGGTGTTGGATGCA
>762931
TCTGGTGGGATTTGCTTATGTGTCAAATCGACCGT
>660347
ACTTCTGGTGCGATGTAAATTTTTGCGTTTGACTA
>739349
TCTGGTGCCCGCTCGATTATAATGTAAGATTGCTG
>1447691
GATTTGGGTACAAGGCTCTCAAACCGGTAGAGTAT
>1418282
TGTTCTACCGGATTTGCAAGTGCAGATGTAAATCA
>1025668
TTCCTCTACCCTGGTCATGCAAATCCGGTTTTTGA
>710050
GCTGTTCCTGTTGTGCACCCGGGTAGGCGGACGAG
>1247343
TCGTCCGATAGATTTGGTTACCAGTTTTACCTAGC
>1464754
TGGCCTCGTCCGTTTTGCATGTGGTGTCGGACGAG
>1188747
CACTATGAGAAGTGGTCAGACAAATTCGGACGAAT
>1338405
TTTCGTCCCTCGGTCTAAGTAGGCAAAGTCTGGAG
>1027421
CGATCGTATTTTATGGAAATGCGGGATAAGGCTAC
>1241797
AGGGAAAACGAACTCCCCCAAATACCTAGTACGAA
>332558
TCGTACGTAAATGCAAATTGTCGTAGGGGAGGTTT
>1030635
AGTCGTACGGTTTTGCGTACGGGGTTTCGTTCGGC
>514898
GACATCGTACGGGCTTTGTGCACACAATTGACCGC
>691343
CATTCGTACGGAGTGGGACGGCATTTGACTATGTA
>1136803
CGCCTCGTACGCGGATATATGTAAATTTGTCCCTC
>638171
GCCTCGGGTGGAATGGATTATCAGTTTGCAAATAT
>1416038
CTTCGGGTGCTTATCGAACGCAAACAAATGAGCAA
>197070
CGCTCGGGTGCGGCTTGATTTGCGTGGCATCTTTG
>1080740
AGTTCGGGTGCCTGAAAGAGTTTTGCATAATAGGT
>1445162
GTAGACCTTCCTGCTTCATCGGTCGGGCTCCGAAG
>1028865
ACTTCGGAGATTTTCTTTCAGGTCGTCATTATGCA
>466263
TCACTATCGACTTGCAATCTGCTCTTTCCGATCTG
>1186221
GGGTACTATCATTTGTATATCGGAGTCTTTCCGAG
>456676
GCCTCGGAAACGATTTAGTATGCTATGCAAAGCTA
>1052242
ACGACGCTCTTCCGATCTGATGCAAATAAAGCGAT
>643343
ACGACGCTCTTCCGATCTCGTATATAAAGCGAGGA
>1262072
ATTCGCTTTAGTGCAATTTGCATGGGCAATTTAAC
>502679
GTGTCGCTTAATTTGGAAATATCGTGGGCAAATAT
>165175
GGTGGTTTGGAATATTTGAGTTGCAGAGCGAGTCA
>1504482
ACCAGTGCCAATTAACTTATGCAAATCAGAGCGAG
>1227445
ACCTCGCTCTCGAGACACATTTGCATGGACCTTTG
>205015
TACAAATGTGAAAAGCAAATTTCATCGCTAGCGAG
>1208141
GTTCGCTACTGGGATCTAAGCTCTTTTTGCATATC
>1560606
AGATCGCTACTCCAGATTTTGGGTCACCCATCGCA
>642895
AATGATAATCCATTCGGGCACGCAAACGAGGCGAG
>1064296
TTCGCCTCCTTCTCGGGCTTGATTTGCATATACAT
>1276964
GATTTAGCCCCGGGTATATTGCTCCCATGCTTCGA
>1457790
GCCATCGAAGCAAATTAGGTCCGCTCGTTTAACTA
>180858
CCTTCGAAGATCTTTGAATACACTCAGTATTGGAA
>1274020
ACGTCCAACCCGTTTTGCCGCGCGCTCTTCGATTT
>1004520
GACAGAACTGTGCTTTGCGTATCAAATTTCGAGCA
>1308099
TATCGAAATTAATTCCTGGCGGCGTATAAATTTGT
>413294
CATCGAAACGTAACTCGTAAGCTGAAGATTTGCAT
>1390064
TGTCGAAACGAAGACAAAAAACATGCAAATTCTAG
>1091621
GGTCGAAACCTAATTTGTTGTGCAAAAGATATGAG
>1082796
AGTGTCCTTTTCCTAGGTCAGACACGGGTTTGCAT
>51559
TATCCTTTTATCGGCTATGCAAACTCGGTCAAGAA
>1364532
GTTGCACGCTTACAGAATTTGTTTACTTAAAAGGA
>72775
GTCCTTTTAACATGCAAATGTACGCGACCTACGGA
>1172539
AGTCCTTTGTTGAAGTTAAACGAGCTCTCCATGCA
>208322
TGGACTCGAATGGAATGGAATGGACTCGAAAGGAA
>402462
CGCTCCTTTCGAGGTTATTTACATATGGAACCGCA
>82368
TTTTCCTTTCCTGTCTATTGTTTTGACTTTGTGAT
>492490
AAACATAAGCAGAGCCAAGGAATGGAAAGGATGCA
>1276975
GGTGGGAGCGAGTTAGGCAAAAGGATGGAAAGGAT
>406702
GATTCCTGAGTATACAGGCGTACCATTTGCATACG
>1191601
GGGTGAATTTTTCATCATTTGCGTGTCAAAGAGGA
>33181
CTCCTCGCACAGGTATGTTTGAATAGTGGATGTTA
>321883
TGTCCTCGCAATATCTAGCATCTCGTTTGCATTTC
>464243
AGTCAAATTTTTAGCTTGTCTTTTGCGAGGAATGA
>1469853
TCCTCGATTATAAATGGTATTAGTTGTCATAGGCA
>1435881
CTCCTCCAGTGAAGTTTTGCTTATACAAATTGGAA
>1156709
GTCATCGATTTGCTTAAACAGTGATTGAGGAGGAA
>683211
GTGTTATTTGCGTGATAAACTCAGCACCTTGAGGA
>1309296
TGGGTCTCCTTGGGCGTATGCAAAGTTGAGGAGCT
>1596239
TTCAATAGTATAGGAAAATAAGGGACGTTGAGGAG
>598571
GCATATCGCCAATTTATTCGTACGTTGAGGACCAG
>1257448
GACAACAGTTGAATTTACATAAGTGCGTTGAGGAA
>278696
GCTTAGATTCGTTTCTACTGATTTTCATAGGAATG
>848907
TCGCTCCTATAATGAGGCGAGCTGTCACAGTTTTT
>1184240
CAAAAGGAAAAATTAAACGAATTTAACTAGGAGGC
>684344
CCAATCCTAGTGCCCTGTGTATGCTAATCAGATAT
>1206290
TAGAAACCGTACGGAATAAGATTGACTAGGATGCA
>968225
TGCTCCTACTTTGATATGCAAATGACAGCAAGTAT
>327994
TGCTCCTACTTTGATATGCAAATAACGCACATGTT
>427942
ATTTGCATACTATTCAACGCCCGTAGTAAGTAGGA
>1351712
CTCCTACAACGGGTAATATGCAAAAAGTGAACCTC
>1034422
GATTTGCGTATCCTGCCCATAATTTAAACGGATGG
>1216186
AAAAAGCAAGAGCAGGAGTTCAATAAGCTGACGGA
>1540918
GGTCCGTCACTATACTTCTTGTTGCCCGTCATGCA
>737060
TCCGTCACGGACTCAGTGCATTGCATTTGCTATGT
>349377
AGCGTCCGTCAATTTCGATATATAAGTATGCAAAC
>322906
AGGTCCGTCAATTTAGAGAGTTTGTAAATGCAGGG
>35051
GGTAATTTTATTAAACCACTGGCAATGTTGACGGA
>1122928
TCCGTCAAAGTAAAGGGAGAAGGTGAAAGTATGCA
>803167
TTCTCCGTATTTGCAATTCCCTCGTTGTAAGCTCG
>802592
GTCCGTAGAATTTCATTGTCTATTCCCTACTTTGC
>505795
TATTTCCGTAGAAGAAAATCTTGTTGTGATAGCTT
>401593
ATCCGTACTGGACACTTTGCATGGCGATTTGTAAA
>1498883
CTTGCAAGCTAAGATTTGCATCTGGCAGTACGGAA
>241707
TTCCGGTTCGTGCGATAAAAGGGGTTGTACTCGCG
>1112725
GACGTGTGCTCTTCCGACATGTGGAATAACCGGAG
>121073
CCTTCCGGTTATACATTTGCATGTGAATATTTTTG
>533206
TCCGGTTAGTCTTTCTTTTGCAAGTCAAAGTACTG
>85485
AGATGTATGGAAATAGGATCAATAATGTAACCGGA
>361916
GCATCCGGTGTTTTGGAGGAAGGGGAAGGAATTCA
>1284410
TGCTCCGGTGTTTTACATGCGTACAAATTGTGTTC
>1331341
GACGTGTGCTCTTCCGATCCATGCAAACACCGGAG
>885475
CTCGGCGATTTGCATATTAGGACACTACACCGGAA
>611551
CATTCCGGTGGTTCGAACACATTTGTCTGGATTTG
>1567111
GCATTCCGGTGGGCGTGCCATTTGATTATCCTGTT
>533562
GGATCCGGTGGACTTAAGAGGATGCAAATGGGACA
>107478
TTCTCCGGTGCTTCTGATGCAAAAACAGTTCTGTA
>1148538
ACGTCCGGATCAGGTAAGCCTGAGGTTTTGATGCA
>1028614
TTTCCGGAGTGTACGATTTGCATAACTTAATGGAA
>660191
TTTCCGGAGTGTACGATTTGCAAAAACAGAGTCAA
>1247364
TCAGCCAGATGCAAATTTCCCGGACTCCGGAGCCA
>871924
TATGAGTATAATGGTAATACAACGCCTGTGGGGAG
>1257242
TTCCCCACACTGCGAAGTAACCGTCGTCTCATTGG
>1336009
TCCCAGCTCGGTCAAATGCCGCAATTTAATATTTG
>1152548
CGTCCCAGCGTTTGCAAACGACGCTCTTCCGATCT
>61752
GGCATATTTGCGTGTTAGGAAAATAAGGCTGGGAG
>1076862
AGGGTCCCAGCATTTGCGTTCTTAAGCAAATTCAT
>1191648
GGCTAAGATTTGCTTAGAAATTTGGTCGGTTGGGA
>301564
CACCCAGTAAAGCCGGGGAAATCTGAATGGATGCA
>224924
TAGCTCCATTATTTCTATACGAGATTTACATTCAT
>211502
ATTCCACCGTATTTGCGTAGTAACCGGCCGATTTG
>596784
ACGACGCTCTTCCGATCTGGTAAGACCGGTGGATT
>195307
GATCCACCGGCCAGAGGGTTAGTCGCGTTTTGCAT
>1567413
GAGGGGACGGGTCAACATTTAAAGCTGTGGATGCA
>94506
AAACAAATGTCGTACATGTACATTAATTGGATGGA
>1536405
TTCCAATTAAGGGCCCTTCAATTCAAACAAATGCA
>452979
TCAGTTTTGCAATTATTTGCGTTAGATTGGAGGGG
>1006115
AATCCAATCGTTCCATGCAAATCTTAGGGGTGCAA
>1398942
CGCCTCCAAGTAATCTGGGATTTGTTTATGCAAAG
>686285
TCCAAGATTTGAAAGTTGGTCTCCTGATTTGCGTG
>174492
AGCTCCAAGATATTTTACATATCGAAGATTATTTG
>1116581
ATGTCCAAGATAGGTGATGTATTGTTAATTATGCA
>1254621
AGATCCAAGACTGCCGAACGAAGTTTGCAAATTTC
>1232256
GTATTCAAATATCGCAGTTAAACGTCTTGGATGTA
>1019054
AATTTGCACATTTGAACGTTATCTTCTTGGAACAG
>545170
CGCAACGTGAGGGAAATATTTGGTGGTAGTTGGAA
>1103626
TAAGCTGAATACCTAAAAAGCATTAGTTGGATGCA
>851602
GTGTCAATGGGGATGCATGCAAAAAGGGGTTGGAA
>918487
ATGTAAAAGCTATGTAAAATGAGAGGGGTTGGAAG
>639624
GTTACAAATTCAGTAAGAATCAAATTGGGTTGGAG
>340454
TTGCATGAGGGCACAATAATTTCTTGGGTTGGATC
>101039
GACCAGGCTATTTGACTAACAAATTTGGTTGGATT
>297644
TTCATTTTGCATAGAGGCTTGGGTTTTTGTTACGA
>1023624
AGGGTCATTTTCTTAAACGCTAAGTCGATTGCATT
>363187
TTTCATTTTCATATTCATAGTTACATTGTCGTTCC
>533711
AAATGTAATTGCTTGTTTTTCAACTAAAATGAAAA
>784383
GCTGTCATTTGTATTTACTAATTTTAGTATAACCT
>1026714
GAATATGCAAACGCCGGGACGGGGTGTACAAATGA
>745527
TCATTTGCCTGTCAAATAATTGTCCTATGGGCGGC
>1526565
TAGTTAAAACCAGGTGGTGATAGGCAAATGATATC
>1304701
GCCGGTTACGTAAAAGGATTCTAGGCAAATGAAAT
>1478081
TTCAATGCGCTGATGGCATAGTAGGCAAATGATGT
>1136847
AGATGGGTTTTGTATGGTGGTTGGTAGGCAAATGA
>1187178
GCTTCATTTGCATTCCAGTCATTGGTATTGAAATG
>494238
TCATCCGGTCTGGTCCCTTATACATGCAAATGACA
>1515487
ATGTCATTTGCATGCAAATTATTTAAAGTGGTTCG
>162804
TCATTTGCATCGTATTACTTAGGGAATATGTCGGT
>1014733
AGTCGACGGGGAAATAAATGGATGCAAATGAGCAA
>1214687
AATTCATTTGAATATCAAACGAGCATCTATAGTCA
>427659
AGGTAAACTGCTTCCAACTGAAAATGCAGAAATGA
>1005536
AGGGGTCAACACAAAGTTTGCATATTCGAAATGAT
>302579
TATCCAAATCAGTGGGGTAGCTGGGTGACAATGAC
>1073172
TTCATTGGTTTTGCATGTAACATGAATGGAATTGA
>754449
CTGTCATTCTCCAATTCGTCAACTTGCTGGATAGG
>704130
TTCTTCATTCGTGTGGCTATTTGACTCATAAAAAG
>175662
AGTCATTCGCGACATTTTTCCCTGTTTTTGTATAA
>544467
GATCTTCTCCGCACTGGTAAGGAAATGAATGAGGG
>1373631
CGGGTTAAGGCGATTTAAATCCTACTGAATGAAAA
>901680
TCATTCAAATGGGTGCTTTGTTGATGAATCTTCGT
>1095068
ATCATTCAAAAAAGTGCGCTTTTTGGTTCTACGTA
>1554708
GAAGTATGGAAAACAGTCCAATTGGTAAATAATGA
>1123684
AATAACATTTGAATGAGGAGCTGCGAGATAATGAG
>1491962
GGTAATTGGCTAGGGCATAATAGACAGTATAATGA
>262893
CCTCATTAGTTAGGGTGAAGGATATTTGCCTGGTG
>1219296
TTGCAAGAAAAAGTTAACAAGCGGAGGACTAATGA
>123929
CTACAACGTTTGAATGGCTGCTGACCCCTAATGAA
>1013918
GATTTCATTAGGAAGGAATTTGCATAGGTGTGTAC
>287876
ATCATGCAAATGCCTAATGAAAATGGAGGATGGGC
>1189676
TGCGTCATGCAAATGAGAAAGGCGAATAGCTTCGG
>341118
CATTCATGCAAATCTGAGGATCCACAAAGAACCGG
>1137169
CGTCATGCAAATCCAAGGATCCGTTGTTTTGCGTC
>1053419
GAATAAACTTGCTCAGTTCGGTTTATTTGCATGAT
>1546840
CGGAATTTGCATCTGGGCTAGCTTTGCATGAACGT
>1087014
CGAATTCGTCTGCATTTGAATCTTTGCATGAGCCG
>486618
GTCATGCAAAACTGCAACCGCTTATCGATTATAGG
>1170493
TCATGCAAAACTAAAGAGAGAATATTACAAGTTCG
>1267028
ACACACGGATCGTACACTATGTTTTGCATGATACG
>1079087
TTTTTACAGTGCGTCTCGTAGTATGCAAATCATGA
>107970
AATCTCTCGGCAGACGATATGTAAATCATGACGGA
>181165
TACTCAAACGCGACTATAGAGACGTCGATCATGAG
>375292
ATCATGAGTTTGGGCAATATTTCGTACGAGTTGAA
>160306
TCATGAGTCGGATTTGTTTATTCAGTGATCCGTTT
>329717
ATCATGACCTTAATCTGTATTCTTCCAAATATGTA
>967890
GGGGCTAATTGTATGTTTTACAAGTTCATGATGAA
>1033063
GTCATGAACCAAAAAAGTAAAGGGAAAATATTCAA
>1517053
AGCGGAGGTAAATTTCGTAGTAGTTTTCATGATGG
>755696
CCGTTCCATGTAAATTTATTAGTAAAAGATGAAGC
>1437793
TTTGCATATCATCCTCGGAGGGCGAACAAGATGAT
>905054
TCATCTGGGTGTACTCCGTCTATGCAAATTATGCT
>1186695
CGTACAAAATGCAAATCAACATGGGATCAGATGAA
>253902
ACGACGCTCTTCCGATCTTTCCATATGAGATGAAG
>684329
ATCATCTAGGTAAATGGTTATCCAGTGGTAATGCA
>306022
TATCATCTACGAATACGATACCCTACAATTATGGA
>827712
ATCATCTAAGAATACGCAAAACGGAACGAAATGAC
>911758
TGGTCATCGTGGAGAAAACAACTTATTTCCATATT
>117875
TCATCGTGATGCCTTCAAACAAATTTCAACTATTT
>1348109
CGAGATAATTATGCAAAGCGACCGACCGATGAAAG
>1033515
CACAAATAATGATTGGTATGCAAAGGGCCGATGAA
>1352377
ATTTTCATCCGATTTGACTGATGCTTAGTTTCTAC
>16251
ACGTTTGTCAATACTGGCCAGATTAAGGGATGACG
>155201
CGAGGGTATTAAGTGTTTATTTAAATATGGATGAC
>223416
GGAGAGACTGTTTTGCATAGCGTTTGGATGAGCTT
>1578408
ATCGCAGAATGCAAAATCCCAGCCCAATGATGAAT
>184260
TCATCATCCGTCTAGGCAAATGGTACGACACGTCG
>664126
AGATGGGACTTACTGGCTGCGGTTATGATGAATTT
>1355895
TCATCAGATTACCAAGTATGTTGTTATTTGACTGT
>1469325
GGTCATCACGTCTTTTTTAATGGTTTGAATATGCA
>980060
ATTTCCATACAAACGTTTTGGATTTTGATGACGAC
>1002904
CGGTACAGCAAATTTGCATGATGTAAAATATGACT
>1038394
GGTTGCCATTTGCATAAGGTTTTGCGGTATGATAG
>114593
GTATCATGGATGCAAATAAAGGTTGGACCTGACGG
>1130656
GGGCTCAGGGTTCGTGAAAAGTAACACAGTATGTA
>581921
TCAGGGGTCCTAGAGGATTTGCATTAGACTGTCTC
>1037686
GTTCAGGGGGAAAAGGCCATCATGCAAAGCAGGAC
>1510845
TTCAGGCTTTGCGTATTATGCAAATCTGAGCTGGG
>1162066
TCACTTGAGGTCAGGAGTTCGTGACCAGCCTGACC
>1398964
TGCTTTCCCTGCGGTTTTGCGTAATTAGCCTGATC
>1373078
ACTAACAAATAACGGTATCTGTTTCGCCTGATGCA
>416150
GATCAGGCCATTGTAAATTTGCATAGCCGTTTTAT
>1183848
ACTCAGGCAAATTTATCAAGTTCAGGCTCGCGTAG
>1189661
AGTCAGGATTCAGATTGTTTCTCACGGGTAATGCA
>1477820
GGCTTCAGGATGGCGTGCGTGAGGGGAACAGAGCG
>1045469
CGTCAGGATGCATACATTAGGACATGCAGTATGTA
>311938
TCTCTCAGGAATTTGCATGAGGTGCGGTGATATAG
>1481482
TCTCTCAGGAATTTGCATGAGGTGCGCTGAGATAG
>374814
GACGTGTGCTCTTCCGATTTGCAACCTTCCTGAAC
>1328832
GTCTCAGGAACAGGCTTCTTTAGGTGATTTGCATG
>263017
GGGTCAGGAAAAAGACTAATGCAAATTCAGACGGA
>1162829
CTCAGCTTTTGATGGTACTGATGAGTCTTGATCTA
>971731
GTATGCAAATCGACCAATCGGGATAAGCTGACCAT
>325648
TACGGGAAACTCGCAAATAGCAAACAGCTGACGCA
>22562
GCAGGCGGCTTAGTTTTCCTAGAACCAGCTGAAAG
>107169
GTCAGCTCGTCTTGATTTGCATTAAGGTATTATTG
>154228
AATTTCAGCGTAACATTTGCATAGACGAAAAGCAC
>639200
ATCAGCGGCTGCTCACCCTTATTTGCATTTATGAA
>1017627
ATCAGCGCTTAGTTTTAAAATTTGACTATAACACG
>1278177
CATCGGGTACGCAAATGTATGGAGCTCGCTGACAT
>1412310
TTCAGCGACGTAAAATAGCGAATTTGCGTTATCCA
>1214001
ATTCAAAGGTATGTCAGTGACAGCTATTCTAGGCA
>1502125
GGAATCAAAGGAGTACAGGTAAGGTGCATTTGCAT
>1175099
TTTGCATCTTCTGACCCTCGTCAGTAGGCTTTGAC
>118987
GGTTCAAAGAATTTGACTTCAGGCTTGATTTTACT
>1468199
ATTCAAACTTATTCATTTTTGCGGACCCAAATTCC
>3138
AGGGTAGGCACTTTGACTGTTAACGGTTTGATTAT
>1337328
CCTGTTTTGCTTGCAGGCCTGAGATGTTTGATGCA
>1527060
CGACGAGGGGTAAGGTTTTTTGTGGTGTTTGAATG
>1224652
TGCCTGTGGTTGTAGCTTTGTAATTTGTTTGACAG
>1024181
TCGTTTACTTACCAAGATCATGGTTTGTTTGAATA
>1270677
GTCAAAATTCGTACTGAATTTGCTTAAGACGGCCG
>1205237
CGTCCCCGCGGGTTTTCTTTTTGCATTTTGACACA
>1207673
GTAGTCAAAATCGCACGGGTGTAGGTTGTTTGGTT
>1053376
TGAGATCGTTTTGCATTGTCGCGATATTTTGAATT
>1058900
TGGCTCAAAACGCTGACAGAACGCGCTCTTCCGAT
>1336424
GTTTCACGTCATGCAAAGAATTTCGTTTTGATGAA
>771256
CGTGAGATTTGCGTATTACGGGCGGTTTTGAATGT
>1309786
CGGAATATGTCAATCAGATGCGGGGTTTTGAATAC
>795502
ACGCATGATGTAAAAGACACTCACTGTTTTGACTA
>828720
ATGGTAATACAGGGGCAAGCCCGGGTGTTTTGATT
>764551
GAGTTCGAGTGACAGTGATTTGTCTTGTTTTGAAT
>1269885
ATCTAATGCAAGGGTCTGACATTTGTTTTGATGCT
>1261941
CTACATGTAAATTGCTAAGAGAACATTTTTGATTT
>1506622
ACAGTCAAAAATAAATTAAGATATCGCTCGGGTCT
>638475
TTCAAAAAGGTAAAAATCTTGTGACATGATATGCA
>95912
AGCGACTGTAAAATGGAAACTTCGGCTTTTTGACT
>1062986
CGTGTATTCATTATGGGGTAAGATTTTTTGACTGC
>990124
CACGTATTTTTACACGAGTTGCTGGGAATCATGTA
>628933
GTGAGTCATGCTATGGTGCGCGCACAAAATATACA
>970160
GAATATTTTGGTTCAAATTCAAAGTGTAGGGTCGA
>1024798
TAGCGTATGCAAAATGTATTGGCAATTGTTTACAC
>612975
TAGCGCGTTTCCATAATTTTTTCCATGTCAGAAGA
>1267020
AGGTTTGGGTTCCCATTTTTGAATTGCGCTATTCA
>1469946
TAGCGAGTTGGGGGAGTCCGTCAACCGATGGCAGT
>464344
TATTAGCCTTTTGCAATAAGATCTATTTTTGCATG
>1524084
CTAGCCTGTGGTATGCAGTTTATGAAGGATATGCA
>1365522
CACAATTCTAATCACGTCAAGTTTGCATAGGCTAC
>1140096
TGTTAGGCAAATTTCTGATTGGATATCGGCTATGC
>950680
TAGCCATTCGCATTTGCATGAAAAGAGCCGGTGAG
>1375984
CCGGTGGTTATTTGAATAAAACTGTCTGGCTAGAG
>549381
GGTGAGGATTTTTGCGTAAATACTGATTTGGCTAT
>528511
GTAGCATTTGGTTCGGGATGATTGGGATATATGAA
>1494596
GCTGTTGTCCGCCTGGGAGTTGTCTCATGCTATAC
>1215352
ATTAGCATACTGGGAGTGCCGACGCTCTTTCCGAT
>197593
CTAGCAGTAGACTGACCTGGACACAGACAGTGAGG
>1310398
CTAGCACTCTCCACATATTTTATAGACAAAACAGC
>333890
GAATCTGGTTACATACCGGGTTCGGGTGCTATGTA
>1469151
ACATGATTCATGTCTAGATATCTTATTGCTATGCA
>236241
TTAGCAAATCAGAATCGTAAGCGCAAATCATTTGC
>483212
TAGATTTTGCATAAGAAACCAATTTTATGATCGGT
>1180748
GGTAAATAAGAACAGATCGGCTAGGCAAATCTAAC
>839479
TTTGCCTCTCGTTTCCGGATTGTGAATCAAATCTA
>837933
CTCACTCCGGGCTCAGATACATTATGTAAATCTAC
>910233
GTGCTAGATTCACTTAATTTGCAGAACGTTTTGCC
>1159936
TAGATGTAGTGATGAGTGCAGGACGTTTTTTGCAT
>1534201
GGTGCCTAGTGGCATTGATCCTACTTTGCATCTAC
>97775
ATGGTTTCGTAAGTAGGGAGGGGCAGATCTATGTA
>1157879
GATTAAGGTCGATGCAAATGTAACTCCCGATCTAC
>237858
ACGACGCTCTTCCGACGACGCTCTTCCGATCTAGG
>411043
TAGATATTTGAATATAGCCTGGTAGGAATATGTAC
>887837
CGACAGATGCAAAGTTTGGGCTCAGTATATCTAAG
>1047012
TTAGATACTGTATGTATTTGCATTACGAGAATTAT
>940268
TGCGATTGGCGCTGTTTGTAGGTAAATAGTCTCTA
>718746
GTTAGAGAAATATTGCAGAGGGTGCTTTACCTTGG
>762044
TAGGAATATGCAAATAAGGATGTAGGCAGTCTAGA
>801272
TTGCATAAGCCACTGTTAAGGTTACATTAGTCTAC
>691401
CCGATTTAGGGTCATATGCAGAGCACGTCTATGCA
>679698
CTAGACGCCTGAGTTGTATGCATAAAAATTTGCAT
>1386133
CGTTCTTTTGAGATTAGTTGGGGTAGGTCTAGGCA
>770549
CTTAGACATTTGTGAGAAATAACCACCCCTATGTA
>155662
AGATAAACAAAGCCAGGCAGGTTCATGTCTATGCA
>467019
CGAGCGGCATTATTATTTCATTAGGTGTCTATACA
>801308
AGTAAGTTGTGGCTACTTTGAGAATTGTCTATGCA
>44363
CCTGTGAACCAAGTAGCACATGTTTTGTCTACGCA
>131391
AATATAGTCCCCCTCTTGTACCATGCAAATTCTAT
>729470
TTTTCACTACATGCAAATTCTGGAATTACTTAGTA
>825832
CGAGTCGACCGCTTGACAAGCTTGCTTAGTATGCA
>1118930
GGTCTACGTTTAGGGTATACAAATAGGGATAGAAT
>1118418
CAATCTATTTGCATAACGGCTAACAGCTAAACGTA
>544611
TACGTGAGCTGTAAATTTTATAGTACATTGTTGCA
>71991
GGCTGGCGGGGTACGGCAATCAAATAGGTCACGTA
>1334930
ATCCTCATTTAGACTGGATTTCCATATTCACGTAC
>1023642
GATAAGTATTTACGTACAGGGGAAAGACGTATGCA
>1102982
CCTACCTAATTTGCCTAGTGCAAGCGTGCTTCTTC
>124066
ATTTACATACTGATTACGAACCAATTAGGTATAAC
>1144231
AAGAGCAAATGTCGTCTTTTGCATAATTAGGTACA
>1422458
TACCGGCTTTTAGTATTTTGGATATTCTGTTTTTG
>22211
CATCTAATACTCAAATGAAAGGACGCCGGTACTCA
>1349892
ACGACGCTCTTCCGATCTCAGTCGAGGCCGGTATA
>1076425
CATAGGCTTTTTAGGCAAAGTACGGCCGGTAATTT
>1153651
GTTACCGGCATTTTCATAGTTTCTACTCAGGTCTA
>1372069
TAATACCGGCAGACGATAATAGGGCAAAGAATGTA
>1132305
TACCGGCAAGACTCATGGAAATCGCACTAAGGGAC
>3675
CGTTAATAGACTAGGCAAATAATTCCGATCCGGTA
>981286
ACGACGCTCTTCCGATCTTCCTTTCTTCCGGTATA
>81077
CGTATTTATTATGCTGTATGAAAAAGCGGTATGCT
>1018131
CATACCGCTTTGCAATTTTCGAAGTATGTAAATTC
>1290953
AATGAGTGGGAGGGAAATTTGAGACCCGGGTAGAA
>612772
GCATAGGAGTCCCATCAGCAACTAGGACCCGGGTA
>1355123
TTACCCGGGGTATGGTTAAGCTTAAGGCAGATGTA
>1215744
ACGATCACCTAAGGATATTGCTCCCCGGGTAGTCA
>1017924
TAGTACCCGGCTTTATGCTGACTCGTTTTTATGCA
>124768
AGTGGTGCGACTAATGCTTACAACCATAGGGGTAA
>1342473
GGGAAAGGAGTGATATAAGCAAAATGGGGTATGAG
>121484
TAAGGTACTACAGAATTGTGCAAATGGGGTATTTG
>1334139
ATCGGGACGGTTGGGTTTTATCATTTGGGTAAGCA
>600094
CTATGCTCGATTTTTCGCCCTCATTTGGGTACTGC
>647382
GGACTCAGGTTAAAAATTTTGCATGCATGGTAAAC
>1562384
AAAATTGACCGTGGGTTAGCATTGCATGGTAGTAA
>1001666
CAGCGAACGAGAGCTTTTAAGAAATTTGCATGGTA
>158072
GCTCCACACCGGCTGTAATGAAGAGGGAAATTGTA
>568823
TTAAGGATGCTAGTGAGGATTATGGAAATTGTAGC
>1011996
AAATAGGGTGTCAATGCATTTCTAAATTGTATGCA
>21811
TACAATCAATTAAGGGGAATTTCATACATTATACA
>164791
GTACAATATTTTTAGCTACATCGCGGTCAGTGGGG
>178695
TACAATATTTTGGTTAGGGATTAATTTAATTAGAG
>219485
GAATACAAGTATTTGTATGGAGTACGTGGGTAATT
>1098497
ACGGTACAAGTAGTCGTACATAGATAATTTGCATT
>799956
TTACAAGTACGAGAAATTTGCGTTTTAAGGTTCCG
>3447
AGTTACAAGTAAGGAGGATTAGGCGTCTAGTATGC
>1487865
ATTTTAATGATGCACTGGCGATGACCTTGTAAGCA
>1085254
TTACAAGGTCAATCGTGTATGCGGCGTTTTATGGA
>1137796
AACGTCCTTCTGATTATTACGACTGCTTGTATGCA
>960647
TGTGAGTGGGTCAGGGTTAATTTTCCTATGTTGTA
>1400768
TGATTTGCAAAATGGATATTCATTACTGTTGTAGT
>1467864
GGTAATACGTTTATCTCTTTTGACCTGTTGTATGC
>627439
TGCCGTTTGCATATGGGGTCGTCTACATTTGTATG
>1000722
CTCATACAAATGGGAGCAAACGATGCAAACGACCT
>265125
TCTAATTTGCGTTTCATTTTGTTTTCCCATTATGC
>159255
TAATTTGCGTTGAACAGGAATTCTGCCCATGCTTT
>952047
GATCTAATTTGCATTCGATGTTGCATAATTGGTAT
>870411
ATCTAATTTGCATTCCGGAAGAGAACCTTAAGTCG
>670252
AGTCTAATTTGCATTCAGCAGGTTGCGCATGAGCC
>1083087
TGGCTGGTGAAACGCAAAGTGAATGCAAATTAGTG
>158129
GCATGAACCAACTCGAGCTAACTAAGGAAATTAGG
>674639
GATAATTTCATTGCGGCCAATGATGTTAAGATGCA
>419948
ATAATTTCATGTAAGAGTTTTCGCTATTTCATGCA
>757571
ATAATGTCAATTGGATGATAAAGTGAAATTACGCA
>949983
CCAACAAAATCGGCTAATAATCGTGAAATTATTCT
>255318
GGGTTTCATGGACTTTGCCTACAATTGAAATTACC
>559280
AAGATGTACGGCTGCCATTTTATTGAAATTATGCA
>1277381
AGTAATTTATTTGCATTAGATTGATGTGAGTATTG
>1465047
TAATTTACATAATTAAGAATTTGGAGTGCGCGCAG
>996532
CGTCTACGCTGGTATTTAAAGCTTATGTAAATTAG
>1355300
CCCTGTGGTTTTTGAGATTTGCGTTATGTAAATTA
>1361210
TAATTTACAGCTTCCCCGGTTTTGCATAGATTTAT
>1088407
CGCTAATTGACTGGCAAATTTCCACGTTTGGTTGT
>59215
ATCCTCTCTCTCCGTTTTGCTTATAGAATTATAGG
>1254143
TAATTCTACTCTGGTCATATTTGCATGTCTTCCCT
>609817
TAATGTATTTGCATACAAGAACAGATTAGCTGGTG
>1215754
AACCGGGGGAGTTATCATGAGTAGAATACATTATC
>1166234
ACCCAATTTGACTTTATAAAATAATACATTATAGG
>1379076
CGATAGAAAGTAGGTCAATTGCAAATAATACATTA
>594988
TAATTAATGTATGCATTATGTAGGCCCGTTTATAG
>383380
GTTAATGGTCCGCGTTCGCTACATAATTTGCATTC
>750320
GTTTAATGGTCAAGGTTATGTAGGCAATCAAGATG
>137092
GGATAATGGTCAACTTTGTGAGGCAAAGGTATTTG
>1049549
AGGGGCCAGAATTTGCATTAAAAGATGCCATTACC
>1124129
TGTTGCATTTTTTTTGTTTTTTTACCCTCTCATTA
>583705
GTAATGAGAATTTACGTAGCACCGTTAGACATGTA
>1414243
ATTAATGACTGATAGTAATTTTTAGGATGTAGGCA
>1103895
ATGTGATTTGTATGTATTCAAGGCAATTCATTAGT
>544358
ATATGTAAAGCAGCCATTCTTGCATAAAGATTAAT
>361971
ATAATCTTTATATGCATATTATAACCAAATACGTG
>1549657
GGATTAATCTTGTGCATAGAACTAAGGCTTTGCAT
>687910
GGAAAAGCTCGTTTACATAAACCACCGGAGATTAG
>1387716
TGCTTATTCACAATCAGGTTAGCCGGAGATTATGT
>582372
AACGGAATATGCGTTTGATTTATCGCGATTATACA
>1361867
ACGACACAGGTCAGACTGGGGTCGGCGATTATGCA
>628288
TAAATATGCAAATTAATGTTCGGTTGGGCGATTAT
>601685
AGGCAGATTGGGACAACGTCACATGGCGATTAGGG
>334994
GATAATCGCATTTTCATAAAACTACTCATTAAGAT
>1023439
GCATAATCGCATTTGCCCAACAAGTACGGATACGA
>1233116
CGTATCCGTACTTGTTGGGCAAATGCGATTATGCA
>304966
GCGGACTAATCATGACTTTGCATTTGGGATTAAGG
>973852
CGCATAGAGGAAAAGCCACGGTGATGGATTATGAA
>1103934
AATTTGTTTATGTATGCAGTAAGTATGGATTATAA
>1561339
GAGCGAGGCAAGATGCAAATATTATGGATTATGTC
>1253075
ATCCACTTTGCATGTTTGTCATTTCAATGATTACG
>1514023
CACGACGCTCTTCCGATCTCCCAAGGAATGATTAA
>1171694
TATGCAAATTCCCGCTTGCCTGTGAATGATTATTA
>876387
CGGGCGAATTTCACTATTGAGAATTTGATTATTCT
>185318
TGCTAATCAAATTCATCTCCAACATTTTAACATGG
>582379
GGGGTAATCAAAGGAGGGTTTGCAAAGGGGTTGTT
>1018185
AATTTAATCAAACTCTGGATAAGGAAAATTCCGAC
>1047444
ACAAGCTTTTGAATATGGTGTCAGAATATTATATT
>1223974
TATAATATTCTGACACAACTACCTGCCAGATTTGC
>1510290
GGATATGTGTTCGTCAATCCGTAGAATATTATGCA
>907290
TCATTTCAGCATTTGGAGCACTTAGAATATTAATT
>1592580
TGAAATAAGAAGTGGCAATAATCAGGAATATTAAA
>296015
AGTTTATGTGTACGTCTATGCTGGAATATTATGGA
>1200407
CGTGTAATATTCATGGGGCTGTCAAAGATGTAAAT
>456229
TAATATGGTGCTCATTTGTATAAGGCTCCGCTTTG
>1369401
CTTGTAATATGGCTGGGACACGATCATTTGTTTAG
>1291596
CACGTAATATGGCGAGGGGGCATGTTTGCATACGC
>124793
TTAATATGGATAATTGAATGTGTAAATATTGTATG
>1178786
TAATATGCAAAATAGGACGTATGGGCCGGATGCAG
>1225272
ATGCAAAATTACGAGGGGGCACAGGATATTACGAC
>430042
GAATTAATACAACGGAGAAGCCCTAGGAGTATTTG
>1482117
CTGAATTTGCGAAAGGCCTTAACGGGGTTGTATTA
>331788
GAATTTGCATCATGATTGCTACGTTTGTATTAACC
>290773
TAATACAAAATGTAAATAAACATGGGATCCTCCGG
>1382363
ACCCATCGAATTTAAACGAAAGATTTTTTGTATTA
>108698
AGACCGTTTTGCCTATTAGTAAAAAAATTATTATG
>435058
CAAGACGTGATGATTTGAAATTCCAGCCTTATGCA
>584914
ATGTAAAGCATTCAGTTTCATTTGTTTCAGCCTTA
>1020353
GCAAATAGACAGGAGAGATATAGGAGCCTTATTTT
>811465
TAAGGCTCATTTGAATGTCGAGTGTCGTGATAATT
>1421188
TCAATAAGGCGTACGAGAAGCCGGGAAATTTTCGT
>638770
CTAAGGCGGGCAAATCTGAGGGAGCTAATTTACAT
>1388808
ACGACGCTCTTCCGATCTACATCGGCGCCTTATGG
>1514232
CCACTAAAGTTTAATAGGCAAATGCGCCTTACATG
>90724
CGGTTCGCTTCATCAATACCACTGCAGCTTATTCA
>1007430
CGGGGAAGACAATTTGCCATTTCTGCTGCAGCTTA
>970019
ACCGTTACGCTTTTTCCTTGCACATTTGCTTATAA
>805711
TAAGCAAATGGATTTTTTGACGGAGAATAGTAGAC
>117276
GGTTAAGCAAATGGAGGGCTATCGCGGGATTTATC
>1104075
ATAAGCAAATGCTCTGCCCGTCTATTCCTGTTTTG
>1084721
GCTGACCGATAATTACCTAGTTTGCATTCTTATTG
>937306
TGAGGGTTTATTTGACAGAGAAAACGAAGTTAGCG
>1234456
CTTGATTTAGGCGCCTATTTGCATACACGAAGTTA
>936886
GGTGTGGGCTAAATTTGAATAATAACAGTTACATA
>128723
CATTAACTGTTAGGCAAATACTCGTAGCGAGAACA
>1569255
CCGACGCTCTTCCGATCTCCTGGCTAACAGTTACG
>449660
GTAACTGTGTTTTCGAGCAAAGATCTAAGGATGCA
>1297319
AATAACTGTGGGCCTCTACCGTTAGAAACAGAGCT
>1093064
TAACTGTCTAGTCTAATTTGCATTGCAATTGTCGC
>125059
ACATAGGGGCTAAGTTTGAATTTGAGAGTTAGATG
>562954
GAAATCAGTTGTACAAGTTTGCATAGAGTTAAGAT
>960935
GCTAACTCTAGTTTGCGTTAGAGTCATAATATGTA
>1471195
CATTTAACTCTACGGGGAGGGGTGGTTTTTGCATG
>1278481
GTACATTTTCTCTATGCAAATCAATGTAGAGTTAC
>263121
CATTAACTAGTAAGTCTTTCATGTAAATCATAGTC
>1208918
TTATACATGTGGGGGAATTTGCGTACCGTTAGTTA
>360077
TAATAACGTGGTTAGTTTGCAAGTTCAATTAACGT
>86682
TACTAACGGTTTAGGCGTAATTTGCTTTGTAATTG
>384421
GGGTTAACGGTTATTTGCATACGAATTTCATAAGC
>1342761
TATAACGGTCGAGGTATATGTATGCAAAATGTCCA
>1359987
GGGGTCTTGATGAATGAGATGCAGAGCGTTAGGCA
>1575119
ATTCCGAACCTAAATTTTGCTCATGCAAATCGTTA
>527458
ATACCAACAGACTCATGTATGCAAATCGTTACAGA
>1378844
ATAACGATTTGCAACACGCACAATAAGCGAATGCA
>1149480
AGGGTTTCCATTTGTGCGTTGGTAATCGTTAAGCA
>136653
CCATAACGATGTTGCTAGGTATTTAAATATGGGCA
>1197258
GCCTAACGATGGTCTCTTTGCATACGGCCGTCTTC
>985596
TATAACGATGGGGTCTACATTAAGATGCCTATGCA
>1041901
GTTGCAAACGGAGGATCATGCTCCATCGTTATGGA
>1510233
GAAGAGAGCAATTTGTAAATTGGCATCGTTATGTA
>1273279
ACATAACCTTACTTTGAATATCCGATTTACAAGGA
>437178
AGAATAGGACTGCGATTCAGGCAAATTAAGGTTAC
>133265
CCACACGTTCAAGTGAAGTACGGCTTAAGGTTAGG
>102688
ACTCATTTGCCTATTAAAAACAGAAGTCGGGTTAG
>319933
ATAACCATAGGCCCGTTAGTTACGCTTATTTGTAT
>91211
TTCCACGTTCTTCGTTTCATGCAAATTATGGTTAG
>1598787
GCAAATGTGCCTATAGATTTGCATGACTGGTTATG
>1318488
ACATAACCAGTATTTGAATAGCGATCGGCTACGCC
>1060537
TGATGAATATGCAAACCATGCCGCTCTATGTTACC
>1148930
CACGGACCACGTAAAGACAAATGGAGTGTTATGCA
>1574958
TGGCTAACAATTAGGGATATAGTAAGGATTTTACT
>1127564
CGCCGGTTTGCATGTCTGTCGGTAGCTAATTGTTA
>1026876
ACGACGCTCTTCCGATCTTATTTGTCTTTGTTATA
>414882
ATGTAAATCGCTGGGGTTTCTAGGATTTTGTTATT
>1200728
GCATTAAATTTGCGTCTCCGAATGTAGTAGAGAGG
>1004672
ACTAAATTTGCGTATTAATTATTGAGATGAGATCC
>1046232
CGTAAATGGCGGACGATTACGAATGGGCGTATGCA
>1563070
AACTAAACAAATAAGTTTAACGGAGCATTTACATG
>1031425
GAGTACAGGTAGCGCTTCTCTCTTATTTGTTTACC
>102127
GATGAGCCTGAAAGCATTTGTGTACGCAAATTTTA
>1455390
TGTATGTAAATGGGGAGGGGTTCTCTTTTTTTTAT
>1321863
AGTTTTTGCATATATGAAGGAGAAAGATACACGCA
>1028338
AGGTTTTTGCATATATCCGTGCATACATTGGTTTA
>77283
GGTTTTGCATTATTGGTAGGGCCTGCGGGAATTAT
>1252190
GTGGTTTTGCATTATAGCCCGCGGTGTTATAATGA
>629943
CCTGGTTTTGCATATTGATGTATCTTGACTAATAC
>1248655
AACTTTATAGTGGTAATTGGAATATGCAAAACGAC
>1447315
GTTTTGCATATTAGGAGCGCTAATTTGTATGACGC
>198083
ATCTCACCGTCTTAGGTAAAGTATATTCAAAACCG
>516480
CGGTTTTGAATAGGTAGCAAGCCTGAGGTTAAGCA
>1003628
ACGGTTTTCGTAAAAATACTATTAGGCAAATGGCG
>1303076
GTAGTTTTCGGTTTGGTTTGCCTAAAGCAAATTCG
>1211834
CGTTTTCGGTAGATGCAGAGTTATGTAAATCGTTG
>1105707
GCTGTTACACTGAGTAGATTTGCCTATTGAAAACG
>78790
CGCGTTTGTCAGGGGTTGCAAACGAAGCTAATGCA
>1470411
AGTTTGTCAGGAACCCGTAAATCCGGTGGCATGTC
>269625
CACACATCTACAACTATCTGATCTTTGACAAACCT
>1524585
GTGTTTGTATTTGGCTGGATTGTATCGTATTTGCG
>1245855
TAGTTTGTATTTGCGTCCAGGACAGTTTTGCTTAT
>583483
TTGTTTGCGCGGCAAGATATTCGGTGGATCATGCA
>656239
TTTGTTTGCGCAATCACCGAGTTTGTTGAAATGGA
>1149365
GTTTGCGATGAAAATCGAGAGGCTTTTCCACGACG
>72267
CATGTAAAGCTAGGGGGTCATCGATCGCAAACTAT
>1569536
TAGTTTGCGAGTCTAATGTTGGCATGGATTTGTCT
>1378133
GTTTGCATGTATGGAGTCACACCGCCGTAATCGAA
>22615
TGTTTGCATGTACTGCAAGGAAATAGAAATCTTGG
>1222421
CGTTTGCATGTACCTACGAAAAATTCCCCCCCCTC
>1217121
AGTTTGCATGGTAAACTATATAATGGGTGGTGAAG
>1392439
ATGTTTGACGGGATATAATCGCATTGAGAATTTGT
>315196
AGCCAAGGGGTACGCAAATGGAAGCCAGGTCAAAC
>1342195
AGGTTTGACCGCTTGATAAATATTGAAATTTGTTC
>1502012
CGTTTGACCGATTGGCTCTCCCACGCATTTACATT
>1024363
GGGTTTGAATTTGTATATGGAAATATTCTGTGCAT
>1042862
CGTGACGTTTGCATAAGTCTAAGGTCCTTTACAAC
>620199
GGTTGGGTAATCAGTGGCTAAGCTTGACGACGCTC
>342068
GTTGGGGTACTTGATGGGTACAGTCATTGAGGAGG
>1468977
CAAGTTGGGGTAAATGCAAATATAGAGGTCTACTG
>826468
TAGTTGGGGGGGAAATACGCGGGACACGTTAGGCA
>1075496
TGCCGATTTGCATATATGCAAATTCCCCCCAACTT
>671426
GGGTTGGGGGATTTGATTAACGCAAAGCAGGCTCC
>1499509
GTTGGGGCGCCATGCAAATAATCCGGGATCTATCC
>410434
GTGTTGGGGCACAAAGACATGCAAATCGTTATGCG
>1273455
AAGTTGGGGATATTTTGCATGTTGACAAAAGTTTA
>78299
AAGTTGGAGGTGCTATCATTTGCATGAGAATCCGA
>1482462
GAGTTGGAGGCAAATCACATGTTAACCTCTTCGCT
>1349629
AGTTGGAGCTTATTATGTGGATTAGACTCCATGCA
>1019475
TAGTTGGAGCCGATTTGCATAGCCACTTTGCATAC
>400319
GTTCTATGAGGATTTCCCTGGCATTAAAATGTCTA
>1101312
AGACATTTTAATGCCAGGGAAATCCTCATAGAACA
>605794
GTTCTAATGGGGGAGTGGGTTATTTGCACAGCTTG
>765378
GTTCTAATGGGGGAATGGGTTCTTTGCACAGCTTG
>120711
GTTCTAATGGGGGAATGGGTTATTTGGACAGCTTG
>1071517
GTGCGGGTTTTGCATCTCGTTTGACCTTAGAACTT
>780384
GGTTCGACAAGTGATTTGCATTGTCGTTGAAGGAA
>1478932
AGTTCGAATTTATGCCTATTCAAATTTTTTATGGG
>1135644
GCGTTCGAATTATCTCGGAATTTGCATTCAACCTC
>595858
TCGGTAGCCAAATCTGCCGTTTTAATTCGAACTCG
>1018401
ACGTTCGAATATGCATGGTATGTGTCATTCATTTG
>230139
TGGTTCAGGAAAAATATTCTGGTCACGGACATTTG
>124756
GGCGTTCAGCTTTTCCTAACGCAAATTTACATAGC
>792504
TGCGTTATGCAAATGGTGAGATAAAAGAAAATTGG
>1166114
GAATCAAAGGAAATAATAAAGAGCATTTGCATAAC
>98943
GTTATCAGCTTTGACTCGAAAATATCGTAGTTGAC
>1437822
TGGGTTATCACTAGTTTTGGTTGAATTTACTTACG
>1006238
TGTTAAGAGGTCTGATTTCACTGGAGTATTAGTCA
>506637
GTTAAAGGTAGTCTCAGAAAGACTTATATGTAAAT
>780539
GGAAAAATAGTACCGGCGAGATTAAAAAACACTCG
>1382596
GGTGTTTTTTAAAGTGTAGGCAAATCGAAATTTAC
>656341
TGGTGTTTTTGGGTATATCTTAGTGAATTTCCTTG
>446405
GGTGTTTGCGTACGCCGTTGGTAAATTATTATCTT
>1217899
TGTGTTTGCCTATTTTCTATTATTCAATGCTGCCG
>1242005
GACGTGTGCTCTTCCGATAATGTTCCTGAACACTT
>1235102
AGGTGTTCACTGGGGATTATTTGGCTTCGGAGCTT
>320270
GCCCATACTTTGAGGTAGGGAAATATGTGAACACG
>1024325
GCTGTGTTCAATTTGGTTAGGGAATAAGCAAACTG
>522735
CGTGTTACGTTAAGCAAATGCGCCCCAATTTTGGA
>81186
GGTGTTACGGGATGAGTACTCAGGACACACGTCGC
>1518987
GAATTGAATGCAAATTTACCTTGCGTAACACGGAA
>1032041
TAAGTGTTACGCAAATCAGTGAGTAGCCGACACGG
>114538
GTCCGGTTTTGCATGGACGTTTCATATGAGTGCAT
>75509
CGGGTCCAGTTGTTGATTTGTATGACTTTGCTCGG
>526057
ATTTGTCCAGTTGTTGAGGAGGCGGGTTTGCATTT
>786075
TGGTCCAGTTAATAGGGTGAACGACGCTCCGATCT
>1225792
GTGGTCCAGTGGAGAATTTACAAGTCAAACGTGCC
>1072954
GGTCCAGTCTTAGGTTGAATACTACATTTTATGCA
>458733
GGTCCACGCAAATTATTCTCCTTGTCAAATTCCGG
>1536000
TCGGTGATTTGTGGCGATAGTCAAATCGTGGACTG
>898148
CGTAGTCCAATATAAGGCGGGCTGGGGAAATTTAT
>1122265
CATGCAAATTCGTTTTTATGTCCGAGTATTGGACA
>1016
TAACCATCATGCAAATTACAGCCTTTGAATGACAA
>1179456
CGGCGCATATGCAAACCTGGTATTTTACGTTGACA
>942946
AAAGTCAAATTTATTCCACAAACAAAATAATGGTA
>1263218
AGTCAAATTTACGTTGTGTATTTCTAATATCCAGC
>1086294
ATGTCAAATTGTTTGATCAAATGCAAATCTGCCGC
>1081654
TGTCAAATGGTAATGGAAAGTGTCTCATAGGCAAA
>124602
AGTCAAATGGGGTATGTGACAATTTTGTGAATGTA
>1389661
CAGTCAAACCAGTGGCCGATCCAAATTTGCATTTG
>1533911
GAGTCAAAAACCCGTCGCCTGCTGGACGAATTTGC
>756889
TGAAACATTTTCTCTTTGGCCCTATGGAAAATACG
>358654
CGTATTTTCATTGTAAAAAATGCGAGGGTCTGTCG
>530215
CGCGGCGGCGGTTACATTTGCAATGAAAATACCCC
>119175
CAAGTATTTTCATCTTTTATCGGTGACGACGCTCT
>273344
TGTATTTTCATCTCCGTCTTTTGGGCTTTAATTTG
>1555227
GGTATTTTCATATTAAAATCATCTTGGTGTGTATG
>745533
AGTTGTATTTTCATAGTAGAGAGTAGGAGTTTAAT
>468055
CGTTACGTAGTCAAGGTTTCTTAGTATGAAAATAC
>487494
GGGTGGAGGTCGGACCGTTACATGTATGAAAATAC
>1321771
GGCAACCGCGTTCTTAAAATCTATTATGAAAATAC
>1591448
GATTATGTATCAGTGAGTAGGACTGAAAATACGCA
>1168982
AGGTATTTTCACGAACATTATAGCCAAATTGTTAG
>92502
GCTTGTATTTGCGTGGCTATACGGATGCACACGTC
>363810
TCCTCGATCCCACATTATGGTTCACGCAAATACTG
>366228
ATCCAAACTAGACAAACAGGGTGGTGTGCAAATAC
>188849
AGGTATTTGCAATTCATAACCGCACTGATGACGAA
>138952
GGTATTTGCAATGTAAAGAGAACTGAGGATGTTAG
>1238610
GTATTTGCAATATGTCGGAATTAAAGTGGGTAATT
>1012095
GGTATTGGTTTTTGCATTAGTTTTGGGAATGGCAG
>1514941
TGTATTGGTTTACATTTGCATCAGGGAAAGTGGAC
>1594410
GTATTGGTATTCATACAGGGGAACGTTTTATAATG
>808698
GTATTGGTACCTTATTTCCATCTCGCGTCTTCCGA
>37157
GCGTATTCTTCGACGGTAGAACATTCAAATACGAT
>678213
GAATATTAACGGGGTGTTTTGCATAGGAAGAATAC
>1160754
GGTATTCTTCATATGTGTACAGTTGTATCTGGGCA
>275061
AGGAATAAATGACACAGGCAAATAAGAATACGGTA
>1182111
GTGTATTCTTATAGCGTTTTCACTTGTAAATTTGC
>320444
AATAACGGGGAACCATGGAAATATAATTTACATAC
>682065
CAACTAGTGTTCTTTAGGGTGGTAATTTACATACT
>1567086
TCCTGTACCGGTTCTCGTTCTACATTTACATACAC
>1093978
CTGCGTATGTAAAGCTACAGAATTTGCCATCGTCC
>1582058
GGTATGTAAAGCAGAAGGCGGCCGAGATCAGGCAA
>849922
GTATGGGAAATCATAAGCGCTAGGTAATGTTTTGC
>1014134
AGTATGGCGTGACTCAGTGGGCAAAATTAGCGTGC
>1239226
CACGCTAATTTTGCCCACTGAGTCACGCCATACTA
>1496893
AACTTTTCGTAGAGTGTAGTATTAGCTTATACGCA
>1517917
GTATAAGCGTGCCTGTTAATGTTCTCTGAGTTTTT
>167689
GTAATTTGCTTAAGATTGAAATCAGGCTTATACCC
>270770
GGAGCGGAGCCAAGGTCTCTGAGGCTTATACAAAA
>1521580
GGGAAAAGGTTATGTCCCTACGCAAATGCTTATAC
>1277544
ATTTGTATAAGCATAACCTCGCGGTTTTCTTTTTC
>638989
TGTATAAATTTGCTTTTAGTTATTCCGATCCCCTG
>482853
ACTTCTTTCCAGTTACGTGGTATTCAAATTTATAC
>1246926
CGTATAAATTGATTTTTAGGCCTCGGTTGTATGTA
>1079136
TATCGGAAAGGAAGAGATTTTACTAAGCAAACTAC
>1055838
TGTAGTGTGCATTTGTTCAAGAGATGCAAAGTTTG
>903067
CGGTCATGAATATTGAGAGGTTACGCGACTACCAG
>1483735
ACGTAGTCGCCAATCTTACTGGAGGCAAAATGGTA
>557883
ACCATTTTGCCTCCAGTAAGATTGGCGACTACGTC
>660139
CAGGCTCCGGTTTCCATGTGGAATGCAAATACTAC
>60358
TATGCAAAAACCTTAGATCAGAGATCCATTACTAC
>342883
GTAGTAATGGACAGTCAAATTTCGGGTGAGGCCAT
>1128495
GCGTAGTAATGAACGGGTACGCAAATTATGTGTAG
>1171400
GGAGTAGGGGTTGTGGCGGACTAATTTGAATTGGA
>1027501
GGTTACGTGCTTTCGTTCATGTAGGCAAATCCTAC
>445138
AGGTAGACGGCGGCAAGGTATGCAACGGTTATTCA
>320423
AATGGAATATATGTAAACTATTTGCGTCTACACTC
>1076321
ACATGTAGACGCAAAGTGTCGTTTTGTCTCTATTG
>1371921
GTACTTTTCCTGGTGAGTATGCAAACAGCGCGTCG
>1351851
AGTACTTTTCATGATGTCCGAAAATTTGCATTCTC
>1423240
GTACTTTTATGCTTGGATTGAGATTATTTGCCTTA
>23063
TAGCCTTATCACTCGTATTTGCATAAAAGTACCCT
>251531
ATGTACTTGGTGGAGCGCGTAGGTCCCTTTATGCA
>129271
GTGGTACTTGGCGGGTTTATTTTATGATGTCCGTG
>1473185
GTACTTGCCGCTTTCTAACACATCATAATTTGCGA
>228718
GACGTACTTGCAAATCATCTGGCTGGCCTGTTGCG
>1579475
GATTTACTTATTGGATATAGGATATCAAGTACAAG
>962094
CGTACTTGAGCATTAGAAGAAGGAGCAAATATGCA
>1577605
GATGTGAGATTTACGTATATTAAAAGAAGTACGTG
>1439844
GGTACTTCTTTCATTTGTCTTCCAAATAGGCTTTG
>808170
TGTACTTCTTAGGATAGCCCCGGTCAATGATCAAT
>110583
GAGTACTTCTGCGCTCGACAGAATAATTTGCATCC
>1479040
TACCATAGTGGGCTTATGCAAATCATGAGTACGTC
>1529704
CAAGCAAAACGCGGTCGGAATAAGATGAGTACGCA
>141204
AGCCCACATACAAAGATAGACAAAACTGAGTACTG
>953995
AACCGCAGCTGAATATTTTTTGCATAGCATTACCC
>1407835
TGCGGTAATGCTAATGGGTGATTTTTGGTTGCATT
>362643
AGAAATTTGGATATTATAAGGGGGCATTACCATAC
>1263132
GGTAATGCAGCGGTAATTATGCAAATTAGATTATG
>1012377
GGTAATGCAGCGGTAATTATGCAAATTAGATTTGC
>1346353
TCGGCCCGGCGGAAGCATAATAGGCAAATACATAT
>1585992
TGGCCCATATTAAGATTGCATTAGTTTGAATTCGG
>480043
GATTGGCCCATACGCAAATACAATTAGGGATTTAG
>1276928
AACCCGTGAGCTGGGGTTGGAGAATTTGAATGGCC
>1442526
GGCATTCTCTCGTGGCTTTTCATATGCAAATTGCT
>1078512
GGCATGTGCAGTTAGTTTGCATTTGTACCTGTGTC
>70790
GGCATGTCTTTGGTTTCTTTTACATATGGATGTTC
>756893
CGGCATGTAGCACCTATGCTTCCCTGGACTATGCA
>1259400
AAGGGGCATGTAATTTGAATGCTATTTTACCTATG
>1026119
TTGCATACTGGTCTTTAATTCGGTTTATTCATGCC
>1347665
TCATTTGCATAACGAGCAATCGCGTCCGATCCTCC
>1320301
ACGTGCGCAAATTCATGCAAATGTCCGATCCAAGG
>593643
CACTGCAGCCTCCAATTCCTGGGCTCAAGTGATCC
>721888
CACTGCAGCCTCCAATTCCTGGATTCAAGTGATCC
>1423716
CACTGCAGCCTCCAATTCCTAGGCTTAAGTGATCC
>717460
AATGGATCACTACCAGTTTAGTAGACACATATGCA
>1561528
TTGCAAATGAGGTGAATGAGCTTTCACGTGATCCT
>509383
GGGATCACGAATTTGGTTAAATTGAAAATTCGGTA
>943456
CAGCGATTTGATTCAAATTTGACTAGTGGTGATCC
>1562428
GGATCACATTTGCAGTTCCAAGGGGCTCCATTTGC
>652696
ACGACGCTCTTCCGATCTCCGAAATGTGATCCTTT
>498379
GGATCACATTCGCATTTCCAAGGGGCTCCATTTGC
>1067086
GGATCACACCTCGGTCTCAGCGTAGTCAAATATGC
>214271
AATGCAAAATGTAGGTTTTCCATCCGCATTATCCC
>1499752
AAACGTCCATGTCTTAGAGATATTTGCATTATCCT
>1028814
GATTGGATAATGCAAAGTAGTTTGAAGGCAAATGC
>142038
CATGCAAACATCGCGAGGGTCCATCATTATCCCGG
>1080840
GGGATAATGAAATGGAGGAAACGGGTTTTGCGTAT
>1538263
AGTCTATTTGCATACCGGGTTTCGATTATCCCGTA
>1412097
AGGCAAATGAGACTTCATGGATTGCGGATTATCCA
>1149726
CGGAGTTTTGCATCATGTCCAGGGAAATCAATGAA
>615297
GGAGGACTTTTCATAAATTCATCGCTTTTATTCAA
>907800
GGAGGACTCTACCGCACAAGACGCAGAATGCGTAA
>501974
TTACGCATTCTGCGTCTTGTGCGGTAGAGTCCTCC
>1223183
CGGAGCTGGGAGAAACTTATTTGGCCGACTATGCA
>275308
TGCGATTTGCATGCATTTCATTGCACGGGCTCCTG
>1444138
GGGAGCCCCTATCTATCCGGGTGTCGTAATATGCA
>1460400
AAATGCCGGTATACGTATTCTACGACGCTCTCCGA
>1426089
CCAAGTGGTACGCAAATCGCGCGACGCTCTCCGAT
>1382488
GGAGAATAGTTATGGCAAAGTTAGAACGTTTGCAT
>417950
CCTATTTCTTTAGTGTGTTATGCAAAAGTCCCACG
>217263
AGGACTGTATCAACCACTTTGCATGTTGAGGTGGA
>115946
GGACTCATCATAGCTCCCTGCTGGAAAATTTGCTT
>513339
AAAAACGAGTTTTTTCATATGTCTGTTTAGTCCTT
>340048
AGTGATTTGCATAATTAAGAACTAATTTTAGTCCT
>1584048
CGGGACGTTTTTGAAGACCAGGATTTTCATACTAG
>317281
CGGACGTTTTGCGTAGTGTTATATTGGGAAATGTG
>433988
GGACGGCTCTTTTGGATAATGCAAATCGAATAGCG
>1030121
ATGGACGGCTAGAATAGCTAGTTTGGGTTTATGCA
>612669
GGGACGCCAGAGGATCTTTGCAAGGTCTCGAGGTG
>1144120
GGGACGCCAGAGGATATTTGCATGTTTGCTCGTAC
>1188941
GGGACGCCAGAGGATATTTGCATGTATGCTATTGA
>1329488
GGACGAAGAAAATCTGTGTTGGAAATCACTCTCAC
>1316434
GCATTAAAGGGATCAGATTTGCGTTTCGTCCCATG
>386609
TGGGACCTAGTACCTAGGGAAATATCTTGGTTTTG
>703576
AAGGAAATATTATGTAAAGTTAAAATCGGGTCCAC
>576846
GGACCCGATGTAAACGACCCGATGAATTTGCATTA
>1095640
TAACCCCAAGCCGGATATGATAGTCAAATGTCCTC
>936580
GGACAATCTGTTGCGTATTTCCATCGATGTTTGAT
>765328
TAGGACAATCGAGCCAAATACGTCGTGTAAATTTG
>1158522
TGGACAATCAGAATGCAAAGTAGACGTGCTTGCTT
>288726
ACATTGTTCTGGTTTGCATACTTGATTGTCCTAGA
>447608
GGCTATGTAATGAGGATAAGGAAATATTGTCCGGG
>1075957
TTCGGGACAATATGCAAAAAGCCTGACACGTATGC
>1155111
AGGAATTTGAATAGCCACACGGTAGTGACGTTTGG
>1136826
TGGGGAATGGGAATTTTTATAGCTGGAAATACGCA
>1143770
TCGCTGGTATCCCGTAGTCAACTTGCTAGTATGCA
>394001
CTTATAATACTATGTTGAATTCAAATACGTCAGCT
>802519
TAAAGCTGACGTACAAGAATAAAATGAGTTAGATG
>444951
GCTGACGAGGTTTTCACATTTTTTTTGAAAGTCTT
>1478590
TCGTTTGCCTATATGGTAAGTAATTCGTCAGCGCG
>846410
CTCGGCTGACCTTATTTGCAACCGAAACTAAATGG
>1216050
CTCGGCTGACCTTATATGCAACCGAAACTAAATGG
>1571842
TTGCTGACCTTAAATATTTGCTTAGCTTGCATTAT
>290140
TTGCTGACCTTAAATATTTGCGTGTTTGTAATTTG
>363734
TTGCTGACCTTAAATATTTGCATGTTTGTACCTTA
>406321
TTGCTGACCTTAAATATTTGCATGTTTGTAATGTG
>1479839
TTGCTGACCTTAAATATTTGCATGTTTGGAATTTG
>181272
TTGCTGACCTTAAATATTTGCATGGTTGTAATTTG
>853055
TTGCTGACCTTAAATATTAGCATGTTTGTAATTTG
>949655
TTACCTAGTAGGTTTTTGCATTGTGGGAGGTCAGC
>244293
TTGCTGACCGTAAATATTTGCATGTGCGCTCATTA
>672110
AGCTGACCGACGGTATGCAAACTTCGGAGTGCTGA
>1157699
ATGCAAATGTCAGTTGGTCAGGTCGGTCAGCTTTC
>264385
GCGATGAGGGGATTTCATTCGTTTTGTCAGCCAAA
>517761
CTACATGTTTCCATCCTTGTGATGCAAATTCAGCC
>1011402
GCTGAATTTCCCTAGGGTTGCACGACATTGTTTAA
>1330401
GGCTGAATTGTCTTACCCAATTTGAATATGCGTAG
>1046914
AGCTGAATTGCACTAAGAAACGAAGCACAATGATC
>920254
TTTGAATTGTCTGCTTTTGTTTTCTCCGGAAGAGC
>1359892
TTGACTCAGATGCAAATATTCGCTGCGGAAGAGCA
>1644
ATTGCTCGGTCAAAGGGCTGCAATCGAACTATGCA
>272162
GGCTCGGGGCTACGAAATAAAACGACTTTGATGCA
>1129050
TAATGCTCCTTCCGAGGGTGTTTGCATGAATCGTG
>330848
ATGTGCTCAGTATACTAAGTATGTTTCGCCTTATT
>561166
ATCACCATTTTCCTGTCAATGCAAAATTACTGAGC
>1245961
TCTGCTCAGTAAAAGCAATATGCAAATTAATTCTC
>601222
CAAAGCTCAGGTGGGGGGGGTCCCTTTGTCCTGTG
>1353014
AGCTCAGGTGGATGTAAAATTATGTAAAATGTTGG
>1561654
AGTGCAGCGAGAAGGTTTTGGTAGTGAAATTGAGC
>1146586
CAATGACAGTTCCGGTGTCCTCACATGCAAATAGC
>818391
ACGACGCTCTTCCGATCTACCACAAACATAGCTAA
>767629
ATCGCTATGTTGTTTCGGCATTTGGTTGATTTATG
>890663
AAGTGCTATGTTGGATTTGCGGACTTTGAAATTTG
>1164358
CGTGCTATGTTATGTAAATGTCCGCAAATTAGTTT
>1024636
CTAGCGTTTTTGCGTGATGAGATGTAGGGTTTTTT
>1488333
CGCGTTTTTGCCTGCGCATTGTTTGCCTTTGTACC
>649724
CTCCGCGTTTTTGCCTAACAATAGAGAAATTCCAG
>1352260
GGCGTTTTTGCATTATAAGGCTGTAGGTAAGTGAG
>1200874
GCGTTTTTGCATCCGCCAAGAGTACATTTTTTACG
>87030
CCAGGTGGTCAATGGTGAATTTGCATATAACGCCT
>1170587
GCGTTATAATAGAAGCAAATTTAGTCATTTGAATA
>919035
GCGTCCCGCGTAGGGGTATTGCAGGGGATTTTCCT
>630813
ATGACTGCATCATTTCATTTGAATTCCGGGGACGC
>1591189
AGGGAACACGGTTTGCATAGGGCGAGGGGGACGCA
>638875
CTCGCAACACGCGCTGGGGCACAATTGGGGACGCA
>948381
TTGCGTCCCATCGGAATTATCATTTCTAGTAAGAT
>1380484
GATAGTGATTTCGCTACGTGTTTGGATGGGACGCA
>667438
TAGAACATACTGGGAATAACTCAAAGTGGGACGCA
>1065906
GAAGTCGATGATTTGCATATACAATGGACGCTCGC
>109494
AGCGTCAATTCATCTATGCAAAGCGTTCATTTTGG
>1137968
GCGTATTCATCATGTGGTTTATTATCATTTGATTG
>50662
AAATACGACGGGTTGTAAAAATTTGAATACGCCCT
>1427595
TCGCGTATTCAAATTGTTACGGTATGTAATCTGTT
>1315744
TTGCGTAGGCTAATCGTTTACTACGTGTATTTGAT
>158174
GTCATGCAAATGAAGATTCCGGGGAGGAGTACGCT
>1126988
TTTCATGCAGGAAAGGGTCCGATTCGGAGTACGCA
>238889
ACGACGCTCTTCCGATCTAATGATATGGTACGCAA
>946968
CGCGTACCACTCACATTCGGGTTACCGTTGATGCA
>1506078
TGCGTACCACGTATTTTACATACCTTGTGAATTTA
>1560660
ACTCTGGTAATTTGTTGAAAGACACTTTACGCAAA
>1397044
GGACTCAAGAATTATATTTAGATATACTTTACGCA
>636563
GATGCGGTTTAATTCAGGTCTGTGGCCAGTAGGGA
>455937
GGCGGTTTAACTGAGGTCCACCCATGCAAATTTCG
>793141
CATGCGGTTGTTTGGGTTCTCTTGGGAAATATGTA
>142609
GCGGTTGTGTTTGCATGTAAGTTGCAGTTGTCGAT
>75425
ACGTGCGGTGCAGGTATGTAAATAAGAGCTGGTTT
>1444744
CGAACAATCGATTTGCGTACACAGCCTGCACCGCC
>60861
CATCGCGGTGCAAATCAATAACCAAATGTCGTGCG
>1185301
CGAGGCGGGTCTAATTTTCATTCAATGATCCTTTC
>464254
CGAGGCGGGTCTAATTTGCATTCAATGATCCTTTC
>1033347
AATTGCGGGTCGTGGCGTCTTGAAAAATTTGCATG
>992473
GTCGTCTATGCAAATATCAGCAGATATGGGCGCTT
>952437
TCGAATAGCATTTGCATGAATACAACCTGGGCGCT
>242153
ATATGCGCCCAATTTGCCTTTGACAACAAAATCTT
>534674
TTGCGCATCGACAGTCTTAATTTGCACACGGTGGA
>648457
ACATTTGCATATTCGTGGGAGTTTGCAATCGCGAG
>1129885
TTGCGAAAGTTTTCAATCGTGTGCAAATCAATCGC
>1576649
CCACGCGATTGATTATTCAAGTGCGGGTACAATGC
>1091364
GCGATTGAAATTAAAGGCAGTGTGTGTTTGCATAT
>1254602
GGGCGATGTAAGCAAATCAAATCCAGCTGCTTTTG
>1532625
TGTGGCGAGGACATAGATTTGCATATCCAAATTCG
>180974
GCCAGGGCATGTATGATGATGCAAATTCCTCGCTA
>152048
TATGCAAAAACTATCATTTGGTTACCACACGTCGC
>353111
CAAGAAAGGCATGCAAATCCACGCCACACGTCGCA
>218016
AGCCTCAGCGTGACATATTTGCAATTCCGTGTTTT
>1066161
AAAACACTGTTAGATATTTGCATTCTGAGGCGTCA
>884678
GGGGAAAGGAGGATTCAAATAAATTTAAAGACGGC
>1078931
GAAAGTTTAGAAGGATTTTTAGGGGGGAGACGGCC
>697916
GGGCCGTCTCATTTTTACAAGAATCGCACTATTTG
>513867
TGTACTTTGCATGGTAATCATTGTTATAGACGGCA
>53444
AGCCGTCGTATTCTTGGTGGGATTTGCATTGGGGG
>939779
TAACGCCGTCGGTCGAACGTGGTCTATGCAAAACG
>1152983
TAGGGCCGTCGCGTGTGGTGATTTTTATTTTGCCG
>1085903
TATGCAAATTCACCAGTCATGGGTGCGACGGCGAA
>122142
ACATAAATTCGAATCTACATGAGAAGGACGGCTAC
>135001
CGCGGCCGTCCTGATTTGCATATAGAACTTGTAAT
>1107191
AGCCGTCCTACTTTTGCATATAAATCAGATATTGA
>1243101
CTTGGCCGCTTTGCCTATAGTCTATACTGTTTTGC
>1110423
AATGCCGCTTTGAGATTTTGCATGTTGAATCATGA
>1367475
CGCCGCACAATGCATGCAAAGATTTCATAGAGTCA
>78538
CACACCAAGTGGCCCTTCACGATGCAAATGTCGGC
>333405
AATCAAACTCTCTAAGGTATATGTAAATGTCGGCA
>969640
CGGCCGACATGCGTGTTTGCGATGCAAAAAATTCC
>1027049
ATGCCGACATCAATTTTGTTTATGACGACGCTCCT
>1481773
CTGCCCAGAGTTGGTAAAACGTTACCGCACGTCGC
>1100362
CTATGCAAAAGTTCCGTAGAATATGCTCTGGGCTA
>1359263
CTTATGGTCCCATGAAGGATGCAAATTGGGCGCCG
>1136762
GAGCCCAATTTAGCTAGTCATAGGATGCAAATCCC
>1145786
CGCATGGCACGACGCTCTTCCGATCTCGCATGGCA
>134006
TACCGAGCTTTTTTGCATAATAATGAGTGGATGGC
>1028509
TAAGCCATCCACGGGCAAACACGGAGGCAAATTTG
>1549997
CTTGCCATCCAATTTTGCATTTAGCCCCAGTATCG
>1161658
ACGCCATAATTAGGGCTATGCAAACGGGTGAGTTT
>1218022
AAAATACCAGAGTAAGCAAATGCACGATTATGGCG
>1021198
CGCAAAAATCGGATTAATTTGCGTATCACCTGGCA
>722559
AGTTGCCAATAACCTTATTTGCACCTCATTATGAG
>1042050
AATCTTCTGTTGAAAATAGGCAAAACTTGGCAATG
>952476
TGTGCCAAGAAAAGCAGCCTGCCAAGTTTGTATTC
>330905
ACTAGCCAACTTTTGCATCCGGCGCGTGATCTATG
>158488
AGCCAACTTGGGAAATATTTGACTGCGAGGCTTTT
>807121
CGTAAGTGTTCCTGAAACTTCTGTCAAAAAATGCA
>1394314
TTACGCATTTTTTCGCTACCATTTAGTCAATTGCT
>125920
NGCATTTTTTCGAAATTAGTAGATTTGCATGTGTG
>277650
TGCATACCGGACGTTTACAAAGTTTCCACGTTTTT
>675006
TGCATACCGCTATGCATATGACGGGCTGTATTTGC
>900682
CACGACGCTCTTCCGATCTGGAACGCGGTATGCAA
>9396
ATTCGAGTATCTAATAGACGAACGCGCGGTATGCA
>185282
TTTCTAAATGACAGGGGTCAAATGCGCGGTATGCA
>1002089
TTGCATACCGCGCATATTGTAATGTGTACGTCGCG
>64989
TATTCGGAGAACGTCAGTGCCGATTTGTTTATTGC
>166397
CCAACCCATTTAAGATGCAGAAGTTTTTATTGCCA
>630239
GTACCTGAAATTAGTGAATGATTAAAAACTTGCTG
>1423760
TGAGCAAGTTTTGCATGAAAGAAGGGAAATTAGGT
>1090040
CATAGTCAGGTCATTAGCATGCCGAAGTTGCAAAT
>1491858
AACGAGAGATTTGATTATTAGGGTAAGCGTTGCCC
>1308521
ACGAGCAACGCCTTTGCATGTATTTTACATTCTCT
>1336689
GACGTCCTCCCAGCGTTTGACTATAAAATTTGCAT
>192149
CAACGGGAGTTTCTTAGGCTTGGAAATTTGCGTAA
>105922
TGCAAATTGTTGGGCTGTAGAGGGAATTTTGTTTC
>1105995
AGATTATTCAAAGTGAAAAACTGGGCAATTTGCAG
>1000748
CGAACAATGTTTGGAAGAACAAATCGAATTTGCCG
>1014785
CGGGATGTATTTAGCATAACATCGAATTTGCATCT
>668103
CCGTGTCCATGATATTCAAACTGGCATTTGCTTAT
>1257959
CAGCTTCCGATTTGGGTATATGTGGCATTTGCGTA
>672234
TCTGAATTGATCGTGAGAACCACAAATGCATTTGC
>1428718
AGACGCAAATGAGCCGTGACTACCGTTAATCAGTC
>979140
ATACTCTCTGATTGTCATGCAAATCTCATTTGCAT
>156939
CGCTGCGACCGGGTCCTGGAATCTCATTTGCATTC
>330538
CATTTGGTTGCAAAGAAAAATTCTCATTTGCCATC
>657288
CGGTGCAAATGAGAACACAAAGGAGGACGATAAAG
>1447759
ACGACGCTCTTCCGATCTTAGGAGTCATTTGCGTG
>1201614
ATAAGCAAATGACTATAAGCCGAGCACAGTAGACT
>1126944
CTAGCAAATGACGGGTCCATGTCTGATATATTTGC
>1136016
TGGCAAATGACGGCTGTTCAAATACTGTTAATTTG
>1202721
CTATGCAAATGACGCGCGTAATGGGCTGTTTTTGT
>1207024
GTATATGCAGGCAATTCTACGGGGTTTAGATTTGC
>103817
TGCAAATCGTTGTAATGCTCGCCATTTCTTATTAA
>1227959
AGTTCTATATCCAAAGCATTGGGCTAACGATTTGC
>1547656
AACAGTGGAATCTTAATACAGGTAACGATTTGCAT
>262587
GGCAAATCGATGCAAAGTTTTCAATAGAGAATCCG
>1101140
AAGAGCTCGTTTGTTCTCCACATGCGGATTTGCCT
>172572
TGCAAATCAGCTCTTGGAAATAATTACTTGGGCCG
>1027201
AGTGCAAATCAGCTAGTGACGAGTCATTGTGTGTT
>1216731
TGCAAATCAGCTACACATTTGCAGGATCGAGGGCG
>943931
ATGCAAATATTGCACGCATATTATGTTAGTGTGTA
>687226
ATGCAAATATTGAGTAAGTACCTATTAGGGCCGGA
>160966
AGGCAAATATTGAGGGAAATAGGACTCAGCATTGC
>1216412
CACGACTGTGTACTTTGCTTAGAGAATATTTGCAT
>638200
CACGACTCTGTATTTTGCTTAGAGAATATTTGCAT
>402644
CCAGCGTTACATGTAAACACGAGAATATTTGCAAA
>1219148
AGGCAAATATTCGTCATGGAGCACAAAATAAGGGA
>638677
TGATTAGAAGGGTCGCATTAGGAGACTATTTGCAT
>551689
CGAGATGTATCCATTTGGAGCCGACTATTTGCATA
>1007478
TAACATGCAAATTGACTTATGGAAGGACTATTTGC
>1178553
TGCGATTTGGTTGATGGTCCCTGCTTTGTGTCTCG
>1242611
GATTTGGTTATTGGGCATACGACTGTAAAATGTAA
>1079401
GATTTGCCTAATGGGCTACGGGCGCCCTGATTATT
>103343
TATAGATTTGCATGCCGGAATAAGAAAGCTACGTG
>1091704
GATTTGCATATGTAAATATTGGCATTGACTCGATC
>1460421
GGATTTGCAAGAGATTGGTAAATTTTCAAACGGTG
>1377309
GTGGATTTGACTCAAAGTTGATAGTGGTTCAGATG
>766891
ACCTTACTTATCGGCTTCTCAATAGTCAAATCCTG
>1216508
GATTTGACTATCGAACCCAAAATGGTTTGTTTCTC
>378073
CACTTTGCGAGGTCAGGATGATAGTCAAATCGCGG
>768634
TGATTTGAATATACCGGTAAATCTACAGCAATATT
>138104
GATTTGAATAGTCATAGGTATTGGGTATATTTAAC
>1156375
CACGATTTCCCTACCAAAACCATAGTGCCCGGTCA
>473751
GACCGGGCACTATGGTTTTGGTAGGGAAATCGTGA
>1061538
CAAGGTATTCTATACATTTGCAAGTGAAATCTGCT
>27031
GGATTTACGCAAAGCAGGTAGGTGCAGATTATGCA
>1016826
AACTGCAAAGCTATCGTAAATTATGTAAATCACTG
>123693
GCATTCTTGATAATGGGGCACTTATGTAAATCATC
>468804
AGATTGGTATTTGCCTGTTCCAGAGGGTAATTAGA
>317673
AGATTGGTATGTAAATCCGATCCCTCTGCATGAGG
>113111
AACTGATTGGTATGCACGCTAATGCACTGGGGTGG
>1141437
GAATGATTGGTAGTATTTGTATATCCGATCCAAAG
>1396069
TGGGATTGGTAAATGCAAACTATATTATTATTCGC
>624232
ATCGATTGGGTCTTATTTCCAGGCAAATTATATGC
>61923
GCGATTGGGTCAACGTGATGGAATGGTATTTTTAG
>629394
ATGATTGGGGTTAGTCTACTATGCAATGCAAAGTA
>1305691
TAGATTGGGGTCTGTTTCTTTTTTTTCCTAATGCA
>532934
AGCGCAGATGGCTGATCTCTTTTGCCTTGAGAATC
>1033121
ACGACGCTCTTCCGATCTCTCGAGGATAGAATCGA
>11113
GGATTCTAGCCGTTGGTTCCTCTGTGCAAGATGCA
>1281941
CACGATTCTAATTTAAACAGGCAAATATTTTTGTA
>1548384
GTGATTCTAATGTTCTTATCGATGCAAATTTTGGC
>1599440
ACGACGCTCTTCCGATCTGGTTCCTTGTCGAATCT
>1054405
ATCAACATTTAACTACATGCAAATTCGAATCTGAA
>1004921
CGATGCAAATTTTAAGCATGTAAATCTTTGGTCAA
>1405787
GGAACCCCACCATTATGCAAATATGTCCGATCTTC
>1519341
CGATCGATTTTGACTGCAATACGCCGCATATTTTT
>973688
CTCCGATCGACATGGGATATTAGGTTTAGAATTTG
>334861
GATCGACAGTGCACGAATGCAAATAGGCTGGAGGA
>342451
GACGTGTGCTCTTCCGATCTTCCAAATTCGATCCT
>723155
ACGACGCTCTTCCGATCTGTACGAATTCGATCGGA
>659831
AGCAGAATTTTGCGAGTAGGCAAAGTGATTCGATC
>733118
ACACGGGCATTTATCTTTTGAATATTCGATCCGCC
>1263251
CAGATCGAATACTCTGCTTCAACCGAAAGTATGCA
>1258136
CATCAATTAAATTTGCATTGAGTGCCGGATCGCAA
>233490
AATTTGCGTACTAGTATGAGACCCCATGGATCGAA
>218413
ACTGATCATCAAAATGCAAATTTTTCCGGCTACGC
>226116
TTGATCAGGAGGATTGTACTGAAATTTGCTTTTCT
>1006198
GATCAGCTTTGCATGAAAGGAATTTTTGCGTTGTG
>560537
TCTCGATCAGCTCGCATAAGTTTTGCATTCACCTC
>733824
CCGATCAGCTATTTGCATTTGCCCTGCAGTTCGTT
>1101758
TGCGAAAATTAGATGTAAATAGGGACGCTGATCAG
>1052659
TGGATATTTGGGTGAGTTTGCATGGGTATCCCGAT
>1150415
GGAAGATATTTCCTTTTTCACCATAGGCCTGAAAG
>268594
GATCGAGTGGTGGCCGTGTCAAGTAGGGAAATATC
>1021604
GATATTTCCATATTGCTAAGAGATTTGCTTTCACT
>896007
ACGACGCTCTTCCGATCTTATAAGTAAATATCCGA
>1134372
AGATATTTACGAAGTATAAGGTTTGCATCATGGGC
>1421405
TGATATTTACATCCACTGCGTTGACTCGGACTTTG
>709172
TTGATATGTCAGTGTTTTGTGTCATCTTTTCATAC
>1034389
CAGCGGGGATTTGCGTATCGGACTGACATATCGGG
>789324
TGCTCCTGGGGTGATTGTCGATGGAAAGGCATATC
>161554
GGATATGCCGAGACACATTTGACTGCTAACTCATC
>1107279
AGATATGCCGAATTGTGTATTCTACTGATGATGCA
>1025475
TGATAATTGCTATGCAAATTTCATACGGTGGTCCA
>1352357
GCATACTACCTCCCGATTAAGCCTGCATTATCTGT
>134466
GGGATAATGCAAAAAATCGACCGTAAAAAATTTGC
>1310654
GATAAGCCGTCGCTTTTGTATAGATTTGCTTACTG
>1420650
CGCATTTGCATTCCCTTACTCTATGCTTATCGCGG
>709507
CGAGTTTTGCATACGGTTATATGGACGGTTTCAAT
>577890
CTTGAGTTTTGCATACACAATCTTGGATTAGAATA
>45243
GAGAGTTTAGCAGGCAAATTTATGGGAAATCTGGC
>265458
ACGAGTTGGAAAGTAGCTTTCATTTGCATGATTTG
>1326531
AAAGCAGGTCTGGTTCCATTGCATGCAACTCAGGA
>1057003
GTTTGAGTTGCAAATAGGTAACGGAATAACTGGGT
>273144
AACTATTATGCTTCACAGGGCTCTTTGCATAACTC
>1024767
CTGAAGAAAATTTGCCAGAACGGGATAACTCTTTG
>1003641
GAATTTGCATATAGGGTTTTTAATGTATAACTCTG
>1036101
TGACCATTTGCATCTGCGGGGTTGGGTATAATTGT
>54283
AATTTACCTGTCCAAGCAAGGAATCGGTGTCGCAT
>12602
GGACACCGATCGAAGTGATTTGTTTGTCTGGGGAT
>399098
GGTCGTAATATGTAAATAGGGGAGTGAGGGTGTCA
>1541853
GGTTAAGCAAATACTCAAGTATGGGGTAGGGTGTC
>244424
ACAAAAACAGGGGCTATCGAGAGGGGGTGTCAAGG
>1540609
GACAATTTTCGAACATGACAGGCAAATGTAGAGAT
>1032177
CTGACAATATCTTTGCCTGGTATGCAAATATGGTC
>1471203
AGATTAAAAGATACTCTGCGGATGCAAATTCGGTC
>295310
GTGAATTTGCATAATGTTAGCCTTTCCGGATCTTG
>503844
TCAAAGGCAGTTTGCATAATTGGTAGTCAAATTCA
>1342078
TGCTCTTCTAGTTAGAGTTTCATGTAGTCAAATTC
>1237036
GAATTTCCATTGGTTGTCAAGCCGACGCCTTCCGA
>1011038
GCAAACTTTAAATTTGGTTGTGGGCATGGAAATTC
>1127745
AGGGAATTTACGTCAAAAAGTTTATTTAAGTATTG
>216417
TGAATTTACGGTTTTGACTAGTTACAGTAGATGTA
>1144747
CCTGGTCAATGTAAGGTAGGTATCACGAATTCCCG
>255095
CAAATTTGCTTATCTTAGTGAATACGAATTCGTTT
>1367660
CATTAAGTCATAAGTTGTTTTGCATGAATTCCTCA
>1215666
TTGAATAGCTCGGCAAGTCCCCTAATATGAATTCG
>834270
TACCAAACGTATTTGTAAATCGAGTATGAATTCCA
>231061
CGAAGATTTGCGTATGGGCTTGTATGAATTCCCGG
>960686
CACCACGCGCTGTCTAAAATTATTTGCCTGAATTC
>1191621
TTTGAATTCACTCGGAGATTAAAATTGTTTTACGT
>345011
CGTGAATTATTATGGAAATGACCTAACAAGAGTGA
>669705
TGTCTTATTTGCTTGCCGATAAGTCAGGTAATTCA
>1454135
AGGTACCTAAGCAAATTTGGTCAATACATTCCGTT
>355120
TGAATGGCCAGTATGCAAATTAATACACTTGTTTT
>465019
GAATGGCCACAGTCAAATAGTGAGGGGATTTCGTA
>1009559
GGAATGCGTTATTGACGATGGCGGAGACAATGCAA
>1087387
GAATGCAAATCCGCGCGGATCAGGCAAGAGTTTGC
>1437756
AATGAATGAGATTTTGTAAGTAAAATTAGATCGGC
>1260395
TTTCGATTAGGAGTATATATGGAGAAAGTCATTCA
>678161
AGAATGACTTGCCTTTTCATGGGCGCCATCCGTAA
>1517103
AGAATGACTTGCCTTTGCATGGGCGCCATCCGTAA
>1066902
TACGGATGGCGCCCATGCAAAGGCAAGTCATTCTG
>1066377
GAATATATTTGAGTCTTCTCGGAGGGTGGGGGTAT
>121776
TGAATATATTTCGGGGGATTTGCATATGGTGTCTC
>138991
CGAATAAAATAACGGTTTTCAAGTGAGATTTGTTT
>558158
AGCGGAATAAAAGTTGAGAATTTCTCAGGTATTTG
>1335554
GGCTGAATAAAAGGGGGTGAGAGACATTTGCATTG
>333018
TCCAGGTGGCTAGGCAGTAAGCAAATAACTTCGGA
>81374
GAAGTTATTTAAAATCGTGAGTTGCGGATTGAAAT
>349028
TGAAGTTATGCGCGTGGTTAATTACGGATTATGCT
>333385
TGCGAAGTTATGCAAATCGTGAACCTCGATAACGT
>1340550
CGAAGTTATCTAAAAAACAAGTGAGGGCTTAGGCA
>1117386
ATTAAGGTATGCAAAATTAGTATGTGGATAACTTC
>528735
GACCCAGCTAGCACCCTATGACTGCATCGACCTTC
>210852
TATGGAAGGTCCTTTGCGTATCATACCATGTTTAG
>1554034
AACTGAAGGTCATTTGCATTTGCGACCGATATTAG
>862005
CAGGAAGCTGACTATTATTTACATATCGTCCATTT
>1057055
GAAGCTGAAAATTTGCATCCAAAGGTGAGATTGTC
>1591937
TGAAGAGGCAAATGATCAATCGACAGCCGGATTTG
>1467576
GAAGAGGCAAAAAGTCAGTAGTCCTGTTTTTGACT
>1321577
GACGTGTGCTCTACCGATCGACGTGTGCTCTTCCG
>1261125
ACGTGTCCTCTTCCGATCGACGTGTGCTCTTCCGA
>637674
GGACGTGGGCTCTTCCGATCGACGTGTGCTCTTCC
>12831
ACGTGGGCTCTTCCGATCGACGTGTGCTCTTCCGA
>483694
GACGTGTGCTCTTCCGATCTACGTGTGCTCTTCCG
>1317395
ACGTGTGCTCTTCCGATCTACGTGTGCTCTTCCGA
>220094
GGTCAATCACAACTCAGCATGGGGGGCATTCTTCT
>762196
ACCCGATGGTTAGGTAAATATCAGTTCATTCTTCT
>978647
GCAAATACCTGCGTTTGAATTTCTTTGATTCTTCG
>467972
TGCCCCAAGACATGCAAATAAAGTACACTTCTTCA
>1166610
CTAGAAGAAGGTTTTGCGTTATTCGAGACGTTTTA
>1005523
GGAAGAAGCTGCTTGCTGACTTTGTTTAATATGCA
>115685
GGAAATTTTTCGATAATTTAACTACGAACTCGCAT
>717801
CGCGCTCCAGGCATGATTTGACTTGCAAATTTCCG
>901174
TGGAAATGTGTATAATGTCGATACTTGCAAATTTC
>1089013
GATGAAATTTGCAAAGAGAGGGCATGCAGAGCGTA
>304716
TGGGGAAATTTGATTGGCCCTTCATGTTCGGCTTT
>1033095
GGTTGAAATTTGACTCGCAAAGGATCCTTAAGCAT
>1012509
TGCATTCTCGCCCTCTATTTGATTAACAATTTCAG
>218578
GGAAATTGGTTATCGATTTGCCTATTCTAATTGGG
>1089676
GGGGAAATTGGTCTGAGAATAATTTTGCTATTTCT
>1047876
GGAAATTGGTATTGATTTGCGTTGATTTCATTAGG
>864353
CAATAGGTAATCATGCAAATAAGGCAATTTCGAAT
>1427492
AGGGAAATTGCACAGAATGCGAAGGGGCGCTTTTG
>1492972
AGAGCCGATTTGCATAGTGATATATTCTCAATTTC
>950362
AGGGAAATTCATTGAAGGGTAATCGACGATTTTGC
>689309
CATCTTCTAATTTCACACGCAACTGAATTTCCGGG
>246191
TGAGAAATTCAGGTCATGATTATACAAATTTCGGA
>196120
CTGAAATTCAGCCGATTTACTTATAGAACTATTAA
>1070689
ACGTAGATTCACTTTTGCATATCTGAATTTCTGCG
>342625
AGAAATGTAGTTTTCATTGAAGTACGATATATGCA
>1424901
ATTGAAATCGACCGACGGTTTTATTTGCCATCCTT
>117403
AATGAAATTCAAATCTTTTGTATTCGATTTCAGCA
>728853
GTGAAATATGACTATGCAAAGTACCCGATCCATAG
>1527293
AGGGAAATATGACCAAGTAGTAATTAAATAAATTC
>1264054
AGGGGAAATATCGTTAAATAAAGAAAGTTTATGCG
>1149062
TTAATGCTGCTCATTATACAATGCAGGATATTTCG
>113720
TAGGATATTTTTGCATGTCCGGAGGATATTTCAAT
>1323369
GAAAGTCAAATATTTAAGTATCTGATTTGAGCCGG
>1377374
ATACGCTTTTTCATCTGGGTAGCGTTTTGCTTTCC
>1038963
ACCTAAGCAAATTCGACGTAAAAAATCTTTCTGAC
>1173117
CGATTTCTTGATCACATAGACTTCCATTTTCTACT
>1065552
GGAGTGATTTGCATAGTTTTAGTTACCGTTTTCAC
>1124411
CCCTTTGCATACCGAAGACATCCAATTTTTCTTAA
>110821
CCCATTTGCATTTAAGTGCCATAATCAATTTTTCT
>1439000
GAAAAAATATTTGATCACTATACAAATCTGGCTTT
>1412591
AACCAAATCTAATGAATAAGTAAGGAAAAAAGACA
>641623
GACAGCAAGAGAATCAAATAAGCCGGAAAAAAGAT
>673092
GGGTCTTTTTTCCCTCGATCAAATTTGGCTCTGAT
>324794
GAATCAATTAAACAAAAAAGAACGGGAAAAAAGAA
>445438
TGACCTTTTTTATTTAAGGAGCGCCGGAAAATTTG
>519320
GTTAAGGATTTTCATGCGAGCTGATATAAAAAAGC
>1040901
CGGTCTTTTTTACTTTTGTAAATTTACATAGAGTT
>664311
CTTTTTTACGTCGAGAGCAGAGTTTGCATGTGGCT
>295069
CGCTTTTTTACATTAAGATCTGGGATTTCACTTTC
>1227977
TGCCTGCGGATGGATGCTTATTGAATGCAAAAAGG
>1454835
TTACTTTTGCATATAGCTAGGTTTATGGCGCCTTA
>727528
TCCTTTTGCATATAGATAGACGGCCACGGAATTAT
>113151
CCAACTTTTGCATAGGTCGTTCGGATAATTAGGCT
>1382935
ACGGATCAGAATGGATTTGCATGGAGACAAAGGGG
>1481269
GTGGACACGGTTGCCTACGCTGAAGGGGCCCAAAG
>11504
GGTACGCAATATGGTTGAATATAGTTTAAGCAAAG
>967132
CTTTGCTGTACAGTGGTTGAATATATTATTGGCTC
>600407
GCCTTTGCTGGCATAGGCAAACGTGAGACTTAGAT
>1006400
CCTTTGCTGACTTTATACTTGTTTTGCATATGTGC
>1018014
AGCTTTCTGGTATTTGCATTCGGCCATTCTGATCA
>1312257
AGCTTGTTATGGATTTGAGGAGACATCCTTAGTCA
>1215218
CTTGTTATGCAAAATGGTTCCACCTGGTTTTTTCC
>1303269
CCATATCGTCAACTTTTGCATAAGCTAACAAGCAG
>103609
CCACGCAGGTCATGTCCCTCTCAGACAGACAAGCC
>88916
GGCTTGGTATCAGGGGCAGTCGGCGGGAATATGTA
>449740
GCATATGTCCCTGGTTATTTAAAGTGTATACCAAG
>888631
NTCTTGGTAGTCAAATTCGTCGGAGGAATATGTAT
>1475951
TCTTGGTAGTCAAACGATAAGGAAAGACGAATTTG
>1201399
CACTTGGGCCGATATTTGCTTAGTGCGCCTATTAA
>1105304
TCTTGCGGCCTTCTTAGTGTTGTGTGAGTCATGCA
>1148854
GTCTGGCTCATTTGCAAGAATAAATGTAGGGAGTA
>553594
CACTGGCTCAGTACATTCCGGACATGCAAAGCGGT
>466555
CACACTGGCTCAACTGACTATTTTGCATTAAGTTT
>1286217
GCTGGCTATGCAAACGAAGCGTCGGCATATTTTAA
>632896
GCAAATTAGGTAAGACAGAATTGTGGATAGCCAGG
>1103439
CTCTGGCTACCAAAACTTTTTCGATTATTTGCTTG
>226908
TGACATATCAATATTGTTATATGGAAATTAGCCAG
>1479305
CTGGCTAACTTTTGTAGTTTTAGTAGAGCTGGTGT
>1408513
CTGGCTAACTTTTGTAGTTTTAGTAGAGATGGGGT
>409850
GCTGGCGTTTCCGTTTCCGTTGTACAGGTATTAAA
>1102056
GCTCTGGCGTGAGTCGGCGCGTAGTTTGCATTTTC
>287091
ACTGGCATTTCCTCTCGTCGTCTACTGTTTTTGCA
>1506510
AGCTGGCATTACAAAGAATCAGGTCTATTATGTAG
>1002827
AGCTCATCAGTTTCATTAGCCACACGTCCAGGCAG
>1324137
CACTGGACGTCGTGGTGCCGAGAATTAATTATGCA
>1597094
AGGCAAATCCAATTTGAAATAATGTACCCAGCAGA
>263819
CTGCTGGCTTTTTACATGGAGGCAAGGAAATCCTT
>971403
CTGCTGAGGTGTGTAGGGAATTTGATTATGTAAAG
>1025216
CCAGCTGCTGACGGATTTGCATAACAGGTCTTAAT
>388328
ACTCAAAACTAAGGAGGATGGACGACGCTCTTCCC
>907353
GGGAAATCATCCAAGCAAACTACGTCGTTTTGAGC
>396273
GTCTATTTTTTATGCAAATACCCCGGTGATTCGCG
>230531
GCAATGTCACTCATGAAAGGGAAATCAAAAATAGT
>1172400
GGGCTATTTGCATTTAACTCATTATGGTTGCAGGG
>1045616
AACTATGTAAATTTTTTCGTAAATTGTTGTCTTTA
>22008
TAACTATGTAAATTTCATTCTAGTCCTGAAATGGA
>730729
CACACTATGTAAATTCATTCACGATATCTTCTGGT
>985894
CGGCTATGTAAATTCAGAAAGTAGATGTTTTGCTT
>1297112
TTGCTATGTAAATGAAAGACTCGGTGAATTTCCGT
>362579
CGCGGAGAATTTCCTTCCATCTGATTTACATAGAC
>1502181
TCTCTATGCAAATGTGAGATTGCGCATATGCTTGC
>1446286
CTATGCAAATGTCCCAATAATTACCGAGGGGGTCG
>1002381
GTCTATGCAAAAGCATCTAGTGAGGAACAGATTTG
>1148102
GGCCTATCGTCGGGAGGGAAAGCTGGTCAGACTTG
>448023
TTTCTATAGCAGGATTTTACTGTTCGTGGTTAATA
>166891
GCTATAGCACATTTCCCTCCCATGATTAATATGTA
>213044
GAGCTAGTTCGGTGTATAGGAAAATTAGATCCTGC
>1047279
CGATTGCATTTATGAAAAGTATCTGAACTAGTTAT
>1077505
CTAGGTATTTGCTCAGGGATCTCGGTTTTTTGCAT
>126937
GGGGATGTTGGGAGTCAATGCAAATTGATGGCTAG
>1426593
TTGACTAGAGTGAACTGTTGCCTTCTTACTATGCT
>278568
CTAGAGTCATGAATTTGTGTCTCACTATTTGTTTC
>1053918
CTACTTGGAGTCGGGTGTGCGGCTCACATTTGCAT
>1009761
AGTCCGAGTTTTCGGGCCTTTGCATAATTCTGTAG
>47048
TTGCATAGGCCGTCAACGATGGTCAGATCATTAGC
>738333
ACAGGCACGCAAATTGGATGACCCTCATTAGCTGC
>436902
CAGCTAATGAGGAGTTGGGACTTGCAAAACGAATT
>1467248
AATCATCGACCTATAGTTGCGAGGCTCATTAGCAT
>1318178
TAATATAGAGAGGCCCAATTTTCCTATGATTAGTG
>1373458
CTTTCTAAGTTTTCTATATAAGCAAATGCGTGGTG
>1280464
ACCCTAAGTTTGCATAGGGGGCGTTTGTTTATATC
>1094511
GCTGACCTAATTTTCCTAATTGTTGTATACCTTAG
>1349973
AACCAAATCATCGAGGGGCTCCTGTAGATCTTAGG
>1418856
AATTGCGCATAAAAAACCTGGTATTAGTTAGGCAA
>332944
GATAAGTAGTATGCAAATTCAAATTTAGTTAGGCG
>8147
GTTCTAACGTTTACAATTCCCAAGTCTCTTATGGA
>806297
AATGATTGGAGGGGAATTTAGTCAACCGTTAGGCA
>968982
GGGTCAGCGCCAGTGTCGCACTTGCATATGGTTAG
>1075650
GGGTCAGCGCCAGTGTCGCATTTGCATATGGTTAG
>659120
ATCGAAGTTTATGAATATGGAAATTAGGTTTAGTG
>293218
CGGCTAAACCGGGCGATAATTATGCTTTACATTTC
>918565
GCTAAACCGGAAAAATCGTATGTAGACAAATTTAG
>178182
GTCCTCAAAGGCGGAGGGATGTAGTCGGTTTAGGT
>320522
AATTAGACAGTTAAATGAGCAAGGACCGGGTTTAG
>513802
CACCGTTTGTCAAAATTGAGCTTGGGGTTTAGTCA
>1553182
AGCCGCATTCCATGTAAATAAAGAAATGGTTTAGC
>1257029
GATTAAGGCGGAGAGTTTTCATATCGATGGTTTAG
>1039329
TATTATGCAAATTGAAGGAAAAAGCCTTGGTTTAG
>1560454
GTGGACACGGTTGCCTACGCTGAAGGCGCCCAACG
>1235457
CGAGAATCATCATGCAAATAATACGCCAACGGGAA
>1045887
ATCGTTGAAAGGTCCATCATTTGCATCATGTCGGT
>1157980
AGTCCGTTGAAAAGTGGATTTGCATAATGCGCGGG
>867373
CGTTATTTGCATATAGGTCGCAAGCATGTTTTCTG
>1350553
TTTCAGTCCAGAGTCAAAACTCCACGTAAATAACG
>1188691
ACGTTATTTACATGTCATTATATGCGATCTCTAGG
>1016203
GTACGTTAAGGAGGCGGTACTAAGCATGCAAATGC
>1200318
TCGGTATTGGCGTTGGACTAATGCAAATTATGGCG
>107575
AATACGGGTTTATGCAAAAGGCGTTAGTGAATATG
>546784
CCGGGTTTAGCCGTTGACCTGTGTATGCAAATAGA
>1053641
CGGGTTTACAGCTCGGGCAACCGTTTTGCATAATC
>865869
CGGGGAGTGGTTTTATTAGACTATCTAATTTTGTC
>1015142
CGGGGAGTGCGATTTGCATCAGCCTTAGAATAACC
>277962
ACCGGGATATGTAAATAAAGCTGGTAGCGATTTTC
>1549128
AAGACGGGATAGGAGCTGATTTTGCATATAAGTTT
>1462301
TGCGGCTCGGTGGGGGAACTTCGGGGTATGCGTTT
>675606
GCGGCTCGGGGGGCTAGCTATTATTCTACTGTATC
>1078356
GGTACGGCTCGGAGGCTCAAGCAATGCAAATGGGT
>416477
GCATATATCACATCGGTGTCAGAAACAAAACGCCG
>1135852
AGGACTGTGTTTATTTGCATGAAGCGAAACGCCGT
>103504
GTAACGAATTCAATTTGCATTTGGAATAGGCCGGG
>742314
CGGCCATTTGACTCGCAGACTATAATGACTTAATG
>1106483
CGGCCATTCCAGACTCGTTATTATGCAAATGTGGG
>1453713
AATTCGGCCATTATGCAAATGCGGTAGGGATTATT
>1237396
TACGGCCATCTAATAATCATCATTAACCATATGCA
>1580353
TTACATGCACAATTAAATTAGTATGGTATGGCCGA
>1495891
ACCGGCCATAAACAAATATATTAGCGGAAATTTAC
>1221700
CATTTGCATAGGTGTAGGGGGCTGCATGCCGCTGT
>271778
CGGATTTTGTCTTGCGTGCTAGAGAGTATTTGACT
>145330
TTCGGATTTCGCTATTTAAATAAATCAAATCGGCG
>1036448
TTTAGGGGGGCGAGAGAGGAATAATTTGCATCCGC
>638285
GGCGCGAGGATTTGAATTTAGTCATGTTTAAATCG
>1139589
TTTGCGCGAGCCTCGTTTGCAACTTGTAAATTTGT
>1392876
CATACGCGAGCAATAAAGTGTTTTGCATGGACATG
>586151
CCGCCGTCGCCGATTTGCATCATTGGAGTGTTGAC
>769270
ACCGCCGTCGAAAATGTAAATCCATGACTTGTGCA
>1000411
TTCGCCGTAGGTGATATTGTATTACGTGTTATGCA
>1039747
TACGCCCGTGCTGTATTTGCATTGCTGGATTTGAC
>1599770
TGCGCAATTATTCCTTGATTAGGGATAACGATGAA
>1030516
ACGCAATTATCAGCATGAACTTATTTGCATCTTCA
>1293449
TGTCGATACCAGCAGAATTTGCAATTTGAATAATC
>538451
CAATAATCGCTAATGATAACGACACTCTTGACTCG
>1490859
CGAGTCAAATTCACCGTGTCGTGGTATAATTCGCT
>1051672
CGAGGTAATTTAATTAGATGGTGAAGGTTTTGTAT
>284081
CGTCGAGACCCTGGTGATTTACATTCGACATCATT
>1133681
TTGCATTACAAAAACGGTGGACAATCTTGGTCTCG
>1412305
CGAAGATCGGTTGGGGATTTGCATCGAGTCGGAGT
>546262
CGACTACAACCATATGCAAAGCCGCTCGGTTAGGC
>928466
TAGAGCAAACAAATGAGTTATCCGAAATTAGTCGA
>1554130
CGACTAATTAGAATACGTATTTACGTGTAATGAGG
>188615
TGCACGGGCTTTGTATATAGGTAAACATTAGTCGG
>747010
GCCGACGTGGAACCGGATTTGCTTACGAAGCATTT
>505810
TCGGAGCGAGGCTAGAAACTACGACCAGCACGTCG
>864292
ACGACGTGACTCCTTTACCTTGCAAATAACGGCCC
>1584187
CTTAACTTTGGCTAAATTTTCATATCTTCACGTCG
>999981
ATCAAGGTTAAGATTTGCATGGTTCCGACGTCGAC
>1046671
CGACGTCGCATGGTTGAGCATTCATTTGCATTAAT
>372588
GGCGACGTCATATTAACAGTCCCAATGCAAATGAT
>1035013
CACACGCCTTCGGATTTGCATATTTTGACGTCGAA
>455320
GGTCGACCCGTCAGCAAATAAAGTTAGAGAAATTT
>625307
GGCGACCCGCGGGAGTTATGCAAGGAAAATATTGG
>1451116
AGGCGACCCGCACGCAAAAACTTGTAAATGTTGTC
>1002944
GTGCGACCCGAGATATGCAAAAGACCAATACATTT
>1410968
GTTCGACCCCTGTTGAGTAATTTGAATATTCCCTC
>1004834
CCGACCCCTACACAAGTTTTGAAACTTTATTTGCA
>1513310
TGACGACCCATTTCCCGCTAGTGCCGTGTAATTTG
>1090947
TTGAATGCAGTGTAAGAAAGATTTGAATGGGTCGA
>467538
CCAAAATTTTGGTTCTGAGTTTTGAATGGGTCGAG
>560307
TGAGTCGCTGGGTCCATTTGCATCCATATGTCGTT
>1162860
AAGTCGACATATAAATGCATATGCAAAAATCGGGG
>1073127
TGCGAATCCCGATTTTGCATACGGCAAGTAAATAG
>376825
CGAAGTCGGTTTGGCTGGATACACTTTGCATATCT
>89975
ACGCGAAGGTTTGACTAGGGTCCGATCAACATGGA
>1469231
CTGCGAAGGTTATTTAGGATTTATTACACAATTTG
>620232
ACGAAGGTCCTATATGAAAAGTGAGATTCAATGAG
>836395
TCATATCATTTTGTTTATATACGTTTTGACCTTCG
>728942
TCCGAAGGGCGACAACCAAATTAATTCCGAATTTG
>1105518
TACGAAGGGCCGACGACTATTTATGTAAATCTTGT
>253813
CTAAGGGTCATTTGAATCTCGTCTAGTAAAAGGCG
>1312472
GGGAAGGGTAATGGGGGACAGTGGGGCGTAAAAGG
>1583443
CCACCGCCTATTGTATTTAAATATTAAAAGGTCGT
>572272
TATGCCTTTTAAGGATGCAGGTATTTATATATTTG
>1092113
GCCTTTGCATGAATAGTTATAATGTTCATACTTTG
>1184251
TACCTTTGCATCTCCCGAATTCATATATCGTATTT
>141112
TTAACTCTGTGAGTTGAATACACACAATACAAGGA
>1389351
CCCTTGTATAATCTCTGTTTTTCGATCGAATGCAA
>1154815
AGGCCTTGTACCAGATTTTGCATTACTTAAAAATC
>216668
GGTTATCGCTCCCGAGGGATGACGGAAATGCAAGG
>207631
AAACAAATAGTGGGGCTCTGAGTTATGCAAGGTCT
>349365
TTTACATAACGCATCTCTCCAAGGTTTATGCAAGG
>1028870
GAATATTCTATTGGGGTGTTGGGGGACTCAAGGAC
>1399408
TAATGCCGGCGATATTTATGCAGATTTAGAAGGCA
>1092836
GCCTTCAGTATTATTTGCTTATACGTTAAGTTAGG
>111437
CCTGATTTGCATTAGGAGTAACTGGGGCTGTCGGG
>425806
TTTGCCTCGTGGATCATTATACTACCAGATATTTG
>815647
AGTCCTCGTGGAAGGCGAAAGTATGCAAAGCAATG
>1429115
TCCTCGTGCTTATATTGTTTGCATATTTTGTTATT
>1334713
GTGTCCTCGTGCGATGCAAATCGGTATTTTTCCAT
>11009
ATCCTCGTGACATTTGTGGTTTATTTTCATATTCT
>1448035
GAATAGTATCAAATTTGAATTTGGAAGGGACGAGG
>1109597
GATCAAGCTTTCAACAATTCAAATTTCAATCGAGG
>1587552
GGAACCCACTTTGCATATACCGGAGAAAGGAGGAA
>618047
ACCTCCCACGTTCAGGGCTGATTTGCCTCGATGCA
>271409
CCTCCATTTGTATTTGGTTGGAAAATGCACTACAT
>1260476
CCCTCATTCTTGGACACAAATCCAGCGCGTATGCA
>1396712
CATGCAAAGGGCCGTTTGTTTACTGACATAGGACG
>566499
ACACTATGCGCTAGGCAAATACAGTGACATAGGAC
>1406681
TGGCCTATGTATAGCGGTTTATTTATGCAAATCTC
>1073055
GCGCCTAGGTGATCCTTCTAGTCGACAAGGATTTT
>1204819
ATTGAATAATTCCAGTATTCAAATACCTAGGAAGT
>243760
TGCCTAGGTAATCATCGTTTGCCTGTTTCTATTTA
>1180007
CTTCCTAGGTAAATCGCATTATTTGCATGATCTTT
>1312127
ATTCAAATTTACTCGGTCGTATCCATGCACGTAGG
>1209420
CGAGAGTGTACCAAATGATTCCACAGACGTAGGGA
>1057130
ACATATGTGACCTCCCTGGGATCTACGTAGGCAAA
>1535995
GCCTATGAATTAATTTTATGCAAAGAGACCGTAGG
>1127502
GGTCCTACGGTCGCGGAAGGTTTTTGCATAGGGTA
>1216570
CCTACGGCAAAATGCAAATTGAAGTTTTCGGATAG
>1051156
CGCCTACGGATCTGAGGTCGTCCCGGTTTGTCTTG
>317328
GTTAATGAGCCCGACGATATATGGAGATTCGTAGG
>427310
CGCAAATGAGTTCTATTGTTACGCAAAAGGTAGGG
>1254764
GCAAAAACAGATGACAGAATAGAATGAAAGGTAGG
>30914
CCTACCTTTACTCGAGCCCGTTACATCTGCTGACA
>103117
GTCAGCAGATGTAACGGGCTCGAGTAAAGGTAGGG
>288002
GTTACCGTATGTAAATTTTGTCCGGGTTCATTTGG
>606358
CACCTGGTTCATTTGCATTATCCTCGTACGGATTA
>1182410
ACCGTACGAAAAACGATGCAAAATAGACACGTCGC
>1065212
TGCAAATATAGGGAAATCTCGATCACCGGTACGGT
>25550
TAAATCTCTCAAGCATGTGAATTTGGGTACGGTCA
>818284
GTGTCCGTACCAGAACTCTATTTGCATCGCCTTTT
>34934
CGAATGAGTATTTGCGATCTAAGTAAATGTACGGT
>238064
TAGACATCATGTTAAAGTTCATGCAAAGTGTACGG
>1004541
ACCGTACACAGATGCAAAAAGGTTGGTCTCATATT
>1112764
ACCCACCATACTATAGGGATTAGGCTCTACATGCA
>414532
AGCCCAAGCAAACCATTATGAAAATCTTCTCATCG
>1553598
ATGACTGATTTACATGTGCGTTGGATTTGGGCCCG
>98635
AACGAAAAAGTTACTCTGATGTAGCCGCAAAATGG
>876864
TCCATTTTGCCTACATTGAGCATACGAAATATTTA
>1004863
GATCCAAATGAGGGGCGGGAGGTCATGCAAAATGG
>155698
ATCCATAGTATTTAAAAGTCACTGATGAAAATTCT
>154366
ACTAAGCAAAAAGAGAAAGAGCGGTATACTATGGA
>612430
TCCATAGGTACGTTAAACAAACATCGGGGTATGCA
>1019687
TCCATAGGTACGGTAAACAAACATCGGGGTATGCA
>568521
CGAAGCTCGACAATATGTAAATTATGTTTTTGGAT
>1373806
ACAAGCCAAATAGCGCTCAGGTAATTTTTTGGATG
>1520018
ATTCAAATGCACCGAGAAATAAAAGGTAAAAATGC
>1255143
ACGTATCTATGCAAAGTGACGTTATATGCAAAATG
>848482
TCCATTTTGCATACTGGTCTTTGGATAATATTTAA
>1407810
NGTACATTTTGCATACGGTATTGAAATTTTGTTTG
>175349
AAAACAGTCTGTTGGTATACTTATGGTGCAAAATG
>327251
TATGGAACGTCTATGAGGAGACTTGCAAAATGGCG
>1115627
CATTTTGAGTTCATATCGTTTTGCATACGGTACAG
>1454494
TTGAATGTCTGTTTCTTCCGGTCTACTCAAAATGT
>1109379
CACATTTTCAACTAAGGTTACGATAATTTGCATAT
>237254
AGCGATGGCTCCAAGAGTACGTATGCAAATGATCG
>482838
GCCATTTATAGGAGTTTGCATAGGAAAGTTACTCG
>1363864
CAATGCAGGGGTATGCAAACGGGAACTAAATGGAA
>1373460
CATTTAGTGTCCTTGGTGAGATCAAACAAATAAGG
>1253358
CATTTAGGTCTTCAGCGCCAGGGATTTGTTTACAG
>274071
ATAAAGTTAAATGGGTATAAACGGCCCTAAATGCA
>772023
CCATTTAGGATTTAAGAGCCCTTCGTCGCCATGCA
>747185
ACATTTAGCGTCTCGTCCCGTTTTGCATTCTGCAC
>502758
ATAATTATCTTTTCCTCCTCCTGGCTCTAAATGCA
>1072991
GCATCAGCTCGACGTTTCCCTTAGAAGTAAATGAG
>115807
TAATACGGCGACGGGTTTTTGCTTAAGTAAATGAA
>1060268
ACATTTACATGATTAGGCAAATCGGTTACCCTCCT
>779058
AGTCACTTATGGAAATGAGGAATGTTAAATGAGCT
>1386617
GCATTTAAATTCCGGAGTTTGCATATGGTTATGAA
>108624
GGCATTTAAATCGTGTGATGTCTTTTTGTTTTGGG
>1050604
GCCATTTAAAGATTAATAGGGGTTTTTTTGCATAC
>1351164
GCATTGTCATTGTAGAGCGAGGTTTGTTTATTTGG
>1136077
CAATGAACCGGGAAGTTTACATCGCTGACAATGCA
>1158862
CAATATACACAAAACATTAAGTGGTAGTGAATGCA
>1187976
TCATTCAAATCATATTCAAAAGCTTCGGTATTGAC
>1383484
ATATGCCCATCCCTTGCTGGGTATTTGAATGTGTC
>1550291
GATCATTCAAATACATCCTGGAGTAAACAAACTGT
>305065
ATAACTAGAAAAGCGGGGAGCCTTATTTGAATGTG
>1199048
GTTAATGCTCTATAAGGTTACCGTTATTTGAATGT
>241889
GCATTAGGGCAGATCAAATCAGGCAAATTACTCGG
>1038564
GGGCATTAGGGATATGAATGATTTTGCATATTGTA
>222552
GACAAATAGATTGCAGGCAAATTAACCGAACATGA
>1276447
TGCGCATGTCCGTATTTGCTTAGGTCGCCCATTTG
>1442019
GCATGTAGTTGTGGGGGGGAAATGCAAAATTGCCC
>1095361
TGAACTGCTGAATCATCATTTCCATACTACATGTA
>427712
ACATGGAAGTATTTATCTGTAAGTTAGGATATGCA
>722158
GCATGCTATCACAACTAATCGTATTTGAATCTTGT
>1400148
GGATATACGCAAATAGGAGACCACCCTATAGCATG
>1366730
ACATGCGGGAGTCTTTCCAGAAACCCAAGATTTGC
>963109
TGAATTGCATAATGTGAATCCATTAGCCGCATGCA
>665244
ACAACCGATTATGGGGGTTAAAGCGCCGCATGCAA
>1399214
CATGCCGGCAATCAAAGTAAACTCCAGGTATGCAA
>356072
TCGAATTTAGTAATGATCTCGGAAAATTTGCATGT
>1249546
GCATGCAAATTTTCCAAACGGCAGATTTGCATCTA
>1248435
CAGTGAAAGTATGTGAGTCTACATTTGCATGTGGT
>1018621
GGAAGGCGTTTTGTATCCACTTCCGATTTGCATGT
>755420
CATGCAAAGTTCCGGGGCCCCTAATACGAGTAGTA
>1419646
GGGTCATGCAAAGTTCCGAACCTGTGGCTCCCTGT
>1453161
GAAGACACAGATTTACCTATTGCACTTTGCATGAG
>1215078
CATGCAAAGTCTGGATGTGTGGGGGGGACATAAAA
>996538
AACGAAATTTGCTCCGTTGTCATCTTTGCATGGGG
>915088
TCATGCAAAGAGGATGTTAAGTTGTACATATTGTC
>1043261
AACATGCAAACTTAGTATTTGCGAGTCGGCCTTTC
>533193
AAAGAGCAATCATCGTATCAAATATCTGTCATGCA
>1515077
AAATCAACACGTAGCCTATCAGTCTCTGTCATGCA
>35110
CGCATGACACTGCTGAAAAAGGCAAATCAAAATAA
>205884
TCATATTTGTTTCAACTCATGGGGCGTGTCATGCA
>1146327
TAAGCCGCATCGTATTTAGAGGATCTTGTCATGCA
>1493122
AAACAAATGTGATGTATCAGTAGTTTCTATTCATG
>187777
CATGAATACGCGATAGGCAAAGCGGGTCCATGTGG
>988778
GCAAATCACGGACGCAATTTGCATGTATTCATGAG
>1197317
AGAGGACAAGACGGGCTGCAGAGGTTATTCATGCA
>1053975
GCATCTTTTGAACGGATGTAAATGTAAAGCCTTTG
>177797
CCATCCGTCCAACCAAAGCTTTAGAATCAGTTGCT
>1068063
CGAGTCAAAAATAATGGTTTTGCATGACGGATGAG
>1401603
GTCATAGGTGTAGATTGATAATGTTGACGGATGCA
>1208574
CTAGGAGGAAGATTTGGCATGCAAATACGGATGCC
>126052
CATCCCCACATTTGCATATGTAATGCAGATTTTCG
>1321177
GTGCCATATTAATGCAAAATTCTTGTCTTTTACAT
>1070266
CAATTAGGAACTAGGAGGAAGGATTTGCATATGGT
>1125423
CAATTGGGAACTTGGAGGAAGGATTTGCATATGGT
>1468497
CAATTGGGAACTAGGGGGAAGGATTTGCATATGGT
>111716
TGTAATTTGCGCAAACGCGGGCTATTTGCATATGG
>25855
TTACAGGTTCCCGAGAATTTCCCGTGCGATATGTA
>1003213
ATAAAATCCGTAAGGCAAAGGCTTTGCGATATGCA
>1185038
ACATAGGGAAAACGGAGGCATGCGCAAAAATTGGG
>241045
TTACCATAGGCTCTTTGAATGGAGAAGGACATGCT
>151260
GACATAGGCTCTGTGGGGTCATTTACATAATTTCA
>1067602
TCACGGGGAACTCGGGGAATTTACCTCGCTATGCA
>1229815
TTGCATAATCTCTTGGCTCGACAAACCCTATCTGG
>116654
TAACGTTTTTGCATTAGTGTCGGGGAGATTATGGT
>1439324
CACAACTGTATTGAGGTCGTGACCATTATTATGCA
>1171499
AGAGAGCGGGCGGAGTGCATTTGGATTATTATGCA
>1016657
GCAGTTTGCATAAGAGTATCGCGAGTGCTTATGTA
>1414015
CGAGGTCAAGCGATGGTTTGCAAATCGGTTATGAT
>842100
TTTGCATAACCGAGTCGCTTCCCGTCGTGTGTACT
>1143075
TCAAACGTTTTGGCTGAAAATCATTCGGTTATGCA
>1353630
GTACATAAATTTGCGTAAAAACGGCATAGCATATA
>1098001
TTGCATAAACAAATACTAAAGTCTTGGGTGTTGTG
>1492005
AGAGGCAAATACCTTGGATATACTTTGTTTATGAC
>1100020
GCATAAACAAAGCGTCGGTAATCCATTGCAATTCG
>1355274
CGCAATACACCATCATGGCTCATCGGTTTTATGCA
>1048301
ATGCAAATAATCAGGCGGTCGAACTGGTTTTATGC
>1267575
TATCAGTTGCCGTAATGAGGTGGTTATTTGCCTGC
>463196
GGAAGAACATATTTGCATAAAATTTGTGCAACTGG
>1285291
CAGTTGATTTGAATCCTTCCCCCGCATTATTTTAC
>1015763
GGCGCAGTGGGTGAATGCAAAAACAGGGGTCAGGT
>1357726
TAGCAGTCAAACAGAGGAATGCAAATCACTCGCTG
>876015
TTGAGTGGCCATGTCGACAGCTCTCTTTTGACTGA
>20356
CAGTCAAAACGGCCACAATAAAGACGAGGTGTCCA
>1051510
TTGGCAGTCAAAACATGTGGTGCACTCAATTGGCT
>1191193
TTAAATTTATCGTTTGTAAATCTGTAGGATACTGT
>1540500
AGCAACATTTTCTTGCTATTTGTTTGGGATACTGA
>167363
TACAGTATATTATACATGCTTTTGGTACTTTGTTA
>1089165
ACAGTATAGGGAAACAGAACGGCTTAGTTTATGCA
>1584084
GCGGCAGTAAGTGATTGGTTTGAGTTTTACATAGT
>264117
TATGCAAAGGGTGGTTGAATCATTACTTACTGGGA
>1256957
TCTCAGGTTGGATGTTCTGCAAGTGCCCAGAACTA
>444308
GACAGGTCAAGGAAATGTTTTTTTAGCAACCTGTA
>138726
TTGTCAAATAAATTTAGAGGAGCTACCTCAACCTG
>188138
GGCAGGTTCTTTTGCATATCCTGTGATTAAGATAT
>1335684
CAGGTTCGTGTCACTTATGCAAACTCTTATTTTAG
>1470383
GTAAATTCTTGCGGATTTGCATGCCCGAATCTGTA
>1012781
ACAGTTTTGTTATCCCCGACTTAGAATTTACATAT
>435640
GAGCAATTGATTTCAGGTCAAAGGTCGATTTACAT
>1000283
CTGAAGAAATTTTCCTAAATCTGGTCGATTTACAT
>1199300
AATGAGCGGTGATATGAATGAGAGATCGCGATGCA
>325558
AAATATGACCTGTTGGCTGTCACGTGGTTCATGCA
>1321139
GATGAACCAATAATTTGCATGATTCTCATTTTCGC
>109695
AAACTTAAAGCAAATGGGGGTGGGCCGAAGATTTG
>534694
GATCTTCGCCTTAGTCAAATTGAACGCGGTATCTA
>452134
TAAATTTGCGTTGGTGGTATGGTATCGAAGATTTT
>1410517
TGGAAACATTTGACTAGTACGGCTACGGGAAGATT
>350879
ATCTTCCCCTACGCAAATAATGCACCCTTGTTACA
>337896
ATCTTATATCAGATTTGCATGCTGGCTCGTTTTGG
>64514
TACCACCTAACGGAAAATTCACATCTACAGATGCA
>904690
AGGAAACCATGGGTATCCGTCGAGTACAGATTTGC
>886919
AATCTGGTTTTTGACTCCCACACATCCTAAGTGTA
>1563197
ATCTGGTTAACAAACAGTTTTACCATGCTTTTCAT
>1412154
GATCTGGTGTAGTAATTGGTCATAAGTCTAGTCAA
>1433720
TACAAAACAGCAGGTCACACGTTGTCCGAGATGTA
>173093
AATCTCGGAATATGCAATTTAAGGCGTCTTATGCA
>1000500
AATCTCGGAATATGCAATTTAAGGCGGCTTATGCA
>1375375
AAACACACAGTCGTTAATACACAAATGATGTCATG
>1389625
GAAAAATTTGCGTACGGCGGCAGAATAATGATGTT
>1308103
GTGAATAAAGATGGCTGATTGACGACCATGATGTA
>1128913
ACGTACATCATATTTACGCAAACTAGATCGCATTT
>34756
ACATCAGTGCTATGGAAATTGCCATCAGTTTACTT
>1008640
GACATCACGCGTTTACATAGATGCAAATTTTTTTC
>550430
CGTCACACTATCCCATTGTGCAAGGCAAATTTTGT
>1479952
AAAACACTAGCCTGATTTTTCTCGCAAATACATTT
>182327
AATACCGCGCGCGGAACCAAATAGGTAGTGTAATC
>1384863
GATAACAAAATTGTCCTATTTGTTTATGTAGTGTG
>244842
TGACACGTTTTGCCTAATAACATATGCGTTTTTGG
>1110489
TAACACGTTTTGCATTTTTTACGTACGGTGCTTTA
>1379743
GAAATTAGTGACTTTAAACGGATGCAAATTGTAGG
>1072333
ATACAAATTTTCTGTGCTATTACTTTACGATTTTG
>811838
CGCACAAATTTGAAATGGAAGGGTTTAGGTTATTT
>1040238
GACAAATTGCAACAAGGCAAAAGGAAAAAATTGAG
>106599
GAAACAAACATGGGATTTGCATAGTTAATTCCTTC
>450724
AAAACGTATTTAAGGGTTCGGTTTTGCAAATTCGG
>229223
CAAGAGTCCACTGGGTTTTTGCGATGGAAATTGGG
>1433710
GAAATTTCCATCGAGTAATAAGTCTCGCGATTTGC
>118637
AATTTCCATATCAGTGTAAAAGAGTGGATTTAAAT
>371667
CAAGGGTTATATTCGAGAAAATGGCGTGAATTGTA
>505604
AGAAAAGATGAAGGACTAGTTTGGGGTTGAATTCA
>259209
GAATTAGCCATTCAAATGTGGTATAGAAATTTGAC
>1227766
TGAATTAGATCATCCCTGTACCCCCTCGTTTTTGT
>352934
GAAACGTTGGTTTCCTCATTCGCATTCTAATTTGC
>1353496
AATTACATGCAAATAGGGCCGGGTTCTAATTATGT
>1183758
TGCTAATGGAAATTTGGCAGGGATGTGGTTTGCTT
>1133450
CAAAACTGGCCGAGTTGGGAAGCATTTGCATTGGC
>951800
AATGATTTACATGTTGGTCTTAGGTACGCTTTCGG
>1260450
CCAATCTGATTTGCGAAGCACATTAGAATCATTAT
>1283953
AATGATTCATTTTGCACAGTTTTTTCATATTCCCG
>107188
AGCAATGAATTTGCGTAAAGTCGACTAATAATTTA
>736325
TAATCAGTGCGTTTAAGAATTTGCAAGTTGTTTCA
>177103
TGGAAAGCCCAAAATTTTAAATCCTAGACTGATTT
>1553514
GCGGAATCAGGTTTCGTTGATTTTGCGTAAAATTT
>712075
AATCAGGTTCGTATGATGATTTATTATAGTTTTGC
>1443147
AAATCAGCTTTGCATAAACAGCGGAGTTCGTTATG
>1173096
TCTCAATCAGAACCGGGGTTCACCATGCAAATGTT
>218670
TAACAAGGCGTTATGGGTATTCAAATTCTTTTGGG
>1484309
TTGCAAAGTCATTTGTATGGGGAGGCGTTGTTGTT
>698594
CAAATGCGATCAATATGAGTATGAAATTTGTTTCC
>104413
ATGCAAATTACTTGGTCATCAGCGGCGAATTTGTT
>552043
GGCATAAATTGGAAAATTAAAGGGAAAAAAAACTG
>1164552
GTTAGGTGGTTTGCATACGTAGGGAAAAAAAACTG
>1546199
ACTTTTTTTGCGTTTTAAATTTCGGGGTCTACACG
>545877
GGCCACCCAGCATCTCGATGCAAAGTCAAAAAAAT
>1353046
ATAGCGGTGAAATGTAAATTATAAGAAAAAAAGCA
>293998
AATTTTTTTCTGTCTGTGCACGAGGGGTGAATTTG
>164909
TTGGGGCACGGAACATCAATTTGACAGAAAAAAAG
>209282
TGGACCGCTGCATAATGGATTCGAGAAAAAAAATG
>872289
TGTTTTTTTCTATGCAAAATAATAGTAAGTTTGCG
>1518676
TTTTTTTTCGGCTCACTAATAGCGGTTATGCCACC
>1178163
CGCCTATCTAATTGGTTCCGTCCGAAAAAAATGTA
>1184877
TTTTTTTCGATTTGAATACGGATCCACATATGAAT
>513285
GATCGCATGCAGCTATGGTCAAAGAGGAAAAAAAA
>368800
AGAGGGGCCAGGGGCTTAAAAGTAGGAAAAAAAAA
>569346
TTTTTTTCCATTTGAAAGCTCTTAGGGAAATCATG
>1232789
TCGGCCGGTGTTTGCATAACCCGGTGGAAAAAAAA
>925628
CCAGTGGGGGTTTATTAGATTATGAAAAAAAGGTG
>1179982
TGTACTGGTGTTCTTATTTGAGAGTGAAAAAAATG
>1029879
TTTTTTTATACCGGCTCTCACAATTTGCTTAAGCA
>18744
CGTGGTGTCCCCTTGATTTGTTAACTAAAAAAACC
>682089
ATTTTTTTAGTCAAAAACCATGCGAGGAAGCCCTC
>1205604
GTTTTTTTAGGCCTCGCTGCTAAGTCAAATTAGCG
>127372
ACAACACACTAGGGTCAAAGCTCTAAAAAAATGCA
>667707
AAAGCCTGCGATAGTGGCAAATTTCTAAAAAAACA
>1135340
TTGTTTTTTTACTTTTTTTACATACTGGGGAGGGG
>1558426
TTTTTTTACTTAGGCAAATAGTGATCCCCATAGGA
>357272
AGTTTTTTTTACTCATTTTGTTTAATTAGCTTCTG
>1423287
ATGTAAACTCACTTCCTCAGCTTTAAAAAAATCTA
>1480042
AATTGAGTATTCACTAGTGGGTTTTAAAAAAATTT
>326508
CTTTTTTGTTAGGCGATTAGCAGTGATTTGCATAC
>1095448
CGCTTTTTTGTGAGTAGATGGAAATTTTCCTACTT
>1062824
TTTTTTGTCATTTGCATAAATCTAAACTGTAATGC
>1012618
TTTTTTGCCTTGTCTGTAAGTTTGTCGCCGTAATC
>1562200
GAAACACGCTCCTTCATGGGCACAGGCAAAAAACC
>621659
AGTTTTTTGCCTCGAGACTGCGAGATATTAGCATA
>1045915
AGAATTTGACTCAGAGATTGTGATAGGCAAAAAAG
>1049758
AAAGGATCCGTAATTTGAATCCAATGCAAAAAAGA
>803348
CTTTTTGCATAGGATGAAAATCAGTGGGCTAATTT
>1006237
CGTTTTTGCATAGGAATATGATAAGAACCTCCGCG
>120616
TTTTTGAATTGAGTTTGTATTCGTAACGTGTGGCG
>313910
GGTTTTTGAATGGCCGAATCTCATCTGCATAAATC
>1356926
TTGTTAGTTTATTTCCACGATTTATTCAAAAAGTC
>1104371
TATTTCAGGTCATTTTCCTGCTCTTCAAAAATTTG
>1290174
TAGATCCTGAGATTTGCTTGAGGGATAAGAAAAAC
>602426
CATTGCGATCGGATCCAAATTTGCCTAAGAAAAAC
>1077187
TATTTTTCTAGGGTAGCAGTGCAACGATGTATGCA
>1227031
GCACTTTTGTTTTCTTTCCGATACGTTGGTATGTA
>303943
ATTTACATACCAACGTATCGGAAAGAAAACAAAAG
>156130
GAGCGATCGTCGGCATGCAAAGGATTTAACAAAAT
>1524995
CTTTTTGTTAAAGTCGGGAGGCAAATATTTCTACG
>137918
TGATTTTTGTATGTACGTACCGCTATGAATAATGC
>385992
TTTTGTATGGATCTATGTATGTGTATGCAAATTAG
>109075
CGGCTTTTGTACTATGGGAACTTGATTATATTGTT
>1084903
GTATTCATGCAAATAGTTGAGTTGGTCGTACAAAA
>881566
ACTGAGTCCCCTTAATAATCTGGAAATGCAAAATG
>582016
GTTTTGCATTTCATCACATCTTGGGTAATCTTTCG
>220812
CTTTTGCATTTCAGAAGTATATGGAAACCTGGGTC
>1014705
TTTTTGCATTTCACTTGGTCACTAAGGCAAATGCT
>939912
TTCTCTCTTAATTTATCGTTAGGGTTTGCAAAATT
>811565
TTAATTTTGCAAAATCAATTAGCCGTGCACTCTTC
>1196537
TGGTCGTTATTTGCATTAAACTTTTGCAAAATGAG
>838683
CGGGTTTTGATGGAGTTGCAAATTTTAAGAGATCC
>255456
AATTTTGATGCTTAGAATGCAAAGGCCCGTAGGCG
>1041276
CAATTTTGATGCGTCCAGGGGGAGGAGACAATGCA
>1171544
TTGCTTTTGAGACGTATGAAAGGTATGCAAATGAC
>737522
ATCTTTTGACTAGGAGGACGTCGAGGAGGTTTTTG
>187281
TAGTTTTGACTAGGAAAAAAATGTGGAGCTAGAGG
>1157176
TGGGTCATGTGGGCAGGTGCAGCTAGTCAAAAATT
>214711
CGGCACCACGGTAATGAGGCGCTAGTCAAAATGCA
>705689
GATGTTTTGACTACGTTTGCATCTTCTCGTAAGTT
>132789
TGGTTTTTGACTACGTGGCTAGCGAAATCTCATTT
>309497
TTTTGACTACGTGCCCAACTTTGGTTGGTTTCCCG
>267887
GGTTTTGACTACAGTTGCATCATTTCCATAACTTT
>1546438
AATGCAAACTAATGTCAAACGCTAAATATTCAAAA
>1119504
CATTTTCTTTAAGGGCTTGAGTATGCATGAATTAA
>755717
GGTCAGTCCCTTTCTGCTCTTAACAAGAAAACTGC
>1157038
GACGTTTTCTTGTCGTGGGGTACAGGCAAATTTAA
>793186
ATTTGCATGCCACTGACCGATCCGCGGGAGAAAAT
>968336
TTTTCTCCATGGGCCAGTCTGCAACGGGAATTTGC
>475023
GGCGATAGGCAAATTGATACGGTGATGGAGAAAAA
>258157
GATTTTCGTTGATGTAGTTTGCATCCGATCCTTTG
>1224521
TTTGTTTTCGTTCTGCGTATCCTTTTGTTTGAACA
>1169364
ACTTCATCTGAGTTTTGTTTGTGCCCGAAAATTAA
>687963
GTTTTCGGCTTTGCATAACGGTTGGGACGGGTTTG
>1042632
ATCTTTTCGCAATGATGCGTAATAGGATAGATGCA
>1043545
AAGTGTGATCTTTGCAATTTCTTCACAGGAAAATG
>719091
GGTGTTTGCATAACGTTAGAACAGGACAGGAAAAG
>1033314
ATCACAGGGAAATTTACATACTACAGGAAAAAGTG
>990191
GCCCAGCGTTTGCACGTATCCTCTAGGAAAATGGT
>1307242
ATTTTCCTAGACACGATGGTACTATGTAAAACGCA
>1027819
CACCCTCGGAGAAACTTATTTGTTAGGGAAAAAGG
>1172704
TTTTTCCACCGACATTATTATTACTCTTCTATGCA
>110793
CAATTTTCATGTTGGGTTTTATGCAAAGATGGTGC
>1252233
AGGATTTTCAAGCGCTAAGTATTACATAAAATGGA
>286258
TTGCATATTTATACTGCAGCCGTCTTGAAAATTTA
>1103053
TGTTTTATTTGCCTTTCAAGAAGAGCTTAGATCTT
>147058
TATGTAACAGAATCTAAAGGACTAAGGAATAAAAT
>1290208
GGGTTTTATTCCGCGTAGTCAAATTTGGATATGGC
>28427
ATTTCAAGGACCTAAACAAAAATGGAATAAAAAGG
>1408240
CATTTTTATTCCAGTCCGATTCGCTCGGGTATGCA
>680350
TATTTTATAACCTACCACAGCCGCAGGATTTGTTT
>239129
ATTTTTATAAAGCAAATTATTTTGAGGTACGTACG
>117455
TGGTTTTAGATGTCTTTTTTGCATATGATTTGCTC
>794199
AAGGGCACCCGGCATGCATGTTCGATATGTAAAAA
>1058395
GTTTTACATATCACAGAAATACGTTGTGTTTGGTT
>1065921
CATTTGTTTATGCAACTTTGTCAGCGATCTTGTGC
>1007619
CATTTGTTTATGCAAATTTGTCAGCGATCTTGTGC
>563664
ATTTTGCTTGGGTGGAAATAAGAAACGGGGTTGAG
>1410394
GTTTGCTTGGGTCCTTATTTGCAAGTCAGAATTCC
>485714
AGCCTATGCAAATATCGAACTGATAAGCAAACCGT
>1311549
TGATTTGCATCCCTTTTGTTACATATAAGCAAACG
>1308189
GGTGACTATACTTTTTGCCTATATAAGCAAATTGC
>241169
CCACTGCACTCTAACCTGGGTGACAGAGCAAAACT
>444297
GCTTTGCTCTGATCAAATAAACAAATGTTCCGTTA
>650219
GTATTTAGTTTGCGTAATGCGCGTGGAGAGCAAAT
>1311063
TGTTTGCTCGTACTCGGAGCCGCTGTCTAGTCCTT
>1075121
CTATTAGCGAATTTGTTTATGGATAGCCGAGCAAA
>1351681
CATTTGCGTATCACTATGATTTGGCCTTGGATCTC
>1453222
AAATTTGCGTAGACATGTATACGAATTTGCCTAAT
>1026090
CGTTATGATTCAGCCTAATATTCTACGCAAATTCC
>10996
CAATATACCCCTTCGAATCCAAGTTTAATGCAAAA
>1020822
GTACCAATCTTTGCACGTAGTTTAATGCAAATTGT
>471288
GGTATTTGCATGTTCTCAGCCCTGGAAACATTGGG
>1013405
TGAATAGCGTACCTATGAAGATTAGAACATGCAAA
>453030
ATTTGCATGTAAAGGTGTGACGCACCATTGTGGGA
>1396829
ATTTGCATGGTTTTTGTACAGGGTACGTCGGCCGA
>952768
TTTGCATGGTTTTTGCGGGTAATGGCTGGTTGTAG
>1281437
AATGTCGTCGTAACTTACCGCGAACCATGCAAATG
>1372907
AGTTTGCATGGTTCGCACTACCAAATAATCGTATG
>1032695
TATTTGCATGGGTTTTAATAGTGGGCAGTTCTCGG
>1460243
AAAATAGGCGGTTTACACACAACAAGCCATGCAAA
>594699
AATTACTCCGGCGGGGTTGTCAAGCCATGCAAAAT
>1401329
TTGACCACCCAAATGACGTCGAGAGCCATGCAAAT
>201774
TTTCTGTTCGGGAGACTCGATCCGCATGCAAAGCG
>671628
ATTTGCATGCGGAGGAATTTAACGTTGTCAACGTC
>519329
GGGCTTTGCATGCGGAGACCCTGATTACTAGGCAA
>323436
TTTGCATGCGCGGTGAACTGTCCACGGGTAATAGG
>263578
CCAACCGTACATCTTGGCCGGGGCGCATGCAAAGT
>1343837
CTTTTGCATGCGCCATCATTTAAGAAACGCGTCTT
>1017887
TCTTGAATATGCAGAGTCTTTCGGGTCATGCAAAT
>1050142
GGTTTTGCATATAGAGGTCACAATAACTGTACTCA
>1084193
ATTTGCATAGGTTTTGGATTTTAACGTCTGCTGTC
>77052
TGTTGGCCTTTTGGGGGTTAACAGTATGCAAATTT
>745408
GATCGGGGGTCGATAAGCACAGTACAGTATGCAAA
>1446450
GATTTGCATACGTTTCTTTTGACTCAGGTGCTTTG
>428747
AAGATACGTAAATCCCGCGAAACGTATGCAAACGC
>96842
TCGCTAAGTGTGTGATATGTAAACGTATGCAAAAG
>1075507
TTGCTAAGTGTGTGATATGTAAACGTATGCAAATA
>892641
CAGATGGGTTGTGGTTATGTTGATTGTATGCAAAT
>1011046
ACTCTTTGCATACAAGTGTAATATTTACATACGTG
>284463
TATTTGACTGTCGGGTGAGTGTGCATGTAAAATAT
>1032136
ACGACGCTCTTCCGATCTAGGGTCGGAGTCAAATG
>360963
CGATGTCTGTATAAGGAATGAGGGGAGTCAAATCA
>209405
TACGGGGGTTCCGCGTTTTACATGAGTCAAATAAA
>788178
CGAAAATTTATGCGAAGCGCGTTATAGTCAAACTC
>182393
CGAAAATTTATGCGAAGCGCGTTATAGTCAAATAG
>20708
TTTTGACTACGAATTACGAATATGGTATATCAGTA
>1289057
GCGTTTCATCATTCCTATTTCTCTTAGTCAAATTT
>737739
AATTTGACCTTTGAGGGTGGACTTAAAACTTGCAT
>1307385
AATTTGACCTGATTGATGCTGGGGCGATGAAGGCA
>46127
TTTTGACATGGAAATTGAATTAGACACAATGGGTC
>918687
TATTTGACATGCGGTAAATGGAAAACAAATGCGGT
>1463944
GGTCAGGGTAAAGATAGTTTTGCATGTCAAATAGG
>336044
CAAATAAGTAGGCGCGGTAGTCAAATTCAAACGAC
>1285378
ATTTGAATTTACGTATGCATTTATACCCATCCGTT
>300699
GTCCACTCTGTTCGTCCGAGTTAAATTCAAATAAT
>104198
TCGGCGTTTGAACAGTTCGATATTTACAATTCAAA
>393912
AAATTTGAATCTGGTAATTGAATCAGTGGAATGTA
>1342517
ATTTGAATCTGGGCAGACATCTATGCAAAGCGGAT
>798094
TCTCGCATTATAGTCACCATGAATATTCAAAGGAC
>196731
GGTTTTTGAATATTCAGAAGCTCCACCAGTTGCGT
>1480805
AATTTGAATATTATCAAATATTTGTGTTTTGTCCC
>1450572
GGATCTGCATGTGTGGTGACCTAATATTCAAACTG
>1296342
TTCTTTTGAATATTAGGCGTTGGAGACAAACTTTG
>659735
TTTGAATATCGGCGCACACTATAATTCCGAAAGAA
>503
GTTTTGAATATCCTCGCTTCCGAGACGTCGGCATG
>1588267
GGCGGTAGTTATCATTAAAATTGGATATTCAAATG
>1179214
TGTTCAAAGATTGGTACTACAGCCGTGTATTCAAA
>135624
GGTATTTGAATAACTAGGGTGCTTCGGAACAATAG
>637762
TGATTTGAATAACGGTGGTAAATTGTCTGAGTAGT
>1063496
AATTTTGAAGACCCAAGTCAGCGAAGGGAATTTGC
>990314
ACGACGCTCTTCCGATCTCGTGTAGGAAAGAAAGA
>1108860
AAAGTAGGCCTAGGGGGATGTTAGGAAAGAAATAC
>622614
CGTTTTCTTTCCCGCAGTAATCTGGATGTTTTTGC
>1416187
ACATGCAAAAACACGATCGCCCGTGGAAAGAAATA
>860188
CCTAGGTTATCCCTGCTATGCAAATGAAAGAAATG
>478386
AAATGTAAACCATCCAATTAATCATTTGAAAGAAA
>1015162
CGGGCGTCGGCACAGGCAAATAATAAAGAAATGTG
>1082699
GGTTTTTCGGTACGGTATTATTACTTTGCATGAGA
>398570
TAATGTAAGGAGAGGGGATTATTAAAGGAAAATTA
>160715
GGATTTCCTTTAACGACGAACCAGGGAAACTTTTG
>1255023
CACGACGCTCTTCCGATCTAGGGCGACAAGGAAAT
>1223459
ATTTCCTTGTAGGTGCCCCAGGTATTTGCATATCC
>1598222
AAATTTTCCTTGGTTCTTTGCCTAGATGTTCTCTG
>1488797
GGGATTTCCTTGGTATATTGGGACACGTAAATTCG
>125206
ACTTTGGTCCCAATTGTATTTGCCAAGGAAAGTGA
>457637
TTTCCTTGAAAGTGATACAGGCTACTTTACATTTG
>852335
GCCTCAACTTTTACATGTCGACGAGAAGGAAAGTA
>577811
GGAATTTCCTTCTAGTTCCTTGTGTAAATGTTAGG
>987519
GTTTCCTTCTAATGGGAATTTGATAAGCAAATCGC
>411032
TTGCATGTCTGACGGGGTACAACGAAGGAAATTTT
>774546
TTTCCTTCGTGATCTCAGTCGTCGGTGGAAATGCA
>969764
CGTCCCTTATTTAGATACAGGGAAGCGAAGGAAAA
>266297
TGACAGGATGCAAAACGTCTGATCGAAGGAAATTT
>38780
CTGGTTTGATTAATCTTATGTTAGCAGGAAAGGCA
>142457
ATTTTCCTGCGTTAGCTTCTCGCCCAATTTTGATG
>1240867
TATGCAAAGATGTTCATTCTAAGGCGCAGGAAAAC
>1274723
GCATTTCCTGCCTTTGCATCCCTCAGCAAGATTAC
>1268857
GCATCTCGGCCGGTCAATTTACGAGTAGGAAAACG
>657396
GGCTCAGAACCGTTTGCATCGTGAGTAGGAAAATG
>223116
GATTTCCTACGTATTAATTTGTTTGCATCAGCGGA
>250931
GACTTCCACTTAACACTTAATACCGTAGGAAAATG
>560391
CAGTATGTTTGCGTTTTGTCAGGCCGTAGGAAAAG
>648624
TTTTCCTACGCTATTAGTCTATAGGAGCTAAACCA
>732960
TATTTTTCCTACGATTTTGTTTCAGACAGGGGATC
>1453524
AGTGGTACGTTTGAGTGGCTGCTTTTCGTAGGAAA
>1177247
CATTTTCCTACCAGTATTTCGGTTTTGGTTTCTTT
>1592952
TTTCCGTTATATTTAGGTGCGTCCAATAATCAAAT
>707449
GATTTTCCGGCGAAATGTTGTAAGCAAATATTGAG
>166172
TTTCCGGCAGGTATTATACAAATAGGTCGAGCCTG
>255804
TTTCCGGATGCAAAAGGGTGGGGGACTAAATAACC
>23281
TTTCCGGAGTGTACGATTTGCATATCTAAATATAT
>1038789
TGGTCTAGAGTGATTCGATAGATTTTCCGGAAATA
>1097003
GCTGTTTCCGCTTATAGTCAAATTTTGACTCATTT
>1570033
AGAACCCTAGGCAAATAACGCGCGGGTGAAAATTA
>1197066
CCTGGAGATCATTTGGGAAACAAACATGGGTGAAA
>1010631
GGGTCATGGATGTCTTGAGGCACTGGTGAAACGCC
>691825
TTTCACCAGGCCTGATTATGTAAATGTGCTAATCC
>1223817
AACGTTTTTTACATAAGTTCTTCATTTGGTGAAAG
>780193
GGACGTGGAATCGACATTTACATGATTGAAATGGT
>145504
CAATTTCAATCAGATTGGTTTAAATAATCAAATAC
>1260564
GAAAAGATAAACATAAGGAATCAAATATTGAAATG
>245036
GCAGCTTGAGTGAGGTATCATGTTTCTATTGAAAA
>1058428
TGCCCGACGGGACTAAATTTGCGTATTGAAATATC
>1088875
CGTTTTCAAAGCTCAGGTGGGGGTATTTGCCCCTT
>991158
GTTTTCAAAGCTCAGGTGGGGGTATTTGCCCCTTT
>1174143
AGACGTTACATACTTAGATTGTATGCAAATATAAA
>1535786
GTGGGCAAGAAATGCAAGCGTTAGGTAAATATAAA
>1458072
GGTTTATATTGGTTCTGGTTTTAGCATCTCAGGTT
>1024937
GGTGATTTACATCGGCGCAGACCGGCAATATAAAT
>711627
ATTTATAAATTGCCAATACTAATTTTTGCATGGCA
>1165912
ATTTATAAATTCGCCGTGGATCATTGTTGATTTGC
>131480
CATTTAGTCTTCGTTGGGTAAAAGAAGTTCTTGCA
>1067724
CAAATTTAGTCGTTGATATCTAAGCAAATGCCGCT
>1195953
ATTTGTGTATGGTTCGTGATCTCCATCGCTAAACG
>140130
NCTGGTCGTGATTTGCATAGGGGGAGGCTAAATGG
>160195
GGTTTGTCTCCAGCGACATATTTGCGTTTTTTATT
>1091435
AGTTGTCGTCAAAAAAATAAGTAAATGCTCATGCA
>625101
ATTGTCAAATAGAAGATAGTTTATCAGCTTATTTG
>296551
TACTAGCGGGTTTGCAAATTTGGGTATTTGACAAC
>1299672
ATTGTCAAATACAGGTAAGCAATTTCATTAATATG
>134450
TAATTGTCAAAAGTTACATTTGAGATGCAAATTGT
>1462479
GGCGCTGTTCTCTGCTGAAAATTTTTGACAATATT
>494870
GAATTTGTATTTTTTCTCTTCTGGTCCGAAATGCA
>1132718
TATGCAAAACGTTGATCTGCACACTAATACAACCT
>278011
TTGTATACCCTGGATGTGGAACGGAATTTGGTTAG
>1031406
ACGACGCTCTTCCGATCTCGATAGGGTATACAAAT
>1129334
TACCCCCCCTCATGTGCAAATTGGTATACAATGCA
>1128850
AGTTGTACATATTCGTTGGCTATTACGTATATGCA
>1561063
GCATTGGTTCCGATATGTAGATTTTGAATATATAG
>929165
TTGGTTGGTTCCGAATCGGAGCAGCAACACTTCCT
>701799
GATACAAAGAGGCCGCTCCCAGGGGAACCAAATGC
>629406
TTTGGTTCCATGTAGACGGTATTTGCATTGCCTCG
>207859
ATTGTTGGTTCCAGTGATATTTGTTATTCAAAACC
>1465108
TTTGGTTCCACTTGGCAGAGGGCGTCGAATACGCA
>933604
ATTTGGTTCATGCTCATTTGAAATTTTAAGTGGAG
>1024170
AGTTTGGTTCACCTCTGTATGCAAATTGAGAGTTA
>1413769
CATTATTACTCGATCCGTTTGCATAACCCAATCTC
>1415057
CTTCCATTGAACAAGAGCCTGGTGCCCACCCCAAA
>1446689
TTGGGGTCGGGTATCGTGAAGTTGCATATGACGTA
>333750
TTTTTGGGGTCAGGCAAATAGTTCCAATTAGATGC
>463174
GTTGGGGTAATATAAGGAGGTGTAAATTTATGAAC
>187402
GCGTTTGGGGTAAGCATAATATAGGCAAATTTTGG
>1249182
TGTTTTGGGGTAAATCTCCACGCTAGGTAAATCCC
>1044548
TTGGGGGTGAATTTGGGAGTTTTTTGCATAATTTG
>1052989
TTTTTGCTTATTGACCTTCGGGGTTTACATTGACG
>1287767
AGTTTTGCTACGATGCAAATTTAGGGATTACGTCG
>1071989
TGATTTGCTACATGAACTGTTATTCAAATATTCTT
>1054251
CATTTGCGGATGTCCAGTAGAAGGGAAGTAATCAG
>1311309
TTTGCGGATAAGGTTATGCAAACCCCTGTCATTAG
>1149352
TTGCTTGCGGAGTTTATGCATAATACGGAAATATG
>618422
GTACTTGCGCGCGTGACATGCAAAGAGTTATTGCG
>1141989
CTCGACATGTTTTGAATTTTGTCTCAATCGCAAAT
>255320
TCAAGGTTTTTCTATGCACATATATTATTAGGCAA
>1136230
TTGCCTAAGTGTTTCACTAAAATCCGGCTAATTCT
>1525845
TTTGCCGGACAGACTAGTAATACTAATGGGATGCA
>17717
GACGTGTGCTCTTCCGATCTCGTGAATGGGCAAAC
>1087355
CGTCACATATTAGTAAAGTTTCTCTGGGCAATGCA
>404807
GGTTTGCCCACGGTAGGGGTCCAGGAAAATATGCA
>1395879
TATCCAGCCGTTTTTGTATAGAGGTGGGCAATGTA
>161426
TGTTGGCAGTTATGCAAAGCTGGGTGGGCAAATAC
>1020583
AACCGTTCATGCAGTCAAATGTAAAATGCAAAGCG
>1527809
TTGCATGAACGTAGTCTCGGTTCACCCATACTTGC
>1074349
CCAACAACGTTGGATGATTCATGACAGATGCAAAT
>133533
ACGACGCTCTTCCGATCTCGTGTTGAGATGCAAAA
>1476382
TTTGCATCTATTTATGCACGACCTTCCGATCGACG
>607801
TTGCATCTATTCAAGCCGTTTACATGGGTTGACGC
>511376
CGTCTCCCGCGGCTGGGGAAATGAAACGATGCAAA
>148815
TTTGCATCGTCGCATCTAGTCCGCAGTAATTACTG
>702998
AATTTGCATCGTAGAGGCCTAAAGGAGGTCAACGC
>670866
TTTGCATCGTACGCCTGTGACTCGATTTGATTGTC
>1425771
ATTTGCATCGTACAAAACATCCTCCGATTTTTTGA
>59116
TTGCATCGCTGAAGGATTTGACTACTCATTGCGCC
>515910
GGCTGCATGTTATCTTGTCTTATAGCGATGCAAAT
>560917
TTGCATCGAGATCTACATGAATTAATTCAACGGTT
>1218947
CGTCGGGCTGTGAAGCTAACTGCGTCGATGCAAAT
>401260
TCACTTGCATCAACGGATTGTTAGTAGTCAAACAC
>1223007
ATATTTGCATCAACGCTATTCGTGACTATAAAACG
>28966
GTTTGCATATTCGGTGTATCGGCCCTACACTGGAG
>1335512
GAAACATCAACGAGAAATAATGGGCGAATATGCAA
>611670
AATTTGCATATTAGCTTTCCATTAACCGCTCTCCC
>103312
ACTATGATTACACTGCATAAAGCTAATATGCAAAA
>1214519
TGTTTTGCATACTCCGAATGCCACCCAAATTGGTC
>1041289
GTTTGCATACTCAGATGGCACTATCAAGTTACTTA
>1525499
ACGACGCTCTTCCGATCTTGAATCCGTATGCAAAC
>1372262
GCTGTTAGGTGGTAAATAACTTCCGTATGCAAAAG
>1199255
CTGCAAGGGTATGTAAAAAGGGTCGTATGCAAAAT
>1201467
TTGCATACGAATTTTTCAGAATATAAGTTAGAGTA
>1101164
TTGCATACCGAAGTCAGCAAATGAACGTTTGATTT
>1590086
GATTTGCATAAAACCTAAGTGTGGTTTTTCGATTT
>111574
GATTTGCATAAAACCTAAGTATGGTTTTTCGATTT
>1085165
CTGTTGCAAATGTTTGGTGTGACTCATTCTAATGG
>1259737
AAGTTGCAAATGTTTGGCGTAATCAAGCTAAGGAG
>399519
TTGCAAATGTTTGACGTTTTGGATTTGCGTGTGTG
>1156958
AATATCTCCATTTGCATTTCCCGACTGATTTGCAA
>264125
TGGTGATCTGAAGACTGTTTGTTTCGGTTCATCAA
>454089
AAAGTTGATCTTTGCATTACGGGTTGTCGATCCTG
>291414
GTATTTGATCTTTCCGGTCGTGTGGGGAGAATTTG
>966328
TCTGTTGATCTTGGGGGCGGTACGAGTCTGGATTC
>424619
ATTGATCTTGGAAGGAGGCCGATATACAAATGCTC
>582519
TGTTGATCTGTGTTGTTTTGCATTCGTATTATAAC
>1520872
ACTCGTCGATCGCAGAGATATTTGCATGATCAATC
>547310
TCGACATGGATTTGCGTATAAGCATGCATATCAAC
>241631
TAGCATTTTAAGGTAATGACTTTGCATATCAATGT
>129138
AATCTTGATATGCAAAGAAAAGGCCCATTAGTCGA
>1087087
AGTTTTGATAAAGCGTCATTTGCATCGTATGCCTG
>448155
ACATTCTAGGTACGCAAATTTATGCTTTATCAAGC
>1338388
CCTTGATAAAGAATTTGCAAATGACGGTAGGGGCG
>1216926
TATATTGAGTTCACTCAGAAATTCAATATTATGCA
>457787
TTGAGGGCCTGCAGATTTGTTTATTTCACACGGTA
>166973
AATTTGCGTCTGCTCAAGTGATCTAGCTCAATAGC
>869435
ATTGAGATCGAAGGAGCTCTACGGTCCTTTATGCA
>132209
ATTGAGATCAACCGTTGAGAACCCAGGCAAATCGA
>208434
GTTTATGCAAGAATACATTTTCCTATCTCAAAGCT
>1079064
CGTGCATTTCTACTATATAAAGAACTCTCAAAAAT
>1315618
ACGCATCATAAACTTTGCATAGAATTAACTCTCAA
>686403
AATCCAAGGACTCTCGGTGGGAACAAAGTCAAATA
>674554
GTGAGATCATGAAAAACACGATAACAAAGTCAAAA
>193286
TTTTTTGACTTTGTACCTTTTGCAAACTGCAGAGC
>204534
ACAAGAGGTAATTAGTAAACACCAAAGTCAAAAGG
>137390
ATAGTTGACTTTGGAGGACACTATAATGTGCAAAT
>1297054
CGTGTTGACTTCGCGGTAAACTCAGTTCGCATGCA
>392631
CGTCCCTTTGATGCGAAGATCCTTTAGTCAAATTG
>1436793
TTTGACTAAAGCTGAAGAAGCATATGATGTGGACA
>854594
AACGTTGCATGGGGAATGCATCTTTAGTCAAATTC
>1085789
TGGGCCGGATGTAAATCATAGGGAAAACGTCAACC
>760399
TATTTGACGTGAGTGGTTTTGCATTGAGCATAGTC
>1130672
TTGACGTGAACGTTATTTGCATATTAGGTAGTTTT
>1486743
GAAATTGACGGTATTACAATTAGACGCAAATCCTG
>1206679
GAAATTGACGGTATTACAACTAGATGCAAATCCTG
>794367
TTTTGACGGTATGCAAAATCCGACTATATGCGTAT
>502988
AGTCAAATGGTAGGCAAATGTCAACCCGTCAAGCA
>738630
ATTGACGGGGTATAGTTTGCAAATTAACTAGCTGT
>899024
CATTTGACGGGCTTTGCGACGGAACTTTTGGATGT
>1030699
TAATTGCCATACTCTGTTATTGCCCGGCCCGTCAA
>336349
ACATTGACGGATTTGAATGTACTTTTCCACACGTG
>267128
AATTTGACGGATCCCGGAGTATGATACGTAAATTT
>1572507
TATTGACGGAAATACTACCTTATTTGCATCTTAAC
>1579038
TGACTTGACGCATTTGAATGAGACGGACATACATT
>350412
ACCGCTCAGCACAATTTACATATTGCGTCAATGAC
>1169602
TTGACGATTTGCATATATAATTATGTTCCGCGGAA
>1374234
AGCTTGACCGTTTGCATACTGTGCATTATCTTCGG
>1304085
GGCGCAGCGGTTTGCATAGTATACACGGTCAAATG
>367958
TTGACCGCTCCCCTCGCGCACGATGTAAATAGGGT
>636737
TTGACCGCCGTCAACGATTAGGGTGTTCTCATGCA
>116328
CACGGCTAGATTTGCCTTTTAAGGGCGGTCAAATT
>1010164
CATTTGACCATTCCCTCACTTTTTTGAATATTGCG
>12059
CATGCAAATATTTGACTCCCACTGGCTTGGTCAAA
>1292256
AATTGAATTTGCATTGGATGCTCAAGGTTATTTGC
>1147810
GCTTTGAATATTACTTTGTGGGAACGGCATAATAG
>1203204
ATGAGATCTGCAGTGCTTGTATGCTTAATATTCAA
>1133173
ATTTGAATACTCAGGTGTCTAAACGGTTTACATTC
>357104
ATTCTTGAAGGAAAATTAAAAAGTTGGGTGTTTGC
>1331936
ATATTAGTCAAATGACATAGGCAAGCTTCAATCGG
>1242221
TTTTGAAGCTGTCAACTGGGAGATCGGAAAGAAGT
>1015660
TGATATGCACTGCAAGGTCACTCAGCTTCAACTTA
>1188288
TTATTGAAGCTATGCAAACGGTAAATGCGTAGCCA
>1121398
AGACTTGAAGCGTCTATATACTCTCCTAAAAGGCG
>1130469
TGTTGAAGCGCTGATCGTATGCAAATTATCCGGAA
>653113
GTTTTGGTAGGCAAAGGCGAGCAGGGTTCAACGTA
>197232
TTGAACCCCCCTGTTACGCAAATTGTGCCCTTCCT
>128597
CATTTGAACCCACAGAGCTCTTGGTAAGTAATACG
>1030512
GAATACCGGGGCAGGGAAATTTTACATGGTTCAAT
>281642
CTTTTGAAACTAAATTTGAAAGAGGCAAATTGCGT
>1323675
CGTTTGAAACGTGATTTCCTCATATAAAACTAGAC
>454654
AAATTGATATGAGTCAGTATATACGTTTCAATGCA
>989433
AATTGAAACGGATTCATGCAAAAATGGAATCTACT
>918451
GATTGAAACGCAGGGGGTACGATCCGGGATATGTA
>1093921
TTGAAACGCAAATGCTTACAGTCTGAAAGGATGGT
>1416846
AGTTGAAACCTGATTGCATATCCTACATATACGGA
>558358
GATGGAGAATTTTGAATAACTTCGGTTTCAAATGA
>1401079
GCTTGAAACCCTGAGAATAAGAACATGCAAAGTAA
>1192523
CCGGTTGAAACATTTGCATGCTAAAGGTGGTACGC
>469951
ATCATGGAAAACCAAGTCGGGAATGTTTCAATTCA
>1135753
CGGGTTCCTTTCCTTAATTTGCATGTTTCAAATAC
>1437622
TTCTTGTGGACATTTGCGTACGAGGAAATCAACTG
>1498192
GCTTCTTGTGCATGCAAAGGAGGTCCGATTTGACT
>661990
GGAGGCTTTTTACGGGAAAATCAAGACAAGAAACA
>12172
AATTTTCTTGTCGTCGGCGGATAGCAAAAGCTGGG
>399387
GACGTGTGCTCTTCCGATTCACAGCGACAAGAATA
>1275743
CATGGAATTTGAATATTAGGTTTGGACAAGAATGT
>638630
TTCTTCGGCAGTCCTGGTATGCAAATAAAGCCTAG
>1151640
TTCTTCGGATTTGCATGTAGATAGGTCGATTTGCG
>1201994
GCGTTCTTAAAGGCTAAGGCGGTATTTGCCTATTA
>1212610
TTCTGTCTCTCGGGCCATTCATCTATTAATATGCA
>1210334
CGTTTTCTGTCTCATCGAGAACCAGTTGCTTCGGG
>136440
AATTTCTGGTGGTACGTATGCAAATGCTAAGTAGG
>350880
TAATGACTTCTAAATGAAAGAAACTTCCAGAACTT
>1598806
TTCTGGAAATTCCGAGGTGCAGACACATCATTTGT
>322397
CCCCGCATCTACTTTGCTAAACAAAGCAGAACATG
>1180026
ACCTTCTGCTTTGGGATGTTTTGGATCCTTATGCA
>361021
AGTTTTCTGCGCATGTTTATAAGGTAGAGTATGGA
>95062
ACAAAAGTGGCATGCTATTCTGGAAAGTCGCAGAA
>1233402
CCCTTCTGCGACTTTCCAGAAATCGTAGACATTAG
>998433
TCTTCTGCAATTTTGGTTGTCGCGGCGCAAATTCG
>1093066
TATTTGCGTACCAGAAAAATGTCTTGCAGAAATTA
>1097734
TTCTCTGTGAGTGCGAATAGTATTCATATGCAAAT
>776169
CCATTCTCTGTCTTAATCAAATGTGATGGCAGACA
>1124452
TTCTCTGGTTTGCATTTTCCTTATTTACAACGATG
>71845
ATTCTCTAGCACAATCAAATAAACTTTATTTAGCA
>901811
GAAACTATGCATCTTTGCAAACGATCTAGAGAAAG
>393416
TAGCCATGCTTTATAGGAGAACTCTAGAGAATTTG
>1283515
GACATTCTCTAGAGGATTTGGTTTCTCTAACAATG
>698431
GTATTCACTGATTTCCATTTTTTCTAGAGAATGAT
>1266427
GACTCCAAATTTGCATACTGGGTGAGTAGAGAAGC
>1027830
TTGTTCTCTACTAACACGTTTTGCATTTCTCTTCC
>459843
TTCGCTATTACGTTACAGACACGACGCTCTTCCGA
>1110754
TTCGCTATTACGTTACAGACACGACGCTCTTTCCG
>565857
TTTCCTTGCAAATTCTTTTCTTCTGCATATTTCTA
>203471
GGGTTCCTTGATATTTGACTGGCGGATCGTTTTGC
>1095246
ACGCGGACTTTGTATATTTCGATCTCAAGGAAAAG
>1249933
AAAAAGAATTAAGAGGTAAGGGCTTTAAGGAAAAT
>620056
AAATTCCTTAAAAGAATCGGATAGTCAAATCCGCC
>1261471
GTTCCTGTTTGCATGGATCGACATTCAATTTATTG
>324671
TGTGCTAGGTCGTCATGCAAATCGCGCAGGAAGGT
>1146292
TTCCTCTTAGTCTCAAGGTTCCTCGGATGATTATT
>529815
CTTCCTCTTAGGCAAGGTGGGTATGCAAATGTATC
>899716
GTTACTGCAGCACTATGCAAAATGTGTCACTGGAA
>591570
GACTTTCCAGTCTTAATACAAATAAAGGGTTTTGT
>1044041
CGGACCTAGCTTATTATCGTGGAGACTGGAATGCA
>1418477
CAAGACTCAGGTACGCAAATGTGTTGTGGAAATTG
>341613
CGTTCCAAGAGCTAGGTAGTCAGTGGGACGGCGCT
>1384832
GACTTAAATTAGAAGTGGGGAATGCAAATGAAGAG
>1579813
TTCATTTGCATAAGAGTGTTTACATAGTCGAACTG
>658708
TTATTCATTTGCAAATGTATAATCATCACTAAGAA
>1249079
TGATTTATTACGAATGTTTGGTTTGCAAATGAAGA
>1296323
AGTCTTCATGCAATACGCAAAAGGAGTCAATTGCA
>1464006
TTTCATGCAAGATGATAATTTTACTCGCTAATGCA
>779950
AGCCGAAGTAAATGGGTTAGTGGGGGTCAGATGAA
>312601
GGTGTCTATTAAAATGAACGTAACTTCGAGATGAA
>942245
CATTTTCATCTCCGTTGTGCGGAACCAAATCAAGC
>117251
AGGCAAATCCGGAAATTTGGCGCAACATAGATGAA
>1152667
TTCATCTACGCAATTTGCAAACGTGCCCATATTCA
>1020200
TTCATAGCAACGATTTGTTTTTTTTTTTGGTTAAA
>688585
CAATTCTTGGGAATGCAAACTTTATCTATGAACCA
>793288
ATATTCATAGAGATGAATTAAAAAAGAATTATGTA
>1112402
CTTAATGATTTGCATTGGAGTTGCGTCTATGAATA
>1009887
GGATGAAGATTAGGTTCGGTATGCAAAAGTATGAA
>1020038
TTATTCGCAAATAGGCTACTTGTAGTATCGTTATA
>24866
ATTATTCGATAATGTTTGCATATGCCATTTTCCCC
>966079
TTGGTTATTCGAGTTTAAATGTGGTCTAGTGTCTG
>1008101
TACCGACGAGGATTTGCAAGAACTCGAATAAAATG
>1029464
TATTCGAGATGTAGGTTTTGCATTTCTCGAATAAG
>1079630
CGGTCAGTACGTTCGTGCAGGATTTGCATAAGAGG
>1025763
TTATGCAAATCCGATAATAAGCCCACGGAGGCCCA
>1029031
AGATTTATGCAAAGATGCTAGGGACTCGTCATTGT
>867381
AGTTTGCAACATCGGGGCTATCTTTGCATAATGTG
>113474
AGTTTTATGCAAAGAGTCTTAGGTGGGATGCGTCA
>1291896
AGTTATGCAAAAACGCTAATGGCTAATTCGACTGC
>774207
ACTTATGATGCGAAGAATTCTCTGCCATACTGGGG
>1176794
TAGCGTCCGTATGCAAACTCAGCTCGGCATCATAA
>1231318
TGCTTATGAATAGGACTTAGCCGATATTTGCATAG
>599889
GCATTATCGGGGAGTCACCATCTTATTTGCAAACG
>1022528
TTAGTTATCGGGCTATGTAAATATGTGCAAATCCG
>443132
AAGCGTGTAAATGGGGATCGGAGTATGATAATGAC
>1429845
AGTTATCAGTTAATGCATGCAAATTGACGATTTTG
>167217
ATTATATTTGTTTCTCAAACCAAATCACTAGAAGG
>1175796
ATTGGTATGCAAATTTCTCGAACAAATATAAAACG
>1088762
TTATATTTGCGTTGGAATCCTTTGGTATTTTGTAT
>1017349
TTATATATGCAGGGTATATGCAAATAAAAGTGGGG
>1507943
TGTTCAGCCAAGCCTAGTAAAATAATACTAAGGGA
>124287
CGCGATGAAGCATGCAAAGTGCAACATACTAATTA
>1125105
ATTAGTATGTCTAGGGGGTATTTGAATGTGCTTCG
>1009122
ATTAGTACCACCTAGCATGCAAAAAACCCGATTAG
>1091524
TCTGTTAGGCAAATGAATCAGAAACGCACAGTCGT
>1113478
AGGCAAATATAAAATTTATCATATGCTCCTAATGG
>537129
TTACCTATATTTGCATGGAGTATAACAAATCTAAC
>1475343
CGTAGTATTCCCCGGACACCTCTTCCGATCTAACT
>357670
AGTTTAGAGTTTGCCACAATTTGCTTAATCTGGGA
>10151
GATTAGAGTTCCGCGCTAAAGACATAGTCCATGCA
>1145554
ATGCCACCACCTTCTCCTGATAAATACTTCTCTAA
>1164360
AGGTTAGAAGACATGCAAATGTACTCGTCAATGTA
>670646
TCCACGCCTGGTCTCGGATCTTGGGTTCTTCTAAT
>1065818
TTAGAACTCTGATTTGCCTATGGTGTGCATAATAT
>1560239
CATTACTTTGCATAACCATCGTTAGGCTTACTGGC
>774090
ATTCGCAACTACATCACCCAAAATTTGACAAGTAA
>100163
TTTACTTGTAAATCCGGGCAATAATTTTTCGTACG
>292776
GGCCCACTGAATTTGCGTAATCTATAAGTAATGCG
>1324005
AACTGCACTATGTTTGAGATTTTGCGTATAAGTAA
>548083
ATTTACTTATAATATATGTCTCTAGGGTGTTTTGT
>874844
ATAGTTGCATGCATATGTGCTGAATACTAAGTAAG
>488370
CGATGTCGCCTCCGTATTTGTTTACTAAGTAATCA
>555904
TTGCAATTGATTTGGCTTATCACACCTAAGTAAAT
>1310898
AATTTACTTAGGCAAATTTAGAATTTAGGATGTGA
>441686
TATTACTTAGCGGCGGTTATGCAAAGCTTCAGGAG
>1010676
TATTACTTAGAGGTACGGTGAGATGCAAATGCGAC
>130101
GCCCCATTTTATATGTGTTAAGAGTATTTGCGTAA
>1128547
GGTGGGTGTCGTTTTATTTTTAATGTCATAGGTAA
>1233740
ATATTTACCTATCTTATTCAAAACATGCATCGTGG
>1148892
TTACCTATCGAGGCAAATATATGTCCGTTAATTAT
>1012059
AGGTGTGAGTTTGTATTCGTGGCTTAGGTAATGCA
>1404616
TGATTTACATATATGTATAACTTGGTTATTGGTCG
>1461148
ACCTGACAAGAAGGGCTTTGTCATATATGTAAATT
>398879
TTACATATATGAATCGACTACTTCTCATAATAGGG
>55626
ATTACATAGATGCAAAGACATGGTTTCATCTGCGG
>120474
GTAAGTGGACCACGCGGTGTCAGATCTATGTAAAT
>1113341
ATTTACATACCGCCCGTATGCAAATAAAGGACCTG
>1217302
AATTTGCATCCGGGAGCAAGTGGGTATGTAAGTCA
>738596
GATTTACAGCCCCGGGGATGTTACAATATTTGCAT
>101342
AATTACAGCCCCCTCTAGAGTTAGTTTGCATGGGT
>352466
AGACGCATTTACGCGCAACTTATTTGTGTAAGGAT
>876985
GGAGGCCTTTTTAGAATTTTTGCTTTGTGTAATCA
>369243
TGTAGTGATTTGCGTATTTTTTTTTGTGTAAATCG
>1069786
TTGCGTCGGAGAGTACAAATGCAAAATTGTAACGA
>1163316
GGTCTTAATATCGGGATATATATGCAAATTTGGTG
>399004
GGTTAATATCCAATAGGCTTGTTACACGCAAATTT
>750912
CGTCGCCGTTCGGGCATTTTTGCATGTATTAAGAA
>638702
GTTTAATACATGAGTCTGTTATAGGTCATTATGCA
>566123
ACGCACAATGTAAATAATTTAGCCGAGTGTATTAA
>510982
CGGTTGAATTTGCGTAGTTTAATGGTGTATTAATT
>929569
CTGCACGGTATGGAAAACATTGCGATGTGTATTAA
>104645
ACTGAAACCAAATCAGCTGTCAATTTGTATTAATT
>1130894
ATTAAGTTTCCATGGGATAATAGATGGGAGATGCA
>770907
GGTTAAGTGCGCATAAATAAATCAATTATCGTTGA
>338692
CGTTAAGTGCAGAGATTTGCATTTGAATGATCGCT
>1012990
TTAAGTGCAAGATTTGTATCGGATTTGTTTTCCGG
>1288700
GTATTCAAATCTGCTTGGTTGTGTTCACTTAATGA
>1332683
GATTAAAACGGCTGCAAATTTCTAAGACTTAAGGA
>696901
CGTATTAAGTCTGTAGGATTGAGTTATTTGTTTAT
>1007772
GCTTAAGTCTGGTTTGCATATGTGAGGGCTCTGGG
>419898
TGATTTAAAATATTGGAATCAGCACAAAATATTTG
>812161
TTAAAATATGGAAGAGTCTAAGGCTGTTTGCATGA
>22797
GGTGGAACGTCTGTATATTTGCATATTTTAAAGAA
>301240
TTAAAACCCGTTTGCATGCAGGAGCCGAATGATCT
>454180
CGGGGTTGCATTCGGCAGGGTTGAATTTTTAATAG
>198230
GCATATGCAGCAGAAGAATAAACACACATTTTTAA
>1351072
TTAAAAATGAGGAATGTATACGGAGGGGTTCTTGG
>104396
TTTAAAAATCAGTGTTCGGAAGGCAAATTTGTGCA
>221986
ATGTTTGTTAAGTGGCTTTCTGTGCCTCCAATTTG
>156683
TGTTTGTGTTCAAATTTACATATTCCCTCATTCAG
>274303
GGTGTTTGTATACATGGATTTAAATAAACTGTTGT
>1112227
TGTTTGTATACAGGAAGTTCGCTGGGCAATATGTA
>1466148
TAATTAGTTATGTAACACATGATGCCGATCAAACA
>1063040
GTAGTTTTGAATGCATCCCCTCGATCAAACAAAAT
>1187406
AGGTTGCATGCAAATAACTCTGTAGGGAAACATAG
>348764
TGTTTCCATTCGAGTTTTTTGCAAAGTCTACATTT
>507780
GCGCTGTTTCCATTACGCAAAGGTGGTCATTTACC
>1218354
TCGTGTTTCCATGTTTACTCACAGATTTGGCATGT
>947699
TTTTGCATCGCTAGTACTAATTTGCATGGAAACAT
>1422664
ATGTTTCCATAGGTATTCCCCAGGATTTTTGCATC
>490101
TGAATATATTTCGGGGGATTTGCATCTGGAAACAA
>1029061
ATTTTGTTTCCACTATTTAATGTGTGTTTGCATTT
>1548453
CCCTGTTTATCTTATAACACTTGCGCTAAAAGTCA
>138847
GAATCTGGGACTCCAAGATCACCAAGAGATAAACA
>1433149
AGCGGGCATGATTAAGTTTCCTGGTGGGATAAACA
>40813
TGTTTATCACGGCGCGGGAGTATATTACCATTGTA
>940748
TGTTTATATTTGCTTATATAAGTGGCAGGTCAGAG
>178619
TGTTTATATGCACATTGGGAGCCGATGAGGACCGG
>629398
TTGTTTATATGCAAATAGGGGGACTGCTGTCAAGC
>1305471
TTGTTTATAGTGAGATATTCAAATTGTGGATATAG
>650176
GAAGTATGCAAATAAAATAGGACGGGTAAACATTC
>136808
TTTTGTTTACCCGTATGTAAATGTCTGTGTTCGGT
>379116
GATTTGTTTAACAAAGTCGGATGGGGGCCGATCAT
>480827
GGAGCAGATAACGTCATATACAGAATTTAAACAAA
>226017
CAATGAGTAAGAAAAATTTGGGGGGAATTTAAACA
>676912
TGTTGTCTTACGGGATGTACAAAAGAAGAACTTAG
>1086394
TGTTGTCTTACAGGATGTACAAAAGAAGAACTTAG
>1455456
ATTGTTGTCGTGCCTTATGCAAAGTAGGGTTTGTG
>940775
ATTTTGTTGCGAAACGATCGATGGTGGACTCAGTC
>1064446
GGTTGTTGCGAAACAAAACGGTAACTTGTAATTTA
>31147
ATCAATCGCTTGGTTATTTGCACCAAAGGCAACAT
>1071251
AGGTGTTGCCGGCATTAGGAAAATATGTCAATTTT
>1577623
TGTTGCCGAGGAAGGAGTCGCATCTTCTAACGACG
>881096
ACATGTTGCCCCAATCAATATGTAAATAGTGACGA
>361105
GATTACGAGTCAGATATATGCTAATTCAACACGTC
>1335219
GTAGCAGGGAAAGTGTTATTTTTGCATTCAACAGT
>63377
CCCTGCGGATTATTTAACTTAGAATGGAACATGCA
>439918
TGTTCAGTTTTCATGGATTAATTTGTATCACTATA
>1030242
TGTTCAGTTACCGCCATGAAAACATCACCTATGCA
>81020
TTAGTCAAATGTCCATTTCCACTAAAATAACATAT
>1318697
ACTGTTATGGAAATGTGATTAACCATCGTTTTGAT
>560186
ACGAACTTTACATACATAGGGATTCGCATAACATT
>1200785
AGTTGGAGAAGGGTAAAGTCGTGGCATAACATTTC
>925340
TTGTTAGAGGTCCAACGAATGCAAAGTTACGACTG
>518459
GCTATGCAAATGAAGACGGCCGAGTCTCTAACACG
>1226217
TGTTACGAGCCTGAATTATATTAACGCGATAGGGA
>1042602
CTGTTACGACTTTGCATTAAGTTTTTGGTCATGTT
>1170241
TGTTAACCGGCGAATTACCGTGAGGACTCTATGCA
>1130326
TGTGTAGTCCTTTTTTGCATAATGTTATCTGCTTC
>1270081
GACGTGTGGTGTTATGCAAAACTGCTCAATGCTGA
>1064197
GGCCTATTCCTTCTATCGCTCGGAAACCCACACTC
>199703
TTTATGTGCGGGCCGATTTTGTTTATTAGTAGGGA
>1336444
TGTGCGGAAGGGGGATTTTTGCATCGTACATTTAC
>875767
ATTGTGCCAGTTTCTAAGGCGCCCTATTTTTGCGT
>1308247
AGACACGGGGCTCACTACTCCCACTGGCACACGTC
>628820
TTTCGTGCTTCATCGTGGCAATACGCAAATCACAT
>1447633
CACTGAGTCATGATTGAATACGCAAATCACATTCT
>332731
GTGGTGTGATTTGCGTATGCGGATCCACTTACTGG
>1022154
GTGTTGTGATTTGCGTATAAACCTGGTCACTTTAC
>90042
AGGCAAATGTTCCCAAATCAGATGAGTAAGACAGC
>156520
CGATTTGCATAAACACTCAAATAGTAAGACACAAG
>72186
TGTATGTAAATTAACAGATGGCCTGCGTAAGACAG
>1291348
TTTTGTCTTACGCAAATTCGGAGTTGAAGATTCCA
>186051
GTGTCTGCAAAGTCGGGTCTCGTAGTCAAAATCTT
>720382
TAAAAGGGCGCTATTGATTTGAATCACCGGAGACA
>1409240
GCCGGATTTTCTATACGCAAAAAGGGGAGACAGAG
>1246884
AAATATGCGGGATTGAGGGGACGGGGAGACATGGA
>1135397
GCATGTCTCCCCCGAAGCCGACTAGGTAAATGTAA
>719583
TGTCTCCATTTTACTAAATTCAAATCCTTGTCGGT
>257143
CATATGTCTCCATGTAGATTTGTTGTCCGCATGCA
>473600
TGTCTCCATGCAAATAGACTGGCGTAAGTTTCAAA
>226077
GACTGTCTATTCATTTGCGTGTCATGGGTTATTGT
>1156250
CCGTGTCTATTCAAATAAGATTACCTTTAACTTAT
>320277
AATTGTCGTGGAATTTGCCTACTTTTACAAACAGT
>991556
ATGCAAATTTCATTCTATATGCAATCACGACAATC
>664696
ATATAAACTTTTGCAAGTCAATAGGGGAATGACAC
>461521
ACTTTGTCATTCAAATTTGGCATGTACCAACTACG
>1136357
CGTTTGCATGAAGGGGTTTATAGATAATGACACTG
>238892
GTTTTGTCATGGAAAATTAAAGGCCGATATTTAGA
>898221
TGTCATGCTGGTAGGCAAATATAGCCGATCCTGCG
>945106
GTGGTGTATTCAAATTGTTGGGGAGCATGACAGGG
>784032
GTATATTTGTATGGGGAGCAATTGAGCATGACACG
>390811
GGCCGCCGGATGGAAATTCACACGCATGACAATTT
>1340355
TGTCATGCGTAATCATTTGCTTACATTCGTCGCCG
>364587
ACTTTGTCATGCGGCGCCAGTTTAACAGAGATGCA
>1567673
TGTCATGCCAACTCTTTTGCATTGTCCTGGAGCTA
>387057
TGTCATGCATCGAGAGGTATAGTTTTGCATTAAGC
>384911
TGTGTCATGCACCTCGGTCGGGATTAACAAATTGT
>73252
AAACAAATTAGGTGCGTGTGGGTTTATCTATGACA
>1009011
ACATGTCATACGCGGGGATGGAATTTGACTAGACC
>1329096
TCCGGCCCCGGGTTAAATTTGCATCGTATGACAAG
>1231723
CGTGTCACGGTATGCAAATCTACAAGCGCGTATCG
>1358322
TGTATTTACGCGTATATGCAAATGATCTCGAATGG
>826159
GAGCTTATGCAAATGGCAAGTAGGTAAATACACAA
>683306
CATGGAGTGCAAATTAGTCAGTAGGTAAATACAGT
>800145
TGTATTTACCTAAAAGCAGTAGTACCCTTTTTTTG
>2549
ATGTATTTACATTCCGAACCAAAAATGCTAAGTGG
>690407
TGCATGAAGTCCTGCAAGCGCTCGATGTAAATACA
>1371268
TGATGTATTTACATATTCCCCTATTAAGATCAGCA
>44765
TTTGTATTTACATATGTTCACTCACGCTGGATTCT
>1129998
CGGCAATGGTAATTTGGCCTATGTTAATACAGGTC
>985179
TGCTGTATGTTTTTGAATATTTGCATCGTCTCCTT
>411940
AATGTATGTTTGCTTAATGCCTCCTGTCTATTTGC
>1189495
TGTATGTTGTATGCAAATATAGTTGCATGGATGAA
>1510797
CAATGTATGCACCACGTTCTTTTTAACCCATTTGC
>1139290
TGTATGCAAATTCGGACCAAGCGAATACTTTGCCT
>1129380
GAACTGTATGCAAAATGTCGATTTCTTACTCATAG
>376847
TGTGTATGAATACAAGGCTCTAAAGCACGTATGCA
>231192
TGTATGAATAATGTCGTCTAAATAGAAATTACCAT
>156297
GTGTATGAACAATTCCCAGAAACAGGTATGCTAAG
>834585
CGCCAAATATGTGGTTAAGCATTTTCATACATGAG
>39362
CGGTGTATGAAAATGCGCACGAGTTGCAGGTATGC
>820043
GTGTATCTTTGTTATCGTTGGCATAGTATGCAAAT
>889442
ACGACGCTCTTCCGATCTAAATGCAAGATACACTA
>1475333
GATAAATCGCAATTACGTAGATGCAAGATACACGA
>1387447
ACTGTATCTTGAAGAAAACAACTTAATGTAAATAG
>723772
GATTTGTATCTTCTTCGGTTTAAATTCTTGTTGGT
>913659
CTACCTCCACGCGACGGTAAGGCAAATAAGATACA
>616210
TTGTATCTTATAGTATGAGGTGGTGGTATCATTCA
>1294768
GATTTGTATCTTAATGCAAAAGTGTGCATTGTTGC
>420474
CGTGTATCTGTTACGTGTTATGTATGTAAATAGTG
>876593
GTGTGTATCTGAGTGCGAATACGGACTTGATGTTC
>893155
CACGATTTGTTTAGGGATTTGGTGGTAGAGATACA
>1136913
GCATGTGTACAAACAGAATTTTCGAGATACAATAA
>132160
AAATGCGCATAGTCAAAACAGACAGGGAGATACAT
>733767
TTGTGTATCCATATCTTTTCCATCTATTTAACCCG
>162950
TTTGTATCCACATCCTCATTTAGGATCTCTCACGT
>1044013
GGAGTGCTAATTTGGTATTACGTTGGATACAAATT
>418846
GGCGACAAAGGATTTGAGAGATCGTTGGATACAAT
>1338802
TGTTTGTATCATTGTTGTCCTATGGAGTTTGCATG
>192193
CTGTATATTGTGAGGGAATTTGCATCCGTGGTGTA
>492677
TCTACCTCGTGGGGGAATTTGCATTCTTCTATACA
>942984
GCGTTGTAGTGGAACAAGATTTGAGTGGGAAACTA
>313448
TGTAGTGAGCCCCCTGTCGTGCCTTAAGATGAAAC
>628291
CGGTTATTTGCATCAGGGTTTCGTCACTACAGTGA
>108897
TCTGTAGTGAAATGTATTAAACTCCGCAAGCACAC
>121013
TTTGTAGTCGAGTTTCGGGTTAGCAACGGGATGCA
>465817
CAATGTAGGAAAGTAAATGAGCAACCAAATCGGGC
>1233338
AAGAGTATGCAAATGGCGCTTCTGGTTTTCCTACA
>515491
TGTACGGACGATTAACATTAGACATATAAATTTGG
>348851
GAAAAGATGATTTGCATTACGGTAGAGCGTACAAA
>1299422
AGTGCTATGCAAATATAATGGATGAGCGTACAGAC
>1379140
AAATGTAAGCGTGATTCCATATTCAAAGTATTAGT
>344339
AAAAATGAAGATAGTCAAATTGGGATATCTTACAA
>1464849
GTGTAAGAGTATGGTGAATCACATTTCGTATGCAA
>355186
AGTGTAAGAGTAACTTTGAATAAGCAAATAGCTCA
>1226516
TTGTGTAAGAGGCCATTTTCGCGAGCATGGTTTTG
>960022
TCTACGGTTTTGCATGTAGACAGGTCTTACATATG
>1572522
ACAGTTAATTTTTGCAAATTTCGGTCTTACATTAG
>534816
GTGCATAGCGTGCATAAAAGATATTCTTACATTTG
>959949
TGTAAGAAGTCAAACGATCTTAGAATTTGCATGCT
>1009266
TGTATGTAAGAAAAGGTATATCGAATTTGCATTGG
>1454364
GAATGGAAATAAAATATGCAAATGAGACAAGTATA
>1321361
CGTATGGAAATAAAAAGAGGACCCAATGACAATGT
>366062
ATGGAAACGGAGATAGCAAAGGCATTAAAGTTGGT
>1185501
AGTATGGAAACGCACGCAAATAAGGCTAGTAAGGT
>664198
CACTCGACTTTGCATATCACTGAGTTCTTTTCCAT
>1374314
ATGGAAAACTTCGGGTAGCGTGGGTATACCATTTG
>1246862
GATAGGCAAATATCGTTGGGTAAGTTTTCCAGGAG
>562408
ATGCAAACGTTGATAATAAAAATAGTTTTCCAGCC
>888869
ATGGAAAACGAACAGGTCCTTAAATGAGAATATTC
>298311
GTAGTAATGGCGCATCAAACTTTGGTTTTCCATCC
>1298202
TAATGGAAAAATCTTCGTGCAAATTTGCCACCTGT
>409447
TTTGCCTACGCGAGAATGTAGGTTATGGAAAAGCA
>11527
ACGACGCTCTTCCGATCTATAAATGAAAAGCATTT
>160318
TGCTTTTCATTACGAAATTCATTTCCATATTTTGC
>362706
AATTTGCTTTTATATAGGCGATTTTCAAGGGGACC
>629786
GATGCTTTTACTTTTGGGAGTCCCATATTTATTCA
>1021053
CTGCTCGTTTGCATTTTATATCGGTCGGTTTTATC
>555029
TGACCGTACGCACAGATTTGCATATCATAGCAATA
>105738
GATACGTCGGAGATATTTGCATAGTCATAGCACTT
>1399590
AACATTAGGGCAGGCCATGCAAAGAGTAGCAAATT
>624722
TGCTACTCAAATCTGCATGATGATTTATTCGATCA
>989638
TCGGTGCTACTATTACCGATGTTCTGGGTGATGCA
>453132
GATCGCGTCCTCACTTTGCATCCCTAACGTAGCAA
>169444
CGCTATATTTGCATCTCGGTTGAATCGCCGTAGCA
>1166870
TGCGTTTTTGCATGTCATCGGGCACTTTTACTGTG
>1126777
AAGACACGGCTTATATGCAAAAATAAGAAGACGCA
>1470729
TTTGCGTCTTCATAGATCATTTGCGTATACGTCGC
>396700
TCATGCGTCTTATTAGTTTTTTTTGGCGTAATGCA
>1216347
TTGCGTCTTATGTCTACTATGCAAAGTCATCTTAG
>317215
AACACCGCGGGATCAAAAAATGTAAAGATGACGCA
>58434
AGTGCGTCATACGTTCATGCATAGAGCATTATTCA
>664366
CGCTGCGTATTCCCGGGCATCATTGGCATTTGCAA
>1061551
TTATGGCTTCAATAATGAATCTCCTTGAATACGCA
>923499
ATTCATCTTTCTCAGTTAGGTTCTTTGAATACGCA
>698199
ACGGACCAATTTGACTGAGTAAAGGATAATACGCA
>1284862
TAGTTGCGTATTATCATAGGCCCAAAACACACGTC
>391153
GAAGCAAAAGACAACGTTATTTAATATAATACGCA
>144754
TCGAGCCGTTGTGATTTGCATACTAATACGCATTC
>421359
TGAAGTGTCTGTTGATTTCAGCGCGGTAATACGCA
>374324
TTGCGTATGATTGTCTACCAGTTCTCTATGTAGTG
>1149212
AATTTCGATGCGGTTCGCAAAATTATGACTACGCA
>1089773
TTGCGTAGAAAAAACAAATCCTATTCGAATAGGTG
>627215
TGCGGTGATAAAAAATTTCAACATAGGTTATAGGT
>501651
AGTGCGGTCTGATATAAATTTGGCTACAATTATAA
>1274532
CTAGTGCGGTCTCTACAGATTTGCCTTTCAAAATG
>1226220
ATATGCGCTTTTGCATTTCTGGAGAAATTTAGATA
>459478
TCTGTGCGCTTTTGCATCTACCAGACATAAGTTTG
>1486745
GACTGCGCTTTGCATGGATGTGAGACTAAGTCGCG
>1268958
CATGCGCTTTGAATAAGGCTCCAGGGAAATTCCAA
>320248
CGTCGGAGGAAAATGCAAAATCCCAGACAAGCGCA
>107389
AATTGCGCTTGCATATGCAATATGCAAATTTTCAG
>1235824
CATTTGCCTATTTAAACATCAAGGATATAGCTGAC
>241807
ATAACGTCTTTCCCTAATAAAAACTACAATAGGCA
>209406
AGACAAATGGGAGAGAGTGATTATGGGCATAGGCA
>1527437
TATCAAAGAGAGCGACAACGGAATCCGGATAGGCA
>1251296
CTATGCAAACTATGGGATACCAAGGGGATAGGCAA
>94686
CTGCCCTCATTTACGTGTTCCCGACTAGTTACGAT
>104459
CAGGGGCGTTTGCATATTCTCTTGCTGAGGGCATG
>1322021
TGATGCCACGCATATCCCCACGCAAAGGCGGTGCC
>1049364
GGTCGATTTGTAAAATGTTCCGTGCGTGGCATGCA
>371992
TGCCAAATATTCTCTTAGTCAAAATGGTTGAATTC
>768935
ATCCGAACCGATTTTGACTGTTGAAGTATTTGGCA
>120666
TATGTATTCAAATTCTCGGGATACGACTTTGGCAT
>1569738
AATTTGCATTTTCTGTATCTGAGCCTTTGAGTGCG
>1104365
CGTGTAGCATGTGTTCCTCCGCCGCGTAAAATGCA
>898673
TTGCATTTCTTCTAGATGTCCTTTTAATTATTACG
>1155159
TTTGCATTTCTGGAAGGTCGATTATACTAACTCCC
>125620
TTTTAAGCGAATTGAATTTGTCGTAAGGAAATGCA
>1576838
GGGGGCGAGGGAAAGGAAAGGCAGGAAATGCAAAT
>129592
ACGGGAAAGGAGTATAATTGCATGAGTGAAATGCA
>320927
TTAAACAGCTGAATTCAACGTATTCGCTAAATGCA
>970275
ACATTCAAACATATATTGAAGGACAGTTAAATGCA
>1085933
GCTTTTTATTCTAGACATGCCAGTTAAATGCAAAT
>784501
ATTTGCATTCTCAGTAGGGTAATCTGCTATAGTGA
>1065801
AGACAAAAGGCAATGCAGGCTTAATTGAGAATGCA
>295154
TTTGCATTACTTTTGCCTATCCCGGGCGAAGATCA
>1496185
TACGAGAACAATGTTTGATTTGTGCTATTAATGCA
>80173
CATCTCGAAGATAATACTATGCTACAGAACATGCA
>1443881
ACGTATGCAGCATTTTAATCATGTTCACACATGCA
>247948
TTGCATGTGTCGCTCGAATGATTAAGAGTCACTCA
>1507696
GGCTGGGTATGGAATAATAGTCATGGACACATGCA
>1478872
GAAAACGTTTAAAGTTTTGACTATTGACACATGCA
>1352087
GTGCATGTGTCAAATTAAAAATAAGGTAATATGGA
>1069836
GGCTGGGTGATCTCCGAGTCTATTTGACACATGCA
>644942
TATCTAGTCAGTGGGATAGGATAGACATGCAAATG
>1468851
TTGCATGTCTAGGAATGCTCTTTGCATAATATGCC
>1000497
TTGCATGTCTAGGAACGCTCTTTGCATAATATGCC
>175834
TTGCATAGAAAGGGCCGCTATCTGATTAGCACACA
>1059209
GTGGAAGAAGGTATGCAAACGGGTCTTTCTATGCA
>1201701
TCCGTCGTATTATGCTAAATGCTGAGTAGTATGCA
>1139424
ACTCGCAAGCTCTATACCTTTACGTACGGTATGCA
>1523451
AATTGCATACCGAGTGAGGGAGTTTGCATACTGTG
>1048273
AATTATCCGACCCTGTAAATGTGATTCGGTATGCA
>1280333
GTTTGTTTTTAATATTTACTGGGAGCATGTATGCA
>1016067
CATCAACTTTGCCAGATAATTCTTGTCTGTATGCA
>357269
AGTTTGCATAAGATTTAAAAGTTGAAGAAGTGCAC
>139002
CGGTGTGTCCTGGTAAGAGTCGTGCATCTTATGCA
>1322474
CGAGTGAAGGGTCAATGACTTAGAGGTCTTATGCA
>357671
CGACGCTCTTCCGATCTTTTAAACGGTCTTATGCA
>1020302
TAGGAACACCCGTTTGCATAAAGGGTCTTATGCAA
>1229919
AATAGTGTTTATGCGGACGGGAGGTGTGTTATGCA
>1553932
TGTAATACCCTGGCCTTAGGAGGAAGATTTATGCA
>1186614
CATTAACGTTTACGTAGCACTCGGTATTTATGCAG
>1129385
AATTTAGGATTTTACAAGTTTTTGGTATTTATGCA
>1369190
ATTTGCATAAAATTGTAAAGCTTGTTGTAGTCAGC
>888774
TGCAGTAACTCTGGGCAAAGTGGCAGCATGAAAAT
>1427079
AAATATACTCTATTTGCATCGCGGACGTTACTGCA
>1466257
GGTGTGTCTGTTTTGAATGTAGGACCCCTGCATAC
>115409
GAATGCAGGGGGGATGGTCGCTGAATTTGCGTTTT
>1023011
TAATGCAGGGGCATAAGTTTTCAGTATCTTATGCA
>699480
NCAGATCACAGATTTTATTTGCATATCTTGCATTA
>426020
AATTCACGCGAAAAGTTTGTGGAGGCTATCTTGCA
>659906
TGATTTGTTTACGGAGGTTAGTTATTAATGAGGGC
>259513
GTGATTTGTTTAATACTTTTTTAACGGGTCCTTAG
>392143
GGCATTCGGGAATAAATAATTTAAACAAATCAGGG
>254952
TTGATTTGCTTGGTAAATGCGGATGCGTCTCATAT
>1420338
TTGATTTGCTTATCCCCTGCAGGTTCGCACTATCA
>402770
CGGCTGATTTGCGGCTATTTGTTTACAGATAAAAT
>325994
GGGAACTGACTGCAAATAACCATGCAAATCATTTG
>1302671
AGATTGATTTGCATGGTGTACCCGCTGCGGAGGGA
>1017222
TGATTTATGCGACGAGGAAAAATGGTGCTTATGTA
>1036597
TAATCCCGTCGTTTATCTTATTCAAATCATCACGA
>661962
GACGTGTGCTCTTCCGATCGGCTAAAGTGATCAGA
>1012372
TGATCACTCAAAATGCACTCGTAATTGGTCATGCA
>1089945
GACGTGTGCTCTTCCGATTCGTGATAGTGATCACA
>741662
CTGATCACGTCTCTTATTTGGCGAACAAAATTGGG
>536648
GCATACAAGACAGCATAAAACTATTACGTGATCAG
>562810
TTCGATTAGAGATTTTGCATATGGATAGGTGATCA
>451122
GGTGATCACCCGGTGGTGGGTGTAATTTGCGTAGG
>1077288
TGATCACCAGGTGTTAGCAGGCCGCCTATGAAAAT
>628289
ACTGAGCCGAAGAATCGGTGATTTGCATGTGATCA
>1167213
TATGATCACATGCAAAATATGTAGTTAGTTAGGCA
>1309899
GGTGATATACGCAAATCAACCACATAGAATTGGTC
>158716
CACCTCATACAATACAATTATTTGCGTATATCATA
>1595034
TGACTGTAAAAGATGCAAAGCGAAAGGTATATCAG
>1200167
TTTGATAAGAAGGTAGAGTGACCGCAAGGTATGCA
>1543983
TGAGTTTGTGGGTGAATTAACCTAAAGAGTCAAAT
>1545582
GATTGAGTTTGGAAGAGAATCGGCATGATTATGTA
>1212554
TGAGTTTGCGTGCCACCCGTGCGTCTACATTTTTG
>1528401
GTGAGTTGCTAGTGAGTGACTAACCAAGTCTTGTC
>1280242
TATGTCGACCCGTATTCAAATATCCGGCAACTCAA
>958804
TGTGCCAAAGGGTTTAATTCATTTGCAATCACTCA
>40982
GATCAGTTTTGGTGAGAATTTGCATCACTCATTTG
>1058694
ATGTACTAATGTACGCAAATATATCATCACTCAAT
>1265149
TGAGGGAGAATTAATGATTTAGATCGTATATTTGC
>593854
ATGAGGCAGCCAACTAAGGCGATGCAAATGCTTTT
>134843
AGTACCATGCAAATACGGAAAAAACGTGCCTCACC
>777046
AACTTGAGGCAAATGAGGTGATTTACGTAACACAG
>1444553
CATGAGGCAAATAGCAATTGGCTTCTCACAAATAC
>979945
TGGTGAGGATTTTTGTCTAACATGACGTTTAGGGA
>314296
TGAGGATTTTCATTCGATTTGAATACAAAACTAGA
>50802
TACTTGAGGATTTGTGTGTTCATTCCTTATTCAGG
>685491
TTGAGGATTTGTATTGATTTTATTTCGATCTCCTG
>1153098
TAGGTGAGGATTTGCGTGGATTATCAGTCGAATCG
>506448
GATATCATCGTCGACGCAAATCTGGTCCTCATGCA
>26524
TATCTGAGGACATTTGGTTCGCGTGGTTTTACCTG
>56802
TTGAGGACAATCGGCAGACAAAGCGGCAAAATTCA
>908021
GTTGAGGAATTAGGTGTATGCAAATGGCTAGAGTG
>1481943
ACAAGCTTCGGTTGAGTATGCAAATGATTCCTCAG
>42916
CGGTCGCGTTTACACGTTGAGGGCTTCCTCATGCA
>1373102
GTGAGGAAGATGATTTGTATAGTAATGTTCTACGT
>43180
AATATTTGGATATTGTGTATGCAAAGTTCCTCACG
>1081204
ACCAGGTAAATGGGAGGTAATTTGTTTATGCTCAA
>865553
CTGAGACATTTGCTTCGAGAGCAGTGAAATTACGT
>1590751
TGAGACATGTTAGAACCTGGCAACTTTGATTAGGA
>806350
AATGAGACATGCAAACGTTTAGGCGGCTGATTATT
>998944
GGTGAGACATCAACTTATAACATTGTACATTTGCA
>1015441
AGCTTCTTAGGGTGGGTTTGCATATGTCTCATTAT
>655763
ATTGAGAATGTTATTTGCTTACATGATAATATCGC
>81518
CGATGAGAATGTATTTGTTTAGTTTACGGTATGCT
>1276838
GTCTGAGAATGTAAATTTTGAATTTGTGTACCCGT
>573079
GTCTGAGAATGTAAATGTTGAATTTGTGTACCAGT
>1297989
TTCGCGCTTAACTTTACATAGATTGACCATTCTCA
>165505
AAAGCGGCTTAAGATCTTATTTGCATTCTCATGTT
>1510995
TCCGATTAAACAAATTCCGTTTGTGATTCTCATTA
>1358204
GCGGGATGTTTTCCTTTACGATAGGCAAAGTCAGG
>434031
AAATGGTTTGCGGTGAGTTCTGAGTCAAGTCACAA
>1162836
TGTCCTGGTGAAAGGTGAAGGGCGTCAAGTCATAG
>1082114
CCGCCCCGCTAATAAGCAAATCCTTCAAGTCAAAT
>764513
CATCAGCGATAAATTTTGAGTACTATGTGCAGTCA
>1136306
TGACTGATTTTACTATTCACGTGGGTGGATATTTA
>157400
TATGACTGATTTGCATTTGATCTGTCTTCGTATCC
>686932
TTTTTGACTCTACTTAAGTAACCTCAATTAAAACT
>1482075
TAAGGGGGCCGCATGCAAATTCTGTAGAGTCACTG
>1275061
CATTTGACTCGTGGTTTGTGTTAAACATATAAGAT
>194126
GGTGACTCGTGATGCAAATGAATAATTTCCATACG
>671124
TGGTTCATAGTCAACTCGCAAATAAACTCGAGTCA
>1160780
TTGACTCGAGACCTCCATGTAAAATTTTGACGGCA
>1218367
TATATTACGCAAAACATCTTAAGAAGTCGAGTCAC
>1550399
GCTTTGACTATGTGGTGACTTTGACATATATCTCT
>1455298
AATTTGACTATGGGACTCTCTAAGGTAGTTATCGA
>1126608
TGAGTCAGACAGTTTTGCATACCGCCGTAGTCATG
>873521
TGACTAAGTTCAATTAATTTGAATGTGAGGACTAT
>159166
CATTTGACTAAGTACACTCGAGAAAAGGGAAATTA
>468475
TTGACTAAGGGCTACACATGAAGCAAATTGGTCCG
>107064
CTGACTAAGGGAAATTTTTTGCCACCACTATTTAG
>170322
TGACTAAGCAAAATCAGAAAAAATTTCGTTAATAC
>1085346
CAAGTACCTATTCAAATGAGGAGAAACAAACGTCA
>1204643
ATCGACTTCATTTGCACGCGGCTCATGGTCAAATT
>975633
CTGACATTTCGAATATTTGTATATGCAAATGCGAC
>547438
TCCTGACATTTATTAATGCAAAGTGCAAAGTGTAT
>460409
CTGACAGTCACAGAGCTACATGAACACCCATAAAA
>119747
TATGCAAAATAGTCGAGTTTGGGGAGGTGTCATTA
>1401838
TATGACAAATCGATGGAATGCTTGATTTACGTATC
>1399440
AATAGAGCATTTATGCAAAGCAAATATTTGTCAGC
>681222
GGTGACAAATATTTGACTATCGCGCGGGATTTTGC
>566701
TTTGACAAATAGAATAGACTCCTAAATTTAACTCC
>59496
TACCTAGAACAAGTTTGACATTCAAAATTCAGTAC
>1156253
GAGATGGAAAGGTCACGTTTATTCAAAATTCAGAT
>1012676
TGAATTTGCAAGGTAAATACAGTGCTCGATTCCCT
>1145836
TGGCCAGGGAAATGAGGTCGGGCTAACGACATTCA
>420344
ACCTTAAAGTTAGGTTTTTGACTGTGACATTCAGC
>956614
CAGCATAGTTTAGTGGACTATTTGACATTCAAACC
>867286
AATGTATATTGTCAGGATTACTATTTTGACATTCA
>1235430
TTGAATGTATGATTTTCATATTTCAATCCGTCGAC
>804016
TATTTACATATGAGCTAGCATGTCGACTACATTCA
>468868
CGCAAATGCAAGAACAGTTAGCGTACATTCAAATG
>64603
AAATGAATGTACCGATTTTGTTCGCCTCTTAACCA
>1367119
TATGAATGTAATTTTCAGGAATGCAAAGGCGACAG
>530682
GCATGTATGGTAGGGGGCAATCCGGGGTTCATTCA
>279770
AAGTAAACGTAGTACAATTAGATGGGTTTCATTCA
>1403475
ATCCCGTTCTATTTGTAGAAGATTGGTTTCATTCA
>1363038
GGGTGAATCTTTGCTATGTAGATATATGCCATGTA
>1593507
TATACGCCTAGTATTGATATGCAAAGATTCAGTGC
>1460559
ATCGGTTTATTCAAAAGGACGCGATGATTCATTTG
>8293
GGGCCAAATTTACAGAAACGGACGGCATATTCAAA
>1226601
TCGAATGATTTGACTTCTACTGGCATATTCATATG
>233297
GTTGCAAATTTATATTTTATGGGGTGGCATATTCA
>224974
GCTCGGAGTTTGCATGAAGTGTGGCATATTCAAGG
>883758
CATGAATATGCATCAGATTGACCCCGATCCTGCCA
>648654
CTTAGAGGGACTGGCATATTAATCACTAGTATTCA
>149963
ACTCGTTTAAATATAATAGAGATCAGTAGTATTCA
>1229519
AGCTTCCTGTAGATTTGAATGGGGCGACTTATTCA
>1127558
CATAATTTCGGACGTTTAGTGCGTGGGTTTATTCA
>1347309
TGAAGTATTTGTGTGAAGTTCATCATTTTTTGAAT
>625037
TTTTTGAAGGCGGTTTGCATATTCTGTTGGCCCCC
>1175094
GGACTTGAAACTTTGCATCTCATTTCCGCCTTCAT
>1174897
TTGCATAATCCGCGGGGGGTGAGGTTTTTCTTCAC
>672572
CGTGAAACGGCAGTCAAATTAATCATCATGCCGGG
>108756
TGAAACGCGTGTGCAAATATGTAAATTGATAACAG
>1217213
TTGTCCAGGATTTGTGTATTAATGAGATTTTCATC
>91909
TCTTTGCATGGAGTCACGGACATTTGTATGTGGAA
>1047733
TATCTTTGCATGCCAGTACACCCTCCATTAATGGG
>134100
GCTCATGTATATTCAAGGTCATAAATAAAGACATA
>505731
ACATTCGCGCTTATATCAAAATATGTAAATAAAGA
>214207
GGTGCGATTATCTTAAGTATTTCCCTAAAGATGCA
>1367712
TTTTTCTTTAGGATTTGCGTATTGACACGATTGCT
>1007308
AACGAATTTGCCTAGCTATTCAAATGCACAAGACG
>746668
TAACTACGTTTCCCTACGAATTTGCTTGTAAGAGA
>122364
AAGCTAAGTAGCACATCACCTTCTTGTAAGATGCA
>277711
GCATCTGTATGCAAAACCTTATTGTGCTCCGTCTC
>1008522
TTGACTTTTGCATCCTACTAAACGGTTGATACAGA
>366733
CGAATTAAACCGTAGAAATGCAAATATACAGATTT
>448679
GCGTTCTGGTAGAGGCTGGATAGGCAAATAAGCTT
>454604
GAAATTTGCGTGAGGGCGGACCCGTACCAGAATGG
>1068452
TGTCTGGGAGGTAACACAGGACTTGAGTTTATGCA
>1056793
GTCTGAGCCTAATTGTAATCTCTATTCGCTTAATT
>180577
GGGGGGTGATGCAAAAATGATGCAAATCTCAGAAG
>204308
AATGCAAACCCTATACAAATGATGCGAATCTCAGA
>1296934
TCTCTTAGCTTTTGTATCTTCGGCAGTTGACGTAA
>832033
ATTCTCTTAGCTACCGGAACGACGGCTTTCCGATC
>122440
TCTCTTAGCCACAATATAAACGAGAGTGCTACGCA
>1513289
CGTCTCTTAAATTACCAATGTAAATATCTTTTGTT
>1119003
GGTCTCTCGAAGGTCCATCAAAGACGAAAAAAGAG
>1339858
TACATATGGATGTACGCAAAATGAGGAGAGATATG
>99582
GCAAACCAAATGTATGGAAGGAAAGCGTAGAGATG
>33830
CATCTCTACGCAGAGTTAACACCGGCAGACGGGTC
>217486
GAGCTAACGCAAAGTAATGCAAAATCGTAGAGATG
>1484705
GTATCTCGTGCGTGCTTGATTATATGCAAATGCGG
>1128682
TTCTCGTGATTTGCATCCTCAGAGCTACTTTCGCT
>923026
CGTTATAGGCGTTTATGGAAATTCGGCGAGAAATT
>919160
AAGCATAACTTATTAGTATGCGAGGGCGAGATGCA
>501019
AAGATCTCGCCAAGTATTAATATGGAAACTAGGCT
>199992
GACGTGTGCTCTTCCGATCCCAACACCAGGAGAGG
>1385344
CACTCTCCTGGGATTTGCATGACTGCCTGATACGG
>769337
TGTCTCCGGCGACGCTTTTTAACCTAAATTAGCAT
>550023
AGGATCTCCGAAGGTTTTGCATATAGTCTACGCGA
>823769
TCTCCGAAGGTGTTAAGAAAAGTAGGGAATATACA
>897715
CGTTTTTGCCTCGAACAGTAAAGCTTCGGAGATTA
>1489950
TTCTCCGAAGCGAACGGCTAGGTCCATATTTGCAT
>216626
TCTCCCATTTTCCTATATCAGATATGATTGCATGC
>284735
GCGTCTCCCATTCAAAGGACACTATTTGCTTAGAT
>12468
AGCCGGTCGTTCAGTGAAATGTACAATGAGATGCA
>1203377
CAATATAGAATAAGGGGCATGCAGAATGAGATGCA
>290529
GCGTCTCACCTAATTAGCCCTATTTCTTGTATGTA
>1194800
TCTCACCGTAATTTAATGGCGCTCTTAGGTATGTA
>1290825
CTTCTCACCGTAAATCTGCGTTTCTTTCCAATGCA
>1018872
TGTCTATGTCCTGCTTTGCATGCCTAGTTCTCCTG
>267518
GCCGTCTATGCAAAGTGGTTGAATATGTTCACGTA
>1106772
ACTCTATGAGTAACGAGGTCGGAATCGGATATGCA
>158958
AAATTTGCATCCTACGGGTACATTTGTCTAGAGGA
>663290
AGTTGAATACGAGTTTGATTTGCATTCTAGAACGC
>1005177
TTTCTTACGCGTATTTGCCTAACGTGGGAGTAGAC
>1763
TCTAATTTAGGTCGAGACATGCAAATAATTATAGC
>1446817
CGTGCCGTTGGATAATTAAAAGTAAATTAGAGACT
>1195385
ATGCGAGTCATATGAAAATTTTTGGCCAATTAGAC
>471308
TTGCCTATGGAGTCGAAGTAATAATCAATTAGAGC
>378235
GTAAGGCAAATTCAAGTATGTAAATTGAATTAGAC
>114880
CAGGTCTAATTCAAGGAAATTCCGATGCAATTATA
>1385926
CGTCTAATTATATGAAAAACCCCCTGCTAATTCAG
>940178
TCCATTTGACCATTTGTATATGGTAATTAGAGGCT
>812597
TATGCAATTCAAATGGGTGTTTGCTGTAATTAGAT
>241254
TATGTGTAGCTCCTTATTAACAGCATTAATTAGAT
>1312750
GATTATTGCATGACTGGTATAAGTACTTAATTAGA
>1096855
GTCGGATTTTCATAACAATCATGGTTAATTAGATA
>339331
GTTCTAATGGGGGAATGGATTATTTGCACAGCTTG
>1402550
CCAGCGCTTGCATCAGGAATTTGCATCCATTAGAT
>1314175
ATAGTAATTTGCGTAGTATCGGAGTCTTAGAGGCT
>1055330
GATGTATTATGCAAAGTATACGGTGTTTAGATTTT
>1404115
GTTTCGTGCTTAATTCACATGAGCGTAGTTATGCA
>1074985
CTTCGTGCTGGCTCTTGCAAATACCTATGATTTGC
>672283
TCGTGCTGCTAAGCATATTGATAGTGCATTTGCCT
>1321311
GTCGTGATGATACGCAAGTGCGATCCTCTTATGTA
>630086
GTCTCGTGATCTAGTGCTCCGTAATGAAACTATAT
>461588
GGTTGAAGTAGGCAAATAGTATGTATCACGAGTGC
>1304816
TGTGTCGTGAGTTTGGTTGATATGCGCCGACCTCT
>816968
TACTCGTGAGTGGGGAGATGTATTTGTATTCAGCT
>534992
GTCGTGAGGTTGTCATTTGCAGGCGTCGGTATGTA
>383187
TCGTCGTGAAAATTGAATGCAAATGACTGTATAGC
>575385
GAATCGTCTTTTGAAAAAGGGTAGATTTGCCTAGC
>1111670
GTCGTCTTTATTTGCGATCTTATCTCAAGAATTTG
>573535
TAGTCGTCGGTACACTCTTTACCTTTACTTAAGCA
>1426647
TATCGTCGGGCATACAAATATCTTTCTTTAAATGC
>1219565
TCGTCGGCTGCGATCCCTCATTTGCCGTATTATCG
>1126687
GCATTCGTCGGCAGGTAATTTGTTTATCAAATTTA
>1024578
CAACAACAGGTATGCAAATGGTTAATCCTGGACGA
>985828
CAAGATTGTGCCACTGCAATCCAGGCTGGACGACA
>123461
GGCAGATGTCTTTTCGAGAGTGATGTGGACGACGC
>1207285
GGTGTCGTACGCTTTTTGTATTTATCTGTGGACGA
>535443
TTTCCTGGCGAATTCAACCTAGTCATATTGGACGA
>281058
CTAGCCGAAAGGAGATGTAAATCTTGGACGAGTCT
>1582597
GTCGTCATTTTCGGGAATTTGCATAAGTATCTTTT
>282994
ACTCTCGTCATTTGTTTGGTCTGGAATATTTACGA
>308610
CGAGTCCGCTTCGGTTCAATCACAAATGACGACAG
>530528
CTCTCGTATTTGCAAAGGGTGGTCAATGCAAATTC
>817174
TGATCGTATTTGATTGGCTTACTTTGCATATACGC
>512376
AAACGCATGGAGGGATTTTCTAATCAAATACGAAA
>1381201
TAGCGTTTGCAATAAAGGTTATAGTCAAATACGAC
>1237192
ATCGTAGGCCTTTGAATATTGTTCAGATATTCAAA
>1040750
TTTCGTACGGCGTCTCGGTAAACAAATAGGATGTA
>204187
TAGATTTGCATAAGGGTTAAAGACCAACCGACGTA
>102118
ATCTCGGTTGGTATTTACATAATCGCCAGCTAATA
>1245692
TGTCGGGATGCTTATGTCGGAGATTTACTTAATCC
>536793
GGGTTCGGGATCTATATTTTCACGATATGAATGGA
>1392353
TCGGGATCAATGACCTGGTTCTATTCAAATCAATC
>797878
ACGACGCTCTTCCGATCTGGTGATAATTTCCCGAG
>1231415
TGGATCGGCTTTTGTGTATTATGGAAAGAAGGGTT
>280363
AGGGATTTCGATGATAAAATTTGTTTATGATCGAC
>1004632
TGTCGATCAGGCAAACTTTCGTTCCATGAAAAGTC
>1141730
ACTTTTCATGGAACGAAAGTTTGCCTGATCGACAA
>491882
GGAGGCGTATATTTGCATATGAATAGGGGGATGGA
>560473
CATTAAAGGAATTGCAAATTTTAAGGTAGGGGGAA
>1161761
TTGGGGGATATGCATTTGCCTACGGTAGGGGGATA
>1015873
CTCCCCCGTCGGTTTTTTTGGGTTTTTGCATGACT
>748898
TACCTAAAGATGGAAATCCAGTCGATTACATGGAG
>601416
ATTTTCCATGTAAATTTGTTTACGGAGCGTTCCAT
>1243044
GTGTGAATTAATAGAAGTAAATTTACATGGATCCT
>516976
TAACTCCATGTAAATTGATTTAACAGAGTTTTCAT
>913350
TTGATTCACGGATATTCATGATGTTTACATGGAAG
>880397
CAGTTTATTTAAATTATAGCTTTTACATGGAGGCA
>1338886
ATTGTCCATGGTGCTAGTTTATTTACATAATCTTA
>1059874
CCCCACAGAAGTAGTATTCCATCAATTTTGATGGA
>1058993
AGGCAAATTTTCGAGGCCATGGGAATCATTATGGA
>893931
GAATTATTCACGCGAGTGCGAAGGGATGATATGCA
>1375256
GCACGTAAATAACATTTGTAAATATATGATATTAT
>288823
AGTATGCTGCCGTAACGAATAATGTATGATATGCA
>1099174
GGACGTATGCAAAGCTGGGTATGGGAACTGATATC
>1396873
CATGACGCGAACTATTTATTGGGGCCTGATAGTCA
>1130807
TATCAGACAGCCTGCTTTTCGTGTCAGCGCTAAAG
>1110867
AGCCCGCCAAATAGTTTGCATAAACGTGATATTTG
>1261580
TTATCACAGGATACAAACGTTTGTGGCGATATGCA
>1099
GCGAATTTGCTTGGGGGGCGGTGGGTTATTGATAA
>1092145
CGACCGGCCGGTGTAAGCAAATTAGTTGATATTTT
>1332589
CTTTAAAACCGGGTCCGCGTGTCATTTGATATTCT
>171118
CGAGGGGCATTTTGTTATTCTGGTCTTTGATAAGG
>1006838
GTTGCGAGATAATTTGCATGATATACTTTTTGATA
>1166673
ACGACGCTCTTCCGATCTGCTATGCAAATATATGG
>1204558
GTCCTTTGCATGAGATGAACTATGTCAAATATAGG
>1492455
GGATTATATTTACATACGAAATGGGCACGCACCTA
>821344
CATTGATCGGGAGTCATGGTCTTTCAATATAGGTA
>1512731
TATATTCGCGTTTTTAAGTCCGTTTTGATTATTTG
>1160938
TGGTGTGTATTTATTAATGGGCATTTGAATATACG
>1352589
ATTTGCGGAGTGCTTGATTAATTATAATATAGGAT
>1478841
TGAACAAGTTTTAACGCGTGTAATTGTCTAATATA
>1579600
GTATATGTTTATGTTAATCACTTGTCTCGTAGCGT
>1453175
GGTCCTATTGAAAACCCCACCTTTTACATATAAAG
>43770
GCATATATGGCCTCATACACTATTCAAAATAGTTT
>1130582
TATATGCAAGAGAAATATTTGTATGTCTGACCGAG
>1178807
CAGAAGTTCCCCGGCCGCAGCTTTTGCATATAAAC
>1287761
GTATATGAACACGGAGCTCCTTTGCATAACGGGGA
>1534358
TGTATATCTCTGAGACCCTCATGCAAATATGCGCC
>1180769
CCATTGATTAGGGTAAATTAGAAACGATATATGTA
>1169
GACATAGTAATATGCAAAGTTAACCCGGATATAAG
>1012436
TTGTATATCCATTTGGCAAGTCTTATTTGCATATG
>1179336
ATATAGTCTTGTATTTTCGAATTTGTCTTTATGGA
>194928
TATAGTCAATTTAAAATTATGTAGATGGATCCTGT
>223027
TATAGTAATGCCGTATTCAAGACTTGCAGTATGCA
>1045737
GTATAGGTAAGTAGTGTGAGGCATCCGTTGATGCA
>1269511
TTTGTATAGGGCGGGGTTGCTTTTAGATTTATTTT
>1062401
GGATTATAGGGAAAAAAGTAGTAGGCGTGAATATT
>232766
TTTATAGGAGCTGGGAAAATCTGTTGCATTATACA
>580277
TATAGCTGACGATTTGAGTCCCCGGCTTGTATGGA
>1169040
AATTATAGCGAGCGCGTATTCCGTTACAATATGTA
>1346648
CATATAGCAGTAATTGCAAATTGGAGTTTTTATTG
>628579
TCTTATAGATCATGAGAAATACAGGGGCACCATCG
>981260
TGAAGATTTGCATGTTGTCAGAGTTTCCCTCTATA
>70180
AATATAGACATTGATTTACTACGTGCAGATAAGCA
>1016231
GGTGCGTAATATGCAAATAAATTCAATTTCTATAT
>1158768
TCAGGGAAATACCGACTAATCTCATGCTCTTATAT
>229774
TATAACGTATTTGCGTGATCAAGAATGTGACGTAG
>140897
CAAAGTTCGCGCGATACAAGTAGGGGTTATAAAAA
>1191108
GGGGTGTTAGGTTTGCAATTTGCGTGTTATACATA
>77710
TATATAAATGTGTGCTGTTTATGCAAAGTAGCTAT
>17570
GCATTTCGCCTCACTGAGTAACTGATTTATAGGTA
>841499
CGTCTATGACTGATTTGTAGTCGGCTTTATATGCA
>410036
GCATTCAGGTTTTTTGTTTGTTCTAGGTTTATAGT
>1072646
GGCAAAAAGTGCAATTTACGTTTTGTTTATATGCA
>1021931
TTAGTTTTTTGAATACAAAGACCGCCAAATCTTGG
>450357
CTAGTTTTGCGCAAAGAAGGGTGAATGAGTATGTA
>1178323
TGTAGTTTGTTTTTCATTTGTTTATTGCGGAAGAG
>213275
AGGCACGTCGTTTGAGGCGAAATTATGTAAACTAG
>614112
TTAGTTGGCCAGGGTTCGTTATGGAAATCAGTCGC
>142769
GGTCTAAATTCGTGGGCAATAGTGGCAACTATGTA
>1045146
CGGACAAAGCTAGTTTGCATGCATAAAGAACTAAA
>1111774
ACGACGCTCTTCCGATCTTACCTTTGCATGAACTA
>230931
CTAGTTATGCAAAGCAGGAGGAGGTTAGTATTCAT
>1539835
TCATGTGTAAATTCCGTTCGGAACCTTTGTAACTA
>1184940
ATGCAAATCTTTTCACAATGCATGGAAACACTATG
>404206
GTATAGTGTATTGTATGCAGCAGCACTAATCCTTT
>342092
GTAGTAGTGGTGTTGTCACGTATTATTAGTATGTT
>1107511
GCTTACAGGCGTATTTTACATAAAGCCACTATTCA
>205857
CGTAGTGGAATACGGGATTTACATGCGATTTGGAT
>981823
AATTTGCATTAAGTGGCAAAGTAGCGCACTAAATA
>639658
AAATAGTGCCCAGTAGGTAACATAGTAATTTCCCT
>786688
TGAACGCTCGGACTATGCAAATTAGACATCACTAA
>401359
TAGTGAGGCTCAGATTATTTGAGTGCTTCTAAACA
>1430347
GTACGCATGCAAATTAGAGATTGGGGATTCACTAG
>1020245
GGAACGGATTTGCATTATGTGTGTTCGGGAGACTA
>1026721
TCTTAGTCATTCTGTTTGAGCACAAATTTGCCTAG
>26896
TGAGGAGCATGTTAGTACGCGGCACGGGTGACTAC
>1070733
GCGTGAAGTTTTTTACTTGTGAGAATTTGACTAGA
>242587
GTTGCGGATGCTGCGGTTGCTTTGAATACTAGTGA
>31458
AAGATTTGCATGGAGATCTCGGATTGCATACTAGC
>560355
TACGTGCGTCCCTTTGCATACCTCGATACTATTTA
>1118152
TACTTAGTAGTCCACCATTTGCATCCTATTGTGAT
>1596330
TGAATAGTAGGGTCGCATTAGGAGACTATTTGCAT
>784239
GGTAGTAGGATAAATTTGAATATCTGGAGACCTGG
>955322
GGACACACCCTTAGGAAAATATTCCCTGCTACTAG
>958355
TATTAGTACTTATTTGCAATACAAGGGGCGTACTT
>100071
AACTAAACTACTTCTGACAAACGTAGTACTATGCA
>1249288
CAAGGTATGGAAAACGTGTCAACATTATTTACTAA
>705650
TAGGTTTTTGCAGGTTTACACTGTTTGGTATGCTA
>785790
GATTAGGTTTCGAGTTGTGAAGTCTACTCCATGTA
>1222157
TGCATAGGTTCCTTTATGCAAATGGGCGACCGGAG
>1040185
TAGGTTAATTTGCATTTGGTGTTGGGTTTTCTGTT
>87739
CTCCGTGAATCTAAACCAAGCCCCAGACCTACTCG
>191570
TTGCATAGTGGAAAACGTCAATTGATCCGACCTAC
>1280847
TGACCAGGCTTCTTAAAAATTTTTTGCATGACCTA
>737445
TGTCGCAATATTTTGAATTTGTTGGGTACCTAAAT
>1009009
GGTAGGGTTTTTGCCTGTTAGACTTTACATCTCGC
>278492
GACGTGTGCTCTTCCGATTTACATAACACCCTACC
>1186977
TAGCTTTGCATATCGGAAACTATGACGGACCCTAT
>1124975
TGACTAGGGGTGGAAATTTTCTCGTTCGATATTTA
>89629
GACAACTCCTTGTTCGTTTATGTAGCTTCCCCCTA
>1237343
CCTTTAGGGGATTTGAATATCAATGTTCGTAATCC
>573102
TAGGGCGTACCCTATTTGCATTATGCTTAATATAC
>980942
GGCTCATTAACAATGCAAAAGGGTAGTGCCCTATT
>1279016
AGCCTGAGCGTATGTAAATAATCGTAAATCCCTAC
>1344364
AACGTTTTGCATGGGATGGGATCGATCCCTATCGG
>1493472
AATGCCATGTCTCGTGGCTTTCCTTCTCCCTACGG
>390074
GCGTACGATGTGAGGACAACTTTGAATATTCCCTA
>1237532
TTTTAGGGAAATGAGCGGTGGCCTCAGGGAAACTA
>71233
ATTAGGCTTTCAATATTGGCTCAAGTTTGACATGC
>830353
GAGTTCACTACTATGCAAATAAGAGCAGCCTATCT
>1035678
TAGGCGTTTTTGCATCTGTTCGTTAGCATTACGGT
>405425
AAGTACAGGTTGGAGGATGGATCGCGGCCTATGCA
>937243
CGTAGGCAAATTCTGCAACTGAATATATCTCGTTT
>152734
GTAGGCAAATTATGGCGAAAGGTTATATTGATTTG
>896074
AAGGTCTATTCTGGTAGGGCGGGATTTGCCTATCC
>87636
CGTAGGCAAAGTTCAAATTATAATTTCTAGTGGTC
>805198
GTGGTAGGCAAAACATGTTCTCCGTCGCGCTGGTG
>353847
TTAGGATTGATTTGCATACGGAAGAGCACACGTCG
>99002
GGTAGGATGCCCCCGGATAGGTTGTATGTAAATCC
>1009064
CCATAGGATCGCCCTAAGCAAATTGGGAGTGGACA
>1563832
GCACTAGGATAAGGGCATTTACGTTGACTTTGAAT
>1002799
ATTTGAATAATGACAGTGGTGATGAGTCCTATGTA
>962001
AGGCAAATTCAGTTTATAATAGTGGTTCAGCTAAC
>1212596
GAATTAGCTCTACCATTTGCTTAATACTATTACAT
>45109
AGGGTATGCAAATCTGGACAATGGGGGAGCTACGC
>1569603
TATGCAAATTCTATGGCGATTTTCTGCATAGCTAA
>659176
GGGCGATCTCCGGTAATCAAATACCTGTAGCTACG
>444319
TGCGTTGTTAATAGTAACATGCAAAAACGCTAATG
>1369491
GATGCAAAATATCTCGACAATCCTAACGCTAAGTA
>1216924
TTTAGCGTATGTCTACTGGCACTTGTTTACATGTC
>961733
GACGTGTGCTCTTCCGATCTCACGTGTACCGCTAG
>715233
CCTATTCAGTTGTTGACTTTGTGTTCCGCTATTCA
>1240057
ATAATAGCGCGGTAACATCTTCATGCAAATGAGTT
>1045587
GGTCTCATTTGAATATGATGTGTTTGCGCTATGAC
>628600
GTAGCCTGTATAACCGGATTTGCATAGGATTTTCA
>862657
ATTAGCCTACAAATTGGAAAGGTTTTGCAAGACTG
>493002
TAAACAAATCCTTGAACGGATAAAGCGGCTATTTG
>1067169
AGGGTAGCCCTCAATTAATCAGATGCAAATCCACC
>1377386
CTGGGTTTTTTGCATTAATGCACTGGGGTGGCTAG
>93680
GGGCTTTGTATACGAAAACTTACTTTGGCTATTAG
>221172
GGTAGCATTTGCCTTAAATTTGGGTAATTATTGAG
>1490491
TAGCATGCGTATAGGGAAATTCGGTGCCACGTTCG
>1045086
GCTTAGCATCTAGTGTATTTGCATCGGACATATCC
>587895
TGAGTGGGGATTTGTATTTATTAATGCTTTGCTAC
>1464977
AATAGGAGCTTGATTTTAACTACGCAAATCTACTT
>10508
CAAAGAGTGCATCTGGCTTTTGGTATGCAAATCTA
>83718
AGTTCGAATTTGCCTCGGAGGATTGGGATCTAGTG
>1322539
GTATAAAGCTCTGATTTTTAAGACAGTGTGATCTA
>403387
AGCGAAAGGCGCCTAATTTGCATAAATATCTATGC
>1450137
CGCTAATTATACGTTTTGCATACACCATATCTATT
>1158648
TTCTAGATATGCAAAAATCGACTGGGACATCACGC
>409032
ACGACGCTCTTCCGATCTGTAGGACTTCTATCTAT
>887655
CAGCTCTCTGTCCTTTTATGTAAATTATCTACATG
>638222
AATTTAGAGTTTTTGCATAATGGGGTGTTTGTTTG
>1001586
GCGTAGAGTATTTGCATGAGGCAACCTCGCCCTTG
>768157
ACAGGTACTGATTGCATACGACTAATCCCAGTCTA
>223126
TTAGACTAACTGCCTGTGGAAATAATTTACATGCA
>999229
GAGGGTAGTACGTCCATGCAAAGTCTCCGTCTAGG
>177807
ATTATAGACCTTTTATGCTTAATTTTCGAGTGAGG
>169644
AGTGATATCATATGTAAATGTCCTTCCCGTATGGA
>60614
NCGGTACGGACCCTTCAATTGACTTGCAAATGATC
>1055762
GTGTACGAGGTTATAAGTTGTTTAAGCAAATAAGG
>1151774
GGTACCACGCTTCCTCTAGGATGATAGGCAAATGC
>1098361
CGTATTTTCGTTCTTAGACGACCGCGTGGTATGCA
>265684
ATACCACGCAAATACTATAAGATTCCAGTTATGCA
>434243
GAGGGATGTAATAAATTTTAATTGATGTCGTGGTA
>1223963
GACTCGCGAGATTTAACTGGTAAAGGTGGTATGAG
>1426025
AGGTAAATCAAGATGCAAGTTAATTAGGTGGTACA
>1328246
ACAAGCAAACAAATGAGTGATAACGGTGGTAATGA
>107657
CGTCTGGGTCTGATGCTTCTGGTACGGTGGTATAC
>82991
AGGGAAATGGCCATTTGCAAGGAGCGGTGGTATTT
>1112918
TCAGGGAAATCATCGCGGTCAGGGCGGTGGTATAT
>1061378
ACATACCACCCTCTTCTTTATTGATCTCAGTTGCA
>1216343
GTTTACCACCCCGATCCCGAATTTCCATAAATGCA
>1160958
CGTACATTTGCATTTCTGGTGTACGACGCTTTCCG
>1524654
ATACTACATTTGCATTTCGTCTCCGATCCAAATTG
>1094779
ACTATACATTCTTGCAAATTCTAACGTAAATGAGG
>996256
CCACCAGACGTATGAATCACGGGCAGAATGTAAAT
>1003292
GTCTATTTGCATAAAGTGAGTGAGTGCAGAATGTA
>1214581
GTTTTGCATAATAGGCTTCTTTCTATAATTAGTGG
>1600101
AGGCTTAATTTCCATGATGGTGGGAGTATAATTAG
>1543648
GGTATGCAAAGTTCGGAAATAAGTTTAATTATTCG
>1147914
GATATGCAAAGTTCGGAAATCAGTTTAATTATTCG
>1027985
CACGAGCTAAGATTATTTGACTACAGGTTTAATTA
>721452
CGGTAATTAAAATGGTCCAATCGTGCAAATTTTGC
>145468
ATGTAAATAGTGTCTACAGTACGGATTTTAATTAG
>1042332
ATTAATGTCACTGGTCATTAGTAGACGTGTATTCA
>836800
GGGTAATGGTATATTAAATGAGCGTAAAGTATGCA
>366056
TGCGTTGATTTGTTTATTCTTAACTACCATTAATG
>298246
AACTAATGGGTTAGTCTAAGTTTATGGACAAGCTA
>1501248
GCGTAATGGGTAAGCAAATGTAATTCGTTTTTGTA
>1470073
TGTAATGGGGGTATGTAAATGTCAAGAACACGTCG
>339796
TATAATGGGGGCAATAGTGTTTTTGCTTATCTGGC
>1418038
TAATGGGCCCTCAAGCCTACAGAGATTTGACTGCG
>1590520
CATTAGACAACGCTGATTTTACATCCCATTATGCG
>44733
ACCTGGATTAACATGTATGGTTAGGGCATTATGGA
>1140524
CATATTTACATCCAGTAGCATGCGGGCATTAGTCA
>22751
CAATTGGGAACTAGGAGGAAGGATTTGCATTACAA
>513634
TTGGTTAACAAAGGGGGTTTGGGATTTGCATTACC
>1135702
TGAGGAGCGTTTTGCATTATTGGATTTGCATTATC
>1021973
CGGGCGAGTAGGTATGCAAATGAGGTTATATATTA
>1079640
AGGGAAATACTATCGAGTTCCATTGTAAACTTAGG
>1076393
CGTAAGAGAGCCAAGATCAATTAGGGACTTATGCA
>1020049
TAAGGGTAGATATTCAAATTCTTTAGAATCTGAAT
>437348
CACGTAGGAGGATTTGGTTGGGTGGTAGTTATGTA
>1569031
TGCAAATTGAGTGTAAGTCTTCTTGTCACGTTAAT
>1063293
CATGCAATTTAGTGGGGTACATGCAAAGACGTTAA
>911256
TTGTAACGGGGATCCTCTATTTGCGTATTCGTATT
>1029766
ACATAACGGGGAGTAAACAAATGATATACTAATTT
>1034640
GCATAACGGGGAGAAAATGCAAAAACCTGTGCCCG
>1100410
GGAATAAATGACGGGAATTCAAACTTGTGGAATTC
>284774
CATAAATGACCTCGAAGTGTTACGTTTGCATCCAG
>1162536
ACGCCCATTTGCCGTTCGCCCCGGTCATTTATGCA
>1029398
TAACCGGAAGGGAAATTTGACTTGGCTGGTATTTA
>1103358
GTGTAAAGGCGATGTATTTGGTTATCAAATGGCTG
>1063376
CGGCCGGGATAATTTTATTGAGTACGCTTTATGCA
>311470
TAAACAAATGTGGGGATAGGGAAACTAGATTTCGG
>1288506
CACTAAAATTTTACTATTGGTCAGGGTTTTGCTTG
>1562898
GGGCGTACGGGTGATTAGATGATGTAAAATTTTAG
>1146251
ACCTAAAATTTGTTTTCGCTCACATATCACATCCT
>503834
TGTTTAAAATTTGTTGGCTGTTTAGCATATATGGG
>1198025
GGTCGGGTGAGTGAAGAGAATACAAATTTTACGCA
>1044422
TGACGCTGGATTACAAATGGTGAAACCAAATTTTA
>499356
GCATAAAATCAGAATGGTGGTTACATTGTATAGTA
>1464936
TGTAAAATCAGAAAGAGTTATTTGCATATCTACTT
>148345
ACTCTGATTCGTTTGATTACGCGTGATTTTATTTG
>336286
CATTTAAAATCACCTGGTTACGGTAGGGAAACTAT
>1285156
TGTGTAAAAGTTAGGCTCATATGCAAATATATACG
>1187935
AATAAAAGCAGCTTAGTTGGCAGGTTGATTATGTA
>1322772
GAATGGGGTCTGCTCACGGGGCGATGCAAAACTAG
>149799
GTTTTGAATACGAGGAGAATTTGCCCGCTCTTCCT
>679245
GTGCGTTTTGAATAAAATTTAGGCCGTATCCTCTT
>1453262
GCGGCTATGTCTGTTCGCAAATTTACTTCAAAACG
>890009
CATTTCGTCCAGTTTTGTATGTAGTTCAAAACCCA
>356158
AATCGGAGCGGGTATGTTTGATTTTCAAAACGCGG
>703127
CGACTGTGCAGGCAAATATGAGCAAAGAAAACGTC
>1333116
CACGGGGGGGCAAATCCTTTGCGTAAAGAAAACCG
>688909
AGGTTTTCTTTAATGAGCTTTTGCAAATAGGGGAG
>1562458
AGGTTTTCTTTAATACGCTTTTGCAAATAGGGGAG
>630866
GGTTTTCTTGAAACGCGTGGTTAACAGTAATTTGC
>1022814
TTGAGTTTTCTGTTGGATTTGCATACTGTGACTTT
>1209986
GTTTTACCTGGGGGATGCAAATTTCCGGCTTTCGC
>519804
TCGGCCCGAATGTGCGATTTAAAAAGCTACAAACA
>273575
CGTTTGTAGCGGCAGGAAAATGCGCCCGATTTGCT
>1110075
ATTTGTTTGTAGCGACGTCGTTATTTTCCTACTCT
>987500
GCGTTTGCATGACGTAATTTGTTCCCAGCTTAGGC
>805
AAGGTTTGCATCTTCTGCATTCATAACGGGACAGC
>172314
GGTGTTTGCATCTTACGGCTTGTTGGGAAACAGTT
>953300
GAGTTTGCATCTCGCAGTGATTTATTTATTCGCCC
>1460060
TGTTTGCATCTATCAAGCCCCTGGTCAAACTCGCG
>1262156
TCGTTTGCATCTATAGCTCGGCGACCCCTTTGTGT
>211880
CGTTTGCATCGTATTGATATGCGGTGTTCGCGTAG
>735147
ATGTTTGCATCGATTTGCATATTCCCGATCCCTAG
>1285956
GACGTGTGCTCTTCCGATCTGGCTCGATGCAAACG
>1103382
GACTCCAGTCTGGTAATTGATTCGATGCAAACTAC
>566944
AGGTTGCGGGGCGTCGCCTATTTGCCTGAATTTGC
>1097830
GGTTGCGGGCCGTGGGGACATAAAGCAAATATGCA
>485063
AAGGTTGCATATTCAAGATATTTGCATTACTTCGG
>414547
CGTTGCATAGTTCAAATACGCAAATGAGGTCGGTT
>1529414
CTTCGTTGCATAGAATAAAAGAGGGATGAAAATAT
>714123
TCAGTTGCATACGTTTATACGAAGATTCGGATGTA
>1453310
TGCGGCTGCTAAGGGGTAAATTATTTATGCAACTA
>597134
GGAGGTTGCAGTGAGCCGAGATCGCACCACTGCAC
>1071540
CGTTGCAGTCAACCTTTTTTTTCACGGCCTATGCA
>954328
TCCGTATGCAAAATACAGCGAGCTGAGTCAACGCA
>1183299
TCGTTGACTAGGTAATGGCATTTGGTTAAATTTGT
>1101880
CGTTCCGAGAGCTAGGTAGTCAGTGGGACCGCGCT
>1283701
CGTTCCGAGAGCTAGGTAGTCAGTGGACGGCGCTC
>5893
GATTGTTCATACCAGTAAAGTAAGCTGCTTTGCAT
>660133
TGCCAACTGGAGAGAAACTAACAGGCAAACTGAAC
>392778
TCATGCAAAATAGGTCGCGCATTTAACTGAACGGT
>1400334
TAATATTTGCATATTGGTCGGTGAACGGTGAACCA
>1261959
GCGTTATTCTCATTTGAGTGTGTCCTCGCAAAGGA
>1244203
CGGGGAGAGCGATTTGCATCAGCCTTAGAATAACC
>291104
TGTTATTCGCGGTTATGCATGCAAATCTAGTCGAT
>262499
CGTTATTCCGAATGCAAATATCTTATCTACAGTGT
>1455040
GAAAGAATGGAAAGTTACCCCGGTGGAATAACAAT
>1295389
GACTTATTTGTTTGTCCTATGAATGAATAACTTTG
>1114140
GTTATTCATTAATCCGTAGGTGTTTTGCATCTGCC
>881701
GTTATTCAGTCTTTGCATAAAGCGAACGGCCTATG
>209463
ATGTAAGAGGGTAGAGGAAACCAAGTGAATAACCC
>1361579
GCGGATGCAAATATCTGTGGTATGTGAATAACGTA
>1086698
AACTCGATTTGTGTTTTTAATTTGCGTATAACTCG
>913017
GTGTCCGCGCGCATGCAAACGCGATGCTAACAAAT
>41629
TACGTTAGCATATCTGGATCTAATTTGCCTATGTA
>1428918
TTGCGTTAGCAGTTTGTTTATAATTATTATCGAGT
>894566
CAAAGTTAGCAGGGGGTATTCAAATAAGGTAGGAC
>628423
CGTTAGCAGACGACATGCTAAATTGGTTAATTAGC
>202917
CGTGTCGAATTTTCATCCGCAGGCAATTGATTTGC
>515966
TATTGTGTCCACTTTGGTAGCCAAATCAGGTGATG
>177619
GTGTCCACATTTGGCTAGGACTTTGTGAGTTTGGC
>690210
TAGTGTCACAGCCCGTGGCTATTTTTCTTTAGGCA
>1056379
CGGGTGATTTGTTTATACTCACGTGTGACACTTTG
>1424641
ACTGGTGTAAGGTATTATTTGCATTTGTTTCTTTG
>1297508
GTGTGGGTCCTGAAGTTATAGTCAAATTAGAGGAT
>494880
TATAGTGGGCATTCAGGCTCGAACACTATATTTGC
>1141604
AGGGGTGGGCATGTAAGAAGGGAGGTTTTGTTTAT
>1162154
GTGGGCATCTCATTTAACTGGGAGGGAAAGCTGGT
>213452
CGTGGGCATATGATATAAAATGAAAATTATTGCTG
>1175872
TTATGTAAAATTGCTGGGCCCTTTTATGCCCACTC
>487345
TCGCCGATAGTGTTTTGTTATCTCCTGCCCACCTT
>1196954
CTATCAATGCCCTATGCAAATCTTCCTGCCCACTT
>592222
AGGTGGGCACGCGTTGAGTGAGCAAGTTAAATGCA
>1323812
CGCAGTGGGCACATTTGTTTTCATTAAATATTTTC
>1298251
TGCGGTGGGCAATAGTAAATACTTAGACTTTTTGC
>132024
CGTGGGCAACGGAGGCTTCGTACGAGTCTTATGCA
>681
AGGGTGGGAATGGTCCGGTCTATGCAAAGTGGAGA
>1008966
TGGTGTGGCGTATTCAAAGGAAGTTCCTAATTTGC
>1236785
TGTCTTTGTCTAGGTGTTCGGGTCTTGCAAATTCG
>1400616
GGTCTGGACGTTCGAAATGTGAATTTGCATAGATG
>718358
GGTGGTCTGACTACAAAACGGCAACAACTCCTTAC
>516466
TGCGGTCTGACGTGCATAATTTACATTTATATTGG
>1512363
TGTCTGACGGATTTGTTTGAGGTGATGAATTTTGC
>1573143
GCATACGACGATATACAAAAGAGATAGAGACAATT
>868080
GGGGTCTCTATCAAAAAATACAAAATATTAACGGG
>1393545
GGTCTCTATATGGAATGCAAAACCTGGGCTAGGCA
>303156
CACCTGGCTAATTTTTTGTATTTTTAGTAGAGACG
>1136080
AGTCTCTACATAGAGCGAAGTCCGGTCTCATGCAA
>1171290
TGTCTCGATTAATATTTAAACGCTTATTATCTTTA
>945091
CGTCTCGACGTGATGACTGAAATTGTGAAAATACA
>556285
GGTCTCGAATTTGCAAACTAGGTTAATGGTTTTTC
>1560818
TTGAGTTTTGAATATAAAGAAAAGTATTCGAGACG
>176420
TGCCATAAACGACCAGAAAATTTGTTTCGAGACGG
>322315
CGTCTCCTTGAACAAACTTGTCTCCGGTATATGTA
>1020668
TAAGTCTCCTTCATTGAATGCAAATTAGCCGTGCA
>784798
TATGTCGTGTCCTTCCGCTCGTTTAGTGATATGGT
>1375255
TAGGTCGTGTATGCAAAACGCGTGCGTTTGACTTA
>367156
ATGTCGTGTATAATCTGCAATTTGCTACATATGAA
>1306273
TGTCGTGTACCTCTCTCTTATCCAAATGTAGGGAT
>696563
GGGGAGAAGTTTGGATTTTTCATTACACGACGATA
>805368
AGGAAAAAAATAAGATTTCAGGTTTACACGACACA
>987182
GGTCGTGGTCCTTTGCGTGTTAAATGATGCCTGGA
>210636
TCTGTCGTGGTAATGCAAATATTATGCGTCGCTTT
>741963
CTACAGCTTCATTGGTTTTTGCATTTCGACGACTA
>1014143
GATGTCGTCCTTAGTGATTTGCATGTTACGGATTT
>812080
TGTCCATCCTAATTTGTAAAGTCTCAATGATTTGC
>233826
ATCGTCCATCATTTACTTATCAAAAATTTTACTGA
>1205511
GGACTTTGCATGATACTAACATATGATGGACGCGC
>90432
CCAGCTGGAAATGAGTGGTGAAGTCAGCTGGACTT
>1437069
GGTCCAGCGCTCGCCGAGGGGATTTTGCAAATACT
>1144554
AGACGTAATTACATATTAGGTTTTACATATTGGAC
>1527090
GGTCATTTTGCGTGGTTTAGGGGTCGTTATATTGA
>1175504
TTGTATCGGCTAAAGGATATTAGATGCAAAATGAC
>306906
GTCATGTACCGCCTTAGACGAAGCACTATTTGCAT
>996340
GTCATGAATATTAAATTATGCTAATGTGATTGAGA
>1159566
TTGCCTCTTTCCCTTTTCCCGTACTTTTCATGACT
>933169
CGTCATCTTTGAATGCAAATTTCTCCATGTAGGGA
>760122
ACGACGCTCTTCCGATCTGACTGAAAGATGACAAA
>1276869
GCAAATATTTCGATAATTGAATTGCAAGATGACCG
>415101
AAGTCATCTTCGGTGAATGTTTAAGTACTCATGTA
>1088283
CTAATCAGATACAGAGAGCATTGAGGAGATGACCG
>239162
GGTCATACGGTGCGAGGAAGGACCTTCAATATGCA
>1200173
CAAGTCATACGGATCGAAGAATGGACGTGCATGCA
>702978
CAATGTCAGGCAAGGACGAAAAAGAGAATGCAAAT
>1333950
AGGTCAGGCAAATTTCTAATATGTGAACCTTTTTG
>784351
AAAAATGAGTGTGTAAATAAATTTGCCTGACTACG
>1583050
CAAGTCAGGCAAATTCGTCACCATACAGGGTCAGG
>483307
GTTCGTCAGGCAAAGGTGTCATGCAAAATACCTGT
>1109710
AGTCAGGATTTCAATAAGATCGGTAAGATTAGCAG
>1088775
CACGTCAGGATGATGCAAATTATGACACAATCAGT
>436201
ATGGTCACTTTATTCAAATTTATACGCGGGATGTA
>1084665
CTGCCCTGTGTTAGGCAAAACGTTACAAGTGACTT
>1096597
GGTCACTTGCATACGACTTTCAATATGCAAATCTG
>66297
CCGGTCACTTGATACGGCCCGGTAGATCCAATTGC
>1305593
CAATTGGATCTACCGGGCCGTATCAAGTGACCGGA
>450956
TGTCACGTGGTATATGCAAAGACAGGAATAAGGCG
>98076
TCAGTCACGTGAGTATCAGGGTAGGGAAATTTTTA
>635454
AAGTCACGTGAGTAAGCAAAGTAGATGCGTGCGCT
>1181251
TGTCACGTCGTCTTGAGGATTTAAAGGTGGATGCA
>198920
ACTGTCACGTCATTAATAGATCATTTGCATAGGTA
>1261348
ACGACGCTCTTCCGATCTATCTTAATATACGTGAC
>1332004
GCTTCAGACGCTATGCAAAATACTACGTGACTGGA
>950173
TGTCACCGGGCTATGGATTTGCCTGAATATCTGAC
>1176691
TACCTTGGGAGTATGTAAATTCTGCGGCGGTGACG
>210893
AGGGATGCAAATTTCCTACTGTGCCGCGAAATACG
>579905
CGTGTATTTCGCAAGCGTTTGCATACGAGCGTATT
>108009
GCGGCACTATACATTTGCATCGTTCGAAATACGAG
>1300781
CGTATTTACATAGTAAAAAACACGTCGTTCCCATT
>159250
AGTGGTATTGAATAAATCCCGTATGTGTGGTTTGC
>1149421
TAACTTAATATGTTAATTGTTCGGTCTTCAATACG
>1050009
TAGTATTCCCCAATGTGTCTGAAAGGCTTTATGCA
>444523
TTAGGTATTATGTAGGATTTGACTCGCAAGGCATT
>296614
GTATTATGCAAATTTATATAATGTCCGGTTGTCCC
>574177
GGGTATTATGCAAATTACAGGCTAAGTCCGAAGTA
>1233165
GATGATTAGGGTCGGATTTGCATGGCTAATACAGG
>1488496
TGCAGAAGTGAATTTTAAGTGTTATGCTAATACGG
>1246281
ATGTATGGGGGGACTAGCGAGCTCGAATCTTATGG
>359897
GTATGGGGCCATGCAAAAACTTTTGACTATGTAAG
>1124693
TATGTATGGGGAATAGGTAAATTCATGGTCCGTTA
>1265580
CAGTATGGGCTAAATGAACAAACGGGTATTTGCAT
>1386050
CGCGTATGCCTATGATTAAATTAGTTAATAGTGGT
>1043622
TGAGTATGCCGAATGAGTTTGCATAATAACATGTT
>1080117
GTATAGTTTTAGGTATTCAGATCGTTTGCATACGT
>1030374
GACGTGTGCTCTTCCGATCGACGTGTGGGATACCA
>1337912
TTTGTATATTGTCGAGGTCAGGGCTATGCTAATTC
>1380217
CCTGTATATTGATTGCGTCTCGGGGACACGTTGGA
>967649
CGTCGTTCATTTTGCATACACGAGAAGAATATACG
>1449571
TGCCAGGTCTCATTCAAATAGTATCATGAATATAC
>1428800
GAGGGTATATTCATAACTAGGTATGCAAACGTGGG
>1284496
TTCTGGTTTCAAGGTAGCACTTGCTGAATATACAC
>1122043
CTCAGGTTTGCTTGCGGTCCTATCGTAATATATAC
>1400516
GGTATAGGCAGTAGCTATATGGCGACGATTATGAA
>629487
GATGTATAGGCAAATGCATGCTGTAGCACTATAGT
>121449
TTGTATAGGCAAAAGAGTACCTTAACACTCACGCG
>1244167
CGTATAGGAGTAGGGCAGAAGATACGCAAATCGGT
>1089577
CGTATAGGACGCTTCTTGGGGAAAACAGTTATGCA
>609675
TTTTGTATAATATAATTAATAGATATTTATTCTTT
>625675
GAATGTATAATATAATGGTTATTTGCATGACCGAG
>1237121
GGCTGTATAATAGATCGATTATGAAAAGATTTTGG
>1084245
GACGTGTGCTCTTCCGATCGCAAGAATTTATACGA
>1037301
TTGCATGCTGTATTTAATGGTGAGGGTTTTTATAC
>1017052
CGGTAAAATAGGATATTCAAATTGGGGGTACTAGG
>1518979
TACGTACCAACTTGTTTTCATGTTAGTATAAAGCA
>19941
AAATCTTCGGCAGGAATGTAAATTAGTTGGTACTG
>20195
GGTACATGATCCAAGTAATTTACATAGTATATCGG
>628970
AGAGTACATGAGTTAAGAGTATGGTAATTTATGCA
>1107125
CATACGTCGTCCTCATGCAAATCGTCATGTACCGG
>750541
GACGTAAATGAGAGTATATTTCGTAGAAGGTTTTG
>389647
ACACACTTTGTCTAAGTAATCACGGTCATTTACTT
>204477
GGTAAATGAAGTTTCTTTAAGCAATGCTTATGCAA
>101805
TCCAAACGCAAAACGCCTGCATCTCCTTCATTTAC
>1271955
AGGTAAACACCGTTATAGGTAAATCACGGAATTCA
>1176892
CTGATTACAACTAATTTCCGGATGTGTTTACCTAG
>1466876
AAACCGTATTTGCCTGATCGTTGAATATTGTTTAC
>218771
GATTTTACTGTGCAGATTCAATATGCTTTTACTGG
>1049275
AGCTTTTGCTTAGGATGCGTAGGTGCTTTTACATA
>1552052
AAATCTCGCAGGCACGATTTCTGTGTTTTACATGT
>1076369
AAATTTGCATAAGTGCATGGGGTTGTTTTACCGCC
>267311
CTACTTTATTTACGGACTGGTCCATCCAAAAACCT
>502033
TGCGGTTTTTGCTTGCAGCTGCCATTGGAAATTTC
>215490
GGGTTTTTGCTTACGAAAAAAATTTCGGTTTGCGT
>65263
TGGTTTTTGCGTAAATCTTATTGGTTCGTATCACG
>567462
CGGGTTTTGGTTATTCCTTTTTACAAATCCGTTCC
>635908
TAGGTTTTGGTATCGCGCAGGAAAATCCTCTAGCT
>10414
CGGTTTTGGGTACGTAATAGGGTGATAGAAATTTG
>1454276
AAAACAGGACGATTTATAGGTAATGCAAAACCTAC
>516390
GGTTTTGCATGGACGAGCTTCCCCGTTTTTTAATC
>1106875
TGGTTTTGCATGAGTGTACCACCCCGTCTGGCGTT
>1161487
AGGTTTTGAATTGTATTTTGTCTAGAAAAGGTGTA
>193811
GGTTTGCATGAAGGTGAAATATATTAGTGATTGCC
>1613
TAGGTTTGCATGAAAAACTATCAAATGGGGGTGTG
>1274378
GGGTTTCTTTATACTGGGTCACGAATATTTGCAAG
>1295523
GGTTTCTGTTACGCAACTCAGACTAGATAATTTGC
>652616
GGTTTCTCTAACCAAATCGAGGTTTTGCATTCGGA
>1168910
GAATAGGGAAATGTGTGTGTTTATAGAAACCCGGA
>1284490
AAGGTTTACAGGTAAAGACAAGGGTACCTAGTGCA
>638308
TGGTTTACACAGTTGAGTAGGTAAAACCATATGCA
>943465
TGGTTTAATTTCGTTTGTGTGATTAATATTATGTA
>354940
GGTTTAATTTCGCTATTTGCAAGTACATTGTTTCG
>664561
GGTTTAATTTATTTAGATCCCTCGGCTTAATTTGC
>1044712
CGGTTTAATGCGCTAGTTGGTTTTGCATATTGCAT
>102422
TGGGTTGAAACAAACTGTTGTATGCAAATTCGTTA
>1504659
TTGCATATTCAACGGGTAATCTAAAAAAGAACCTT
>1095998
TAGGGGTTCTTTTTCATCTAATTTGCATCTTGTTT
>851310
GGGTTCGCGATCGTATCATATTTACGTAACGTGCA
>229193
AGGTTCGCATTTGCCTATCATCCATTAAAAATGTG
>796628
GGTTCCGTGTATTTGTTTTTTAAATGGATGCATTC
>685503
TCGGTTCCGTCAGCGCACCTCACCAGTCAAATTTG
>1479417
GGTTCATATCTCGGAGCGATTTTCACTTACGTGAA
>1085294
GGTTCATACCTCGGCCATAATGAGAGATTTTGGTT
>560071
AGGTTCATAAATGGTTAGTATTCGTTGACTATGCA
>664093
TTGCAAGACTGATCAGTGAAAGGCTTTATGAACCA
>1224757
GGTTCAGGGTCGCGTAGATGCAAATCTCGTTACAG
>866845
GGTTCAATGCAAAGCGGCTCAATAACGGGTTATGC
>1093911
GGTTCAATCAAATTTGAAATGCATGTAAACTTTTC
>34779
GGTTAGGTGGGTTTTGCATGGGTATTGCGGTACGG
>762565
ACATGGTTAGGTATTTGCTTACTGGGTCGATACGG
>1012471
GGTTAGGGTTTGGTGAAAGCATCTCAGATTTGCAT
>870042
GAAGGTGCATATAATGCAAATATCTATTCTCATGC
>1206995
AGGTGCATAAGAATACACTTAAATCGGATTAGGCA
>817872
CGGTGCATAACGCGTTATATTTGCATACAGAGTTC
>103942
AGGTGCATAAATGGTAAGTATTCGTTGACTATGCA
>1196541
TGGGTGCAGTTTTGGTTATTTACGGAAACTCGCAT
>108440
AGGGTGCAGTTCAAGCAAAATCGGCCACATATTTG
>239276
AGGTGATTTGCTTGTCCAATGCTAATGCTAGCGTT
>1032130
TTAGGTGAGTCGGGCTCTTTCTTCAGATTTGCATT
>132850
CGGTCTTATTCTGCTATATTTGCATTCGTATTGCA
>1007544
CGGTCGTAGGCAAAAACGAGTATCCATTTGGTTCG
>1396436
TGAGGTCGAACGGTCACTATTTTTGCATTTTGTTA
>1280767
ACAGGTCGAACACTTAAACTTGAATTTGGGATGCA
>547488
CACGGGTCCAGCAGATCGAATTTCCCTAGTTTTTG
>294171
TTGGTCCAGATTTCCCTAAAGTTCGACTGCTTTTC
>1409909
GGTCCAGATGCAGAGCTTATGCAAATAGAGTTCGG
>278008
AGGGTCCAGACCATTGCTTTATTTGTTTAGTAGCA
>1027800
TAGGTCCACTGTTTGGATCAAATGGGGTAGATGCA
>1400143
CAGGTCCACGTTATGCAAATAGCCGAGACACAGTC
>1102160
GGCAAATAGGCTAGAGGATGCAAATACGTGGACCG
>1282672
TGGCGGTCATTACCTCATACTGCATTGCAAACGAG
>1059393
TTCGAATCCGGGCCGATGCAAAATCTGTAATGACC
>1078519
GGTCAGGTCTCAAAAGGAAAACCCGGAATATGCAA
>1517045
CGGGTATTTGGTTGCGTAAGCACGGGAATAATTTG
>1312095
GGGTATTTGCTTCTTGATCTGCAAGAAAAGGTTTT
>1122880
TCGCGGTATTTGCGTTTATGAAATCAAATTTCCCC
>196111
TGGAGGTATTTGCGTATTAGATTAGTCGTTCGGGC
>963127
GGTATTTATAATTCCCCTTGTATACTATTTGCATG
>325566
TTACATACGCTGGGGGAGATATATTAGTAAATACC
>969245
CGGTATTAATCTATGCAAAGCTTAGGGATATGTTA
>137301
ACTTTGCATTGTGCACATATCCTAAACATACCCGG
>718737
TGGTATGTATGTCCTGTCAACTCATTTGGAATCAC
>716062
CGGTATGTATGCAAATCTGAGGCGTTCCAGGGGTA
>110355
GATCTAAGGTAAAGTGTTTTGCATGCATACCGGTA
>315253
GGTATAGGAGCTATAATTTTTGATCGTAATTTTGT
>1325622
AAGCAAATGATCCTTGGATTTGGCTCTATACCGGC
>1151748
TGGTATAGACTCATTAAGATTGCAAATTACAGTAA
>641781
ACCCTTTTTTGCATGGTCTTGATGTCTATACCTTC
>316513
GGTATAGAATTTACATCGACGTCAGGTCTTTGACT
>1152748
GGGTATACTCCCTGAAGAACATAATTTGCATTTCA
>30303
CGGGTAGTATGGGTCTACATAGTCGATCAGATGCA
>912911
GGTAGTATATAGGGAGTTTCATGCAAATTATAATT
>136762
AGGGTAGTAGTTGAAAACAAAGATATAGGTTAGGG
>1027745
GGGGTAGTAGTAGATTTTTGCATATACATACATAA
>1413068
CGTTGCATAGTTCAAATACGCAAATGCTGAAACCC
>1217844
CGGGTGCTAGAGTCACTAATTCTACGTTATATGCA
>1271539
TGATGCAAGTATTTGTCATTGAAATCGAGACCCGC
>1020301
AGGGTCGGGGTTTTGCATATGTTGGTGTATCTTCG
>1101057
GCTTAGCAATTTGCAAAGATGCCAAAAAATCCGAG
>1121202
TCGGGGATTTTTGCATGCACTAATAACATGCGCGG
>1029690
TCGGATTGCTTAGGAATTTAACACTTCTAAATGCA
>1455694
GGATGCTGAGACTCAAGCTATAAACCGTGAGCAAA
>1440162
TTGCTCACGGTTTATAGCTTGAGTCTCAGCATCCA
>296290
TCGGGAGCGTTCGGATGATTTAGCTGTGAGATTTG
>1160133
CACGGAGCGTTATGCAAACATGGGGGGGTGTCAGC
>1388491
GCATGGAGACTTGTGATCTTTGCCTATGAATGTGG
>1504498
AACCTCCTCAACACAAGTGCAGTTCAGTCTCCCAA
>745555
TTGGGAGAAGTGGCATGCAAACTACTCTATAACGT
>1475482
GGAGAAGTATGTATATTTTAACTAAACAAATATGC
>256830
ATAGGAGAAGTATGGAAATGTATGCTAATAGATGC
>212062
CTGATTTGCCTGACACTGTTGAGCCTTCTCCGAGG
>1296578
CCATCATTTCCACTCCAGCAGCCTCGCTTCTCCAG
>515299
GGAGAAGCCGGATTTGAGAGAATGGAAATCTATGA
>1139815
TGGGAGAAGATTGGTATGAGGTGGCGTTATAGGGA
>1342177
AGGAGAAGAACACGCAAATTGATACCCGTGAGCAC
>1514695
GGAGAACTTAAATAATTCATTTGCGTATATTTGCG
>1342495
AAATCATTTGTATGTTTTTACATGTCCCGTTCTCC
>1397885
CCAGAGGTAAGCAAAACGTAGTCACGAAAAGTCCA
>1036250
AGGACTTTGGTTAAGCTTAACAATTTGCATATTCA
>1090224
ACATGAGAGGTTCGTTTGGTTGGCAAAGTCCCTCG
>1055691
GGACTTTGCATTGGGAAGTATGCTCAATATTTGAC
>1426488
GGACTTTGCATGGGGAAATTAGAATCATAGTAGAC
>1374900
AGGGACTGTCGAACTTGGTTAGTGGCCTTGATGCA
>116946
GGACTGTATGCAAAAGTCACGGTAGGTTTGTAGAA
>1592425
GAGGACTGATCGAGGGGCCAAGAACTTTGCATGCG
>1322209
TATTTGTCTAGGTGAAAAATGCAAAAGAGTCCTAA
>496333
GATGGGACTCTTGCCGCTTCAAGCAAGCAGGTAGC
>1594412
GGACTAATTCATCGAGGAAGTCATGCAAAATCGGT
>1157863
CAGGACGGGATCGGATTCAAATCATAGATATTGCA
>3682
GAGGCGCCTATTCTTTGGAAAGACGACCTCTTCCG
>1017157
AGGAAGAGGGGAGTTTCAATATCGTCTTAGATGCA
>1456421
TGCTTTTTTTGTTTTCGTGCGTTCAAAAATTTGGG
>147997
GTAGGCAAATTGAGGTTTTTGGAATGAAAAAAAGC
>1465186
TCCCGCTTTGCTTTGAATATGAAAATTCTCGTAAG
>950528
GCTTTGCTTGCAGGTAAATAGGTTCCGAATCTTTC
>1518845
GCTTTGCTTCCGAGGAAATAAATCCGATTATTAGG
>1547630
GCTTTGCTTAGAGGCACACGTATAAAAATTTCTGG
>1039753
GCTTTGCTGACGATAGTCTTGGTATGTAAAGTACT
>981484
GCTTTGCGTTCTTATGCCGGACACGTCGGATTTAA
>1557918
TCTGCTTTGCGTTACTCATATTTGCAAGTAAATGA
>1530367
TTAATCTGGGATTTTGAGTCACATATGCAAAGCTG
>1049195
ACGACGCTCTTCCGATCTAGTTTATGCAAAGCGAG
>1019006
AGTCAAATTTTTCGACATGAAGATGGAAAGCCGGC
>280872
GCTTAATTTATGTTCTGCAACCCTAACTTTGATGA
>1203561
GCTTAATTTACAATTTGCATATGCATGATGTGGCT
>637947
TGCTGCTCATTTGCATGTGGTAGACGGATTATGGA
>307061
TGAGCATAATCAGAATTACGCAAACGATGAGCAGC
>1479464
GACGTGTGCTCTTCCGATCCTAGTCTGAGCAGCTT
>1180913
CATTGCTGCTCAATGGAAATTTTTTTGCATATGGG
>1571408
GGCTCTCAGGGGATGGTCGTTTACCGTAGTTTGCA
>401836
AGGCTCTCAGATTAGAGGCAAAGGCCCAGATTTGT
>1599756
TTTGCTCTATTTTAATGTGGCTCTTTGTATTTGCG
>721326
AGGCTCTATTTGCATTAGTATCTAAATGCTCTTGA
>1018128
TATGCAAAAATCGAATAATAATTACCTTAACGAGC
>1441911
TCGCGGGGGGGTAATATTGATCAGGGTGCTATTTA
>1076647
TATGCGGGGCCAAATCTGCCACTTTGCCTTAGATC
>1323286
GTGGCGGGGCAGTCTAATTTGCATGGTTATTTGCG
>988030
GGTCTCCGGTTTTTGCATGCGGCTCCCCTCCCGCG
>828047
TTCGCGGGAGGATTACGAAGTTCATGCTGGATTGT
>1478463
TTGCCTACACGAAGATTGTTGTCGCCTTCTCCCGC
>119171
GGCGGGACGGTCTATTTGCATCTCGCTGATCTGTC
>269879
GCAGCGGACTATATTGATTATGTAAACTAAATTCA
>939757
CGATGCAAAGTGACTCCCCATGTTAGTCCGCGTTT
>476462
TGGCGGACTAACAAATTGGAATGATCGGGTAATTG
>1021938
GCGGACGTTGCATCAAATTTGACTAGTCTATGGGG
>508267
GCGGACGTGTGCTCTTCCGATCTCCTTCTAGAATG
>595488
CATTTCCTCGGATTCTAAGGCTCACGTCCGCACGT
>1085067
CTGCGGACGTGAGAACATGCAAATCGAATAAATTG
>1255826
GCTGCGCCTATGTAAATTCGGGGAAAATTAGCCTC
>462283
AGTCTGTCGGTGCACAATATTTTCATGGCGCAGTA
>24581
GGCGCCATCTGGCTTTGCATGCGGATTTGGTTAAG
>1443467
TGCGCCATCAGGAAACATTTGCGTGGCATCCTGTA
>1085004
AGGCGCCAGCGCATAATTTTTAACACTCTTCCGAT
>164110
CAGCGAATAATTCCAGATGCAAATCTTGAACCGAC
>1546722
TAATAAACAAATGAGATCGTTGAGACATTATTCGC
>1597116
TTTAGAAAAGATGTCCGACTCCTTATTTATTCGCG
>388257
AGCGAAGTTTTATTTGCAAATTCCATATGTCTTTT
>585862
GATCCAAATTCTGCAAAATGACATGCTTGTTCGCT
>142993
GATGCAAATTCTGCATAATGACATGCTTGTTCGCT
>1399092
CACGCGAACAAATATGAAAAGCAGCAATGTCCCTC
>1359529
CCGGCGAAACGATATCTAATGAATAAAATTAGGCA
>1378852
CAGGCCTTTGCATAGAATTTCGGTCAGGGAGTGCT
>189690
TGCCTTTGCATACATTGTGATACATCATGAATATG
>36389
CGCCTTGTGAGATTTTGTATATCAGGTTTATTCAT
>348752
GCATAGAAAATGCAAAAATATCGTACAAGGCCATT
>547560
CCACTTTCTTAAGACATTTGCCTATTGTTAAGGCG
>1394856
CCGCCTTAAATTAGGGGGTCGTCTTTTGTTAGGCA
>1197979
GCCTTAAAGTAATTAGGTCCGCCAGGTATGCAAAT
>1487215
AACCCTGACTGAAGGCTCATGATGGGCAGGCACTG
>571007
GCCTGCCCACGACGTTATTTGCATTGACTTTTGCT
>1448522
TATCACATTCGATTTGCGATGGTAAGTGGCAGGCA
>1010987
TGCCTGCCACCAGGGGTATAGCTACTGATTTGCAT
>690723
CACATATATCGAACAATCTTGAAACTTGGCAGGCA
>609091
GATTGATCAGAATTTGAATAGAAATGCAGGCATGG
>121767
GGACCAAGTCTACCATGTATTTTGCATGCAGGCTG
>1270540
GTACCGGTGTGTTGAGTTAATTTCCATTCGAGGCA
>211817
AACGTTAATTTCCATATACATCAAAAGGAGGCCAA
>1344821
CTACGCAAAAGGATCGATTGAACGTAGAATAGGCA
>1313267
GGCCATCCCGTCGTCCCGCATTCAAAGTAGGCGGA
>1540528
AAGACAATCAAGGGCGCATTGAAACGATGGTAGGC
>1414593
ACATTGGGGAGGAGGAGAATTTTCATTAGGCGTCC
>608810
CTCCCAGGAAGATACTGCACGATATAGATTAGGCA
>381835
AGCCTAATCTAAGTACATAAGACCGCAAATATGCA
>1097361
AAACACGGTCCTGATTTAAAAGCGGGAGTTAGGCA
>1266870
GGAGAAGTTGTTAAAATTTCCCTATGAAAAACGGC
>1277824
GCCGTAAGGGCAAAGGGTTCATGGGGTGTGCAAAT
>1439779
TTTCCTAGGAGTGTGAAATTTGCATCGACCCCGGC
>1431120
CCCGCCGGGGGAACACAGCTTATTTGGCTATTGCA
>77136
CGCCGGGCTGGAGTAGGTAATGAAATGCAAATGCA
>1009744
TGGCCGGGAGTCTTGAATTGGAAATCATTGATGCA
>1083948
GAAGCCGGGAACTGCCGTAGGCAAATAATTAAGGC
>1182983
CGCCGGACTATGCAAAAGAACGATCGAGGACGTAA
>303397
GCCGCTATCTCGAGCCTCTTCCACGCTGTTTTTCG
>1453648
TAGCCGCTATAAGATTATTTGCATACTGGTTATCA
>212191
ACGACGCTCTTCCGATCTTTACTTTAAACGCGGCA
>72272
ATGCAAAAAGTTCGGTATCAGCCAACGCGGCGTAC
>150621
GGCGCCGCGTTATGTAAATGGCTGGAAACAATGTA
>1399884
GATGATTTGCATAATCTTCGCCCTAGACACGCGGC
>578337
GGAAATGCAAATGCTGGTTGATGGTGACGCGGCGA
>1376982
GGCCGCGTATAATTAGGACAGATAGGGAAATTTGT
>217827
AGCCGCGTAAGCGAGATGTTAGTATGGCAGATATT
>22915
ATGGCCGCATTGTGATTACATAGTTGTGCAAATTT
>445492
GCCGAATTTGCATCTAACCGAATCCACATTTTTGC
>1002941
CTGCCGAATTTAATTTGGTGCCCTCTGATTTGCAT
>1486072
GCATCTGCATTAGGGGCTGTTGGAGTTGCATTCGT
>310035
TCCCGTGAAGCAGGAGTTTTGCGCATGCAGATGCA
>1362521
TGGCATCTGCATGAGGGTTTCTGTGTTGTAATGCA
>585494
AGTAACCCCTTTGCCTAGGCTGGTAAGGAGATGCA
>164034
ATTACATACATATTCGAAGGGTCAGAGGAGATGCA
>892162
AAGCATCTCCTCATCTTGCTGCTTGAGCATCCTCA
>175176
AACTAGAAATCAGTGCTTAATTTACGGAGATGCAA
>767446
TGTAAAATTCTGCTTGTAGTCTTTGCGGAGATGCA
>102694
AGACGAACATTTGAATCCTGGTCGGAGATGCCAAT
>1280896
GGTAATCTTTGCCTGCAACTGGGAAGGGAGATGCA
>133389
ATTTGCATCGGGCCGAATGAATTTCTTATCACTGT
>266040
TTGCATCGGGAGTTTATGATGTTTATATCGGGTTT
>844192
ATGTAGTCGCATATTATAAGCAGGCCGATGCAAAC
>1065504
GAGGGCATCGGCATGCAAATCTGTGGATTCAATTT
>1238965
TTTGCATCCCATACGCAAGTGACGGTGTTATTTTT
>1449562
TTAATGAGTCGAGCGAGTAAAGCTGGCATGATGCA
>636817
AGTCAAATACGGGGCATTTGCACGTCGCTGATGCG
>685792
CGGGAAGTATCCTGTTTATGTTGGGGGCTGATGCA
>1552037
GAGAGCAAATTGGATCTTTTGACGCTGCTGATGCA
>170508
AATAGTCACCCTATATGCGGTTCTGTGCTGATGCA
>100398
AGGCATCAGCAATTGGAACAACAAAATTTGACTAC
>1165228
GTAAAAGATATTTGCCTTATTATGTTGTTTGATGC
>1015745
GCATCAAAATTATGCAAATCTGGTATTGAGGTGTG
>1010693
AGGCATAGTGAAGGCTAGCATCAGTTTGATATGCA
>1008059
ACGACGCTCTTCCGATCTTGTTTTTTTCTATGCAA
>1401172
CAGAGCATACTTTGCATAGACCGTTTGAATCCCTT
>324069
ATTATCACGACGCAGACATGGGTTGAAAGTATGCA
>940865
TGGCATACTTAAGAACGCGTGTTGATGCAAACGGG
>1181646
CTTCAAGGGAAATGGGGGAGAGTAGACAGTATGCA
>1221911
CATACAGTGACACTCATCGCATTGGGTCGTATGCA
>1220041
TGTCTGTACCTGTTGTATCTGAATTGTCGTATGCA
>1487088
TTCCTCCTTTCCCTCTTTTTTCCGATTCGTATGCA
>1211988
GTCCTATGGTTTTCCTTTTTTTGTATTCGTATGCA
>94293
CCACGTTACTAGCCATGATTCACGGTGATTATGCA
>787250
CGTAAGTCCTTTTTTTCCTAGGTATTGATTATGCC
>1284300
TTGTGAACCGTGTATGCAAATGAGCTTGATTATGC
>1059119
TAGCATAAGTATAGAAGTTAATTAGTAGGAACTAC
>770924
TGCATAAGTAGTCTATGTACATAACTCATAATTTG
>943329
TGGCCGACCGCATCACAATACGGACTACTTATGCA
>618408
TAAATAATGAGGCAAGCTGCGCGCGTACTTATGCA
>1032329
AGGACGGGTATACGCCAATTGTTCGTACTTATGCA
>1541145
CCTAAGCTGATAGCTGCTGGAAAATTTATGCAAAT
>1476855
TACAAACAAAGTACTCTTATGTTGGATTTATGCAA
>473162
CGCATAAAGGTATTCACGAGATCACTGGGGATGCA
>258347
TCCATTTTGTGGGTAAATTATGGTACCTTTATGCA
>1542355
GGTATGTCTTAGACTTGTACACATTTCTTTATGCA
>895080
CATGCAGTTGTTATATTATGAAAATCCGACCTCTA
>1163275
GTGCAGTTGCTGTCTTGCAGTATGCAAATAATGGG
>819962
GTTCTAGTGTTGATCATTGTTGGCGGTGGACTGCT
>447886
GAAAGCAGTCCAAGATTAGAGCGGACCCTAGTGGG
>1310848
GATGGCAGTCCAAGAGAAGGTTTGCATTTCCAAAT
>1205903
GGTTGCAGGTAAATTCGACGGCCTATTCATAATTT
>832931
GGGCAGATCGAGTTCCTATTTGCATGCACCGTTTA
>291606
ACGACGCTCTTCCGATCTGGTTTCAGGATCTGCGT
>748248
GTTGCAGATCCGTTTACATAATGTGGCCATTGGGG
>898268
GGCGCAGATCCATGGGAAAGAAGGTTGTAAGTTCT
>1588714
GCTGTTTGTTATTTAAAATGATGGTGATCTGCGGG
>362530
TCTTCCGGTGTACGTATTTTGCATCGATGGTCTGC
>649299
TTGCAGAATTCTCTTCATCTTTTTATGTAAATGAG
>1032876
GCGTGCAGAATTCAAACGAGGTCCGGGGATCTTTG
>1021302
TGTGACATGTCGGATGACTTTTGCATAATTCTGCG
>857903
GGAGGGTTTCGAAGTATTTGCACGGACATTTGCCT
>715759
CACCTGTAGCGTGAGGCAGTCGGACATTTGCATCT
>1322606
TACGTCAGGGCGGTAGACTGGCGTGACATTTGCAT
>1571517
TCCAAAAAGGTCAGTTGGTACGCTCGCATTTGCAT
>1329977
GATGCAAATGATTGATATTCTTCGGCTTGAACCTT
>182126
TGAGACGCGATTAATGACATTCAGGGTCATTTGCA
>222288
CTTGCAAATGACCATATGAAAATGAAACATCTTTG
>437900
ATGCATTCGAAATGGTGCGGAAGTGGTCATTTGCT
>379072
GGCAAATCTTTGAGGTAGCCATGGGAAAATTTCGG
>1106156
TGATGCAAATCTTTCTGGTATGTGAGGCTATTTGT
>1032073
GATGCAAATCACATGGAAATACTGAAGTTGGAATA
>137886
ATGCAAAACTTGGAGATTACGACGTACGTGTTTAA
>1246052
TGGAATTTCGATTGGCATTGACGTGAGTTTTGCGT
>1165403
GACAGGGGTTATGATTTGGACTGGACGTTTTGCAT
>129684
AGATTACGCCAGATAGTCTATAGACTTTTTGCATG
>683734
ATGCAAAAACTAAGAGTATGATGGCGTAACCTTCA
>1036740
GATTTTTGCATTGTTATACTTTGCCTCCGATCTGC
>1410228
AGATGATTTTGCATTCGTTCGGATTTTCTTTAAGG
>1069001
CGATTTACGCTTATTGGCTGAATGCAAAATCTATG
>1011371
ATGATTTGTATATGATATGCAAAAGGAAGCGTGCC
>1012493
GATTATCGTAGTCAAATATTAAGCCGATCCTGACA
>1205595
CGCGGGGTTGATCTGTTTTGCATGTCGGCCATCCG
>935427
GATGCCAAATCAACGTACGAAATTCAAATTCTTAG
>1020989
GATGCCAAATCAACGTACGAAATGCAAATTCTTAG
>558766
TTGTGAGCAGGGCGCTTATCCTTTTTGAATATTGT
>172965
GTCGAGCAGGCATCATAACGGACGGCCAGTATGTA
>1300397
GGGAGCAGGCAAATAGGGAAATGTAAAGGAGTTCA
>836176
AGAGCAGGATTAATGGTTGTGTAATTTGGATTTTT
>1250632
AGAGCAGCTGGTTTGAGTAAGATTGTCAAAATTAG
>529022
AAGAGCAGCTAGGCAAATGATACCCGTAAGGTGCA
>945607
TTCGAATTTGCATGACTTCCTCTCGAGCGCTGCTC
>483116
GGAGCAGCCGGATTTGCATATTCATCACAGATGTG
>1216451
TTGAGCAAAAATTCATGCTCGCGCGTTCTTTCTCA
>1049751
GGGGAGATTTTTGCATATACGTTAGGAGTAATGTC
>1096983
ACTGAGATTTTTAAATACAAGTCACAGATTTGGTT
>1002159
TTGGAGAGGGTACGCAAATGGGATGTTTTTGCCTA
>1110609
TGGACTATGGTTATTACTCTAGCGTCTATTTTGCA
>252517
GACTATGGCATGTGGAAAGTCAAAGGCCGATAGAG
>1171177
GAAACGTAATTTGAAGCTCCTAGGACGCATAGTCA
>395669
CGTATGTATGATTTAAAGATAACGGGGCATAGTCA
>1088724
GACGTGTGCTCTTCCGATCGACCATGCATAGTCGT
>1020673
AAGTTTGCGTACGAAATTTGCATTAGTAGTCCTGT
>698188
GACATTTTGGTTAGAGAAGGGAGAAGCAAATACAA
>292932
ATATTTCACTCCCTCACATATGCAAAATGTCGCTC
>51940
TACGAGTGCAAGCAAAGGAATGGTATGCAAATGTC
>1258713
TGACATTTGCATAAACTACCTTGTCGTCTGTGGGA
>278585
AAGACATAAACAAAGTTGCATTGTTTGCAATTTGG
>124054
CGGACAGTCTTAAGGCAATGTGTATTTTTATGTCA
>549973
AGAGACAGTTTGCATGTTCGGAGTATTACATAGTA
>1511619
GGACAGTTTCCAGAATAATCTACGAAACATATTTG
>450924
ACTGACAGTTGAATCGATTTCAATTATCCTAGTGG
>1360055
TGGACAGTTCTAATGTGTTCACAAAAGAGTATGTA
>103248
AGACAGTTCGGCGTATTTGCATCTGACTTTTCCGC
>1036124
TGGACAGAAATTTGCATAGTTGAAGAGTGGATGTA
>1324782
AGCGGGGAGGCATATGCAAATGTTGCAATTCTAAC
>1219611
TTCAGCATTATCTGTACTAGGAAATTTGCAATTCT
>847774
GAATTATCCGTGGGGCTAAGGAAAATCAGATGCAA
>1025285
TCCTTAAGCAAATTTGTAGCGTTTTGATAATTCCT
>414591
GCATATGGTGAAAAATAAGTGTCCACTAATTCGTG
>441563
AGTAAAATCTACATGGAAATTCCACTAATTCCTCA
>1177632
TGAATTAGTGACCGCGGAATACTCCAGAGAATGCA
>1465207
GCATCAGCGGTTCCGACTCCGGGGGGGACTAATTC
>370804
CACTTTACATACGTAACCGTGGTGGACTAATTCAC
>584217
AGAATTAGTCAGTTAGGTACGTATTTGCCTTCATT
>832866
GACGACGCTCTTCCGATCCGTTGCCAGACATTCGA
>1035793
CGAATGTCGGCTTTGCATTCCGGGGGTATTTGCAT
>940871
AGTCAATATACGCAAATGTATAAAAGTTTGATTCG
>807833
GCTTGAATCAAAATATGTAAATGAAAGGGCTTTCG
>636401
CAAATTTGTTTAAGAGGTTTGCTACAAATATTCTG
>597161
AATTGGAAGTTGACCATTTTTTCGAATATTCAGTG
>534450
CGACAGTCAAATCATGGAGCACGAGGAATATTCAG
>1077849
CGCTGAATATTCCGCCTACGCAAATCCAGTCTAGG
>1003471
CAAGAATATGCTAATTGTTGCGGTTGTATTCATTA
>200990
GAATAGACTTGAATGCTAATTTATTTGCATGCGCC
>339933
CTTGGAAGAGTACGTTTGCATTAGTTTTCGTATTC
>80748
CGCTCGTTTGAATTTTGTAAAAAAGGTATTCTGTT
>125043
AAAGCCGTTTGGATTTGCATGGAGAGGTATTCTTA
>974475
CGTCCGGCTTCGTGCGTGATTATGAAGGTTATTCA
>556025
TTAAGCATTTAAGTAAGCTACAGGCCGGTTATTCA
>1329906
CGAACCGGGACTCCAAATGACTCGGGTTATTCAAA
>454921
TAATGAAGTGAACCCTTTTCCTACCAAATGAGCCG
>1367908
TGTCCCGTTGTTTGCATAGCCTATGGAAAGACTTC
[truncated: 11,875,060 more chars]
