# Supplementary material for: Transcriptional Coactivator BOB1 (OBF1, OCA-B) Modulates the Specificity of DNA Recognition by the POU-Domain Factors OCT1 and OCT2 in a Monomeric Configuration
Source: Biomolecules. 2024 Jan 17;14(1):123. doi: 10.3390/biom14010123 (PMC10812921; doi:10.3390/biom14010123)
Supplement: Supplementary file 1 [file biomolecules-14-00123-s001.zip › File S3 POU2.fasta]

>1996622
CATCTCTACAAAAAAAAAAAAAAAAAAAAAAAAAA
>1033764
CACATGATTTGCATAGCACAATCAAAAAAAAAAAC
>1828472
CCATCAGTTGTTTTAACTCTGTTAAAAAAAAAAAA
>586778
ATTTTTTTTTTTCTGTTCTTAGGGAAAGTAGCCTC
>980434
CTTTTTTTTTTCTGGCTTTACACTTAGCAACCCAT
>544370
CTTTGACAAAACCTAACTTGCGCAGAAAAAAAAAA
>188567
GGCTCGTATGCCGTCTTCTGCTTGAAAAAAAAAAA
>333943
GGTATGATAAGAGTGTCGTTTAAATAAAAAAAAAT
>679064
TTATCCAGGCGATTGGAAAGGACATAAAAAAAAAC
>3759
TTTTTTTTTTTAAGATTCGAATTAATCTGTTTGGG
>1739733
CGTTTTTTTTCTACGAGTCTGTTAGGGGGTATGCT
>1881804
GCACCATGATGTTACATTAATGCGCTGAAAAAAAA
>1224626
TTTTTTTTGTCTATATTATCTTGCCACTCTATGCA
>1043533
AACTTTTTTTGGGGTCAATTTAAATGTAATTCATG
>1888214
GACCGGTCATTATTAATATGGGGCCAAAAAATCTG
>186416
GTCTGTGTACGACAGAGGATCCCCATTCCAAAAAA
>184816
TACTTTTTTGCTTGCCTATTCAAATCAGAACAGGA
>280727
GACCAAAGGCCGCACGATGAATGACAGCAAAAAAT
>1629071
TTTTTCTGCAGAGGAAAAAGTGAGCAAAAAAAAAA
>1497406
GCCACGCCTTTTGATGGAAATTAGCAAAAAATTAG
>161131
TCATTTTTTGCGTATCGTTTAATTTTACATACGTG
>1650687
CATAGGCTTGAAATGTACAAAGCGCAAAAAAAGCT
>1331506
GAAATTACTGTAATTTTGTCATTCAGGCAAAAAAC
>1687797
GTTGGTATATAAGAGTGTATGGTGGCAAAAAAGGA
>1088254
CACACATCCTTATCAATGAACGGTCATGCAAAAAA
>1013386
TAATTTTTTGAGTGGACCTCAGTTATGCAGATTCG
>990846
GGGCGACAGAGCAAGACTACGTCTCAAAAAAAAAA
>2173452
CTTTTTTGAATTCATAGTTCCCACACTCATTATAA
>1394403
ATCTACTTAATCGCTAATTAATATTCAAAAAATCG
>342322
CTTGAGCGACTGGCTGGCTTTTCATATTCAAAAAA
>1401096
TATGTTTTTTCTTTTGCATTTGCGTGCATCATGTG
>1870403
CACGGTCTTCCAATACAGTGCAAAAGAAAAAATAA
>1274837
CCAGTTTTTTCTTTCCTGGGTTTAGGCTCCGACTA
>2081934
AGCATTTTTTCTTATGTGTGTTGGCCACGAGCATG
>312014
GTTTTTTCTCTCTCTACTCATCAGGCGCATATTTA
>535591
AGTTTATCGTACACTGATGTGTCTAGAAAAAATGG
>446659
TTCTTTTTTCTAATTAGGCTGGATTTGCATTTCAT
>947889
GACGTGTGCTCTTCCGATCCTTTCGCGAAAAAAGG
>743001
TAAAGGGGTATGTAAGGAAGCCAGGAAAAAAAATT
>1350593
TGATTTTTTCCTATAATTAGTTTACCTCGCTGTAG
>1713011
AAAAGTTCGAGAATGAAAGCTCGGGGGAAAAAAGG
>532326
AGAGGGTCTACAAAAAAATAATGGGAAAAAAGGCA
>1392637
TTTTTTTCCATATTCATAATTTTATTCATTTATGA
>1390056
GTGTCAATACAATACGCATATATGGAAAAAATGCA
>116838
TGAAGGTTCGAAGGAATAATGTATGAAAAAATGCA
>1879051
GCCGTTTTTTCAGCCATTATTATTGATTGAAACTG
>1835123
TGTATTCACATGTTGTATTATTCATTGAAAAAAGC
>1717151
CGTTTTTTATTCATCTTTCCTGATAAGATTAATAG
>1238617
CAAAGGCATAATTAATATCAAGAAGTAAAAAAGCG
>1657917
GGATTTTTTAAAAGTGTAGTCCTCGCATATTAATC
>1866686
CATTTTTGTTTTCATATTATTCCAATTCGCACCTG
>1542082
TTGGCACCAAAAGGACTTTCCTTTAAAACAAAAAG
>411976
GCTCTGAAAACAAACAAACAAACAAACAAAAAAAG
>130675
ACATAAAGATGAACAGGAAAATGAGAAACAAAAAA
>1023565
GGCATTTTTGTTTCTAATTATACAATCTAGATAAT
>420874
GTTTTTGGCTTCAGTATCAAGTCAATAAATATGTA
>1482444
CTTTTTGGCTTAAACCGCGGGTCGAATACATAATC
>1375869
TGGAGCATTGATTTGTTTATCGGAGCCAAAAATTG
>2168029
TTTTGGCTAGTTATGCAAAGCGACAATCTCGCGAT
>1017413
TATTTTTGGCTAATTTATGTAACTTTATCGCTTGG
>256011
TTTTTGCATATCATTAATAAGCCTAATGCCCTGTC
>273686
TTTTTGCATATCATTAATAAGCCTAATACCCTCCC
>2069845
TTTTTGCATATCATTAATAAGCCTAAGGCGCTGTC
>194235
GTTGGCGCTAATTTCGATGGACTATGCAAAAGTAG
>846
GCGATCCCATGGTGATTTGTTGGACTATGCAAAAA
>1726961
AGCTTTTGCATAGTAAGCGGTCTTGCATTTATCTT
>672303
AAATTCAGTTCATGAGTCAAGGTATGCAAAACCGC
>1726101
GGGAGAAAGAGACTATAAGGTATAGGTATGCAAAA
>1837218
CGTAATTAATAAAGGTGGCTCGGTATGCAAAATTT
>1247590
GCGTTTTGCATACCAGCGTAAGAGGACGCTCTCGT
>1878547
TGTTTTGCATAAGTTGTTTTAGTCACTTTAACTCC
>967385
TGAATGGCGTATGCAAATTGCCTCTGATCAAAAGC
>1382107
GAAGATAATTTAAAATAATATCTTGATCAAAATGT
>1397730
TTTTGATATTCTAATTCACTCCGATCGCCAAGGTC
>366372
TCGGTCAAAGGTCGTATTTGTCTATTCAAAATTTG
>1687426
GCTGCTGCTTCTAATTAGGGCGGTAAGAAAATTTG
>632082
CAACCTAATCAACGTGTCGGGAAGACGAAAATGCA
>1231995
AATTATCAACGGTGTAATATGAAGACGAAAAAGCG
>1103819
GATTAAGATTCATGTGGATGGAGATAGGAAAAGTG
>1536411
TTTTCCATACAGGGGATTGATGTAGAAAATTTGCC
>433818
AATCGCGTTTTTAGTCCTGTGTTGTATGGAAAACG
>1125431
CGTACTAGGCGAAGACTCCCATTATGGAAAAAACA
>133008
AGGTTTTCCATAATATTTTCGGCGGAGCGTGCAGG
>1107182
AGATTTTCCATAAGAAATATGCAAATAGACAATAC
>2093741
TTTTCCATAAATTACAGTTGCAGACAGAATTCTTG
>655157
TATTTGCAACGGTTGCATTGCCTCTGGAAAATGGC
>1256341
CGTTTTCCACTCCTATGCAAATACCGGTGGAATTG
>986491
CGTTTTATTAAACGTGCAAAAAGATGTCGAAATTA
>2085336
TTCGTTTTATGTTCTAGTTATGCAATTATAGGGTG
>1025278
TATTTTTATGCTAATTCGGTCTTTTATTCCAATGG
>1948402
CGTTGGAACTGTGATTAATCTTAATATTTAAAACC
>1835040
AGCGTGATCGGTAGAAATTAGACATATTTAAAACA
>1074873
GTTTTAAATATCCGTCATACTGTAATGAATTATGA
>1480644
GTTTGTTTATACGAGGGTGCCAAATCAAATATGCG
>1561617
AGTTTTGTTTAGTGACGTTCGTTGTAACAATTTGC
>132394
CCCTTTGTTTAGGGTTCTGAGGGCTAAAATATGTA
>1672194
TGTTTTGTTTAGGGTATCGGTTATTTGGTTATGCT
>844359
CACTTTGTTACACTTTTAATAGGAATAGATATGCA
>2033439
GGCGGTTATTTATGCTATGACTAAATTAACAAATA
>1059615
CCATTTTGTTAATTCCGGTAATGGTGTATGCAGAA
>168950
TATTTGTGTATAGCTCGATTTCAAATCATGGGTTG
>1350379
TATTTGTGTAGCTGAAGTTCGGCGGGGGTAATGCA
>1343720
GATTAATTAGTAATGAGGGGGGGCTACACAAATTC
>605340
CCTTTTTGTGCACGTACAATTAGCATATTCATTAG
>2184840
GCTTTTTGTGCACGAACGATTAGCATATTCATTAG
>1850151
GCTTTTTGTGCAAGTACGATTAGCATATTCATTAG
>114698
AAATTTGTGATTTACATATGTTTACTGGCTAGCTG
>1895385
TTTGTGATTCGATTATGTATCCTTTGAAATATGCA
>1998729
CGGTTTGTGATTAAAGCCTAAACTTGTTTATTAAT
>2087319
TAGTTTGTATTGCGCTAATGAAGTTATGTAAATTG
>1940426
AATTTGTATGCAGGCCGGAGTTATCTAGTGGGCGA
>1047536
GCATGCGGACTTATTGGAGGATCTCTGCATACAAA
>617298
CATTTGGTTATCTATGATGGGTCGCTCCTTAGCCT
>310659
ATGCCAGGTCACCATTAGAGTTATAACCAAATAGG
>769885
TGAATTTGGTTAGAAGTGTTGACAGCGAATTTGTT
>1089756
GCCAAATTATTTTATGTAAAACCGTTCTAACCAAA
>2193588
GCTTTGGGTGGGTCTTTGCCTTATTTGAGGGGCTA
>456120
CATAAAATTTGAATTTGAAATAATCGTCACCCAAA
>555075
ACTTTGGGTCTATGCAAATATTGGAGAGAATGTTT
>1680365
GTGGACACGGTTGGCTACGCTGAAGGCGCCCAAAG
>168171
AGGTTTTGCTCTAGTTTTTCCATGCCAACTGCCCG
>2055578
GCATTTGCTCCTGCTTTTTATGAATATTTAAGCGA
>566982
AGGAATTGCGAATAATGTTGTTGCGGTATTCAAAT
>1332504
GAAGTAATATTTATGAGACACTGGGGTATTCAAAC
>101634
TAGTAAACGACCTGATTAAATGGGTATTCAAAGTC
>2052894
GAGGGAAAGGGAGTGCGAGTACTTTATTCAAATCG
>315178
AGCGGGATAATGGGGCCGAGGTTTATTCAAAGGCA
>1764567
TTTGAACTACTGAGGTATTGAAATCATGACATGCA
>1635601
TTTGAACTAAGGATCTGATTCTTCCGGCTTATGCT
>1720897
CGGTTTGAACGCCCTCGTTCCGAAGGTAGCAATGG
>1560466
CTGGAAGATCATATGCAAAATGGGCTGGTTCAAAA
>1199512
TATTTGAACAGTGGGCTGGCATGTCGATTTATGCA
>982219
TCCAGTCACCAATTTAAATTCGTGTAGCTTTCAAA
>1244101
CCCAGTGAATTTGCAATGCAAGTCGTCTTTCAAAG
>1771645
CATTTCTTAGTACAGCGCTAATTTTAAATTGAATT
>740236
TTTCTTAATTTGGTACAGAAGCAAAGTAGTATGTC
>2140349
TATTCATATAATGGAATATGATTCAGCAACAGAAA
>1630375
TAATTTACGGAAAGCAGTATATAGACAGAAAACCG
>1351210
TACCGCGCGACAAGGGGTAACAGGACAGAAAAAAC
>1029647
ACATAATCAGATGCAGTGTAGACAATACAGAAATG
>2219098
TAAATTTCGGTCCTTATCGTATCAAAAATATGCAA
>119349
ACCTTTCGGTAATTATAATTTTTTGGAGCTCAGAT
>58792
TATGGTATACGCATACTCATGAGGTCCGAAAGCAG
>1335471
ACGATTTTACATATTATGATACCGGTCCGAAACGA
>478869
GCATTTCCTTCACGTCGGCGGCTGTAGCTAAGAAC
>1705143
TCAGCTATGCCTGCTCAATTCAAATAAGGAAATCA
>1582990
GAATGAGAAGAGAATTTAAATTAATAAGGAAACAA
>81022
TCTGCATTAAAATGCGAAAAGGATAAGGAAACTGA
>140255
GATGGTGTTTCTAGAAAATAATATAAGGAAATTGT
>508966
CGCATTTCCTTATAGTATTTGCGTGCTAATTCAGG
>203497
GGGGTATATCACGGATGCAAATTTATAAGGAAAGC
>76846
CACGGGAAACTAATCTTTGCATGGATTAGGAAAAA
>1768561
CTAGTTAAATTAATGGGCCGATGATTAGGAAAAAG
>870389
ATTTCCGGAAGCGGAATGGTAATTTGCATGCTAAG
>1779807
CGAGAGGCATTACCATACAGAAGTTCCGGAAAAGT
>1023735
TCTTTTCCGCGTTTGCATATGCAGCTGTTTCTAGG
>1385584
GGAATTTCACCTATGCAAATTTAGGTTGTTGAGCA
>1439384
CGAGTTTCACACGGTGATTTGATGTAAATTCACTG
>1502086
GTTTTAGCTCATTTAATATGCGTCTGCGTATCATC
>1417116
GACGTGTGCTCTTCCGAACGCTCTTTACGCTAAAT
>1482584
CGTCAATTTGCATACCCTCGTGCACCCGCTAAATA
>878610
CGCAAATGTCTCACTTAATTAATTATGCTAAAGAG
>1946288
ACCGTTTAGCATAATGAGTGTGGTCCGAAATTACC
>123096
ATTTAGCATAATAGACTAAAACCGTGAATAGCGGA
>438118
TTTAGACAGGTGCCCGCTAATTTAGACTAGTTGGA
>1875944
GGGCCTAGTTAGGGTGTAATTTGCCTGTCTAAAGA
>646494
AAGGCGTAATGGGCTGCTATTTATGCAAGTAAATA
>273241
CGTTTACTTGATATGAATAATGGTATGCACACGTC
>125035
TGCATTTACTTGAACCAGTCCTCGCCTAATATGAT
>1796541
CATTTTACTGCCAAGTGTCGGAGGGCCGAGTCGAA
>1627911
ATTTACTCTTGTGTGGAGAATGATTTGACTGTTGG
>1201247
TAAAGATAAGCAGTGTCAGACATACAGAGTAAATT
>1078661
GCATAAGATGCTAATTTAATCAGCCACGTAAACCG
>2146998
TTTACGTGGCCCATCTGTTTACCTCAGCTAATTTA
>318417
GTTTACGCGGAATATGTGAATCAGTAAATCGGAAG
>874475
GCTTTACGACCAGTCCGCATCATTTGCATTGGAGA
>1239146
ACGTTTACGAATATGTATGGTATTGGTCTCCTTAT
>1255345
TGGCGCAGAGATGATACTTTGACTAATGTAAAGGG
>1103770
GCCGAATTTTGCATAAGCTCGACCTAATGTAAATT
>883929
TGGAACACATTCCTCAGAAATATGTTAATTAAACC
>1224274
GGTTTAATTAACATAGAAATGATTCGAATATTTGT
>2053703
AGCGGGATTAAATAGATTGGGTATGTTAATTAAAT
>1034264
GGTCCTCGAGCTAATGATCTTTGCATTTAATTAAA
>74573
TCATCGATATTCAACATAGCCCTACAGTTAAATTC
>1353985
TGGCTCTAGGTATTCAATATTCGTGCAGTTAAAGT
>1007019
TTTTAACGATTTAAGGGTTTAAGATGCAAATTCAC
>818706
GTTTAACAAATTGAACGATGACCGCTGAGTTTCTT
>1619344
TGTTTAACAAACATTGTCAGTTCGGAGAATATTTA
>718758
GTTTTAAATTTTTATTGCAAATTGGGCCTTGCCAA
>1718389
ATGTAATTACACAGGGGGATAAAAATTTAAATAGT
>440340
ACGCACTATTTGGGTTGCCTAAAAATTTAAATTAC
>19337
TGCATTTAAATTTGGTTTTCCGGCCTAGAAACCAG
>1046033
CATTTAAATTTGGTTGGTTGCGCTCGCACTGGGAT
>1740660
TACAAAACGATGCGAAATTTGCTTAATTTAAATGG
>1019231
GGTCATGCAAAGGGCGCACGCGTTAATTTAAATAA
>1153031
TTTGTCATTAATTTATTTGACGAGTTTATTATCCA
>1269724
AGTTTGTCACTGTAATTAAAATAAGTTCGTCGGGT
>391868
GGAAGAAAGGGGGATCAGTATTAGGTGACAATGTA
>928680
TGCCATTTGGTCTGGATATGCATATTGACAATACT
>2064468
TTGTCAAGATTATGAAATAGGTAACATTTGCATGC
>1280964
TTCATTGTATTCTAGGGCTGAGTATATGCTAATTG
>2007553
ATGCGCGTCTTCATTAATGCAGAAATTTACAAACA
>526242
GTTGGTGTTTTAGTAAGTAGGGTGATGCTAATGGG
>1951801
TTGGTGTTCTTTCTGCGGACTCATTTGGCAACGTT
>1650433
TTGGTGTTCTGATCTACATTGGAATATATTCAAAT
>1018238
ATTGGTATGGTAATTTTACTATAGTATCACGTTGG
>1882540
GACGACGCTCTTTCGATCTCCAAACTCATTCGCAA
>1220384
GGTTGCCTGTTAATTTGCATCTATTTGAACGGGAA
>1654779
AATTGCCGCACTAATATGTAAATTCAGCTTCGGAA
>988232
GAACCTGGATGTAGTATGCTAATGACATGGCAAGT
>1401299
AATCCACTGAGATGCAATGTAAATACATGGCAATG
>1569241
GATTGATTTGAATAAAGTGGACGTTCGTGGCAAGG
>1010451
CTTTGCATTTTAAGTCGTTGATGGATTGTATAATT
>1019813
CAATTTGCATTTGTGAATGTGCGACCGATAACTAT
>503910
CTTGCATAATTCATAAGTTGGTTGCCGGGGTTCTA
>2089391
TTTGCATAATTAGTCTGTTCACCGGTATAGGTTTT
>275106
ATATTTGCATAATTACGTTACGTTTTCCGGTATCC
>1322788
AGTATTCGAATCGGGCCGATAATTAATTATGCAAA
>1252332
CGATTTGCATAAGTTTAATGCGATAACTATACTAG
>2138371
AGTCTTGCAGTAATTAGCCATTGGGAAGTTGAATT
>1104556
GGAATAAATTTGAGTGTTAAGTGTCCAGTGCAATG
>1295367
GTTGAAAATGTAGATTACTAGACTCGATCAATTTA
>85932
CGCTTGATAAAATGCCTTATCATTTTTAATGATTT
>533613
GTTGATAAAAATTTAAATTGGATCTTTATGTTCGT
>1776251
GCATTGATAAAAACGGGATCTTATCTTAGTATCTG
>1332889
CGTTGAGTTTTACGATGCATGCAGACGGATATTTG
>1717425
GGCATAGTCATTCTACGTACATATGCAAACTCAAG
>75049
CCTCTTGAGTTTCGGGCTTTAATTTAAATACAGAA
>2154056
TTGAGTTTATTCTTTTTCATACAGAAAAGGGTTTT
>1500555
GATTTGAGTTGCGGGGCCAGTCGATTAATGCTAAT
>978147
GCATTGTTTTAAATGCTACCGTATCAACTCAAGAC
>2044222
GGAGCGTGAATAAACATGTGCTGGAACTCAAGTTT
>1588653
ACCCTTGAGTTATTCATGTATTCGTTGAATAAAAG
>293954
ATTTGAGTGTTTCTGATTCCGTGTGCTGCCTTTTA
>97890
ATTGAGTGTGGTGAATGTGAGTTTTGAATACAGTT
>1172191
TTGAGTGTCAGAATTACCATATTGACTAGGTGTAG
>1082485
AGCGGAGGGAATATTCGTTTTTAAATCTCAATTCA
>1608336
GTAAGAGCCTTGTTTTCCTATTCATTGTCAAACGG
>114572
TGTGACAGGGCTGGCAAATTAGCATGATTGTCAAC
>1367707
GACGTGTGCTCTTCCGATTAGCGAACTTGTCAATC
>1826791
AGCTTGACAAGGGAAGCCATACAAAGGGAAATTTG
>1429758
AATTGACAAGCAGCGAAATTTACATCGGCACAGCA
>1940079
CGTACTTGGCCTGCATACAATCCTTCTTGTCAACT
>1076253
CGATTGACAAAGGGCGCAGAATTTCTAGTACGGTA
>559786
GTTGAATTTTCATGAGGTTATAAGGGGGGAACCTC
>2064407
CAAAGCAAACTTGAACATGCAAATCTCAAATTCAA
>1791128
ACCCGAAGCTTGCGTCATTATAATGTCAAATTCAA
>1069433
CCGTTGAATTTGAATATTTTGAAATTGAATATTAC
>199757
TACTAATGCGGCTTAAATGTCACTCATTCAATGGG
>57931
GACGTGTGCTCTTCCGATTTACCTCTCATTCAAAT
>365176
GGGTTTGAATGACTTGATATTTGCGAGTGGGACAT
>1881200
AAATTGAATGACACCCATATTAAAATTAAATTAAC
>1708984
AGTTTGAATATTCAAGGTGGTTTAAGGAAGTTATG
>1376409
TGATTTGAATACCGATTATTGGCTCAGAGGTATGC
>1103152
AATCGAGGTAGAGGACTGATCCAGGGTATTCAAAC
>100019
CAACTTGTCGTATGCTAATTTCAGGGTATTCAACT
>489803
GCATACCATCTTCTGGATTATTCGCGAAATTAATA
>1327561
CCTTAATTTCCCTACCTCACGCAGGGGATGCATGC
>1875151
TCGGGCTTCTCCATGCTAATGCGGGGAAATTAACC
>1091402
CATTAATTTATTCAGGTATGAAATAGAACTACAAA
>2185779
GTTAATTTATTCAGCCCTTGGCATATTTTTCGATG
>1103563
TGTCGCCCACCTTCCGAAATACATAAATTAATGGT
>1129788
ACTTAATTCCAAGGTAGATGCATGAAATCATGAAT
>2184983
CGAGTTAATTCAGTACGTTTGCATCGGTATATGCA
>385776
GATTAATTCAGGCGTAGTCAGCGATAATTATACGA
>1892339
GTATTAATTCAGATAATTATAGCGATAGGCGAGGC
>1012276
GACATCCCCATTCTAATTTTGAGTGAATTAATAAG
>1287527
TAATTAAGTCAAAATGGTCATGGACTACGATTCTA
>1149507
TTAAGTAATTATAGTCCGAATATTAACCCCGTTCA
>1427538
CTACGGGGGGCGCAACATCTGCATTACTTAATTCG
>1072567
TTACGCTAATGTACAACGCGATGATTACTTAAGTA
>1872866
ATGGCTTTAAAGATGCAAATCAACCGACGCCTTAA
>770257
AATTAAGGCGTCGATAGCTTTATGCAAAGTACGAG
>1694534
CATTTAAGGCGGTCCTCTGAATCCGTAATACCCGT
>1067340
TTACCATAAGTGATTATTCAGCCAGGCCTTAATTT
>1021328
ACATATATGGTGATGAGATACTCCGCAGGCCTTAA
>1778010
TTAATTAAGATGCGAGGCTTATGCAAACTATGCTC
>262446
GATTAAGATGATTTTTGCATTATGAAGAAATGCAA
>866720
GGCGTTGTAATATGTATTCTTCACCGATCTTAAGG
>1079262
TGTCGTGAGATGTTACGACGCTCTTCCGATCTTAA
>1230676
TGGACATTACTATTGCGCCGGCTTTTTGATCTTAA
>1737743
AGTCTATAAGCATTCATTCTAACGTATATCTTAAG
>458373
AGTTAACTTAATATTGTTGGTTTGCTTAAAATGTA
>476499
TATTTAACTGTTTTAAATGAAGGGGGGAGATATCG
>892319
CATTAACTGTTGAGCGGTGAGTTAGCTAATTTCGG
>877894
TTAACTGTTAACTTGTTCGTTTGCATATTCCGTCT
>1425685
CAGCCCAGATATGCTAATTCGTCACAGTTAATTGT
>1321069
AGGTGCATATTGAGTAATTAGGTTAATACGTTAAC
>1151648
GCATACACTTAATTGGCTTGACTGGTCGTTAAAAC
>494919
ATTAAATCTACCCGAGGTTGTATGATAATTGTTGG
>130856
CCAGAGGAGTAGTAAATTAATGTAGATTTAATGAC
>766661
CGCTTAAATCTACATAATTTAGTAGCCGATCCATT
>2086255
TGTTTAAATCTAAATCAAAATCCGATCCCTAATGG
>795148
ACATTTAAATCGTTTAGGCAGGAGGGCATACGTGC
>1559063
GTAAAGATAATAGCTTTTAGAGCAACGATTTAAAT
>929199
TACGGAAACCAAGCATGAAGAGTAATATTTAAATT
>2054156
GTAGATAAGTTGCTCTAGGATTAATATTTAAATCG
>1862506
ATGTTTAAATATTAAGTGTGGGGGAACCAGCGCCG
>252648
ATTAAATAGCTATGTTAATGTTCGTTGAAGGCCTC
>1950111
AATTAAATAGAGGTCGGTGTGGTCATTACCTACTT
>1674297
CGTTTAAATAGACCGGTTTTGTATAATTTGGAAGC
>2056647
ATTTAAATAGAAGGGCTTTAGGAATATTCAGTTTG
>1282076
TCTAGGTCTCTTATACATGCAAGGCTTCTATTTAA
>1273320
TTTAAATACTTTTATGGTACTATGATCGCCGCAAG
>185859
GAAATTAGTAGATTCATGAGTGTTGGTATTTAAAC
>2098889
GTATTTAAATAAAGGAGGAAATCTATCATAATGGG
>1074414
AGCCGGCCGCATGCATATTAGGACCAGTTTAATAT
>1817135
NATTAAACCGTAATATTAGTGCTGTTTTTTTACAT
>1429276
GTACGTTCGGTTCGGCATATGCTGGCGGTTTAAAT
>980812
GAATGCCTAAGCCCTCTATGTATGCGGTTTAACGG
>595584
CACTATGCAAATAAGGACACGTAGGGTTTAAATGG
>1628569
ACATAAAATGCCACTGGGAGATCCGGGTTTAATTA
>1051534
AATTTAAACCCGCTAATGCATGTGAGTTATTATAT
>1005091
CGTGACGTACACATGCATAATGAAGGGGTTTAATT
>1017202
TGTGATGTATGTATATGAGGGAATTCGTCATAGGC
>375514
AATGTGACTGTGGATATCGTAAGGAATAATAAGCA
>1858353
TGTGACTGTATAATTTAGATGGGTATATAGTTTAG
>1744172
AAATATAAAAAGGAAGCTAAGTACAGTCACAATTT
>1311730
TGTGACTGGGCAAGGTCCTCATTTGAATATTTCCT
>1592937
GATCGGTTTTGCGAATATTCGAATCAGTCACAACG
>1846212
CACATGTGACTGATCAAATTATAACCCATTAATAT
>494536
CCTGTGACTCTTCATTGTACTCAGAATCCAGTGCT
>1076855
TGTGACTCTAGCTAATTGGATGCAGATTTACCGTT
>1209063
GCATGTGAATAGGAAATTTTGAAATAATGCACAGA
>1110257
TGTGAAACGTCATGTTAATTTAAATTCTAATTGGA
>1582525
TGCGTTCTGCCCAGTATTACGAAGTACGACATGTA
>1544522
AAATTAACTCAATAATCATGCGCAAACCGACAAGG
>1502972
ATGAGCGGTAATGACCCAAGGTCAAGCGACACTAG
>1395830
TGTCGCTCTTTTATCTGCATAACTGTAATTAGCTG
>116734
GCATACGGGGGGTAATTTAAATAGAGCGACAAGGA
>743161
CCCTTGTCCGACTGAGGACGTAAATCGATTATGCA
>1828078
CATGTCCCGTGGCACTACATTTGGGTAAAAATGCA
>1182071
AACTAATTATCTATGCAACTTGATACGGGACACTC
>1996387
AGCGGGTGTCGTTGAAGATCATTGTGGATGACAAG
>387294
TGTCAGGCAGGTTATGTTTAGCAGTAAGATATAGG
>420650
TACTGTCAGGCAAAAGAGGTGCACGCGATTTTCCT
>105403
GGTGTCAGGATTTGCATAGTACCTATTGGCGCTTC
>1208618
GGTGTCAGGATACGTATAGAACAGAACTTTATTTA
>1333170
TGTCACAGAATCAGACCGAAGCATAATATTAGCAT
>1140721
CGAGGCCGGTCAGGTGTGTATTTGCATATTGACAA
>180634
TACGGAGCATCCTTGTTGCCTAGTATTGACATGCA
>2130563
AGTCCTGGGCAAAGGTGTTTGTGTATTGACATGCA
>1834676
TTTGTCAAGTTCGTTATAATAGTCTAATTAATGTT
>1189029
TTTGTCAAGTTCGTTATAATAGACTAATTAATGTT
>1049834
TGTATTCTTTGCATAATCATCTTCACGTGGATTCT
>950213
GACAGGATCGCAAATTACTCCGCAATTTGAATACA
>1000166
GTTGTATTCAAATTCGGATATGAAATTATCTTGGG
>1197950
AAGTGGGACGTCGGAGTGCAAATGGCCGTTATTCA
>1274658
TGGGACGAATTTGCATAGTCAGGGTCCACCCAATT
>1033763
TGGGACGAATATGCAAATTTCATTGTATGCAGTAT
>2185944
TGGGACGAATATGCAAATTTCATTGTAAGTAGTAT
>819178
GCTGGGACCTTCATGCAAATATTGTTCGATCTAGA
>1547643
GCCTGGGACCCGGGTGGAATATCATTAAGATGATG
>1609289
TGGGAAGACTCTGTATAATTTGCATTCATTTACGT
>1595112
AGTTTAACAGAAGTAGGAAGCAGGGAAGCCAATTA
>2197246
AATGGCTTCCCCCTGAAAACGAACTTATGATTAAG
>1769829
TGGCTGAGAAAAATTTGAATGAGTGGTGCTTATGG
>74646
TGGCTGAATGGGGAAGGGTAAATTAAATTATTAAT
>316415
TGGCTCTGGAATTTTTGCATGTGTGTCAATCTTTG
>1074546
ATTTAGTTTATATTGAATTTGCATAGAGCCATACC
>972679
GACATGGCTCTAACAGGCGCGTATGATAATATCTC
>2104653
TAACTGGCTCGTGGAACTCTTAGGGGGCCGAGATC
>1250717
CCCTGGCTCGTGAATATTCAATGACAGGGAACTTC
>1846985
TGGCACTTGAATAAACTAATTACCATTATTAAAAT
>227531
TTGGCAATGGGTTCTTTATTTGCATAAAGATTGAC
>555034
CGAATGGCAAGATCGGATTAGGGGCATGCAAATAG
>69625
CGATTCCTTTTTACGTAATAGACTAGTTTGCCAAA
>620124
AGCAAGATAGGTTACAATTTGTTAATAAAATCCAG
>1612181
TCTCGTCAGGCGTTACGAGAGTATTTAAAATCCAA
>185710
TGGATTTGTTGTTGTCTCCCTCCTTACATATTAAT
>1486984
CTTGGATTTGGTTAAGCCGGTGCACTTGTATGGTA
>1841426
TGGATTTGCCTTCGGGATCCCGTATGAATAGCTTG
>924293
TAATGAACAGAGGTCGATGAAATGCAAATCCACTG
>461151
TGGATTTGCATGTTCATTTGGCTCTTCCTCCTAAC
>173224
TGGATTTGCATGTGACGATTTCTTTTTGCGGTCAT
>1487895
TCCTGGATTTGCATGCATAAAACCTGTCTGGCGTG
>452744
TACCATAAGCTTTATAAAGGATGCAAATCCAGGCG
>2028432
ATTCTGTACGTATCCATTCAATATGCAAATCCATT
>1925679
GTCTGGATTTGCATATTCAATCAACCGGCTCATCC
>2214960
ACCTTGGATTTGCATATCTGTGTTTTGATGAAAGC
>235906
TGGATTTGCATAGTAAGATGCGCGTTCTTTCTTCG
>1688362
TATAATATGCGCGATTGTGAATAATCAAATCCATT
>68783
CATTTGTGGAACACCCGTCATAGTCAAATCCATCA
>2155639
GACATGGATTTCTTGATGTTGCTTGCCGTTCTGTG
>1249872
GAGTGGATTTCTCATGAGTAGTTTAGTGCCACCCC
>1481170
TGGATTTCGTTGTGCTTATTAATTCTGTGGTTTCG
>866820
GAAAAGAATGGAATCGGGCGCAGGACGAAATCCAA
>2101518
TTTGGATTTCGGTCTGGTTTGATTTCCATATGCAC
>2199536
TGCATGGATTAACAGATATCTTCATAATTGCTGAT
>181080
ATGGATGTTGTGTTTAGAATAAATAATGTATGCGA
>1155127
ATGGATGTTGGGTTTAGAATAAATAATGTATGCGA
>1225468
CACTCTCGGCATCCCGATTATCTTGCTATTCTCCA
>1320178
AGGCCGACTTGCAAATAGATGATTTCGTCCACGGC
>1848393
TGGACCTTATGTAAAGACTACGTCGCGTGTTTGGG
>253862
AGATTGGACCTGGTTAATATGAGATTTGCCTGTTC
>1305486
CCACGGCTATTTGCTATGATAACGAGGTCCAGCTG
>1041137
TGGACATCAGGAATGGCGGTATTAACATATTCGGG
>1498458
TTTGCATCTTGAACTAATCTGGACGGCGGGAGCAC
>223193
TTATGCTCCCGATGACCTCCGCAATGCTCATTATA
>1597753
TCGTTCTAAGAGTGAATATTCCGTCGGGAGCATAT
>671133
TGCTCCCCTAGAAGGTATATCCAATTACGTTAATC
>487562
GTATTACGCATATGACTTTACATGGGGAGCACGTT
>58644
GGGTCACATGCTTTGAATTATTGGGGTGGGAGCAT
>1210907
TAATGCTCCATTCGTGCATCATAGGACTGTTGCAT
>1849681
CATCACAGTCCTGTGATGCACGAATGGAGCATTAA
>1710002
TAATGCTCCATTCGTGCATAATAGGACTGTGATGG
>44050
ATGCTCCATTAACGCCTACGCAGGAAGATAATGTG
>1070219
GGTAATGAATTCCTAATTATTCGATGGAGCAATGT
>1006076
TGCTATGGCGAGATGTCTATGTAAATTGCATGATA
>1201195
GGAGCATCGGCAACAATGAAAAATTTTAGCATATG
>2208628
ATGCTAAAATTTCAATGATACGAACGTCTGCCTAA
>650607
ATGCTAAAAGATTTAAAAGGGAGTTTTGAGTAAAA
>1004049
CGTCATGATTCTCAGTTGCGGTGCGTTTTAGCATA
>517225
CTCACATGAGGAATATTCATGAATTTTTAGCAAGG
>1672621
CCCAACGATTGATATTTCTCGATTTTTAGCAGCTA
>1229123
TATGCTAAAAAAAGCCAGACATGTGTTTATATGCA
>1345242
CTGCGTTATTCATCGATATGCTAATGACTAGATGG
>2108919
CTGCGTATGTAATGAGGATAACTATGGGTAATCAG
>1343343
TTGCGTATGTAAATTAGGGAGGCAGATCGGGATGC
>1382224
TGTGCGTATATGTAAATTAGGGGTCAAGATATGGG
>869392
CCGTGCGGGTCGTGCTGCTCTACAAATATGCAGAT
>777066
GGTGCGGGTCCGGCATAAGTAAATCTGCATCCTGC
>1922475
AGACTGCGGGTATTGAGATGTTATTATTTGCATGC
>253408
TGCGGGTATGCAAATGATAGATCGGTGTTTAAATA
>1200021
TGCGGGGTCTTGGGATTTGCCTAAGACTGACTATT
>99311
TGCGGCTGTATAATTGAAATATATGCAAATATGTA
>161018
TGCGGCTGTATAATCGAAATGTATGCAAATATGTA
>1141109
CAATTATACGTGAGGCAAATTAGCATGCCGCAGGG
>316418
AATGTGCGGCATATTTAGTAAGTTAATGTGGGGAC
>1578547
TGCGCGGTTGACTAAGTATGCGGCTTGCATATGCT
>331279
GATGCGCCGTTAGCATATATTAGAATAGATATGTA
>1003987
TGTGCGCATAAATGAATAATCAGTTGTTAGATGGC
>1585562
CGTGTGGAATTTTTGAATATTACATCTATTCGCAG
>2190355
TCATGCGAATACGGCCATATTAATTGTAGGCTTAC
>624183
CGGAGCCAATTTGCATGAAAGATCATTATTCGCAC
>322389
GGTGCGAACACTAATTAACAAATGTTTTATGTTTA
>937674
AGTTGTACAAGTTATGTTAATGAATCGTGTTCGCA
>813209
GAATGCGAACAAGCAGTAAGATTAGCATAAATGTG
>51031
ATTCATGATTTAAGTATTACGCCTTCTTGTTCGCA
>349336
AGAATGCGAAATGGTAAAATGCAAAAATACCCAAC
>1615306
TGCGAAATGGAAATACTTTTAATTCGGAAATCAGT
>2156219
TATGCGAAATCAGGAATTTTAACATGACGTATTGG
>1417161
GGTGAATAAATTAGCGATAGTTAAATATTTCGCAG
>1315299
TATGCCTCTTGAGCATGGCCCAATTAAGTGATCCA
>1644669
CATGCCTATTCATTCAGTTAATTTCTGCAGATCCG
>837461
TGCCTAGATCTCGCTTTAATAAGGAAGATACTGAC
>1287817
TGATCCGCGGGTAATTATCTATGAGTCTAGGCAGG
>1128775
CAATCAGCCGCGAAGTCAGTGCATACGATTAGGCA
>2006356
ATTACATAATCTTCGCGCTGATTAATACCGGCAAT
>1087863
GGTATGCCGGTATGATGACATGCCATATTTTTCAT
>560251
GTCTGCCGGTAGTTTGTCGCGTATTGTATAAGTAG
>410051
CTTGTGCCGGCAATAAGTCCTGCGGGTCCTCGGAT
>1059516
TGCCGGATGAAGATGCAAATTGGTTGGTGAGTGTT
>2152466
TGCCGCGTCATGTATTTGCATTGGTTAGTCGGATC
>1200273
TGCCGATTTGCATTGTAAATAGATTTCTTGCTTAG
>1937082
CTCGACGTATGCATGGACATTATGGAAATCGGCAA
>1400729
GATGCCGATTTAATTATTCAATCAGAAGGATAGCG
>1178873
GACGTGTGCTCTTCCGATCTGCTTAAATCGGCATG
>1738203
TCGGTGCCGATTATAAAACCGTGTATGCAAATGGA
>889101
CGTTAAGAATACGGGTAATGTTATGCTGGCATGGT
>148709
CTTTGCCAGATTTGAATAATTTCAGGTCGGGAACG
>1117459
CTGCCAGATGGAAATAGGAGACACGTTAATTTGGC
>799885
AATGGCAAAAGTAGTTAGATTAGATCGAAAATGCA
>1091511
TTCATAGGACAAGGAATAATTTGCCGGAAAATGCA
>437293
CGGGGAAAACTATGTATTTGAGACGCATGCATACT
>2067727
CACCGAGAGGTTATGAATATGTGTGGACGCATGCA
>1095179
AAATGCATGCGGTACTTCGTCCCATAATTCTTCAC
>1835057
ACATTTATTTGACTAAGACGTAGCGCATGCATCCC
>1117956
TGCAGTCATAGTCCAGGTAATTTACATCTTTATTC
>891973
ATTTGCAGATCAATCCATCCGTTCTGGCTTCCGGG
>1345918
AATGCAGATATTCAATTTAAATTTCCGACCCTACG
>2084615
GAATAGGCTAGAATATGTGAGAAAAAGTCTGCATA
>2061471
GTATGCAGACTGAGGTTCATCTTATGGGTTACGTG
>2798
GAATGCAGAACGAGTAAATGACTGATTAAAACAGT
>1361269
TGCACTGGGTCACCGGATATGTAAATTAGTGTGGG
>1110381
GAGTGAATAAAACACGCATCTTTATCATCTTGCAT
>1494187
GCATAGTAATATAATGATATCCCAAGGTTGCACAT
>211299
GCCAACGGTCATCCAATTTACATTAAGGTTGCATA
>1931243
AAAGTGCAACCTCATGAATATTCTGGATTGACGTG
>872901
GTCTGCAACCTATTCAAATGTGAGACAGGGAGGTT
>1025989
GTCTGCAACCTATGCAAATGTGAGACAGGGAGGTT
>2023518
GACATGCAAATAAGAGTATGCTGGATAATTATTCG
>2077901
GACATGCAAATAAGAGTATGATGGTTAATTATTCG
>1719874
TCTCCCGGGAATAACTTCCGATAGGTTATTTGCAT
>1036930
AGTATGCAAAGCGCCGACTTGATCTCCGGGTTTGC
>1591822
TGTGGGGGATCCCTAGTCAAATCATTCGCTTTGCA
>1517889
TATGCAAAAGAACGAATTAGCCCATCTTAAATGGT
>2117378
GATGCAAAACTCTTCGGGCCAGAAAAACTTATGAA
>1771173
GACGTGTGCTCTTCCGATCTGCATAGTTTTGCAGT
>1686286
AGGCCCCCTCGCATATTGTCAGTGTAGTTTTGCAT
>1996808
CCTGGCAGGGGGATAATCCGAGAATTAGTTTTGCA
>1716767
ATTCATCTACAAATTCTAATTTAGTTTTGCAATGC
>997634
TATCCGCTGCGAAGAGGGAATTTGCATAAAATCAG
>1042589
AGCTCTATCCAGGGAGATTTGCATAAAATCAAGAG
>590743
TGAGGAACTTAATATTCCGTGTTCATAGGGCTCTT
>529349
ATGAGGAACATCGTTAGCTATAATCCAAGGTGGTG
>1525967
TGAGGAACATACATAATAAACGGGTCAGAGATGTA
>505470
GACATGAGCTACTTGTCATTGATTGTAGGTTTCGG
>1425498
AATGAGCTACTTGTAATATTCGGACGGCATGTGTT
>1894943
AATTACCGACCTTGATGATCTGTTAAATCTCATCC
>1099841
CAGTTCCAAAGACATGTTAATTTAAATCTCAAGGG
>1109850
TCGGATAAAGATGATATTAATATTCATCTCAAGTA
>166080
ATACCCGAATATTACTGAAAATAATTATCTCAAGG
>1598954
TGCATGAGACTAAATCACTAGGGAAATGGTCGAGC
>1175658
GGCTGAGACGTTTATTCATATATGCTTTTACTAGT
>853364
AATGACTTTAACGAAGCGGATGTGTCCTATGTCAG
>313901
TGACTTGTCATTCATCCGTTGCAAATTATATTTCG
>1362535
GCATAACTAGTCCGGGGTAAAATAAACCAAGTCAC
>685077
CGCGGTAGTGCACGACTCGTATAATCACCAAGTCA
>1252996
TGACTTGGAGCCCTAATTTAAATGTCGGTTGAGTG
>1547396
TGACGGCAGATACTCAATAATCAATCATGTAGGGT
>264999
ACTGACGGATTTACTCCGATCGGATTCATTATGGA
>134934
GAATAGTTAATAGGGGGCAAGGCAATCCGTCAACG
>988115
TGACGATTAGCATATGTAGAAGAGCCAAATTTTTG
>1371748
TGCTAATTAGCAGAGCTTGGACATATTAATCGTCA
>191822
CACTGACCAATGCGCAATTACATATTCTTGTTATT
>1829139
CCTGACCAAGGTTCCGTCCGCGGCCATGTAAATGC
>1053668
CACTTTGGTATAATCATTGATGAATTAATGTCAAC
>1149594
CTTGTGACATTAAGATTTAATTTTATCGCGGCCGC
>1097099
TTTGACATGTGCAAGATTTGCATAGGGAAGGATAA
>15195
CCGAGGCTTTGAGGCAAATTATCAAGTGTCATACC
>1000100
TTGTTGACACTTATACATTTGTGGGAAATATTTGC
>315606
TGTGACACTTACCTCAATTTGCATATGCACGTGTA
>1379301
ACTGACACTGCGTTATTAGCCACTAATTTGCATGA
>1004700
CATGCAAATTAGTGGCTAATAACGCAGTGTCAGTA
>11713
GTCTCTAGCCTCTGCCCAGTAAATTTACATTGTTG
>1365040
ATCCTCTACGCGTCACATGTTTATTAAAATCCTCG
>2032401
TAATCTACATAATTTGAGGCGTTGCATGTTTACGC
>2186563
ATTCTCCCGGTTAAGATTTATTTAAATTATGTAGA
>1374866
AGATCTACATAATTGCCTGCTGTTCGCCAACTGAC
>1257213
GACGTGTGCTCTTCCGAACCCCGCGTTCTGTAGAT
>307264
AACCTCTACACTGTCGTTAAGCCCACTATTTGCCT
>895439
CATATGCATATCAGAATCAAGGCGCGTGTAGAAAT
>1020357
TGTCTACACGCATTAACATAGGCAGGTCTATTTGG
>1558807
TTCTAAGGGAGCTGAATATGTTCGATGAATAGTCC
>2208746
GAAATAATAATAAGAAGCAGATCAGTCCTTAGACC
>1552197
ATCCGAAAGTCGAATAGGAAATTACTTCCTTAGAG
>791953
CATCTAAGATATGGAAATGGGACAGTAACGCTGTG
>1010038
TCTAAGATATGCAATGTTTTATTATACGAATGTAT
>255985
GATCTAAAATGATGAAATGTAGGCCTGAATATGCA
>1400133
AATTATTGGGGGTATTCATTTGGATTTTAGATTGC
>1366934
CGTCTAAAATAGAATTTCAATTATAATATTCACGT
>2207482
GCATTCTAAAATAAAGGAAACTCATTTCTATGAAT
>614193
CAGGTATTAAAGGGTTATTACTTGCCTTTTAGAAT
>1276432
AGCAAAAAACAGTGAATAGGTTGAAGGCTTTTAGA
>1111462
TGTCTTGCGTGGTAGGCAATTTGCATCTTTTAGAT
>1030724
TCGTGCGCATTAAGTGACTAGCCTAATATATGCTA
>1534686
GGATCGTCGGCAATGGAATTTTCGTCACTGAATGG
>1207093
AGGGTCGTCGGATTATTTAAAATCTGCTGGAATTT
>1011348
GATTTAAATCTAATTTACTAGGCTCCGACGAAAAA
>119283
TGTCGGGTGGTCAGTGGTTGATCAACATATTCTAA
>2114604
GACGTGTGCTCTTCCGATCTGGTTCCCACCCGATA
>399487
ATTCGGGTGGACGGTTTAAATATTCAAGGAATGCA
>194274
ATCGGGTGCTTTCGTATATTAAAATTTTGCTCTCG
>1181984
GGTCGGGTAAGGTGGGTTACTAGGGTTGTCTTGGG
>1168732
TCACTCGGGGGGAATGGTTTATTCACATGTAAATC
>969876
ACATTCGGCATACGGTGGTGGGTGACTATTTTAAC
>656453
GGTGCATCAGAATTTTAATAACTTATGCCGATTGA
>47943
TCGGCAGTACGAAGGGGAATCATATTTGTATATCA
>704995
TACGCGCTAATGATGTGCATGTAATGCCTGCCGAT
>1343747
ATTTCGGCAGCTGAATAATCCGGGATTTAATTGCA
>1239075
CGTTCGGATACTTAGTTTGCATTTATGCTGATTTT
>926179
CTCGGAGCTTTGTGTGGTTTGCGCCCTGTTATGCA
>1515994
AGTCGGAGCAGATTATTTGTACTGTATCATATGTA
>1080114
GATGTCGGAGATTTGGTTAGGGGTGACCTAATTTG
>2220094
TGTTCGGAGATTATACTAATGAATAAGTATTTGTT
>197208
GAATACGCTTATGTCCCGGCAGCTATTATCTCCGA
>115702
TTTTCGGAGATAATACGACTTAATGACTGTATGTA
>1034207
GACGACGCTCTTCCGATCTGACGACGCGCTTCCGA
>938368
GACGTGTGCTCTTCCGATCCGACGCTCTTCCGATC
>985973
TCACTCGGGGTGGGAATCGACGCTCTTCCGATCTC
>1118730
AATTTCGCTTTGAATATGAAGCGTCTCATGTTAAT
>1395724
ATTGACTATGTAAAACAACTAGCGATCCCTAGCGA
>1257710
CGATCGCGTGACGTGTGCTCTTCCGATCGACGTGT
>1031722
GGATGGTTGTTAGATGCAAATTTTCACGCGAGCAT
>959055
CGTTCGCCTCATTTGCATATTCAATTATTAGCGTT
>585806
CGTTCGCCTCATTTGCATATTCAATCAGTTGCGGA
>2024201
CGTTCGCCTCATTTGCATATACAATTATTGGCGTT
>460574
GCATAAAGATCGGCGGGTATCAATGAGGCGATCGG
>1743680
TGGTCGCCTCAGTACTGCATCGAAGCCCATTAATT
>2229408
TGTCTCGCCCTGAAGCACGGTCAAATTTATAACGT
>1017199
CGATCGCCCTCGCAGTGTGTATATGTTTATCTTAA
>605839
TGTGTCGCCCTCAAATCGGAATATGCATTATCTTC
>1011382
TACTCGCCCTATTTGTATGAGGTACATCTTATAGA
>2068326
GGAGGCGTATATTTGCATATGAATAGGGCGATGGA
>2181543
ACCGTGTAAAAATGCCAATGAAGTAGGGCGATGCA
>1972751
GACTGATCATTCATAATGAATAGGGTAGGGCGAAA
>923560
TGTTTCGCCCTAATGCATGAGATAACTAGGAACTG
>1365517
TATCGCCCGTTGTTACGCAAATGTGAGGTAGCTTT
>343370
CGTCGCCCGTACAGAAGCAGATTTGCGTTAGAGAT
>1597732
GCTAAATATCTTGGGCATACATTACGGGCGACCTG
>115610
GTCTCGCCCGTAAGTGATTTGCATAAAAGAACTGC
>400945
CTCGCATAATTATCAAGCCCCCTCTGGCCATTAAC
>1087410
AATCGCATAATTACCCATATCCCTACGCATAATGT
>1237678
GGCTCGATTTTATTGCATATGCGACATTGTAATTG
>1861800
AGTCGATTTTATGCGAATTTGATGTTTCTCAACCC
>1294845
TGATTGCATGTGAAGGAACCGTATTAAAATCGATG
>198642
GACTCGATCCACGCGAATTTGCTACTGTAGTTGGA
>1311355
TAATCGATCCAAATTTACATACAGGGATAATTTGA
>1487038
GCATATTGATCCGGTGGGGGGCTTCACATGATCGA
>665213
GCATCGATCATGCAGAGAAGAAAATGGGCCGAGTA
>1344016
GCATTCGATCATATGAATATTCACGATCCCAAAGG
>2098575
GCTAGATAAGGTCAATATTCAAATTATGATCGACG
>2169023
ATGCAAATGTAATGTAGAGTAATGGAAGTGAGGAG
>977657
CATTAAACGTGAGATTAATTGGAAGTGAGGAGTCG
>2100428
CGGCATATGTAAAGAAGCGAAATAGTGAGGAAATC
>272406
GGCTCCTCACGGAACGCTACGTCAAGATCAGACGG
>1260626
GAATCCTATTCTATTGGCTTATGTAAAATCAAACG
>155971
TCCTATACATGCAAATCATGGCCTACTTAGTGGAG
>1850668
TTGTTCCTATACATCTAGAAAACACATTGTTATCC
>1382077
CCTTCCTATAATTGTCTTTCATTTGCATATAGATG
>1050774
ATTATGTAAATACCACCTGAGTGCTAAATTAGGAA
>1879363
ATTCCGCTAAGTGTAGTCATTATTTAAGAGATGTA
>159068
CACGGAATTAATGAGCTGAACAAACGGTGCGGAAT
>1481846
AATCTACATATATGCAGTTTATGCATATGTCGGAA
>1335158
GATATTAATAATCGAGACTAGATTATTCTTCGGAA
>1597328
AAGGCATAGATTCGTATTATAATGAAGTTCGGAGG
>1840753
ATGAAAAATAGGTTAATTATATAGGCAGTTCGGAA
>1205455
CGGATCCCTATCGTTAGACCTAATTAGCTGATGTG
>1545988
GCATTATTTTAAGGCAAATTTGGGGATAGGGATGA
>1234661
AGTCCCTATCAAAATGCGCACGTCCGAACCATGCA
>1307857
GCATGGTTCGGACGTGCGCATTTTGATAGGGACTG
>282086
CGTTCCCATTAAGTAGTGGACCACGAGCGACCTTG
>1390738
GGATTCCCATTAACAAATTCCCGATGGTCCGAGTC
>1305855
TCGAATATACGCTTGCAGGACGGAACATGGGACTA
>2150818
CGGTCCCATGTAAGGGATTCACACGGATGCAAATT
>89869
TGCTTGGTCTCCACGGCTTAAATTTACATGGGACC
>1440249
GCATAATATCTTGGTTAGCCTTCACAAGATGGGAG
>2144146
AAAACCGTCATAATTCGATTTGCATTTGGGATGTC
>32622
TTCCTTAAAGCCCACGCTACTTTGCATTTGGGATT
>622992
AATCCCGTTCTACGAATATTCAGGGTGATTTGGGA
>215667
AGGCAGATCAGTTGAGGTCAGGCGTTTGGGACCAG
>1651963
GTTTCCCAAACGACTGGGTGGAAGGGGATTACGGG
>437737
AGTAGTGACAGGGTAGTCTATTGTGAGAAAATGGA
>2193410
TTGTCCATTTTAGATATGTGGTGATCATGCAAATG
>1988515
GTCCATTTGTTTAAGATCTAGTCTGCAAAATTGAG
>14856
GCATATGAGTAGTAGCATCAACCCAAATGGACTAG
>1959403
TGGAGCTGCTCATAGGAAATGCGTTAATTAATGGA
>1708253
AGTCCATTAATCCGTAGTAATCTCCGCGCCATGCA
>1137605
GACAGCCCCCTGTTTATGCTAATCGAGGATGGACT
>1021689
TGCTCCAACGAGGGATAAAAAATGCGCATATACTT
>2196981
TCAATCATTTATACTTACGAGACTCATTATACGGC
>1078086
TCATTTAAATATGGGAGGTGCGCTTAGTTATCATA
>792296
TATGAGCGCATTTGGGTATGGATATCAATGATTTG
>1076743
TCATTGATAAAAAGTGGAAACTACAATTTGCATCG
>168148
TCACGTTCGGGGTCAAAACTGTAGATTTATGCAAA
>215081
TGTCACGTTACTGTGTAATTTTTTCCCTCAGTATT
>370527
CGGGTCACGTTAATTAGCACAAATCCAGTAATGGC
>1323210
TAGGTGTAGTGACTTAATTAATTTAACGTGAAGCT
>1395662
GGCATGAAACAAAATTAGCGAAACAGGAGGTGAGG
>189005
AAACTTACGTTATGCAAAATATCATAGGTGATTAA
>936373
CATCACCTATACAGGATCGTGCTAGTACAATTAGG
>1566402
AATTTATTTAGAAACATACACCCGTAGGTGAGTGT
>1840377
GTATAAGCATACATAAAGTAGTTTCGTAGGTGATT
>1940734
GGCTGGGCTTAATTATCTGCATACTCGGGTGAATT
>1836014
GACGTGTGCTCTTCCGATCTGGACCCAGGGGTGAG
>213682
TCACCCCTACATCTTGGTAAATTCCTAAATATTAT
>382558
TTTCACCACACTTCGGAATTAGCATAGATCAGTTG
>1240325
GTCATTGCTCATTTGCATTCCACATGATATGTGAT
>440816
ACGACGCTCTTCCGATCTTGTGATCTACTTGTGAT
>1722205
TCACAAGGGCTTTCGCGCCTCTAGTTAATTTATTA
>1656333
TATCGCGAGCTAAGTAAGTGAGTATGAAAATTGAG
>1122939
CATCAATTTGCGCCTATTTTTCGTTTGCATGTCAT
>1605484
GTTGCTGGGTTTTCCAATTTAAATATGCAAATTGA
>1319823
ATATGATCAGAATTTCCATTTTTGTTTACAATTGA
>1433657
AATCAATGGGTGAGTTACAACGAACCGATTATGCA
>858475
GGACGGTCAGACGTAGTCAAATACGAAGCCATTGA
>564213
CCACTATGATTAATAAATTGTACGCCATTGATAAT
>710774
TGTCTCAATCAGCATATTCATTCATCCATTGATTG
>1382460
GCAAATTTCATTTGAATACCACTATCCATTGACGG
>2034651
AGTCAATGGACCCTTCGTGTATATAAAATTAGGCG
>1547355
AGGTCAATGGAATTTAAGGTTCATTTGAATAAATT
>106636
AGTTTGCCCTTTGCTGTAGTTCTTCCATTGACTGG
>594194
TATTTCAATGCTCGCAATTTATAATGTTTGCCTCT
>1574224
ACGACGCTCTTCCGATCTCTAATCGAGCATTGAAT
>1906052
TAACTGGTCATTTAAATAAAGGGTCGCATTGATGG
>1567350
AACTGAATACTTAATGGCTTGCTGATTTAGATTGA
>2055795
GTGCTAATCAGCATAAAGAAATAGCTAATTATTGA
>557770
NGCCCAATATCCATATTATAGAAAGTCATTATTGA
>1096633
GGACGCATTATAAAATGGAGCACGATTATTGATGA
>1102031
TGCTGATGATTTGCATGTATGCATTGTGTTCTTGA
>1422101
GCATATATTAAGCGTCCGAGACATACTTTCTTGAA
>1522184
CGGAAAACTCTTTTAATTCCGCCTTTCTTGATGCA
>2079505
TCAACGACGGAAAGGTACGAAAGGTGTAATATGCA
>1172782
GCATTGTGCATTCTAATCAGTCGTCGGGGTTGAAA
>1682683
CATTCAAATTTTCGCGGGAGAACAGGCACTATGTA
>1023145
GACCGAGCTGTACTTTTATACAGTGAAAATTTGAT
>602811
GACTTCTCATGCAAAATGTCGTAAAATTTGATAGA
>1073583
ATTCAAATTTTACCCGTTGTTGCCGATCCCTCCAG
>1512487
GGGCAGATGCCACGTTGATATGCCAATTTGATGTA
>1193379
GGCTATAGGGTATTTTGCATTTTCCAATTTGATGG
>276425
GTATTCAAATTGCGGAGTAATTTGCGATCCTGTCG
>85381
GACGTGTGCTCTTCCGAGTCCATCGCAATTTGAAT
>687745
NGATCATTTTTGCATTCACTCTTGTCAATTTGAAC
>1141862
CTCATGTCCGCAATGTATTAATATTCAATTTGATT
>1742153
AATATCAAATTGAAATGTGGTCTTATGTATTCCTC
>2015226
TGTCAAATCGGGACAATTTGCCTATCGTTTTTTCG
>1840240
TGGGGCAATTTACATGGCCGCGCTTTCCGATTTGA
>335482
ATTCAAATACGAACGTAGTCATCTCGCAAATACGG
>1002101
ATATCAAAGCTATTTTAAATAAAACGTATGCAGGA
>1035271
GCAATATGCATTCTTCTTTTTAATGACGGGCACGG
>1577283
GGGCGAGACCATTATTTCATTTACATGCATAGCTA
>2185286
CGAATATGCATATTGGGCGGTTAACCTGAAATGTA
>1726485
CGTATGCATATTGACCGTTTTCGTGATGGATGGTG
>1142260
AGCGTATGCATATTCGGGTCCTTTTAAGTTCTGCG
>776483
AGTAGCACCGAGGGTTTTCCTTGGAAGAACTATAG
>2067407
GTGAGAGTATGATAATGAGCATGGCCGTGAATGAG
>1106988
GAGAGTATCATACAGGGCCGGTCGGAGGTTCAAAG
>263549
GGAGAGTAGTCAATATTGGCCTATAAAATTATTAT
>333486
GCCTGAAGATATGCAAAAGTGATAGGTACTCTCAC
>1025925
CAACGGGGTATGCAAAAGTGATAGGTACTCTCACG
>1768995
GAGAGTACATTACTAGTATGCAAATCCGGGGTTGT
>1470336
TTGAGAGTAAACTGTAATACGTTCGTACATATGCA
>1103613
CCATATTTGGAATTTATTTCGACGTTTACTCTCTG
>2118199
CTTTCGAAACTAGTTTGCAAATCAGGGCTGCTCTC
>1007689
GACGTGTGCTCTTCCGATCCGACGTGTGCTCTCCG
>444803
CAGCTAAGATTTGCATGTAAGTTTAAGTCTCTACG
>118384
TTGCATACTCAAGAATAATTTTAATGAACAGTCTC
>52418
AGGAGTATGCTAATTAGTCCGGTGCAATTAAGTCC
>1911500
ATCGACTTAATTCAATATGTAAATACTGTCTCGGG
>1850295
TATGACTGGTGTATGCATAGTGTGGAATTAAGAGG
>1853294
TGGACTGGTGTAACTCGCGTGTCATTAGGGATGCA
>1486977
TGGAGACTGGCATGTATTATGTAAATCAATCCGGG
>847544
TAAACGGATAAATGAACCTCTTTACACGGCAGTCA
>672047
CCTCTACGAATCGATAATGGGACAGCGGGCAGTCA
>1148216
CGACTGCCCCTGTAGGTTATGATTATGAATAGGAT
>1969081
TGGACTGCCCAGTGTTAGTTCCGCTCGAATATGCA
>382184
GACTGCCAAAGTCGTTGTTACTATCTCCTTGCTTG
>1143821
GACTGCATAGCATACGAAATTGCCACTAGATTTTT
>1329027
GACTGCATAACGATCTAATGGACTAGGCCGTTAAA
>2109079
CAAATGTAGTGTGCTACGTAAACTTGCAGTCGCGA
>1197757
CCCTAAGGCGTGTTAATGTATTCGTTGCAGTCATT
>1388496
CGAGAAAAGGCAAAAAGAAGGCATAGGAATAGTCA
>648841
CACGACGTATTAAGCATTCCAATGAATAGTCACTT
>712337
GACTATTCATATCTTATTATGTAGGTGGTAGCTGT
>1893907
CTCCGTGGTGATTTGCATATTGTTGATAATAGTCA
>1316270
TGCTGGATTATAAATTCATTAGATAGTATAGTCAG
>1582399
TAACTTGTATACAAACAACGGATCTAATGTAGTCT
>2164944
GTAGATGCCGCTTGCACATTGTGTAATGTAGTCTG
>1047582
TCCTGACTACATTAATTAGTTAAGGTTTCACTTTT
>1901720
TAGCCTGTAGAGGAATGTATAATTGTACCTTAGTC
>1056482
GGGACTAAGGCAATAGGCATGTAATTACTTATGGT
>801541
GACGTGTGCTCTTCCGATCTCTTGAATGGCGGGTA
>512428
GACGTGTGCTCTTCCGATCTCGTTAATCAATGCCG
>137961
GACGTGTGCTCTTCCGATCTCGTGACTCGATCTCG
>1892306
GACGTGTGCTCTTCCGATCTCGGATTTGTCTCGCT
>2151770
GACGTGTGCTCTTCCGATCTCGCTCCTATGTCCGG
>184518
GACGTGTGCTCTTCCGATCTCGCATATTGTGCGGG
>663836
GACGTGTGCTCTTCCGATCTCGAGATTATGTTGGT
>1974592
GACGTGTGCTCTTCCGATCTCCTGTAATTTTATGT
>950090
GACGTGTGCTCTTCCGATCTCCATAAACTTCACTA
>1976247
GACGTGTGCTCTTCCGATCTCATTGAGAGGTTCGA
>350048
GACGTGTGCTCTTCCGATCTCAGGAGCAGGGACTA
>763355
GACGTGTGCTCTTCCGATCTATTTCCACCCGGTGT
>1553577
GACGTGTGCTCTTCCGATCTATTGGCGGGGGGTAC
>1320269
GACGTGTGCTCTTCCGATCGACCAAGTTCATAGCA
>342344
GACGTGTGCTCTTCCGACTTCGTTAGCATATGCCA
>1878590
GACGTGTGCTCTTCCGACTACCGAATCGGCGCATA
>576211
GACGTGTGCTCTTCCGACTACATGCATAAAGACTA
>1459838
GACGTGTGCTCTTCCGACTAAGACTCGGTTTATTC
>1187389
GACGTGTGCTCTTCCGACGTGTGCTCTTCCTACGT
>2078111
GACGTGTGCTCTTCCGACGTGTGCACTTCCGACGT
>1191663
GACGTGTGCTCTTCCGACGTGCATGTATATGCCCA
>1950651
GACGTGTGCTCTTCCGACGTCTAGTTAATCGATGC
>1966694
GACGTGTGCTCTTCCGACGTAGTGTTGAATGGGAA
>690482
GACGTGTGCTCTTCCGACGTAAATTGCTATGGTCG
>104689
GACGTGTGCTCTTCCGACGGCACAACTTATTCATA
>1848388
GACGTGTGCTCTTCCGACGGAGATAATTGAGACTA
>2211452
GACGTGTGCTCTTCCGACGGAATAATTCATGACCA
>564970
GACGTGTGCTCTTCCGACGCACTCATTTAAGCTCT
>1456936
GACGTGTGCTCTTCCGACGATATGCAAAGCGGAAA
>136978
GACGTGTGCTCTTCCGACGATAAAGTTACCGCGTG
>1663958
GACGTGTGCTCTTCCGACGACAGTGTACCTGTGAA
>1121340
GACGTGTGCTCTTCCGACGACAGCGCATTAGGCTT
>1713610
GACGTGTGCTCTTCCGACCTCAACCCTTCAGGACG
>2082332
GACGTGTGCTCTTCCGACCTATAGACCCAATGAAT
>1942058
GACGTGTGCTCTTCCGACCGCAGGTTTCATTCAAT
>1545423
GACGTGTGCTCTTCCGACCCTCTTAATCGTGTGGG
>1047281
GACGTGTGCTCTTCCGACCCGTGCATAAATTTCAG
>559523
GACGTGTGCTCTTCCGACCATGTCTTTGCTTAACA
>13405
GACGTGTGCTCTTCCGACCAATTTGCATAAGGGCC
>1489687
GACGTGTGCTCTTCCGAACAAGATTGCCTTTATTC
>1001131
GACGTGTGCTCTTCCAATCCTTTGGGCGCCTTCAG
>1875744
TATGACGTAATTGCATTCGGGGCTGTAGATATTTA
>13148
GGCGACAGGGTGCATAGTCAACATAATTACGTCGG
>1606446
GACGTAATTAGCCTGCATTAGTTATTGAACTTTGC
>1784568
GGACGGGCAGACATGGAGGTATTGGACCCGGTGTG
>1183886
GCATAATTTAGTGCACTTTGCATTCTTTGCCCGTC
>460104
ACGACGCTCTTCCGATCTATCAAATAGGCATGGAA
>1477180
TGACGACGCTCTTCCGATCTATATGCATAAATAAT
>373353
ACGACGCTCTTCCGATCTAAGGATCCGGTAATTAA
>441063
GCACTAACCCGATTATGAATATGTACGAGCGTCCC
>1703581
GACGCGACGTGTGCTCTTCCGATTACATTCGATGT
>1531067
GACGTGTGCTCTTCCGATCTTCGAGAGGGCGTCAG
>1424318
ACATATGTTCATGATAATTAGCATGGGCGTCTTTT
>450611
GACGCCCATAATTCCACAAAAATAAATATTCAGAT
>516920
ACATAATTTACTGCGGATTAAACTGGCATGGCGTC
>1916812
TGGACGCAATTTTGCTCTACTGAGTGGAATATGCA
>1016259
AGGACCAGACTCTTTAAGCATGATTCATTATGTAA
>130568
ACTAGGTTGCTACCATATGTAAATTCGATTGGTCC
>1239898
GCATATGTAAAAGTCCAACTCTTCCTATTGGTCCC
>1086768
TACGACATAACCTCATTTAAATGAACATGTATGTT
>93492
ATTTATTAGTAAGACGTATGCAAATCCTGTCTTCT
>667268
GGACAGGATTCTACCCATTATTTAAAGGTTTTATT
>1911992
GACAGGATGTTATCGTGTAAATCGATTGTTTATGG
>1093570
GGGACAGGATGATTAACATGAGCCGAACTTATTAC
>1735138
TTAGGCATACATGCAAATCGGGGTCATCCTGTCTG
>1264826
AATCTGCAAATCGTTACCATATCCCGATCCTGTCA
>670673
TAGACTTTAAAGGTCTTTTTAATATGCAAATATCT
>435529
ACTCCTTTAAACTTGGGCTTCGGCTGGACAGTGTT
>307735
TTGCTGGCTTCGGCGGTAGTCGATCATTTTAAAGG
>1113652
AAATAAGCAATTATGTGAAGCCCAAAAACAAGAGA
>901960
GTGGACACGGTTGCCTACGCTGAAAGCGCCACAAG
>1815664
ATCTTGTGGCAGATGGAATATGTATGGTTACCTAA
>2114530
AATGCCTATTGGGATATTTGCAAATCTACAAGTAT
>1180155
GGAACTTGGTTCTGGAGGAGGTACTTGATTATGTT
>2179462
CACGCAATCCATCTGGTGCAAACACATGCCAAGCA
>1299830
ACTTGGCATATCGTAGAATTTACGATTTAAATATA
>1019995
ACTTGCATGTATTTACTTCGCTTTAATATTAGAAT
>709122
AAACGTGGTACCCTTATTCTGCAGCAGGAAGGACT
>1776335
GCCTTCCTGCATATGAATTGAGACCGTTATTTGTA
>778556
TAAGTGACAAGAAAAGGACAACGTCAGCGGAAGGA
>532220
CTTCCGCGGCTATAAAGGTTTTGCATGTCCGTCCT
>1482223
GAATAATCGAATGTCGGGTAGCCGCCGCGGAAGAG
>1156088
CTTAAGGAACGAGCACACGTCAGATCGGAAGAGCG
>1988406
GCTAACTCTCAGGTGACTAATTACGAGATCGGAAG
>346684
CTTCCATCTCTTATAATTGTTTAGCCTACATTGTG
>116014
GCTTCCATCCTATGCAAATGAGTCCAGTAATTGTG
>2122203
TTATGAAATTGTAATAAATCATGCTGATGGAAGCA
>2174733
GGGCGATTTTGCATACCGACAATTTATATGGAAGG
>935959
GCCTATCAAATTAGCGAAGAGTGGGACTGGAAGGT
>1931289
GCTTCCAGGTTCGTCCCTAATTTATAATATCTTTG
>1966193
GCTTCCAGGGGTAGTTGTAGGCTTTACATATTCCG
>620925
GGTCCTTCACTTAGGGGTGTGGAGTCTATGCAAAT
>1242611
GGTCTTCACTCAAGCGTAATTGAGAGCGGTATGTG
>1871572
ATTTCTTCACTATTGTAATCGATGCTAATTGGTTT
>1268356
GAATGCCCTTTGTATATTTACCATCTAGTGAAGAT
>1410587
ACTTCACTAATTTGACTGGATTACGTATTCATGCA
>1065299
CATTTCAGCATATGCAAGTGGGATTAGTGAAGTCA
>1776700
TTATCCGTTTAAATACTTTCGATTATTAATAAGTT
>1708016
AGAATCTCGGCAGATGTTCATTACGTTAATAAGGC
>687057
ACATTTGTGTGAATTCGGGCGGAGGTTAATAAGCT
>1983895
TCCCATCGTCGCATGCATTTATGTGTTAATAAGTC
>1049144
AATTTTACTAATGGATGATTGGTTTAATAAGGGGT
>1486070
CGCTTAGGACATTATCATGCATGACAAAACAGTTT
>1275944
GTCGCAGTGTTCCTAATTTGTTATAGTTCTAAGCG
>1270068
ACTTAGAAATTCGTTTTAATTAAGTCGGCCGGCCT
>577356
CTTACAGTCTCAATTACGTAGTCAATGTCTGATTT
>209524
AGAATTAGCTTCGTTTTGTGCAAAACCTGTAAGGG
>502302
GGCTTACAGGTACAGGGTCTGGATCCGGCTTATTT
>1588407
GGACTAGGACGGGACGACGTCATATCCTGTAAGTC
>1746916
CTTACAGGATAACAACTCGACCTCGTGACCTACGG
>1637965
TGCCCACATTGTCTGATAGGGGACGGAGCTGTAAG
>1386381
GATCAGCCCCTGTTGACTGTCAAATGAAGTGTAAG
>1154813
CCTTACACTCAGAATATTCAAGACATGTAAATGTT
>1844091
CCCTTAAACACAGGAATTTGATGCGGGCAGTATAT
>1739177
AGAATATTAAGTATGACTCAGCGTGTTGTTTAAGC
>1207867
TTCTGTTGGTTTCCATACTATTTGCAATTTCGTAG
>1033029
TCACACGTACCATTTGCATAGTCTGTATTAACAGC
>2099869
GGACTGTGGAAATTTAAATGTACGGGATCATACGT
>1569029
TAACAAGTCGCAGTGTGTTAATTATTAATGCACAG
>541030
AATTAGATGTAGGAGGTTGGAATAGAGACAGCTAA
>1137754
TGCTCTGTCGAAGGTTATGTAAATGGGTATCTACT
>1398958
AATACTGGGCGGGCGGACAAATTAACATAAATTGT
>1208758
CTGGGCGATTATGGAAATTGGTCTTTTAATTGATG
>1771588
ATTCTGGGCGAGTGTGCATAAATATGGAAATTCGT
>280893
GCTGGGCGACTATTAGCATACTTACTTCTCTTTAG
>379709
CGTACTGGGAATATTCATAAATGTCTTAGCGTAGT
>1067489
TCCCTGGCGATGTATGAATATGTATGATCATTGGC
>1036891
GGATCTGGCGAGTAATTAAAGCGTATGGGCCCCCT
>438260
GGGTCTGGATGGATGGGCTTAAAATTTTATATGCT
>1841218
TCTGGATGCTGAATAGGCATGTATCATTATTTTCC
>1301461
CACGAAGTTCGCGTAAATACTAGGAGCATCCAGGT
>1551474
ACCTGGATGCTAACACTTCACTTCTGCTTACATTT
>1431295
ACCTGGATGCACCACGTAAGGACCAAGCTTAGGCA
>2056086
GCCTAAGCTTGGTCCTTACGTGGTGCATCCAGGTA
>1141626
GTCTGCATATTCCAGCTATTGGGCCACTAGTTTTA
>1901502
CTCTGCATATTATATGCCATTAGTCGCGATTTTTA
>104054
GATCTGCATATGTATTATTCACCCAACTGTGCATT
>256586
TTCACTGCATATCATTAAATGCTGAGTTGACCAGG
>2043035
AACCAAATCGTCGGAATACGGAATATATGCAGGGG
>2225372
CTGCATATATTAGGGGGGAGGGAATAATGAGCGTA
>1145445
GCCACGTGGGAGTTCGGTAAACGGAGGAATCAGGG
>2214918
GCCAGATTTCCCTCATTCAAAACTATTGGATCAGT
>1273744
TGGCCTGATCATTTGACTAGTTCTCGGTTAACATT
>1197480
CTCCGGGACTGAATAGGATCGCCTAATTATCAGTA
>1003959
GGACTGATAATCATGGTAAAGACATTTTGCATATT
>52768
CTCGGCGTCGGATCGAGTTAATGAGCATGGTGATG
>1425844
GCATAAGGGACTGGAATAATAACCTTGCCGCCGAG
>1933088
AATCTGAATACCCTTCATCCAAAGCAGCGAGCCGT
>1875287
GTTTCTCGCTGCGGAAAATGAGGCAGTATAATTGG
>1711594
TATTCGTCTGCCTTAGTCGTTAATTAGTCAGCGAG
>1850390
CCTCGCTCTGTGCTAATGTGCATACCCAAATTTTC
>1394004
AATTAGACCGAAAATTTATTCGTAGGAGCGAGAAC
>143707
TCGTATTCAAATTAAGATGCCGATCCGATAGTCCG
>129363
TGCGTATTCAAAGCGATGTCATCAACGGTGCTGTG
>2141953
CGCCGTATGTTAATTCGGTTGTGGTTGTTAACATG
>93896
GCATCCATGCATACATGGTCGATAATTAACATACG
>1036997
TATGCGTATGTTAATGGCGGGCGTTGAACCCTATG
>1944412
CCTCGTATGTGTCATGTTAATGGGCGAAACCGTTT
>1555869
CGTATGTGATGAAGCAAGTATCTGCATCTTTACTT
>1461645
TGCGTATGTGAGCTAATATTGGCCATGCAAATTGC
>1567759
TGATCCTACGCGTTTTAAGCTCATCTCCATACGTT
>404812
ACATAGACAGAAAGTCAAATTGGGTCCATACGTGA
>1397466
AGATCGTATGGAATTCGCATTAGACGCTTTTGAAT
>879798
GCATAGATAATTATTCGTGTGGAGATTGAGATACG
>2164181
GATCGTATCTACATCTCTTGAATGCGTAGTATTTT
>1163154
GAATATTCATTACAGATTAGGGGTTAGATACGTGC
>1808070
CGTATCTAAATACTAACGACTTTAATAGCCTAGCC
>1054104
GGCGTATCGTCGGGAGGGAAAGCTGGTCAGACTAG
>1309074
TACCCAAGAGGGAATACATTAATTGCGATCCTACG
>326430
GACGTAGAATTGTGAAAAGTCCATTATCGTATGTA
>2157097
GAAAAAACATTACTTATTAATAGCCACATTCTACG
>141638
CGTAGAATGTCGGGCGTCCTTCTGTTAATCGGCCA
>794265
CAATATGCAGGGACAGCTAAACCATGTATTCTACG
>1055189
CGTAGAATACATATTCATAATCGATTATTCGCCGT
>1656378
CGGTAAGCGGGGGTGTTCTGAATATTTAATTTTTT
>1023063
CGGTAAGCGGGGGGGTTTTGAATATTTAATTTTTT
>1463981
CGGTAAGCGGGGGCGTTTTGAATATTTAATTTTTT
>1775090
ACGGTAAGCGGAGGCAAATAATAGGGTAATATCTG
>311263
CGGCGGTAAGATTTGTTTTTATGGGCGAATTTATG
>1211492
GGCCGGTAAGAATATGCAAAGTGACGTTAAGCGGT
>1233132
AATTCGGTAAATCTATGTGAATGAGGGAGTCAGGG
>28618
ATTACCATAAGCATCGTCTAGCGAACGATTTACCG
>1766999
GCATAATGTAAGCGACTAAGTAATTATGTTTACCG
>1111926
GCGGGTGTCGTATGCTAATATTTATGCAAATTGGC
>1071562
AAACCATGCAAATGTAGGTACAATCGATACACCCG
>1128622
AGACGGTAATGATGCATGCGTAATTGGCTCCCGAG
>1546628
TCCGGATGAGTATTACGTTTATGCTAATGTACTCC
>1333790
TCCGGATGAGTATTACGTTTATGCTAATGCACTCC
>1058446
ATTATGCAGGGAGGGCTATTTTAATGATCCGTTGA
>2023620
CGGAAACATTAATTTAAATAGTGGTTTTCTTAACT
>874492
CAATATGTAATTACGTAATGGGACGTGTTTCCGTA
>507106
GGGCGCGATATAACATGATTATGCTAATTTTCCGT
>1655376
TCGCTTGTCGTGGAATTAGTTATTCACCTCATTAA
>1632151
CCGCTTGTCGATATGAAAAGGTTGCATTTGCTTTA
>1724318
AGTAACCAGGATTAACATTGAATATGTACAAGCGG
>344323
TAGTGGAGTCAGTTATTCTAATCACAGAAGCGATG
>1528108
AGAATTAATGTCGTTAAATATTGCATACGAAGCGC
>537190
NGTCGCTTCAACAGAGATAATTGCCTATCGTTTTG
>1633853
TGGCGCTTATTCACAACGGAATGGTGAAGATAATC
>417011
TCCGCTGTTCCCGAATAATAAAAATAGACAAATTT
>1025134
TATCTTATGCTTTATAATTTACATACACAGCGCTC
>2153393
GGCGCTCCGATAAGTATGAATATTCATTCAGTGTC
>1697017
CGCTCCATCTATTCATAATGTAGTCCATATTCACA
>2073101
CATCGCTCCACTTGCAAAAGAGGCCATGACAATGG
>1396890
TACGCTCCAATCATTACGTGTACAATTTGCATTCC
>1370211
GCACGCTCATTTGGTTTCTAGATAAAGAGACAATG
>164255
GTTTACTGTATCGCCTAAGTGTTTGCAAATGAGCG
>2185058
GTTCGCTCATTGCGTTGCTATGCAAATTTTTGGGT
>1028348
GTTCGCTCATTGCGCTGCTATGCAAATTTTTGGGT
>1234993
ACACCCGTATGGCAATTAGAGTATTCAATGGATCG
>1940305
TGCGATATGCCTAATAGTATTCAATTAATCATTCG
>1775148
TGCGATATGCCTAATAGGATTTAATTAATCATTCG
>1575149
TGCGATATGCCTAATAGGATTCAATTAATCATTCG
>2172519
AACGAGTTCACACGGTTAATCTAATAGCATATGCA
>1086416
TAACGAGTTATTAATATTCCGTCCTCTTTTCTTGA
>1679837
GCATACATGTAAAACGTCGGGGATCAGTCTCGCAC
>739987
GGCGAGACTCATTACTTAACGTATGCAGACTTTTC
>766964
TGCGAGATTAATAAATGCACGTAAATGTAGTCTCG
>959111
AACGAGAAGTGCATATTTAGTCCGTTAATGATTAA
>2038831
CCGAGAAGCAAAGAGCGAGTATGAAGCAATTTGTA
>799390
CGAGAAGATGTCCAGCTGAAAGACCTCAGGGATAT
>722460
CGAAATATAAATAATGGTAATTCGGGAGTTCTCGC
>1759559
AGCCTGCTGCATTATCATATTAAGCCGTTCTCGTA
>100841
TTTGCATTTGACATTAATTAGCTGCCGGAACGTCG
>1715392
CGCGACGTATATGGAAAGTGATGGCAAGTTATTCG
>1631324
TCGACGGGGGGATGTTTAATCTCCGGTTCATTATC
>1109646
GGCCCATTACCTGTCTTTGGTCAAAAGATAAGGAT
>2028965
GATCGCTGGGGCAAACAAATTTTATGCTAAGGTTG
>680706
AGTGACTAAGGTATAATGTAATTACATATCTAAGG
>1633865
TCCCTTAGAGGGATTCTTTCTACTTTGCATATTCC
>1014846
TCCTTAGAGACCGTTTGAATAGTTTCGGAGATTCA
>1214045
ATATAATAGTATAAGTCGTTAGGAATTGATTAAGG
>86817
ATCCTGTGGATGGGAAAAATCCCATGCAAAGTTAG
>1540565
CATTTGGTTTTTATGTCATCGGAATTACAGGGTCT
>1164703
CGCAAAATTAATAATGAATAGTCAATCATTACAGG
>2138930
TCCTGGGGTCTGCCCTAGTATTGAAATTTATGGTA
>2166075
TGAATAATGGGAATGTACTAAAACAGGTCCAGGAT
>1277680
AAACCTGGACAATTTGGATATATGCTAACGGTGTC
>2226741
AATGGGTTTAATTATGAATAAGATAGGCAGGGAAG
>369951
CCTGCCTAATAAAAGCATGTGCATATAATCTTAAT
>1052376
ACCTGCCGTGAATATGTATTGATTGGGGCGTTCGG
>680947
TCCCCTGAGTCCGTACTTATGATAATTTATACCTC
>1563510
GCACCAGTGTAGAGGAAACGGATAATATACTCAGG
>481552
GACGTGTGCTCTTCCGTCTTTCTGGCCTCAGGTCG
>1745077
CCCCTGAGGACAGTAATGAATAATGCACATATTGT
>1503734
CATGCAATTATAATTATTTTGCAAGCTCAGGGGAT
>1102621
ACATAGCATAGGGCATGGAATAATTAGCTCAGGTG
>1356454
GTCCTATATGGTAATCAACATGCAAAAGAAGGGAG
>1072793
AGGCCTATATGACTTTCCATCTGTTTAATGCATGC
>816969
CCTAGAGAACGAATGGGATACACGACAGCTGAACG
>524046
TGTAAATCTGCGAGGCAAAAAGTGTCAGTCTAGGA
>1893659
CTGAAGTTAGGTTAAGTAGTATGTAAATTAGTAGG
>1824851
CTGAAGATAGGTTAAGTAGTATGTGAATTAGTAGG
>398107
GTACCGTCCGTCGAGCAAATGCTAATTAGTAGGTG
>1577457
CATTATGTAGGTACGGATTAGGATATCTTAGTAGG
>1330002
CATTATGTTTGAGGCGGTCTTGCATTATTAGGGTG
>2012933
GACCGTTTATGGTAACCCTCCTATTCAAATTCTTG
>1021289
TAATCTGCGGAACTTAATATGCAAATGAACGGGGC
>2211159
AATTAAGCATCCATGGATTTGCCTGGGTGTAGCGG
>947620
GATTAGTCATTCGTGATATCTGCATCACTTAGCGG
>1322248
TTGCATGTCGGATTGTATATCGTTATCTTTAGCGG
>1541133
TGTCACTGATATTTAAATATATTGTAATTCATCGG
>2165639
TTGACATTCATATATGCACAATGAGGGCGACTCGG
>1117250
TCCGACATTTACATAAACGGGGATAATGGTGGTCT
>881093
TCAGGGGGTCATCACACGTCTTAATAATGTCGGGC
>373577
ACAAAGTGGGAAATATGTAAATTGGTTAATGTCGG
>2101551
ATTACGGGATATGCAAATGACGGGATGTCGGGTCG
>1010282
GTCGCCGACATATTTTGCATGGCGGTTAATTAGTG
>1598594
GAATAAAAGTATTCACTATTTATTATCGAGGGGTT
>1697205
TGCCCCTCATTGGTCGGAAATTGAAGTGTATAATG
>251660
AGCGAAGTGTTTATTATCGGGGATGCTAATGAGGG
>128448
ACATAAAAATTACCACTTATATAGGTTTTTGAGGG
>516054
CCCCGTGTCATCCTGGTCGCATATGCAAATCTGCG
>1017749
ACTTGTAATATTATAATCGGGTTTACACGGGCAAC
>1280535
CCCGCTTTGCATAACGGGTGACTATCCAGTGTGTG
>122815
TCCCGCTTTATTTCCTGGCTGTCATTTATTTGCCT
>461384
GAATATGCATTGACTGTTCATGTTGGAAGCGGGGC
>1658765
TATATTTCAATAATATTAAAATAGTTACAGCGGGT
>176182
CGCCCGCATTAGGATGTGCCTCACACGTCGCGTCA
>1849689
TACCCGACTGCACAAAATGAATTAATTAATCTGAC
>437821
TACCCGACTGCAAAAAATGAATTAATTAATCTGAC
>1227879
TCTCCCGACGGCACGTTAATTCAGGGCTTAATTTT
>709962
GTCCCCGAACTTTGCATGCGAGAGGAATCATTTGC
>1056724
TGAGAGATTCTTTGGGTGGTACTAATATAAAGGGG
>119668
TTCCATGCAAATAGGATTAAAAGGAAGCAAGGGGG
>1343267
TGAAACTCCGCACCGGGGTAAAAACAAAGAAGGGG
>1074895
ACCCCTTCTAAACGATTTTTTGCATCTGATTTGCA
>865943
TAAATTCGATGAGGTAGCAAAATTTGAGTAGGGGG
>1163053
AAGGAATCGGGATGTAAGGGAATAGTAGGGGATGA
>220068
CGACACTTGTATGCGCGGTCGCAGTGTGGTAGGGG
>1274120
GACCCCTACATGTAAAGTTCACTTTATTTACATTA
>1854618
TTCCCCTAATTTTGCAAATGATAATGAGGACTTAC
>847590
CCCCGATTTGGCTATAGTTCAGTCATCACTTTGTT
>730862
ATAGATGTTAATTAGATACAACGGTGCAATCGGGG
>1538242
AATGGTAGGGGGAGACTGTCAGGATATCGGGGGCA
>204035
TTAAATCTGCATGAGCATCGGGCGAGTATCGGGGT
>1006857
TATGCAGATAATGAATATGTAAATTATCGGGGAGC
>1768478
ACAGGATGGCCAGGTCGTGATTTCGCGACGCTTCC
>1174515
GGACAGGATGGAGACTTTGATTATTGATTACATTA
>1639402
CGCAGCGGATGGAGTGAATTCCGAGTATTAATTTA
>586038
TAATACTTGTTGGAATATTCATTTCCGATCCGCTG
>1039523
TTAATTATGTCGGGGGGTATGCGTCTCTCCGCTGG
>402351
GTTCACGTTATGTTTGCATATTATTATTCCGCTGA
>1326176
CTTGAGGGTCTTATGCAAATCCAGCAGTTCCGCTG
>1084936
TATATATGCGGAATAATATTGATAGGATGCTGTGT
>5671
GACAAAGGTACTATTCGTCATGCAAATGATGCTGC
>1107359
ACATAAGTGTGTGGGCATATATTACGCGTGCTGAG
>1493444
AAAACAAGCGGTGGGATATGCAAATTATATCTGGG
>1594986
AGCAGATAGTTTGGATGATCGTTGAATTTGCCTTC
>2174149
GATGCAGATAGGAAAGGAATTATACGAAGATTGTG
>1540379
TTAAGTAATTATACAATTTAGCGCAAAGTATCTGT
>1005982
ACATATATTAAGATAGCTTTTATCCCGATCCTCTG
>1396513
CGCAGACTGTTCCTCTATATTCCGATTATATGTAA
>1526694
CAACATCAGATCCTCGACGGTATGCTAAGTGGCCT
>1132033
AGATGACAGTATTTGAATAAATCATTTAGTGGGAC
>1890979
GAGAGATTCGTATATTTTCCATAGCTTTAGTGAAT
>1394941
CACAGAGCCTATTTGCATACGGGATTCTTTAGTGC
>1224018
CACGATGGGCCTCTTTGTTTACTAATGTGCTTAAT
>1097699
GCTCACGATGGCCAATTTCCATACGGCATTAATTC
>1795498
GGGTACTTATTCATAATTGAATATTCGGAGAGGTG
>1299675
CCACCCGCTTCAGCTTCCCAAAACGCTGGGATTAC
>1690558
ACACCCGCATAAATAATCCCTCATATTGAGATTCG
>1146824
CACACCCGATCATTCATAATTAACTGCAATATTTA
>1459778
TTAAGCAACTGTTGTTTACGGAGATGTTAATGTGC
>1014990
TGGGAATACCCAATGTCCGATAAAATTAGCATGTG
>171696
TATGCTGACTTATTCGCAGTGTCTGTGATTTGCAT
>2078491
CAATTTGATCATGCAAATATAGACTTGATTTGGGG
>1097794
ATTTAGCGGTTGTTCGGATTTCAAATATTTGGGTG
>758533
GAATAAAGTGTAAAGGGAGGATGAAATATTTGCAT
>660786
GTAAGCAAATATCACTGTGGGGCGCGAATATTTGA
>1351314
GGGAACCTATCATTTCCATAATGGCATAATATTTG
>1085625
TCAAAGGTTCTTGGGGTATTTTGTGTGTTGGTCAT
>543936
GAACAAAGGTGAATATTACAATCTATTACAAACTT
>1966392
TATCAAAGGTCCAGTATGCACCAATAAACTATGTA
>2233144
TGAGTGGTCTCGTTGAGTCGGAAATTACCTTTGCA
>1088533
CATGCAAAGGGTCTTGGGTTTGTATAAATTTTTAT
>1845920
ACATAAGTCTAGGGTAATTAAAAGGGTGGTCTTTG
>1183091
ACATATTCATTATCATTCTGAAGCAAGGTTCTTTG
>1400136
CAAATTTAAATATATAAATACGCGGAGACGTTTGC
>1011024
GAGGAAGTTAATAGGGTCGGCTGATCGTTTTGCAT
>535462
GATTTGCATTTCGGGAGTTTGGGTCGTTACATCTG
>1352013
GGAAATTTGCATTTCGGCTTACGGGCAGATCTAAT
>1164896
AATTTGCATGTACTAAAAAAGGAGCGACGTTTTGC
>2236634
TATTTGAATGGATCTGAATAGGGCACGATTGTTCC
>969670
TGAATACCGTATGGAAATGAGACCATTGAGAAATG
>1430396
CAAAGTACTTATAGGTGTTGGTCGTTGAGAAATTA
>624530
ATTTCTATTTAAATGCGCGGTGACGGTTATTATTG
>1038052
GAATTTCTATCCGCGCATGTTACTTCGTCATTTAG
>1425644
AGTCGGCTATTATTGGCATTTATCTAGAAATTTGC
>1053074
GACTAATGGGATAATTAGGCTGAAAGGCCCGAAAT
>472008
GGATTTCCCTGGACAAGCAAAAAATACGGACATTC
>103653
AACGGACAGGTAAATGAATATTCAGGGAAATAACG
>1040059
CGAAGGGGGTGATTAATTAAATGAGTTATTAATCA
>500965
ATATGCGGATCGCTGTTAGGATCAGAGTTAATTTA
>798224
GACAGTTGGCCATGCAAATGAGGCGTCCGCATTCT
>1661420
AGGACATAAATTTGTATATCTAACTATTCCGCATT
>2160130
AATTAAAAACTAAAAAGGTGTTATTCCGCATGTAA
>1035107
GAATATTCATTTATCATTACACTAGTTTCGCATCG
>438150
GAATATGCCATGTACGGGTAAGTCAAATTTAGTTT
>1021904
ACATGCCATGCGCACATTAATATGCGTGTACCTCC
>238550
ACCGATACCTTCTTCGCAAAGACCTGTGCATTAAT
>1087218
GTATGCACAGCGGAGCCCGTGATATGCAAAGATGA
>2023673
CTAGACGCCTGAGTTGTATGAATAAAAATTTGCAT
>1505602
AGATAATCGTCACCACAATACATAAAAATTTGCAT
>1352737
CATAGTCATCCCTGTTGATCGAGGATTTGCATCCG
>1118003
GACCATACTTTGATGATGGAATGAGGGATTTGCAT
>1350671
CGGGACGCAACAGTACGTGAGGTGGGGATTTGCAT
>1205969
GCCATGATAACTGGTTAGTACAACGGTGAGAATTA
>2017225
GGGTACTAATTAATAGGCATTAGTAAGGTTATCAT
>57145
TTCCATAGGCGCGTGTGGGTTAATTAATTTATCAT
>1280321
AATGAGGGGGGAGCGATTCTTAATATATGGATGTT
>407285
GCATGAAAATGTACCGATTTTGCATATTGTTCTTG
>1557005
AACTAGTGGTCTGGTGCATAATATAGTATTTTCAT
>881086
AATGAAAAGGCAGAACGATATGCAATTAACCTTCG
>1775144
GGAATAAGGAACTGTGGTATGTGTCAACAAGATGG
>1136200
AATCTTGTTCTTGTAGTCTGGGGACAGAATATTCA
>864139
GTAACTGTTTGTATTATATTTATTTTATACAGATG
>1426763
TGGATCTGTAATGCAAATGCTTAAAGACACATTTT
>1131116
TGTCATCTCAGTTCGCATAATAGATGCAATATTCT
>1488942
CGCATCTCACCTGGTTATGTAAATTTACATACCTC
>725447
AGGTAAAGCTTATTCTATTTGTATGGGGGTGAGAT
>399908
AAACTTCCTCCATTGGAAATTTAAATGTGAGATCG
>1602991
ATTATCTCAATGTCCGATTAATTTGCCTAATGGTC
>1293904
TCATATCTATGCAAATTTAGGGTTTCTTATGCCGT
>2044999
AATTTGACTAAGCGGGAAGCACAAAGTAGATTCCT
>122834
AAAAGGGTATTAAAATTACACTACAGAAGTAGATT
>2209177
GTATCTACTGAATCCGTGTCGGCATAATGAGCTGG
>1267166
ATATTCACGGCGCCGTTTCTTTTCAGTAGATTTGC
>2163859
GGGATCTACTCAGTATGTAAATCGTTTGCTAAGTT
>1503181
AGTATAATTAAGTCTCGGTCTTTGTCACGTAGATT
>1122809
TAGATAAACTTTATGCATATTCAACTTTAGATCCC
>103552
GATCGGTCTTTGGGATCCAATTAATTCGGTATGCA
>2136893
CGTCAAATATACAAGAAGTAACGACGCTCTCCGAT
>1179612
CATGAATATGTAACAGACAGGAATCTACGTCCGAT
>174554
GGACATCGCATGTAAGGAAATTTTGAGGGTATGAT
>630134
CAAAAGTTCAAATATGTAGACTATCTCCATGCGAT
>1508899
TAATAATACTCATTTTCGCCCAATGTATGCGATGC
>1608135
AATCGCATAATCAGATAACCAAAACTCCTACTACG
>1667452
CATCGCAGTTCGGCTGATTTGATTCCAAATATGTA
>1265420
CGCAATCGCAGTTAGGGCAGCTTATTTGCATTTAT
>1234959
ATCGACGTTGGCATATATTGGCAAGGGTTATGCAA
>2178048
TCAAAGCTAATGAGCGGAATGGAAAACACGTCGAT
>1593163
AATCGACGGGAGTCTAGCATACTGTGGAATATGGA
>1232196
TATCATCGACGCAATTTCCGATGGCATTCAAATTT
>1251299
GTAATCGACCTCATTTTACTGACATGTAGCTTCTG
>124277
TATCCAAGTCGCGTCTGTAGTAGGAAAATTCTTCT
>2209940
GGACTCATAGTATTCAAATTTAGCGGCTTGGATTA
>2098871
GAATCCAACTGTACAGCGCTAGGATGAATATGTAA
>994859
ATCCAACTGATAATATGGCTTATGCAAATTTCCGC
>1006735
GGCGAATGATAAGTCTGCATAATTCGGAGTTGGAT
>989871
ATACAGGCGAAATTGAGTTGAGATTTATGATAACC
>532465
ATATCATAAATATGGATTAGGGTCGTGACAACTCT
>588458
TATCATAAACGTGGTAGACATAATGACCGACTGTG
>1195473
ATGGAAGCTTGTGCAAAACACAGAGGTAAACTGAT
>1133110
AGGCAAAATTGTACGTCAATGCAAATGTACGTGAT
>1816475
TGAATTACTGAATGAGTGAATATTTAAATTGATTT
>338989
GAATCAAGGGAGACTGGACAATAAAGCTCTGTTAC
>1014989
GACATCAAGGCCTGAATTTTAATAGGGGTGGTTTT
>1719909
ACATATTTCTGCATATTTTAGCGGGAGATTCCTGG
>1291691
AAATATTTCGCATATGCATTACGACGATCCTATCG
>1023312
ACATATTCGTTTTGCTGTCATGCTAATCCGTCTCA
>1916885
NGAAGACATCCGTGGCATTTACATACGAGACTATG
>1882738
AAGAACCCGCTATCTAACTCAACGTTTGGTATGCT
>349292
GAATTGAATATGCAGGGAAGTGCAAAATGTATAGG
>1180732
AAGGTCCCTTCGAAAGTTGGCGCGAAATGTATGCA
>1212985
TCAAAATTCCCCATCCTTAAGCAAATGAATGTATT
>1314594
GCATACATCTCCATCCAACGGTCGCATTTATTTAC
>1831925
CCATATACATCGGTGGACTGAAGAAATCATAATTT
>595293
GCATACATCATAATGAGGCTCGGGATCTGATTTCG
>2154432
TAATGCAAGGGTAGGGATAAGCAAATATGTATCTG
>25966
TAATATTATTGCGGTATGTTTTAAATATGTATCAC
>1465892
CTTAAGGTACGAGCACGACCCTTGAGAATATGTAT
>1744169
TAGTGCATATGCAAATGGAACGTGTCAATTATAAC
>1576989
NAGTGCATATGCAAATGGAAGGTGTCAATTATAAC
>1635394
TGAGCACCACCTATTTGCATAGGAGTCCGTACTAC
>2139764
AGTAAGTGATACCGGTAGAATCAACCAAATTATGC
>1055436
GTTAAATTTTGCATGTGAAATGTTAAGACTTACTC
>1533089
GGGACTTTTGTAATTATGTTAGGGATATTTTACTG
>1235298
CCAGAATCATAATAGATTTGGACTGCACTTTTACT
>1166750
AGATAGGTTTTGTCACCGCATTCTAATGAGATGCT
>1142157
GTTAGGTTAATGATATTCCGCATAAATAATGGTTG
>694320
CGAGGGAGACATGGCGGTGAAGGGCATGTTATTTA
>99761
GACAGCTACACTTCTCTTTCACTACGAAGTCCCTA
>1985683
GAGGGACTCGGCGTATTTACATATGATTTCGTCTA
>1405816
GAGGGACGATGGTTTGGCAAGAATTTGAATTTGGA
>1189665
GTGTAGGGACATCGAACCAAATTATGGGCATATTT
>1632221
AAGAACGGCGCATTATAATACTGGAATGCCTAAGC
>1963045
GAATTGGAGTAATTACCTCATGATCCGATCCTGCG
>2196810
AATTACGATTAAATTATTCGAGTCCGATCCTAACG
>1699540
TAAAGCATGCAAATTAGCTCTGTTTCCGATCCTGG
>1941022
AAAATGGGTGTGTGTAGGTCATATTCAGGTCCTTC
>1609244
GCATAGGACCGTTCTAGTTAATAGGGGAGATTGTT
>1007608
AGACAAGCGAGAGTTATCGAAACACGGTCCTTTGC
>1361131
CACATGATTTGCATAGCACAATCAAAAAAAAAAAA
>1805565
AGAGCCCAATTATGTAAATGCAGAAAAAAAAAAAC
>89325
GCGGGAGATTTAAATAGAGGCGTAACTAAAAAAGA
>770230
TTTTTTAGTGAGTGGGAGTCTGATAGAACATTACT
>389844
TTTTTTAGTCTCCCTAAATTACAGGTTTTGCAGGG
>1535864
CATTTTTTTAGGCTTGGATTTTATACTTTGAGTTA
>1437407
ATTCAAGACTCATGCATAACAGGTCGATTAAAAAA
>291832
AGAGGTTTACATATTAAATGCAGTATTAAAAAAGG
>1633417
TGTATTTTTTAACTGGAATAGATTAAGAAGTGGCT
>1017301
AGTTTTTTGTTAAGATATGAATATTCGAACAGGGT
>1498901
TTTTTGATGTGGCACCTGGACACCCTGTGGTGGGG
>1246785
GGTTTTTGATGGAGGCGGACATGGACGACGCTCTC
>2000813
GCATTTTTGAGTGGCTCAACGTACCGACTCACTAT
>1495854
TTTTTGAGTCAAACAAATACTGGTCATGAATATGC
>1824112
TCGATCATATTCGGTCTTAAAGGCAGAAAAATGCA
>1031353
TGTCGGGTGTCTATATGATAATTTTCGGGAAAAAG
>1189452
CGAATTTTGTTAGAGCATATATTAGCATGTAGTTA
>116100
TTTTGTGTTGTTGGATTCTTTTGTTAAAACAATGA
>1036601
TCATCGTCCTTCCTCAATTAGCAACACAAAACGAG
>182024
GGTTGCCTTACCGCGAGGTATTTGATTGACAAAAG
>706654
TTGGTTTTGTATTTCGTAGTCTAACTGTCTCGCCG
>2046946
TCGTTTTGTATTGAGCGGGACGACTATGCATAGTC
>262842
GCTTTTGTATTCCCTGTGGATTATCTTGTACCCAA
>1880773
AGGGTAATTTGATTCGGATCGAGGAACATACAAAA
>2018889
ACTTTTGTATGTAAATGCTGATAGAATATTCATAT
>583481
AGTACTTCCTGAAACGAGTGATTAGCATACAAAAA
>131590
GAAACTGCTAAGTGATAATTCGCATACAAAATTCG
>216153
TGCTCTTCAAATTCATTTTTCACGCGTACAAAAGG
>1776624
GGTTTTGTACGCGATATAGATTAGGTATGTAAATG
>772691
TGGGTGTGTGACTTACATGTTAGGTACAAAATTTT
>1383547
TACTTTTTGTACATTGGTAGAACGGAGGGTATGCA
>156660
TGTCTTTTGTAATTTGGGAGGAATGCTCGTGGGAA
>1130620
GTGCTTTTGTAATTTCGAGGGGAACCATATATGTA
>1531364
CTTTTGCGCGACATTTTGCCTAAGTTAAACTCGGA
>1181952
GTTTTTGCGCCTCCTGTTTTTTGCATGTCCTCCTG
>1358287
TGTTTACATAATAAACAAAAGTAATTGGCGCAAAA
>763145
AGTTTTTGCCTAGTGATTCGACTCCGAGGGTTTGC
>1355074
AGGTGGCATAATTTACATACCGGGTCTAGGCAAAA
>1083580
TTTTTGCCTACTGCAGGAGCTTTAGAATCAATTTG
>2003551
GGTTCCGGTGCAATTCAACGAGTAGGCAAAATGAG
>1972606
ACTTAAGGATTTTAAATTTGAACATTAGGCAAAAG
>1665901
GTGGTTTTGCCGGTGTGAGCTAGGACGTTTTGCAT
>1180675
CTTGCATCATTTATAACTACAGACCTGGCAAAATT
>874868
TAACTGGTGCATATTCATTATCCCTGGCAAAAGGG
>2215544
TGGTTTTGCCACTCTTCGTTATCTCTCTTTCAGCC
>2093796
TTTTTGCATTTTTTGGTCATTTGCATGTCCGTTGC
>588797
GTAGGATATTAACTTTATCATGAAAAAATGCAAAA
>516706
TTTTGCATTTTCGAGAATAATAATCAGCAGATGCG
>1303596
GTTTTGCATCTGGTCGGGGCCCAAGGGGAAGTCTT
>2032571
TTTTTGCATATCATTAATAAGCCTAATGCGCTCTC
>2070757
TTTTTGCATATCATTAATAAGCCTAACGCGCTGTC
>763712
GGATATTAGGTTGGCAGAAATATATGCAAAATTCG
>2177161
TTTTGCATATACATACCTTTATGTGAGGTTATTCC
>795865
GATGATCTGTGTGCAAACCATTATATGCAAAAGGC
>941666
CACTTTTGCATAGTTGGACACGATTTGTTTGACGG
>1020041
ATTTTGCATAGTCTTTGCAATGGACGTAATCTACG
>130875
TTCGTGCGCCACGGGTATGTATTTGCATAAAATTC
>1222649
ACTGCGAACACAGGAGTTCCCGGAATGTATAAAAC
>2108455
TACGCTAGAATAGCATACATTATGTATAAAATATG
>1271535
GTTTTTATACAGTCAGAGCTTGTTTGAATTATTCA
>533811
CTTTTAGTGATTTGCATGATCATCCAAGAGAGTTG
>1072446
GAATAGCTTACTCTAATTATTACAGACTAAAAGGG
>1718210
AGTTATGCTAATGGGGGAGAATCTCCTAAAATTAT
>1018767
GCATAGTGTCCAGTGAAGTGGATATGCTAAAACCC
>1001861
GCATTTTTAGAAGGAAAAGGTTTTTGTATAATTAG
>820710
GATTCGGAGTGCATGTTTATTTGAGTTAATGAGCT
>1753056
ACGACGCTCTTCCGATCTTCTAAGCGTCCATAAAT
>1131056
CATTATGGACCTCTTCGGATACATTTACATAACGT
>1323585
ACTTATGCATTCAGTTTATATTCATTGGCTACTCG
>2038424
GCTCTTAATAGTTGACCCAAGTGCATGCATAATAA
>90567
CTTTATGCATGCAAGCAATGTTAACAAATTCTTTC
>1774140
AATTATGCATGCAAAACAGGGATTGGGCCAGTGGG
>1798269
AATCCTGCACGACCGGACTGATATTGCATAACGAG
>228466
GATTTTATGCAATATATGCCGGGCCTAGTTTCGAT
>1304820
TATTTATGCAAGTTGGATAGATTTCGAAAGATTTT
>1744304
ACAAGTCGTTTATGGTGCGTTTATTTGCATAATCA
>438268
TCTTTATGCAAATAAAACATAGTTTTTAAGTACCC
>1322967
TTATGCAAAGTTTTATTATTCATTAGTTATCTATG
>1574204
TTATGCAAAGGTCTGTGTATATGACGCTTCCGATC
>434812
CGTTATGCAAAGGTCATATGTCCACTATTCATGGC
>1503838
TTCCTATATGCCTGTATCGAGCCCTTTGCATAATT
>1193410
ATTATGAAGGGTTATTCCATTTTTTCGAATATTCA
>155254
GTGGTAATTTCCATAAGGAGATTAGAGCTTCATAA
>1889494
TTCCCTGAAATAAGCTTTCTGCTCTCAGATAATTT
>486962
TTTATCTGACTTGCTTCGGAACCGCTAATTTAGAG
>1188504
TTATCTGAATATAGCTAATCCATGAATATATCGAC
>1254725
AATTATCGTTCCTCACGTGACTCGTTAACATAGTG
>254797
GATCACGTTACTAATATTCGATAAACGTTAAACAG
>1650748
ATTTGTTTAACGGGCATAGAATAATGGGATTTTCC
>2048872
CGGTCTTAATTTTAGGCAAATGAGGTTAAACAGAC
>1337647
GATGTATAATTTTGAATATTCATGGTTAAACAAAT
>1618198
GATTGTTGGATGGAGATAAGGTGACCAGTTTAATT
>806949
CATCTGTTGGATAACTTGGCAAACTTTGCCTAAAC
>117118
TGTTGGAGGGAAATAAAAAAACTTATTTGATTGTG
>1395867
TTGTTGGAGATAGTAGGGTGGATGATGTCCCTGGC
>1262503
GGTTGTTGGAATAGGGAGGGTCAATTACTGATGCA
>2072938
CTGTTCGCAAAGTTCTGCATATTTGGATCGTCCGT
>2093988
TGTTCCTAATTTATGGACTTTTAAGCCTGATTACA
>340526
GGTGTTCCGTGAGGAAAATGCTAATGAACAGACGG
>167127
TTGTTCCACATACGTAATTATCAGTCGTTCATGCA
>1359031
ACGGGGACATTGAGGCTACGTGGGTTAATAACAAC
>306221
AATTGTCTACAGTGGTCTTATGTTAATAACAGTTC
>176621
TGTGTTATTAAATCCATAAGGTTTAGCGGCATTGA
>472087
CGAGTGTTATTAAACAGGTGTAATCTCTTTAAGTT
>1225355
TGCGGTGAGGTAACTCTGTATTTTAATAACATTGA
>337205
TGTTATGTCTCTTTCGGCACTGTTCCGGAAGGCTG
>132149
ATTGTTATAACTATACCCATTTTATTGAGATATGA
>2058825
TGTTAGTTCGCGAGATAATTTGAATACAAGAGCAC
>1304333
GTACTGTTAGTTATAATAAAGGACTGCAATGTCGA
>1080059
TATTTTAAGGGATAGAATCAGCATATCTAACACGT
>1111289
CTTGTTAATCAAATGAGAAGGCGGAGTATTATGTA
>877843
CTGTGTTACTAATTTGCATGTCTTTATGATATATT
>1026945
TCTTAAGCGTGGAATGCAAATGAAGTGTTTCGTTC
>169631
CCGTCTGCACAACGCCAAACTTTGATAAATATGCT
>1488458
GACGTGTGCTCTTCCGATCTGAATAATTGCAGACG
>874665
TCGTGATGTTAAATGTATATGCTAATTGCAGATAT
>1900230
TCGTTATGTTAAATGTATATGCTAATTGCAGACAT
>1069584
TCAAGTAATGCAGATTATATGCTAATTGCAGAGCT
>390351
GGTCTCTAATATTCAAATATATTTGCTTTTCCTCG
>1031593
CACGAAATGTGAGGTAATTAGCTCATTATTAGAGA
>1594234
GATTCAAATCATGTTCGCTCAGCACCACTTAGAGA
>1024704
TGAGGGCGGGTACCTATTCTGAATACTTAGAGACT
>2203393
GACTCTCTAACTTCGATATGCAAATTGAACAGCGG
>1303187
TATGCTAATTTTTATGGTGGAACAGTTAGAGAATT
>698002
CATCTCTAACTCGTGCATATTTATGCAAATATGAA
>2131115
TATGCTAATTTTTATGGAGGAACGGTTAGAGAATT
>1000333
TATGCTAATTTTTATGGTGGAACGGTTAGAGAATT
>1259199
AGGCGGGGTGCATAATTTTTGTTCTAGTCGACTGA
>99193
GCATATATACACATTAATCCATATTTTTAGTCGAG
>1410629
GGAAGTATGCTAACTTGGTATTAAACGTCGAATAT
>1203029
GGCCCTAGTCAAACAGTTTGCCACACGTCGAGGGG
>1758059
GCATATTCAACCAGTTAGAAACGCACGTCGAGATA
>368825
GACGTGTGCTCTTCCGATCTGTAGGCACGTCGAGA
>1679406
TTCGACGTCCGCAGGAGGAAAGATGCAAAGCTGTA
>1348735
TCGACGTACCAATTATTCAGTGACGACTATGCATG
>1412698
GCAGCAAGTCCTGTCCGTGTAGCAACCGTCGAAGG
>1573001
TGATCGACGGTGGTTATAGAGCCATTGTTTATGTT
>1647844
AAATTCGAATTGATAATAAGTAGCTTTCGTACTAG
>1141300
TTTAGAATTGCAAAAAAATGACTTCCCATTCGAGC
>1836749
TTAGGCCACAGCAAGGAGTACTGAGCATTCGAGAC
>1423807
CTCGAAGTACTACGACGCTCTTCCGATCTCTTGAA
>1023836
CTCGAAGTACTACGACGCTCTTCCGATCTCTCGAA
>761860
TATCATATGCAAATTTTGTTAGAGGGTAAATGCGC
>250078
GACGTCATATGCAAATTAACTCACGTATATGAGTG
>878837
GACGTCATATGCAAATTAACTCACGTATATGACTG
>1072750
GACGTCATATGCAAATTAACTCACGTATATGAATG
>1068979
TGAATCACGGGAGGGCATATTCGGCGAATTAATTG
>1000931
AATCACCATACTAAAATTTACGCAGAAATATCCTC
>1195717
GGTCAAGTTAGATCATTAGCATGGGGGTAGTAGGT
>2150508
TCTCAAGCTGCATTTAAATATCTCAATACTCGCTG
>1251554
AATCGTTATTCATGAGAGGATATATTCAGCTTGAC
>1503526
GCTCAAGCGTGAATAGGATGCAGAGCGTTTATGTT
>1129187
TCAAGCGGTGAATATTTAGTCCATATAGTTATGCT
>1282745
TGTGAATACACGTTAATGCAAATTGCACTTCTTGA
>222818
CCTTCAAGAACTCAAGGAAGCTAATTAGGAGTCCA
>1051832
GACGTGTGCTCTTCCGATCCGACGTGTTCTTGACA
>664965
GACGTGTGCTCTTCCGATCTATTTGCAAGGTTGAT
>820684
ATTCGTTCGCGAATGATTTACATGGGCAGGTTGAA
>2017587
CGCTGTAGTGCTAATTTGCTTGGACGGTTGATTTG
>151409
GTTATGCAAATTATGGATAGGGGTTGGTTGAATAG
>1066462
CACCATGAGATATTCAAATGGACCCGCTTGTTGAT
>38321
GACGACGCTCTTCCGATCTCGCTCCGAATTTGATT
>1156222
AATCAAATTCGCGAAGAAAGGAGATAATGATATGC
>1618793
CTCAAATTCGATAAATGGTATGCAAATTAAGGTGG
>1004938
TATTCAAATAGACTCGCACATCGCTTATTCCGACT
>1502104
AGGTTATTTTCCTGCCACAATTACCGGGTAGGACG
>2014602
GGCAGGAGTCCTCGCGTCAGTATAGGAAAATAGTT
>1888206
CAGTGCATGCGTAGGCAAAAAAGTAGGAAAATATC
>1230103
CCTGTTTTGGCGTACGATTATTCGGAAAATATGTT
>1455544
ACAGAATTTGCATTTTTGATGTGCTAGGCAAATAA
>555063
GCGTTTATGTTCCGACAGCGTTCTAGGCAAATAAT
>340767
GATCCCGCTGCTGAGGTCTCGTAGGCAAATAATTA
>94248
GCACATTTTGGAAGAGGAGTGGGTAGGCAAATATT
>745566
GCATACTGCGGAAAGATCATATTAGGCAAATATCG
>923014
CCTCGTCTGTTTTCATATTATTAGGCAAATAGCGT
>1102710
TGAATATTTGCCGTTTGCGGGGGGACTGATGTAAT
>1053124
ATGCAAATGATCTTACATGGGTCGGCAAATACGTC
>222287
GAAGAAGATGCAATTAGATCTTATGCAAATAATCG
>123721
AAAAAGGTTAGCAGTCGGGCGGTTATGCAAATATG
>514416
CGTGTATTTGCATAACAAACATCCGTATGGAGGGG
>2062151
CATTTGCCTAGCTCGGGTCGCATATCAAATATTCA
>1012009
AGTGAGATTTAAATTACATAATTATCAAATACGTA
>498848
GTATGTTTTTTAGCATAGATGCAGATAAATATGCG
>1188568
GACTATTTATCTGCAAATAATGGGGTGACGTCTGC
>372699
CCAGTATTTATCTGACACTGAATATTCATCGCGCG
>441479
AGCGTATTGGTTCCACGTGGTACGATAAATATGCA
>1474234
ATATGTCACAGGGTTATTTTAGCATACTAAATACA
>1552497
ACATCACGTTCGGTTTCGTTATTACTAAATATGCG
>1292893
TAGATTATGCCGAAATTAGTTACCCTAAATATTAG
>1731216
TATTTACATAGCTTGATTAAATTTCCGATCCAGCA
>684122
AATTTGTATGTTCCCTATGTGCTAATTAAATATCG
>176911
TATTTAATGTGGTCCTTACCGAGCGACTGTATGGT
>1298289
GTATTTAACTAGCATAAATACCAAAGGCAATTATC
>1262337
TAACTATTTAAATTTATTCACTTGTTTACTTCGTG
>1005161
TCCAATGGATGTCATCTGCATATGCTAACAATAGT
>423685
AGTCAGTATGGAGATTCGACATGGTAGAATAATGA
>269032
GTCCATGCATTGGGTTGTTGATTGTGTAGAATAAT
>2114220
TCTATTCTAATTTGTTGTCGGCCGGCTGTTTCGCA
>261181
GCTCTGCGATGGGTTACATCTAATTAGAATAAGAT
>484887
AAATTATTCTAATGTGGAAGCACGTCAGTGTCCAT
>1602195
AGTATTCTAATGTGCCCATCTATGCCGAGTCTGAG
>1671861
GTCCCGCTTTTATGCCGTCGCCCCATTAGAATAAT
>1012856
TAATTATTCTAATGAGGAATAGCTAAGAGACGAAC
>913600
CATTTATTCTAAAGAAATTCTGGTTTTACTGACAC
>767794
GGTATTCGTTTTTGGATATGTCCGCAATTAATGCA
>1252028
TATATTCGTTTCTCTTTATTATCAAATACCCCGTG
>1105010
GTACTTTAGTTTATTGTTTAACATGCAACGAATAT
>1801232
TATGCAAATCTAATTTGAGTCGCGATGACGAATAT
>1128378
GATTTATTCGTATTTTAATGTACCACTATGATTCC
>1124613
GAATATTCATTGGTTTACCAGGTGATTGAATGTCC
>1517898
GATAGGAGGATACTCAAAAACCTTGATGAATATGC
>1814256
CTATTCATATAAGTAGGGTATGTAAAAAGGGCTTA
>1677648
CCTCGGGTAACGGGCTTAATTTATATGAATATGCG
>1165331
TATTATTCATAGTTTTGCCAGAAAAGGTGCTTATT
>1440092
GACCCACCAAAAGTATAATCAGATGCGTGAATACT
>1072223
AGCTGGCGGGTTTAATGCGAAGTGCGTGAATATTG
>1098786
TGTTATTCACCTTGGTCGTAAAAGAGTAAAATGTA
>1413507
TGGACCTGTGTTTCAGATAAGGTCATTGAATACGC
>2049128
GAATATTCAATCCGGGATACATCAACCGGCAGCGT
>1031274
GAATATTCAATCCGGGATACATCAACCGGCAACGT
>916840
TAATGGGTAGGATACTTAAAATTTGGTTAATATGG
>1496963
CATAATTTACATTGTGCATACTAATGTTAATATTA
>1427662
TATTAAAATTCGTATACGATTCAAGCTGATTCTCA
>1251545
GGCTTATTAAAATTATTGATGCAAAGGGAAATTAT
>1986430
ATTCTAGCGTTTAACATAAAGCCAAAACATACTTA
>1099707
TATGTTGGACCACACTTATGCTAATGAGGAGGAAT
>1991687
TACGAGATACCTTTTCAGATCCCCATACATATGCA
>169210
AATATGTAGTCTAAGGGTCCAACAGGTAACATGTA
>1619105
TATGTAGTCGCCGATTTAAATATCCCTAGTAGCGG
>1731652
ACATATGTAACGTGTCACTCGAAGGCGGTCCGACG
>201058
CGTCCGGTACGCTACGTTGTGGATAATTTACATAA
>1957044
TAATATGTAAATTAGTTGGGCCCCAGGTGCTTCCT
>162729
TAATATGTAAATTAGTGGGGCCCCAGGTGCTTCCT
>10074
GATAAACCGGGTTAAGTGACCTAATTTACATAAAT
>2193529
AACTCATGCAAAAATGTCCGATCCCCCTGGCGCGA
>1672508
GCATAACGGCCCTGGGGAAATCTGCTGGCGCCTGG
>978907
AAAGGACTCGCCTTTCATGAATATTCTGGCGCTGT
>1998664
CGTCGCGCCACGGTACATGCAAATTTAGTCCTGGG
>295840
TAGCGCATTGAATCTCCATGCCATGTAAAGCAGCG
>1017390
GGCGCATTCTAATTGGACCGATATTGTTGCGCTGC
>1025990
TCGACTATGAATTTGCATGAATACGAATGCGCTGG
>1877311
TGTCGTGGATCTCAGGCTAGGATAATTAGTAGGCA
>1560413
ACATGCATGTAATTATAGTTTGCAATTAGGCGGTC
>404522
CAGGAGTTTAATGCGCGTGGTGTATGAATTAGGCG
>1459908
TGAGCCTAATTCAGTTGCGTTTTTGCAAATTGGTA
>705209
CTACACGGCTCCAAATATAGTAGATAATTAGGCAG
>1023402
GGTCACAGCGTAAGGCAAAAAGTGTATAATTAGGC
>1180590
AGACCGTCAAACGGTACCTGTTTAGCATAACGGCG
>2138001
TGATTCGAAAATATATTATATTACATTACGGCCGG
>1044218
CGGCCGTAATCATTTTGTATGGGGGTAAGTATTTA
>623304
GCCGCCTTGTAACGAAGTTGAGCATGGTAATCATC
>1367616
TGTGCCGCAGCAGGATAATTGACTTGCTAAACTCG
>1309916
TACGCCGAGATGATCATTTTAATGTTAATCTATTT
>1007541
TACGCCGACAAAGCTTGCATCTATTGGAATATTCA
>449754
GCCGAATTCTGATGGTATGCAATTATCCATTGATA
>1012692
CAAAAGGACTAATATCTTGGATATGTTAATTCGGC
>1332399
GGCCCGTGGGTAATAGGCAGTTTTATAATTAGAAG
>224213
GACATTGGTTGTTCCAATTTACATAGGCACGGGCT
>1395313
GACGTGTGCTCTTCCGATCTCGTTCTCACGGGCTC
>1460070
CGCCCGTAATGGAAGATCTCGCAACAACTTATGCT
>1621838
GTGGGCCCGGTTGCCTACGCTGAAGGCGCCCACAG
>1879034
TGCGGCCCGGTTGAGCCGTCCGGACTCTTCCCATC
>2071313
ATGCCCGCGCGAATTATAATACGACTAGGTTGTGG
>1033626
GGCGGCCCGCGCCTAGGTCATTAGCATATCTTTCG
>631891
AATATATGCAAATGGCTTATGTTTACCTGGGCTTA
>1288889
GCCCAGGGTATGCGTAGAATATCCATATAGTGTTG
>78154
GGCCCAGGCTGTTTATTTAATATGAGTATTAGGTG
>1993727
AGGCATATGTATGCAAATTACTGGCCTGGGCAGGT
>493791
GGCCCAGCATTCTATGTAATTCACGGTATTATTCT
>1006514
GGCCCAGATTTGAATCGGAATATATGTAAATGTGC
>1545408
CCACGCATTTTGTGTTTGCATCATGTAAATCTCGG
>242317
GGACAATCGGCTAATTTCTGACATGCAAATGCTAT
>1241237
CTTTGGCTGGCACTTGAGGGGATGCAAATGCGGTG
>648353
GCATTATACGGGTGGAATATGCCTCTTCAGTACGT
>1668999
GGTGCATTATACGGGAACTGTCACGTAATTTTGTG
>1829882
ACCTGCATTAGCATAGTTTCGGCATGAAATAGGCT
>1859943
GCATGTTTATTTACATTTTGATCTCGCGTCGGAAC
>734734
AATCATCATATCTGGGGTAAGTCTATAAACATGCG
>1347860
TTGCATGTTTACATACGCCTAGTACTCTAATGTGG
>1126036
AAAGCCTGGGATGCAAATTCGGTTAAACATGCCGG
>2164545
GCATGTCGGAGAATTGATTGAATTTATTTTTCTAC
>2204070
GCATGTCGGACGTAATATGTAGCTGCACAGTATTT
>142141
GCATGTCCGGCGGTATCCATATGTTAAAGTTCCAT
>26751
GCATGTAAGAACTTACTATATTTTTCGATTGATTC
>12049
GCATGGTATTATCAACTAACTTTACTTGGGTTGTG
>643449
CATGCATGGCTGGTGAGCGGAATGCAAATCCCCTG
>1040826
GTACTCGTTATCATTCAAATTGGTTCAGCCATGCG
>2102300
AAAGCATGCCAGGTAGCAAGTTCGAATCATAATTT
>135326
GTCCTTTGGGAACTCAATTACTTCTCTGGCATGCA
>2155585
GCATGCCACTTCAGTCCGTTCATTAGAAATTCGGG
>1370277
AAAACACTCTTAGTACGAATATTAAGTGGCATGCA
>2025789
TGACTCCCGCTAACGTGATTCGAATATGCATGCTT
>1834870
CCCGGGTAGATTAGCGTTTAAACTTGCATGCTCAT
>961223
GCATGCAAGTTGATAAATGCACTTTGGTTTTTATG
>2140167
CAATGAGATATGCAAATGTCAATGCTTGCATGCCG
>1383992
TGAGCATGCAACTCACGATATATATGATAATTATG
>2078701
TCACGGATCTTACTAATCATTTCGATTTGCATGCA
>733108
GCATGCAAATATACTACCGTCTACAAATGTCTTTG
>1575215
GACGTGTGCTCTTCCGATCTTGTATTTGCATGCTA
>1065533
CCCCGCATGCAAATAATTACGGGACACTTCCGATT
>834491
TGTAAAAGCTTCGAGGCCCGTCAAATTGTCATGCT
>1909861
GCATGACAATTTCGCAGAATATATTTACGGGTTGG
>709073
GCATGACAAGGGCAAGCAGGGGTGAAATTATATCG
>1530871
TGGATGCAGGGATTTTTAAACGATTTGTCATGCAA
>1021430
GGAAATATACTATCAGGTCTCCAACATTCATGCAA
>2058439
GACGTGTGCTCTTCCGAACTTGAATATTCATGCGG
>1007740
AAAATGGTACTAATTAACGCGTGGATATTCATGCC
>191382
TTATTCGTAGTGGTAATTACAGTGCTAAACTGCAT
>2184738
TGATACGTACATGCTTTTATTCATATATTAACTGC
>315499
CGCAGTTAAGTAGGGGGCTTGAGATGCAAAATATG
>302849
AGCAGTTAAGAATTAGTATTGGAGATCAATATGGA
>576651
ATACAAATTTTAAACAAATACATATTAAGTACTGC
>1603203
GAATATTTAACTATGTATATTTAATCGTACTGCGC
>2054724
TGCAGGTATGTACTTTACATGCTGCGATAATTGCG
>1005455
AAATGCAGGTATCTTTAATTTAAATCTCTTTTAGG
>1880701
AGGCACGAGATTTGCATATTCAGGAAGGTTGTTCC
>1616070
GCATGCACCGTCCGTGAATCGATTTAACCATGCGG
>1458239
TACCAGCCAGTCACTTTTCAATTTTTTAATGTGCG
>1698362
CAACGCACATGGTTGAAGTTTTATGTAAATGGGTC
>1186316
AGGGCACATGGTTCTGTAAGCTAGGTCCGCTTTGA
>800076
ATTTGCACATGGGTATACTTCCAATTTGGTTGAGT
>1260644
GACGGGGTTATGCTAATGGATCGGCATGTGCACGA
>638905
AAGGACCATCGAGAAAGAACTTTGCATGTGCTTTG
>1944121
TTGATTGCGTTTTCTATGTCATATGCGAGTGTGCA
>727924
GACGTGTGCTCTTCCGATCCCACGGACGTGTGCTC
>1174095
GACGTGTGCTCTTCCGATCCGGCGGACGTGTGCTC
>1186909
ACGTGTGCTCTTCCGATCCGGCGGACGTGTGCTCT
>182255
ACGACGCTCTTCCGATCTAATTACGGGGTTGCCAG
>264852
AATGAAAAGGGGTGTGAATATTCATGGTTGCACGG
>822192
CGGAGCAACCATCATTAGAATAATTCGTACTGGTG
>1413045
CAACACAGTCCCCAAGCAAAATACTGGTTGCATAC
>490441
CTCAATTCGTTAACACAACCCGGGGATTTGCGTTC
>119647
TGATGCAAATCCAGTACAGCACAAAAAGATATTTC
>1611170
GGCAAATCATTAAGGGCAATAACCAAAGATCTGGG
>1267475
GAATGCAAATCAGTCTTTAAGAAGACCCCAGGACG
>1505003
GCATGATTTTGATAGTCAAGTTTATTGTTGGGTCT
>1590971
GAAGCGGTTTCCGTCCACGCAAATTCTAAATCAAG
>1018966
GATTTAGAATTTATTAAGCAATTAGTTTGCGGAAG
>2163499
AGGAAAGATGTAAATGTATGTTACATTTAAATCTC
>1047086
CACTATATACTAATTGTTGTTAGGGCATTTAAATC
>550186
AACAAATGAGATAAGGTAAAACGTCATTTAAATCT
>1887359
GCTGATTTAAATCCTTCTAATTTGAATTGAGGGGT
>1286098
TCTCCGCGGATTCATTTTGAGTGATTTAAATCTGG
>186593
ATCACTAGAATCCATTTGTCTTTTTGTTTGCAATC
>2085452
GAGATGCATGGACAGGTTTAAGGGAAATCAATCCA
>1064262
CGCTGATTGATTTAAGGATATATGTAAAAGACCGG
>1454903
GATTGATTAATATTAGATAGGCAGATATCTTAATG
>1370584
GATTCCGGCCTAACCATATGCTAAGGTGATGTGTA
>105148
AAGGATTCCGAATTGCTAATCTGCATTATAAAGTG
>1400408
AGCCAGCCACTGATGCATATGCCGGAGCGTAATCC
>1634170
TTTTCGAGCCTCGTTCAATTTTAATTAGCGTAATC
>45641
GATTACGCGTGATATGGTAATGAGATTCGAGCTGG
>1024947
CGATTACGCATTTCCTAGAGAGAATTTTAATTAGC
>1436591
GATTACGCATATGCAAAAGCAAAGATGAAGTCGTG
>83865
GGCCGATTACCACGATGTCGGTTAATATGTAAATT
>158175
AATTACAGACTAATGTATCCGAAATGTAATCATTG
>35573
TAGAGATGTGGGAGTATATGTAAATGGGGTCCTGT
>863718
GATGTGGCGACGTGTGCTCTTCCGATCTGATGTGG
>1217600
TACACATTCATGAATTTTTGAGGAAGGCCACATCG
>1511405
AGATGTGGATAATGAAGTGCGGCAATTAACATTTC
>1197121
GATGTGCTGGACAGTAGATTCCAATTATCATAATG
>110250
GATATCAATTTGCATAAATTTACGATCACATCCGT
>1841356
ATGATGCGTAACCTGATGATGATTAATTAGCCTAC
>2118560
GATGCGGCGTTCTTTTATTTGCATTCCAAGTATTT
>939583
TAGATGCAAATAAAGGGGTACAGGCAATCTATTTA
>874473
TGAAGATGCAAAGGTTCCAGAAAAGATTTATTGCT
>2193610
GATGCAAAGCGATATTTTGCGTGTAACTAGGTGAA
>1643455
CGACTATTTGTGCCACTTCATTGCGTTTTGCATCT
>1865377
CAATCTTGCATAGTAAGCTGTGTTTTGCATCTATG
>1023468
GGATGATTTGCATCTAGTGTTGGAAACTAGCTGTT
>646558
ATTCTCTGATTCATCCAGGTCTATGCAAATCATCG
>1265904
TGCCATAGAATAGGCGTTAGGGATTTGCATCATCG
>1402716
GAGATGATGAGAAGGTTATTAGTAATAAATCCTAC
>2027884
CCATGATAATTCGCCGGATTTAAATTCATCATCCA
>101379
AAGGATGATCTTAAGCATGCGTACGCGTAAGAATA
>2048466
GATGATCTCTTGTTTATACTTATGTAAATTTATTA
>250720
GATGATCTCTTGTTTATACTTATGCAAATTCATTC
>1110479
TTGATGATCGGTGTAATATATGCAAATCTTGCGAC
>2054732
TAGAATGATGAATTAGAGAGCCGGACGGATATGGA
>2228074
AAATGAATGATCTGTATTGGTAGGCATGCAAATAG
>1137215
ACTTTGTCTATGTATTGCCCGTAATAGATTCGGTT
>1640791
CGTGGATTTGAATAGAGTAACAGTCGGATTCAGCA
>949730
GGGGAATCAAACAACTGAATCTAGTGGGTCTACTC
>401990
GCGTCTGAGCATAATTTGGGGTCGTATTTTGATTC
>100219
ACGGGAATATTTTTGCATGTAATTGCCAGTGTTGG
>1336086
ATGAATAAGTAAGTAAAAAATAGTCCATTACCGGA
>1615595
TGAATAAGGGTATTAGATTACGATTAATTTCTTCT
>1134913
GAATAAGGGTAGCTTTCGTAAATTTACATGGATGG
>1246871
TGACGAATATGCATGTCTTGTTCACAGCTTATTCC
>1194625
CGAAGTTATTATGCAAAACGCATCAAAATCGTGGT
>1936054
TACATTAGCACCGGCAAATTTACATCTCACTTCGG
>2185476
TATTTACGCATATACTAGCTCATTTCGACTTCTTC
>111180
TATTTACGCATATATTAGCTCATTTCGACTTCTTC
>879067
GGCTGAAGATTATGGTAATTTACTGTTCGAATCTG
>141886
TTATCCCCAAGTATAATTGCGGCTCATTAATCTTC
>1231009
TTACGAAGATCATTAGCATTCCCGGGCCAAATGAG
>500991
CTATGGATAATGACGTGCTCATTAATGATCTTCAT
>1467685
GCCCAAGTGATCAAAGTATGTAAATGTGATCTTCA
>1607144
TTCGCTGTAGGAACGATTAGAACGACGCTCTTCCG
>1033597
GAACGACGCTCTTCCGATCTGAACGACGCTCTTCC
>2186106
TAACGTTAACGGAACATTCAGATTGATTGTTTTCT
>1076332
CAAGAAAATTTGCATTTATACGTATTTGTTTTCGG
>206483
GGAAAAACAGCTCGGGGAAAAATGCGGCTTATGAG
>2032666
GGAAAAACAGCTCGGGGAAAAATGCGACTTATAAG
>2176409
CTTTTTTTTGCCTTTCCCCCCTGTAGGAATAAATA
>1796593
AAACCCCATTGTGGTTATCGGCGTAGGAAAAAAAG
>2160009
AAACAGAGTCTACATGTGTGCATATGAAAAAAAAC
>71775
CGTTTTTTTCAGACCTGGGGGCATCTAGATATGCA
>1486004
TAGGAGGGGGCGCCCTAATACATATTGAAAAAAAA
>461630
GGTTAATCGTATGCCGTCTTCTGCTTGAAAAAAAA
>1731164
TAGTGCACCCGAGTTCATTTGAATAAAAAAATGTC
>1448694
GTTTTTTTATGATACTTAGTACGCAAATAAGGTTT
>2178225
GGAAGGATGACACATGAACGCGTAACAAAAAAGGG
>1798465
GGTTTTTTTGTAAGAATCGAAGTCGTTATCTATGG
>1600905
AACTTTTTTTGGGGTCAATTTAACAGTAATTCACG
>138685
TTTTTTGGGCAGGGGAGGCAGTCTTTGCATACGCA
>1216252
GGTTTTTTGCATCCGGAGACAGTGTAATTTACGCT
>2193702
CGGTTTTTTTGCATCAATCTCCTTGGACGTAACGT
>1168847
GCTTTTTTTGCATATTCTCTTATTCGGCTGTATTT
>697952
GGTCGAATAGAACATTAGCATATGCAAAAAAGAAT
>933597
GCAAATGGACCGCTGCAAGATATGCAAAAAATTCT
>1447297
GGCTGCTGATTAACATAGTCCCCGCTGCAAAAAAA
>1599574
CGTAACGAAAATTTAATTAAACGAATCAAAAAATT
>878088
ACTTTTTTGATCGCATATGCTCAGGCTCATTACCG
>1948109
GGGGCTGTTTAAATATGCTGATTGGATCAAAAAAC
>1453825
GGGCGACAAAGCGAGCCACCATCTCAAAAAAAAAA
>1797907
TTTTTTGAATATTCAAATTTGGCTGTCATGGAGCA
>352162
TTTTTTCGTAATCGGTAAATGATTATTCTCATACA
>547719
ATTTTTTTCCTTATGGACTCATCGGCAAATGCGTC
>276022
TTTGAGAAAACGTAGGACAAAGAGGAAAAAACGGG
>175983
GAATTTTTTCCCGTTGATTTTAAATCATGTAGACG
>1064647
TGTTTTTTCACATACGTAAATTGATATTATTCGCG
>916005
GCATATAGGCAAGTTTGGATAATGTTCTAAAAAAG
>2025480
AGAACAGCAAGGGGAGAACAATTTGAGTAAAAAAT
>1558979
TTTATTTTTTACTATAATAATGTATGCTAGATTTC
>534391
AGCGCAAGAACAAACGGGGATGGGTTAAAAAAAGA
>2120560
GCTAAGTTTAAAATCAGAGGTGGTTAAAAAAAATG
>1863651
GCGGGGGAATAATGTCGGTTCTCTTGGTTAAAAAA
>726793
GTCTTTTTGTTGGTGGTATTTGCGTCCATTACCAA
>1769161
TTTTTGTTGGCCCGAATTAATGGGGGTGCATACTC
>577059
TAGTTTTTGTTCATTATTATTCCCGCAAAGATAAA
>1051326
AAAGCCGATTTAATTAGACGACAAATAACAAAAAT
>1278380
TCCCTAGCGTATAATCTTTACTTAACAAAAACATT
>525878
GTTTTTGTGGATCTTATTTTAATTAGAGGGTAATG
>1587295
GCTTTTTGTGCACGTACGATTAGCATATTCATTCG
>388075
GCTTTTTGTGCACGTACGATTAGCATATTCATGAG
>1133116
CGTATGCAATTCGCGATTGGGGAGACAAAAATGCA
>2127568
AGGCTTTTTGCATACCGGAGTCGTCGCAATCGTGC
>1100885
TTTTTGCATAATCCGAGGAACCTGTGGTGCAACAG
>1660520
GCTTTATAAAAACACCTTCATTATGCTCAAAAAGG
>436187
TTTTTGAGACTTTGCATATGGTAATCTACTCTTCC
>359695
CTTTTTTGACTGGTATTCGTGGATGGCTAACTTCG
>1915925
GACTTTTTGACTAGACTAGGTCGCAGGAAACATTT
>1077597
CCATTTTTGACTACATTTTCGCTGGACTACGCTTT
>1632227
TTTTTCTTCGCAAGGGGAAACGTATGCAGGATTTT
>1149518
CATGTTAGCGCATCTCCAGAGGGAAGAAAAAACCG
>1974372
AGATTTTTCGGCCCAGCTAATTAGCGAGACTGAAT
>2121800
TCGGACACGTCGACAAGTGGGCACAGAAGGAAAAA
>1411964
AATATGACCACCATCAAGTTCTCAGGAAAAATGCA
>1217993
TTCGTTTTTCCTAGTGTATTACCATCTCATTAATT
>2142140
ACTTTTTCCAGCACAATTCCCTTTGCGTGAGAGGC
>1080914
GACGACGCTCTTCCGATCTGTACCTAGTGGAAAAA
>169382
TATCCACCATCGTAGTCAAAAAAATGAAAAATGAT
>1578628
AGTCAAGAGAGGATATTGATTACATAATGAAAAAG
>724278
GCGTTTTTCATTAATATAAGCTTGTTCTAACCATT
>1913045
TGATTTGAATGAAATATATGCGAACATGAAAAACT
>696420
TATGTTTTTCATGGGCTCGCGGATTTGGGTGCTTA
>698966
CGGGTTTTTCATGGACACTATCAACATTAAATTGG
>1016527
TAGACTTATGAATGCAAATTAGTGCATGAAAAACG
>874782
AATTTTTGATGCAAAGGATAAAATACTGGTAGGAT
>340176
TCTATGTATATATGCTGGGGAGAGTCATCAAAAAT
>1763989
ACATACGGATTCAAGCGATTCAGAGAAGATCAAAA
>1300317
AGTTTTGAGTTCCCCCCGGGAGAATTACATAATGA
>1761269
ATTTTTGAGTGTTTACTTATATATGATAATGAGAG
>1008278
TTTTGAGTCGGTGTTCGATCTATCACTGTAACTGG
>1617981
CGGACGCATATGCTAATTACATGGACTCAAAATAG
>1002998
CGGACGCATATGCTAATTAGATGGACTCAAAATAG
>1141080
CGACATAGTTAGAAATTGGTTACCGGTTATGCAAA
>122884
GCCATTGATCTTACACCATAGGATAATAGTACGGG
>827890
ACGGAGTAGTTGAAGCCCTGTGGCCCAGATCAAAG
>407742
TGGAGACCCAGATGAAGAAACTAGAGATCAAACTC
>1107316
AGTTGATCTCTAGGTGATGCAAATAATATGCAGCT
>815268
CGCATATCCGCATAATCATCTCGTACGAGATCAAG
>2141787
GCATTGATCTCATAGATGTTGATTAAGTGTGCCAG
>538433
AATGCCGGTGGGAGACCGAGTTTGTGAGATCAATG
>1226024
TATATGATTTGCATACAGGGTGGTATAGATCAAGA
>618375
TTTGAGTGACAAATTGAATATGGACAGAGTCAATG
>1287304
TCTTGAGTCTTATTAAAGTATTTATAGAGGGACGG
>1030992
TCGTTTGAGTCTGGATTTGGCCTCGTAAATGAACT
>130545
CGTCTGGCTCCTTAACATATGGATTTCTCAAATTA
>1066381
CTTGACCTTAGTGATTACATTACTGGGATAATAGG
>1936675
CGCCTCTCATGGCTGGAAGACTTCTGGTCAAACAT
>513152
TGTAAATACATATTAGGTCGTACGTGGTCAAAGAG
>1469966
AATAGGAAATGGAAAATATGCTAATCTGTCAAAGG
>132164
TTTGAATATTCTGATTACTTGGCTCCGACCCTGCA
>891688
GGTCCACAGTAATCAGGCGTTTGAATATTCAAGGG
>290193
ACTTTGAATATTAAGGTGAGTTTGCGCAAGTCTTC
>141485
GAATAGATAGTCGGCTATCTCACATATTCAAAGTG
>1195195
CCAATTGAATATGTAGAATGGAAAAGTAAGTGAGT
>1433853
GGTTTTGAATAATGAATAATCTGGAGGATGTCGGA
>1025950
TATAGTGGGATTTGTGCGGATCCTTTATTCAAATT
>384535
GCTTCTTGGGCATGCAAAGGAGGTCCGATTTGACT
>1613321
TAGGTTCTTGGCTTATGTTTATGTCGAACGACTAC
>2210634
AACTATGCATAATAGGGATGGCAGTCCAAGAAGTC
>1135807
TCTTCTTGAATATGCACGTCAAGTACATGCTATTC
>1599073
TGACCCGGCGGCGTTGATTATAATGGTAAGAACCT
>1861624
CGCATAACAACTCCATACCATCTATGGTAAGAATA
>1055020
ATGAATTCGATCATGCAAATCAGTGGTAAGAACCC
>1122054
CTAAAAACCTGTGTGATTACCTATGGGAGAAATAA
>1302225
ACTTTCTCCATATTAATTAAATTGTGTACAGGAGC
>1135437
CGACCTAATCAAGACAAGGAATTATAATAGAAACG
>460713
TTCTAGTGATATGCGTCGTCGGTAATTATTCACGT
>1497354
GCATACTAATTAAGGTTTGTGAAGACTAGAATTAA
>1712893
TCCTTCTACTAGATAATTATATTCTAATGGTTGTT
>145145
AAATATGGAGTTTCGGGTCTATTGATTAGTAGAAT
>1111978
CGTATGTAAAAATCCAGTAGGCTTTAATGTAGAAT
>1114818
TTATTCGTTGGGGTGTTAGAGCTGTAGTAAAATTT
>1052048
TTCGTTGGGGCCTGCATTAGCATATTAACCGAGCT
>1031631
AGTTCGGTCGCTTGTTGATATGGTAATTATCGTTG
>1937015
ACTTCGGAGTTGCGGCATTTGCATCTCATTTAAAT
>1529437
TTCGGAGGGTTAATTGATTTTCCTACTCGGCTGAG
>1737812
ACTTCGGAGATTTCCATGGGGACGCGTTTTTGCAT
>2196103
GTCGTTCGGAGATGGGATTGACGTGTCATTTTAAT
>457508
CTTCGGAGAATAATTAATTATCCTGAGATTCGTGC
>1227822
CATCACCATATGAGGCATAATTTCGTCTTTCCGAA
>907978
GGTCTCATCGCACTCAATTAGTATAACAGGAAACT
>22667
TTTTCCTGTGATCTAAATAATGACCTGTAAATGCT
>670564
TATAATGGGGGCACGTTTATCATTAGGGACAGGAA
>241854
ATTTTGTGAATAATAAATAAAGATACAGGAAGTTA
>1738447
CATAAAATACGAATAAAATATGCGTACAGGAAGAA
>1217628
CTTGTAATATGTATTACATACATGAACACCAGGAA
>1047827
CTTCCTGGTCTTGTGGTTAGAAAGAATTAGCATGC
>1020533
AATTCCTATGCAAATGGCAGGAAAAAGAAAGTGAT
>1732355
CGTTCAGACACGCGATTATGTAAATTCTGCCTGGA
>2052631
TGTATTCACGGCCCGAATATGGTAATGTCTGAAGC
>1103181
TATTCACGGATGGAAGTAATATTCATGTGGTTGTT
>1496831
TTTCAATTCCAAAGTCTTATCTTGTTTATTATGGT
>151805
TATTCAATATTTAAAGTTCAGAAATTTGATTGGGC
>1468145
ACAGATCCGGCTAGCAAATTATTCGGTGTATTGAA
>1204519
ATTCAATAATGAATAGAATGAACGGAAATTAATTG
>431111
GTATTCAAATAAATCTCCGGTATCTTGGCGAACGG
>486608
GGTATTCAAATAAACCGATCGGCGCCGCTTACGCC
>258576
GCAATTTACCTACTTGCTAATTTTTATTTGAATTC
>2185387
GACAAAATGGTAATGGGGACACAAACTTTGAATAC
>283798
ATACTATTTGTATGCTATTCTATTAAACTTTGAAG
>1030167
GCTTTGCATACACAAGAAAAGGGAACTTTGAATAC
>1993329
GAATAATTAAGGACCTTACGATACAGAAGAAATAA
>1146980
AATGGCAAAATAAATAGAATGAGAAGAAATAAAGG
>902969
ACTCGAGACACGCATAAATATGAAGAAATAATTGC
>289895
AATTAGCATGCCATCAGAACATAAGAAATAACACA
>1349718
TTATTTCTGGAGGTAATTAGCATATGCCGTGAGAG
>1390729
TTATTTCTGGAGGTAATTAGCATATGCCGTGTCCA
>1484869
GCAAATACAGCTTGGCAATATAAGTAAATAAGGTA
>2085049
TGTGTGGGGAATTAATTACGTAAGTAAATAAGTTC
>102127
GGACTATCTGTTTATACTATTCAGTAAATAAACCT
>363455
GCATGTTTTGACCTGTGGACAGTCGAGTAAATAAG
>1678989
GTTATTTAAATCCGTCTCTATGTTATGGTGTAAAT
>1045839
ACAGTTATTTAAATCCGTACTTAAGTATCTTCTCG
>1004011
CATTAGAATTAATGCGGTATTTTTTCGAATAAGTG
>264650
CGACTGATTCTTATTCCGGGTAAATAATTTATAAC
>1003390
TTATAAATTAGAGGGCGTTATTTAAATCTCTTGGG
>1746957
CCCGAGTACAGCTTACTTTTTAGGGGCATCTAATT
>1095504
TTATTAGATGCATATTCAAATGTTCTAGACTGTCG
>623687
ACGACGCTCTTCCGATCTGATTGATTATTCTAATT
>1115841
ACGCGCTCCGTATGCCGATCATACTTATTCTAATG
>1758755
TGCGCTCACATTATGACGGATTGGAGATAAGTAAG
>1225308
TCATAGGGTAAATCACGTTATGATGATAAGTAAAA
>1745474
TATTTACTTATCATAGGATAATTGGCAGCAACCCC
>2073739
GGTTACTGCGCAGAAAGGTCATACATATTTGTTAT
>526167
GATGTATTTAATAAAGGGATTCAAGCTCGCAGTAA
>2076774
TGAATCAATATGTAGAGGATGTCTCGCAGTAAGTG
>1982416
CCCAGCGAATGCGAAAGAATGATTCAGGCAGTAAC
>1009124
AATTACTGCCATGCTAATCAGTTGACTAGGATTGC
>1892594
TTTACATTTACATATATTAAGTTATAACACGAGGA
>105325
GATTTACATGTATTTTGCATGCCGGGATGCGAGTC
>1775473
TTACATATGCATGGCCACTAAGTACTCCCGATAAT
>14966
ATTACATATGCATGAGGGAAGGCAAAGATCTCTTC
>1135013
TGTTACATATCATTCTGGTGCTAATTATGATCGGA
>1894937
CATTTACATATCATTAATGTAAGCCACATTCTACG
>942382
CATTTACATATCATTAATATATGTCACATTCTACG
>187262
CATTTACATATCATTAATATATGCCTCATTCTACG
>2048089
CATTTACATATCATTAATATATGCCACATTCGACG
>530856
AGTAGACAGGGACTCGCTGCAAGGATGATATGTAA
>1468404
TGTTTATTTACATCTCGCCTTATATATGTAAAATA
>2112633
TTACATATAGTCAATGATGGAGTTTTTTATCAGAG
>1427578
GATTTTACATATAGTAGTCGGCCTCCTGAGTATTT
>777354
TCGTTTACATATAGCAGCGTTATAGGTAATTTATG
>1736382
TTTTACATATACTGAAATTTCCGCAAATTAATTAT
>1240312
CAGGTTAGCGGTGTGTGAGTTTGGTATGTAAAAGG
>680571
CATTAGGACGGGCTATATTCCGAGCATGTATGTAA
>1018117
CATTAGGACGGGGTATATTCCGAGCATGTATGTAA
>2111418
AATTAATTTATCGGCTCTGTAAATGTGGAGGTAAC
>1146692
GAGTGGATTATCTCTTACCTTTGGATAAATTAATG
>1933787
GACTTTAATTTAGCCCTCATTTTAATAAAGAACGG
>703147
CCCTCTTCCCTCCCAGATGCATATTCTAAATTAAT
>1557292
GGTTAATTTACTTAGTTCCCAAATCCTACTCTCCG
>1360669
AATAATTAAGCTACGACTGACAAGAGTAAATTAAC
>52404
TGCGTTATTCAATCGTTACTGACAGGAATTAACCC
>735965
GTTCTGAATGACTCATGCCCCACGGAATTAATTGT
>437870
TGTACTTCAGCTAGGGATACTTTGGAATTAATGAT
>906168
TTTAATTCATTCAGATATGTGCCGGGTAAACACCA
>209383
CGACACGGCTTAGTCTAATGGCTACATGAATTAAC
>774583
GGTTCCCCCGATCGGTGTTTAGCATGAATTAAATC
>1732747
TTAATTCAATTTATCGTGTTCTTTGTAATATTAGT
>1852056
GGCTAAGTAGGGAATAAAGGGCATTGAATTAAGAG
>2052742
AACTGCTTTAATATGAATAATCATTGAATTAAGTG
>878921
AACTACTTTAATATGCATAATCATTGAATTAACTG
>1691585
CGTGCTACGGATTCTAATCTGAATATTGAATTAAT
>2056518
TGTTAATTATTCATGAATATGTAGAGTGCAATGGC
>1484936
TTTAATTATCTTCTATGCAAACGAGAAAGAGTGGA
>1049390
GCATGTTAACGACGAAAATTTATTCTATAATTAAT
>1446965
AATTAATGCCCCATATGGAAATAAACGGAAGTACA
>1339238
GCATGGGGCGGTTCTAAGAGTGAATCATTAAAACT
>1647532
CGATTAATGATTAAATTAGAGTAAAATGCTCTGTG
>1054173
AAAATAGGAGTCAGATAATTCCAGGTCATTAACAT
>336829
GATTAATATGCAGTAGAGAAATCATAGTATACTAG
>265493
CTTTAATATGCAGCTGATATAACGAACGATTGACG
>124830
CTTTAATATGCAGCCGATATAACGAACGATTGACG
>307833
GGGAGGGGAATCGTGGAAATTTGACTATTAATAAG
>1028304
CGGCGCGTACTCTAATGATCGCATACTATTAATAG
>426626
CGTTAATAGTAACGGCGAAACGAGAGAAAGATGCA
>2138461
GTTAATAGGGCAGAAAAAAGTGATTCGTATTCGAA
>716880
AGTCAAAGGTGGGTGAGCAGATTTCCCTATTAAGC
>611947
GTCTATCCATCTATGTGACTATTTCCCTATTAAAT
>1549312
CATTAATAGGCGGTTGAAGTTGTCTTGAGTACGCA
>1967245
CACGGGCGAGTCACCTGTTTATATTAGCTTATTAA
>296571
TTTTTTAATAAATCTACCAAGCGATTTGTAAGGTG
>461931
AAAGTTAATAAATATTCAGGACTGCGTATGTAAAG
>1495784
GATTAATAAAGATAATATAAGCAACTGTAACTTAG
>1009469
GGTGGATTTGTTAATGAGGTATCGTCTTTATTAAT
>2186113
CTTAAGGAACGAGCCCGACCCTTGAGAATATGTAT
>2189065
CTTAAGGAACGAGCACGACGCTTGAGAATATGTAT
>1846290
CTTAAGGAACGAGCACGACCCTTGATAATATGTAT
>223201
CAAAAAGGATCTGCATAGAATTTAGGCAGCTTAAC
>1016483
AATTAAGCTCTCTCTACATTTGATTTTAAATTACG
>1122476
GGTTAACATATTCGTAAATCGGAATATCTTAGGGC
>1046035
TGATTTAAATGAGGAATGCATTCAACATTGTGCGA
>234865
GGCTGCTCATTAATACGCGAATTCAATATTTAACG
>440410
ACATTTAAATATTGAAAATGGCAAACGGAGCTGAG
>106359
GGTAGAAAAGTAATTAACCTGAGCATATTTAAAGC
>2067646
GCATAACCCGTTCGATAATTGATCCTTTTAAGCCG
>1211113
TTAAAAGGAAATTTAGTACCAGAGGTCTAAGATGG
>1267418
GCATAACGTGCCATGTGAATCGTGTAAGCTTTTAA
>2143308
ATTAAAAGCGGTGTTTACTAAGTCCGCGCTCCTTC
>2218667
TTAAAAAAGGCGAATATGCTAAACGGGTTCTTAGT
>1021346
TCAGGTCTCTAGCTATGCAGGATCGCTTTTTTAAC
>1091060
ACATACCATTTAATACACTAGCCAAGTCTAAACAC
>1021108
CCGCTGTTTAATTTGAATGGTGAATATTCTGTGTT
>1063983
TGTCGATCTAACATAGTATGTAAATTCTAACGTTT
>1418835
AATTTGCATACGAGGGTAATGAAAATATGACACCG
>1373726
TGCATACTGTCTCTTCTACATAATCAATATGACAC
>1483716
TCATTGTCATAAATTTTAGGGATGTTCGTAGCGTG
>425938
TGGCGGGGTACTGTTTTGATAGTTTATGACATGCA
>713154
NGCATATTAAAAATGATCTTAATTTTATGACAATC
>704289
ACATATCGTTTAAATTCAAGCGAAATATTACAGAG
>2067706
GATTGTAATATTCTGAATTCTGATGACTGGATGGG
>1172669
TCATTGTAATATTCTAAGGTCATATCGGGCCCATA
>812043
GCATGTAATATGATGTTTGCATTGATGTTGAGCAA
>1013736
ACGAACAAGGAAAATATGTACATATATTACATGGG
>1450998
TGGTACATTTGCTTTTTTACAATAGGTGATCACAT
>199868
CTCTTGGTACATTGTGCCGAGGGGGCAGCAGGATG
>879749
TGTAGGAATAATGTCGTCTAAATAGAAATTACCAT
>416478
ATTGGTAATTTCTAGGGAAATGAGACGAGCTAGTC
>2076823
GTGTTATGGCTCGTCGCTAACGGTCAATTACCATT
>292636
TGGCTGGTAATTGAATGCTAATTATCATTCTGGAT
>1010843
TAGTGTAAGTAGTATAATAGGTCAATTTATTACCA
>1179491
TGGGTTCTGAACTTAATTTAACGGTCATTATGCGG
>1100931
TTTGGGCGCCTTCAGCGTAGGCAACCGTGTCCCCA
>1433408
TCTGGGACGTCTTACTCGGTGGGGAGCTGAAGACA
>342366
TGGGACGAATATGTAAATCAAATTGTGCACTAAGT
>700987
ACTTAGTCATCCTGTATGTTAATTAAAGGTCCCAG
>112585
ATGGGACCGGCTAAAATTATAATACGGTGAACGGA
>442705
AATTGGCGTTCAGTGCGGCGTACAGGCAAATACTT
>421167
TCAGTGGCGTTAAGTAGTATGATAATGTTGAGTTG
>1379514
TTTGGCGGGAACTCATTAGCATTAACACTGTGATA
>1322388
CATGGCGCTATTGAATATCACTAAATAAATATGAA
>1072905
CATTGTCGGTTCTCTGTACTTTATGCTAATCGCCA
>1051004
AGAATGGATAATTGGCGGGGAAGGGAAATAAAGGT
>1955356
TGGATAATTACATATCTTTAGACAATGAGATCGGT
>2070163
TATGGATAATGTATGGTAATCAGGAATTTGATTGC
>1809949
GCATCTGTCCTTCCGAATCATTTACATTATCCATC
>519596
TGGATAATGAGGGAGGGGAATATTTGGGTGAGGTC
>1879673
TGGATAATGACCTTAAGAGATGTTTAATGCATGTC
>1046117
CCATAATAATGAGTCAAGTGGTGGGTCATTATCCA
>1700507
CAGACTACGACATTATGCTAATTGATCAGTCCAAG
>1068985
TTTTGGACTGAGGTTTTTTTTGCATGCAAATTCAT
>1803674
GGTACCATGTCACCGATTCAAAGTTTAAGCAAATA
>298047
GAGAATTTAGCATACCTATTATGTATACAGCAATT
>83013
TGCTGTAGTCATATTATGCAAATCAGTTGATGCGA
>1719303
TATTGCTGTACTAAAATTTGCCTATATTTCACGTC
>913549
CGAGTGCTGTACGTCAGACTGTTTACCTACATGTA
>1745130
CCCCTCCTTGAGGTAAAAATTTGCATGTACAGCAC
>1032145
GGATTGCTGTAATTACAAATATTATAATGTGGCTA
>203968
TGCGCTAAGTTATGTTAATTGCGCACTGTGGCTGG
>1176832
TATGCGCGTCCACATATTCATCATTTTGATTATGG
>1281899
TTAACTCAGCCTCTAATTAAGAAGTAATGTAGGCA
>1233187
ATGTGCCGTTATTCCAATTGTCTAGTTTTCATTCA
>1184381
GATATGTCAGTACTTTATATGTAAACACGGCATTT
>1282640
TCATGCAAATGGGGGCGAGAAGGAACCGGCAGCTT
>1658110
TGCCCAATTACGCGACGATTCTATGACCATATTAT
>1093932
TTGCCAGTGGAGGAATTTGCCTGTCGGGTTCTTTG
>1082352
AGTGCCAGTGAATATTAAGAAACTGCTAAAATGCT
>1723059
GTTGCATTATTCATTCAATCTGTTTGGGAGCCCTA
>1512321
AGGTGTTGGCGGACTTATAGTTCATGAATAATGCA
>1014631
CTCACCCTTCTTACTTTAATCTTATGAATAATGCA
>128365
AGGACGTTCAGGTATGTCCTACGATTATGCATGCA
>163464
ACTTTGCATCTTATTTATCTTTATACGGTCCCCGC
>126063
CTAACACTATCAAAATGTATGCCAATAAGATGCAG
>1947852
AACATAATATAGAGAAAGTATAAAGTAGAGATGCA
>100938
TGCATCTCTACCTTCTGATTTCCTGCATGTAAATC
>1287466
GGTTCGTAGTCTTGATAATTATGGAGAAATATGCA
>1036904
ATTTGCATATTTCGTAAGTTTCCGGTGGCCCGTCC
>1148423
CATTTCCCCCCCATTATGGTCGACAAGAATATGCA
>105340
CGTTTGCATATTCCACAGCTGCTGGACAGCTATGT
>1072546
TATGCATATTCATTTCAAAGATTTCGTACGGGGTG
>1492820
GGTTCTAGATTACGCATACCTGAGATCAGTATGCA
>454097
CGTTTGCATACTGATAATCAGTCAGTGGCTATGTT
>1068791
ACTAGTGTGCATATTAACGATCTACTCAGTATGCA
>692971
TTCTGCTTGTATAAGTACAATAAATTCAGTATGCA
>1001015
TTAAACATGACACAGACGCTTTTGTTCAGTATGCA
>2039762
CATTTAAATGTCGTTCGGGGCAGGTTGGGTATGCA
>1434336
AATAGCAGTCCTGCACGAGTGGAAAATGGTATGCA
>1339382
TGTTTGCATACCATTGTAGCCCGATCAACATAGTT
>2055863
TGTTTGCATACACATAGTTTATCGGCGTTGTAATA
>2080381
TTCCAGGGTATGGTCCGCCTTATTATGTGTATGCA
>1276921
NTACTAGAAGAGTTTAAATAGGGACTGTGTATGCA
>145039
TTTGCATACACAGGATATGCATAGTAGTAAATCTG
>601610
ACGAGGGAGCGCATGCAAATCCAATTGTGTATGCA
>493981
TACAATATGGGCCAGGGTATTTGATGTTGTATGCA
>224063
TACCATTCGCCCATTTCTTTCATATGTTGTATGCA
>349498
AGATAGGCTTTGTGGTTTCTGTATTGTTGTATGCA
>201336
TGTGGCAGGATCATCGGCTGACGGCTTTGTATGCA
>1292263
ATTTGCATAATTTTGAGTCGGCAAACATATACGAA
>1588505
CGTTTGCATAATTGGATTAAACAGTGGAATTACAG
>1032351
TGCATAATGTGGTTGAGTTTACATGTTAACCGGGG
>1299728
CATTATAACAAATAAATTAATAATCAGATAGTGCA
>1971204
AAATGCACAGATTGAATACTCATGCAAAGTCAACA
>238629
GAGGGGCGTATAATTTGTATGTTAATCTGTGCAGT
>1498813
ATGCACAGATCTACTGGTAGAATTATGACTATTTA
>2057858
ATATGCACAGATCGATAGGAAAAGTTATGGGTGAG
>271643
GGATGCACAGAACTCAATACTCCACCATTGCGTCC
>546153
GGATGCACAGAACTCAATACACCACCATTGCGTTC
>1513997
CACTGCACAGAAATAACAAGGAAATACATGGAACG
>2124498
GACGTGTGCTCTTCCGATCTTAGTCCGTGTGCATA
>80905
CAACATTAATTATAAATTCAAACGTCGTGTGCAGT
>1417363
CGGGGTTCTGAATTACCATATAAGGTGTGCATGAT
>879530
TGCACACCAGCCATACTTATTAATGAGTTGTTAGA
>1083098
TGAATATTATGAAACCAATTATTACGTGGTGTGCA
>1479632
ACATGCAATAACGCATATTATATCAATTCGTAATG
>1766760
NCATCAATATTCATTTTTAATTACGGCACTTGCAT
>1008462
GTCTGGATTTGCATATTCAATCAACCGGCTCATTC
>2009769
TGAATAATCATTATAATGCGTAATAAGGACTGATG
>457407
TAAGAACTAGGTTTTGACGCTAGTATGATTATTCA
>103241
GGTATAATACCTTATTTGATGTATGATTATTCATA
>2079345
ACACTAAATGCATAATGAGGGGATAGTACTTCAGG
>530574
AAGTGAAGTAAAAATGTAGACTTTTTCAGCTGATG
>2018269
TTAATGAAGGTTGTACATAGTCTCGTGGTTAATCG
>1576586
TAATGAAGGTTGATAATTAGGTGGGCGGGCCCGCA
>1071332
AGTGAAGGTTCGTATTACCTGTGTTGAGATATGCA
>258600
TACTGAAGGTTCGCAAAATAACGTATGAAAATGCT
>31505
TGCATAGGCAAATCACTGGCCAATTACTCCCTTCA
>254309
GACGTGTGCTCTTCCGAACGGTACCTCCCTTCAGG
>474672
ATTTAAGTTCAAAATTAGAATAGTCCCTTCACGGA
>1874903
GACCTGTGCTCTTCCGATCCTTTGGGCGCCTTCAG
>1353049
GACGTGTGCTCTTCCGATCTTTGGGCGCCTTCAGC
>1352156
GTTTGAAGGCGATACTAGAACGATTGTCGTACCTG
>1344913
CGTGAAGGCGAGATATTTAAATCGGTGTCGCATCA
>1704531
CCAGCAGTCAGGGGGCCCTGACTCTAGCTTCAGAG
>2127147
AATCAAAACTGAATGTTTAATTAGTAGCTTCAGGC
>927888
AATTTTATGCGCATAAATTAATAACGCTTCATTGG
>71055
GTGAAGCGTGTCACATAATTAAAAATTAAAGCGCG
>1336005
GGATGATATTTTTGTATGCGAATACCGCTTCACGG
>584574
GGATGATATTTTTGTATGCAGATACCGCTTCACGG
>2071885
TTGAAGCGGTAGGTCTGGGGCGCGAGGATTAGCAT
>1162224
GATGAAGCGGGCACTACGGAATATTCATGAACCAA
>1176737
CATTCTTAAATTTATGGGAAGTCTCTGATTATGTT
>1488519
NGTTCTGTGCAAGAGGAATTATAGAACGACGCTCT
>1005180
TTCTGTGATGGTATGTTTCCGCATATGTACATGCA
>114691
GATCTGGGCTCGGATAATTTACATCTAGGCACGAG
>252451
ACGTATCCACATTAACGTTATATGGCCGTCCAGAG
>1063440
ATAATGCATAGTCTGCTGAAACGAGGTCCAGACGT
>120166
GATCCTCGACGGGGGAGTTCTAAATCTGGTCCAGA
>1007028
GCTATCTGGAATTTGCATAGAGACCCCAGAATTTT
>2055838
TTGGCTTAATGTTAATTATTTCCTACTTAATAGAC
>1653782
TCTATGCACTAATTAAGGTAGGACCCCATACTGTG
>1012047
GAATCTATGCAAATGGAGTAGACGAATGAAAATAG
>1407487
TCTATACAATGAACTAGTGTTCTTGGTCCTATGCA
>1825557
GGTCTAGTGAATGAGTTTGGAAGTATTTACTTCAA
>1270683
TATCTAGTGAAATAATTATGGCTTTCTAAGAGTAT
>2139915
GGGGTGAGTCTCCATTTGCATGTCAGACTAGAGGG
>695774
GACGTGTGCTCTTCCGATCTTGGGACGACTAGAGT
>1814650
AGTCTAGTCGGCTGGGCCAGGTAATTATTCATCCA
>1001336
GAATACCACGAGTCATTTGCATAGGACTAGAGTGA
>1268261
TATCCGGCGCGTTGATAACTCTCGGTACCTATGTA
>1121208
GGGACCAGATGATCATGCAAATGATTGCCGGACGG
>1302479
ACTCAGAAGTGCACATGCAAATTGGACAATCCGGA
>891836
TCCGCTATGTTCTTCATTAAATCTGGAACTTATGC
>575861
AATGGGGCATGCAAATGACGAGATCCCCTAGCGGA
>1843895
ACCAGGTGTGGGTCATTTGCATATCCGCGGATACG
>1835308
GTCCGCCCGCCCCGAAATTTACTTGTGATTATTTC
>1259498
GGTACATTTGCAATGCAAATCGATAAGGGGCGGAC
>818760
TAGTCCGCCCCGCTATGAATACTGGATCAATTTAA
>1288657
TGTCCGCCCCCGTACGATATGAATACCATTATATT
>1483084
GTGCTAGTGTGTGTTTATTCCCATGCTAATCGGAA
>2192585
TCCGATCAAAGGCGGGATTTCTACGGCTATTTGCA
>583445
CCACAATCACCCAATATAATGCAAATATCGGAGTA
>1048801
ATTCTCCGATATTTGCATACATGATAGCTCTTACG
>2029196
AAATCTGGGGACGTAAACAAATGAACCAATGAAAG
>1012836
ACGACGCTCTTCCGATCTCATGCGGGGAATGATCT
>1047502
AATTAATCAAATATCGACACATTGGGAATGATACG
>1200101
GTTCTCATTATTGTTCGGTAATAATCCTATAAATG
>1294560
GTGCTCATTATGCGTGCTACCAGCCTTTTGTAGTG
>1736398
ACATAAACGGGGTGTATTGAGGACGATCATAATGA
>1865416
CGTGGTATTCATATTTTTGATAGTCTAATGATGTT
>1114365
TGTGGGTGTCGGGCATATTCATTATGTCTAATGAT
>1694073
TGGCATAAAGGAACCGTATTAATATAGATGATGAG
>313902
TCATATTCTTTGTGTTTTGTTTAGGGAAATATCGG
>1042343
CGACCAGTATTCAAATTGCACGGTAAGAATATGAC
>1240194
TACGACTGTAGTAGAGACAATGCCAGAATATGAAA
>1907468
TATCATATGATTTATAGACCTGGTCAGATTTTTTT
>1739789
TAGCGAGATTTTAGCCGGTAAAGATCATATGAAGG
>886896
CATCATATGATAATTCGACAAAGGAAAATCACTTA
>2145601
TTTCATATGATAATCGTCGTGAACGGAAGAGAGAG
>468036
TTCTACCTCATTTTCTCTATTTTTAGTCATATGAT
>288914
CGAATATTCTCAATCTCATTACGTCTGATATGAAG
>118280
TCCGGTATCCAGGGAGAATTAATTTCTGATATGAT
>959926
TTTAATTTATTCATGCAAAATTGCCTACTATGATC
>163398
GCATATACCATACACAAGAGCACTATTACTATGAT
>111591
TATGCTTGGTGATGACATTCAGAACTAATTATGAC
>914153
ATTGGGGGTTGTGAATTAGTGTAGTGTCTTATGAT
>1285007
TGCGATTGGGATTAAAATGCGGATCTTCTTATGAT
>1139411
GGACCTGATCTTAGCATTCCTCACTGGTTTATGAC
>7027
GAGAAAAAAAAAATCTCTCATTGGTTTATGAGTTA
>1379307
AAGCGCATTTATGACAAGTAATTGTTTATGATGTG
>1002977
TCGTTCAATATTTAACTGGTTGTTATTTTATGAAT
>1512298
TATGCAGGAGGAGCAAGAACAATGCATGAATACAC
>2158251
GGTGATGTACTCTCGTCGGTTCTGCATGAATAATT
>274815
TGATTATTCATCGTTCTGGTTATTGGCCTTAGTCG
>2186506
GTTCGCACACATGGTAATCGACCGATGAATATGGT
>1826116
ATATTCATCGGGAAGGATATTACTCACGGAATGTA
>1381403
GAATATTCATCGGACATGATTGTGGGCAGCTCTAC
>1145625
GTTCTGGCCTATGTCGCCACCTCGATGAATATGCT
>1128185
TGGCATGATTCGTGTGTTAGTCTCGATGAATATTC
>571827
CGGAAAGATAGGCATACTTTCAATATTGAATAAAT
>1678420
GTTGATGTTGAATAAAGTGATCAGTTGAATATGGT
>981249
GCGATGGGGTGCTCATAACATGAGTTGAATATGGA
>1070754
CGGTACAGATCACTAGAGGAATCGTTGAATATGTA
>1363101
GATGTATGATAATGCTTTAGGCGGGGTTTGAATAA
>1331944
ATGACTAATTGAAGGATCTAGGAGAATAATATTTA
>1132475
TTTGTATTATAATTATTAGCTGTTAATTAGATATC
>1768122
GGAGTATTAGAGTCGTAGTCCATAATAGGCATTAG
>1334815
GGTGCCCCTGCTAATTATCTTGTACTCTAATAAAT
>2200903
ATGTCCTTATCCGTTATAATAGGCCGTAATAGAGG
>1899424
GTGCGTGCATTAAAGTATGAGGGAGGTAATATGTT
>661603
TATTACCATACCTCGGTATAAGTGGACTAGCCGTG
>247737
CGGGGAAAGATCTACTTCATTCGGTATGGTAATAA
>1093161
TATTGTTGCGTTCGATTCAAGTTATGGTAATATGG
>1056967
GCATATGTGTAATGGGGCAACTTATTGAATGTTTC
>1243729
TTATGTCTATGCAAAACATGTCCCTGCTCCTATTT
>1107378
GAAGTGTTAAAATCAAAGTACTTGTTACATATGCA
>1908376
CCATATGCTAATAAGTTTGAGTTCTGACCTGATTT
>2024453
ACTGTATGCTAATAAGATTAGTTCGGTTTAACCGG
>103663
TGCATATGCTAATAAATCGTAAGCCAGGGCGGAGG
>1826578
GTCTGTATTTGCATGAACGTATGATCAGTCATACT
>112838
CTATGACTGATATTCCATATGCTTAGATTTATGGT
>1461458
GCATCTTTACGTTTCTTTGAAACTTAATATTCATA
>2054576
GGGTATGAAGGTATGAAAATTCTAACGATTTAATT
>1841393
CTATGAAGGTAATTAGGCTGGCGATAGTTCCCGAA
>899181
CCTAATTAGCTCTTGGCGTAATCAGTTTCATACTA
>1773755
ATATCTTTACGCGGGCTGTGAAGAAGGTTAATGTG
>75988
TATCTTGTCTGTAATTTTAATCGCTAATCTTGTAT
>1985077
TATCTTGTCGTCCGAAGTTATTTTGCATATTGCAT
>1926851
ACATATCTTGTATATGTTTATTTTGCGATCCTGCG
>1417801
TATCTTATAAAGATAGTTGAATTAATGACAGCGTG
>1582755
AATTAAATGCAACATGTACAGCGTGAAACAGATAC
>1193813
TAATTAGTATGCAAAAGAGGGGTCTCAGATATAAT
>2184565
GCATATCTGAATGGACATTAACGTTGGGGTAAGTT
>2046871
GGTAGGATGCACGCTATTTAAATTACCTTCAGATA
>624475
GACTATCTGAAGAATTGATTAGATTCAAAATCAGT
>786463
GATATCTGAACGTCACCTGCTGATTGGGTTCTTAA
>2080796
TATTATCTGAACGGAATTTGGTTATGAGCTCCCCA
>424731
TATCTCTTATACAATTAAACCTCTTAACTTAACAT
>1168011
AGGTAATCTGTTCGATTGTTAAGCAGAGATACGCA
>251159
CAGTATCTCCGCTCCATTTTCAAAATAATTATGCA
>699793
GACGTGTGCTCTTCCGTCGGTGGTCGGAGATAAGA
>548231
AGATTAAAGGAAATGATTGTAAAGGGAGATATGTA
>984814
CGGGATTAGAGAAATAAAATAATGAGGGAGATATT
>1079744
CACACAGGAAACGTCCAGGAACCGGGAGATATGCA
>242750
TATCGGCATAGGTGCGTATGCAAATTTTATTCGCC
>722979
ATATCGGAGCCCAAATGAATATAGCCGTTTTAAAT
>1016719
CCTCTCTTATGCTAATAGTCTTTGTCCGATATACA
>2056174
GGATATCATGATAATTTGTCCTGGATGCACTTTCA
>1059786
GCGGGTGCATAGTCCGGTTGCATAATTAGATGATA
>1730722
GCATGGTGGTAGTCTGGGCGTCATTAATATATGGA
>203287
ACACATTTATAATGCTATACAGATTAATATATTCC
>1060354
AGGACAATAGAAAGGCGGTCACGAACATATATGTT
>1150834
TATTATATGTAAATGCGAAATCAAGTGCTAAAGGT
>93948
CAAATTCAGTGACAGGACAAGGACGCATATAAAAG
>1574283
TTGCTGACGAACGTGAATTTAAAATACGCATATAT
>101376
TGAGGTGATCTAATTTCAATGTTATGCATATATGG
>1538114
GACGTGTGCTCTTCCGATGATGTATCACGCTATAG
>2091540
CTATAGCGTGAATATATTATTTAAATAGTATCTAG
>1111874
GAATATAGCGTAATGCTATTTATGCAAGTACGTGA
>1742641
ACATATACGTTCTAAGGTTATACAGCCTAAATAGC
>1094851
CATTATACGTGTATATTTTAGTCGATACGGCGCGT
>683729
TTATACGAGGATAGCATTTACATTCAGGTCATGGT
>1904606
GTTTATACGACTATTTTACTTGAGACTATGCCACC
>1923797
GAATATTTAAATTCTCGACGAGCACTGATGGTATA
>1489601
TGGAGAGCTCATGTTTGTTTAATGACTGGTATAAT
>1124011
GCATAGATCAAGAGAGAAAAGAAAATTTGTATACC
>1006017
TAATGTTGGATCGGATTATCACCATACACAGCGTA
>1087519
TTTAATGTGAAATTTGTTTGGCCTTAGTTTTTCCC
>499338
TACATAATGTCCTATCATGCTAATGTCACCCAGCT
>1964561
TAATGTATTTGCATACAAGAACAGATTAGCTGGTG
>118974
TTAATGTATGCATGGCGTAATTAACTCGTAGCGCA
>864344
GTAATAATGTAGATTTTAACGTTAAAACGCAAGGG
>1633694
ACATAATGGTTGGGTAAAAGATGTAAGCAATTGTT
>1410798
TTAATGGTCCATTAAGAATATTCCGATCTTTAGCT
>1834687
TGTAATGGGGGTATGGAAATGTGAAGAACACGTCG
>1574740
GGTTCAGAGAATGCGGATTCTGTGCCCATTATCAT
>206491
TTAATGGCGCCCGATAAGAAATTTACATGCCTTCT
>389264
TCTAATGGACCAATAAGATTATTCAAAAAGCCTAC
>1004961
TTTCTAATGCTATGTTAATTTACTAGGCTTGAGAG
>2128299
TTTGAATATTTAGCGTTTGACATTAGTTTGCATTA
>1027833
TAATGATCTGTGTACTCGTTAATGCAAATTTGGTG
>1760304
CATGCATATAAAAGTATGGCAGGTATCATTATCTC
>163045
CGTCTAGGTTAACAAGCAAATCGGGACCTCATTAT
>1513433
CGAATAATCTTGAATAAATCATGGGTCTCTCATTA
>1364124
AATTTAATGACCTCTTAAGCTCATGACAAGCTTAG
>888289
TAATGAATGTTCTGGGAATTGAACTACGGATCTAC
>1407962
TAATGAATATTCAAAGTACTGTGTACACTACGAAT
>1397099
AGTTTAATGAAGGGATGTTATTATGCAAATTGGGG
>1578693
TAATCTTGAATATTCGTAATGTAATAATGAGCTGG
>1421295
ATAATCTTAGAGGAATAATGGGCCTTGATTATCAT
>2211230
CGGGTCTTCTGCGATATTCTAATACGCCAGATTAG
>1928557
TGGAAATGCAAAAAGAAAACGTCACTAGATTATGC
>1619209
ATACGTTTGTTTACTCGCAGTTCTACGATTATGCA
>1738833
TGCGTAATCGGAAAAATTTGATGTATAGAATTGTT
>1340597
GCTACTTACCAATGCCCTAATTATGCGATTACACT
>1127427
TATAATCGAAGATGTATGCAAGCGGCGATTAACTC
>1428704
CGGCTGTAGACCGTCATTGTGTAAGAGGGATTAGG
>1604802
GGGGATTTGGCAATCAAACGTGCATGGATTATTCT
>10585
GGTCCTATGCAAATCTCCGTCCTCAAAATGATTAG
>941426
AGTTAAGTGAAATGAGTGGATGCGATGATTATGCA
>2174127
CATAATCATACATTCATGATTATTTCGTCAGTTGG
>1060420
GCATAACGTACACCACTCTTTCATGCTGATTAAGT
>801664
TAATATTTAAATTTGGGAGGAAGCGGTGTGTCTAC
>1273502
TATTAATATTCATATAATAGCTTAGCATAGGGGTA
>1596083
TTTAATATGTGGATCCTGCACAAGGGGGTACGTAA
>1001940
TAATATGTATGGTAATTATGCTACCGAAGAGTGGG
>1573942
GAATAAATGCAAGAGCTTATTGGTTTCGTATTAAT
>1020773
AACTCGGGATAATTCATTCAAGGTGGTATTATACG
>717977
AGACCGTTTTGCCTATTAGTAAAAAAATTATTATG
>1835194
TAATAATGAGGGATCAAAAGCCAAAAATAATTTTG
>2201651
GATTAAGTTTCAGCATAGTGAGGGTAATTGTATTG
>102100
TAATAAGTTGATCTACGCAATCTGCATTAAACGCT
>2104055
GTAAGTGTTTTCCTCACGCTTCTTACGCTGTCCGC
>1350343
CCCCAGAAACATACGAATAGCGCGACACTTACCAC
>1272849
ATAGTTAATTCAATTCAAATTCTAAGACTTAGCCT
>1307048
CGTAAAGCAATTGGGAGTGGCATCGGACTTATGCA
>1498792
GTTTGCATATTGACGGGAAAGCGATGACTTATTAA
>2066591
ACATAGAATTCGTATTCCGTAGGTTTTGATACTTA
>2081743
CGTTAAGTAGGGTTTCGACGGCTGTGCATAATGTG
>1043428
GAGGGAACGATTTTACTATACATTCAAATTACTTA
>21067
GGGGTGATATTCCTGTTCCAAGTGCCCCTTACTGA
>1680757
ACACAAATTTTACTGCGAATTCTTGCAAGCCTTAT
>1189546
TTGCAAGTACGCACGAAAGTCTGGCATATCCTTAC
>1801667
TTATATGCGTTCCACCATTTGTTAATTTCCTTAAT
>1688674
GAATATTAATACCGCCTCGAAGTCCCTAGCTTAGC
>1534848
TCAATAAGCGCGTGCTCTATTTCATTTGCATTCCG
>1913990
TTAAGCCTGACTATTAATTAAGCATAGAAATTCAA
>1049311
GCATCAAGGTTTCGGATTGAGTAGATTCATGCTTA
>151046
GGTCTAAGCAGCAAGGTTAATTAAGTTCCTAAACG
>1373971
ACATAGTCGTAGGAGATGTCTATATTTGCTTAGGC
>1884095
GAGTTATTGATTAATTGCACAAGGGAATCTTACTA
>1913102
ATATTCAAATCTCACTTGTTTAAGCAGATCTTAAG
>2103266
ACGACGCTCTTCCGATCTGAATATTCATATCTTAT
>877995
GACGAGTGCTCTTCCGATCGACGTGTGCTCTTACG
>1369180
GACGTGTGCTCTTCCGATGCATAACACTTCTTAAT
>1568866
GAGTCTTTTGCTGTAAGAAATATGCAAAGTTAGTG
>1786682
CTAACTGTTGAGTGAGACTGGGCACAGTGGCTCAC
>98213
TAACTGCAGTCATTTGACGGGGGTTTATAATACTT
>1711987
TGAGTCGAGTTGATAGACTGATCTACATAGTTAAG
>2200072
GTATGCAAAGACAGACACATGCGGACAAGTAGTTA
>1013444
GCATAACGTTTTATGTTTAATTCCGAACCGTTCCG
>200091
CACTAACGGAATTGTATATTCATGATCCAAGCTTA
>1815494
TATTAACGCTACGTTATATGCAGTGGAATATATGA
>256085
TAACGATTCGATTATTAGAATATTCTCAGATCCTT
>2208783
ATGGTTATTTAAATGAGACTGTCCGCGTTCGTTAT
>1006059
GAAAAACCTGGGACAAAATGCTAAAATAAGGTTAA
>2184660
GCATGTATGTTAAGAGGAGGTCGAGGTAGGTTAAG
>1128127
GCTTAACCGGCGTGGCAAAGATTTGAATAAATTGT
>1052779
AATATAACGTGGGTGAGACTTTCGCGGGTTATGCA
>61930
GGCGGACAAATGCAAATAACCCGACATTGGTTAAG
>1220834
AATTAACATTTGTCGGCGTAACCGGCATTCAACGG
>1156009
GCTTAACATCTAATTAGTTGGCAGGTACCCCTCGA
>1332064
CATTAACATACGGTAATAATGTATACTGCACGGCC
>533081
CCATAATGGTCATGCAAATTAGACGAGACCTGTTA
>590862
GTTCGGCTTCTTGGTTGTCTCTCTGCTGTTATGCA
>1580174
TAACACTTTGCATTTTCTTTAAATTTGGAACTCTT
>446872
TGTATACTAATTGATTAAATAAGCGTGTGTTAGAG
>1618050
GATTTACATGTCATAAAACAATTCCCTTGTTACCG
>244707
GTCCTTTTTATATGCAAATCAGTTGTTGTTATGTC
>31052
TAACAAAGGTGAGGTAATTGGCGTATTTAGCATCT
>1548049
CGTTTGTCCTTCTAAGGGAGTATACAAATTTATGG
>1085442
AGGCGTTTATCGTTCAATTATTAGTCAAATTTAAT
>1054204
AATTAAATTTCAATTGCACATCACTATTTAAAGGG
>560819
GAAAGGTGCAAAATATTCATGATTCGAATTTACAT
>1683768
GATAAATTCATTATGTATGCTAAAGAGTAGATGAA
>1367903
TATAAATTATACAACTCTGGCCAAGTGATAACTGC
>245577
ACCTATGAACGTACTGGGGGGGCCTCATTAATTTA
>1209677
ATGCAGCGTTTACGAATCTTACGTTAATTTATACA
>695597
TAAGTAAATGTCGGTCCGCGGAAGAGCACACGTCT
>1707878
ATAAATGGGGCCAATGGTATGCAGTGGAGCTTCGA
>1124602
GACTTAAATGCCATGGTTTAGTACCGATTTTGCAT
>336484
TTAAATGCAACGTGATTAATTTAGCCGTCTAGTAG
>52451
TATGTAAATGAGGGCAATGGAGATGTGTATAGAAC
>1356017
TGTGCCAGTCAGACGCTCATTATGCAGATTTACCT
>1346398
TTGCATAAGATCGCGCTGTATTTTAGTACGATTTA
>1575986
TTTGAGAATTCAATAGGTAGTAGAAAGAGGATTTA
>1662422
TGTTCGTATATATGTTAACAGTGGGGGATTTAAAT
>2030196
GCATAAATCAATATTAGTAATCGTAAGTGAATTGG
>658795
AGGTAAATATTCGCTCGGTGCCAATCAATTAGGCC
>1411025
GGCGCGGTACTAACGAGATAGACACTTAATATTTA
>1374385
TGTAAATATGCAAAAGTTAATCAGCCCGTACCGCC
>2033018
CAGCATGGTTAACAGTTGGAGTGGCGGGATATTTA
>1292224
CCCTGCCGCGTTCTTTCCGTCTCTATATTTATTAA
>428321
TGATAAATAGTAGTGGGTGTGCATGTATTAGAGGG
>412287
AGCTTAAATAGCCATTTCAATATTTACATTTATTC
>2069185
ATTTAAATACTCGGCAATTCAAGTCAAATGGCGTG
>1393830
CAGTGCCACCTCCATGTGTTTTGCGTGCGTATTTA
>733172
CAATAAGTAGTTAGGGCCGTAGGGATATGTATTTA
>1527280
CAAGCCAGTGCGATGACAGTGATGCACATTATTTA
>1930539
CGATTGTTTATTAATCTGCTATTATTATTTATTGC
>1040953
CACCGTTGAATGTCGTCTATGAATAGTTATTTATG
>2074272
AATCTAAATAAATCTAAACAATAGGGTGGGACTTC
>231158
TCCTTAAAGTGGGTAATATTTGAATGCAGGTATAG
>1100754
AGTGTTAATCCTCTTTGCATACAATACTTTATAGG
>158967
TGCATAAAGGGCAAATTTCTAATCTCGTCGTTTCC
>1324304
GGAAACGACGAGATTAGAAATTTGCCCTTTATGCA
>352966
GCTTAAAGCTCGAGTATTTTCGTTTTGCTGAGGGA
>1807379
TAAAGCACATCTGAGTTTTGCAGCGGAGAGCAGTA
>1400085
GAATGTGTAATTTGGCTGTAAACTACTCTTTATGA
>499887
TATGTAAAGAACTGACGGGGTTATCGATTATTCCG
>1699446
ACTAAACTGCAGTGTAGATAAGTTATGATTTGCAT
>1043410
CATTAAACTATAATTAGTATTTGACCGAGGCTTTT
>1018649
TAAACGTAAGTGACTGGATATTTGCATAATTTGCT
>1094831
CTGCTGTGTCCTTAGGTTGTTTTGCATATGTTTAA
>109218
GAGATGCAAATTAGGATTAGAATTTATTTTACCTG
>2008794
GAATTAAAAATTCCCTATTAGCCGGCTGCTTTAGT
>2027906
ACAAATTGAGGGGTGGCATACTGAAGCTTTTTACT
>1019938
ACAGCGAAACCATGCATATTAGATCGTTTTTAGCA
>1988235
ACGTTCCAGTCATTCTCGCATGGATTTTTTTAATC
>53582
TATCCTCTGATATGTATGGCTTATGCAAAAACTGG
>27777
CGCGCTGGTTAATTAAAATTCTATTAAAAACTGAG
>1934410
GTTTTGGTTCCTATAAGTAAATTCAGGTTTCCTTG
>1114920
TTAATTCTCCCCTCGTTTCGTGGTATGCAAAACAA
>1601494
TGCAAAGTTCTCACGATATGTTAAGTATTCAAAAC
>1240458
AGTTTTCCCTGGGCAAAGAGATCCATCATTTGCAT
>6933
GTGTTTTACATCCGGGTTCGATGATAAGTGGGGAA
>798254
CTAGTTTTAAAGTGTCTTGCATTTAAATAGTAATT
>1284456
AATGGGCCGTGGTATTGTGATTAAGTAGCACAAAC
>752540
TGACGTTTGGTAGGTGTCGAGATTTCTGAATATTC
>229692
CTTCCATTGAACAAGAGCCTGGTGAGAGCCAAACA
>1486142
ATTTAAGCTTAATTTAAATTAGTACCCTTCCAAAC
>2095956
GGATAGGTGAGGAACGATTAGCATACGCAAACTCG
>877481
GACGCGTGCTCTTCCGATCTTGTGATGCAAACTGT
>1005096
TGTTTGCACGGCCCTTTTATGTTAATTATGAGCCT
>955237
GAATATGCAAATCGTCGAAAGGCGGTTGAAACGTC
>1264665
CGGTGGTCTAATGTAAAGTATTCGAATAAACAGAC
>117756
TGATTCATTTGCGTTGTACTGCTTGAGATAAACCG
>357104
GTTTATAGTAATGAGGTTGGTTTTTTCTTATTTGC
>578241
CATGTTTAGGTAAAAGAATGATAACTGGAAACGCA
>878006
GAGTGATTATGCAAATGAGAGCTAACTCTAAACGA
>625430
GTTTACCCGGCGATTTGCGTATGGATTGCATAATC
>1083012
TGTAAGGATCAAGCAAACTTGTATATGTAAACTCG
>1491629
TTCACTGGTCAAATGCAAAGTGGGATTATTAAACG
>1003514
CATGTAGGCAGATACTAAATTAGAATATTTAAACT
>125243
ACAGTTGTGACAGCCAATTATGTAAATTACGTCGT
>1040363
AAATGGGATATCATGCTAATTACTGGGCGGACAAC
>1089548
TCTGTTGGGTTAGCATATTGGACTTGATTATGTGA
>65750
ATGTTGGCTATCAGCCGGACGCTTAGTCTAATGAA
>877658
AGCAGTTGGAGTATGCAAATTTTCGGTCCGTACAT
>672785
GTTGCTTACTGAGTAGATTATGCAAATTAGGATAT
>1117541
AGTCATAGGCAAATGAGGGAAGGTTAGCAACGCGT
>1597682
GGTTGCATAATCCACAAAAGCCAACATGATACGGG
>460257
CGGTTGATTAGGTATATATATCGCAAGTATGTGCA
>841531
TGTCAAACTCCTTCACATTAATAGTCAAGTCAACT
>1055111
TAGGAGATCCAGTATGTAAATTATGGTTGTCAACA
>1080875
CGGTTCTGTTGACGCAATTAGCATACGCTTAGGTG
>1436407
GTTCTACAACGCAGATTATATCCGTCACTCTCTGG
>943946
GATACTGAATAGGGGCGACGAAATTACGAACCAGT
>449987
AGGGTTCGCTCGCGGCTTTTCCTCATGCATATGCC
>1003068
ACATTATCAAGAAGTAATTAGATTATCGAACTGGC
>1893822
ATTTAAATTGTTACCTGGATATGCTAATGGGGAAC
>529975
GTTCATTTGCATAGAGACATCACAGGATAGGGAGG
>161840
GCGAATAGACATCAGGCTCATAATTATAATGAACC
>179714
AGTTCATACACTCCTTATCATACGAAGAATTCGAT
>1524911
GCATAATTAGGTTATGCGTGATGCCGTCTGAACGG
>497032
GGCTAAGGTTATATTTAGTCCCATTAAATAACTGT
>1803012
ATGTTATTGAATAGACGCATGATTATGCATATGCA
>1782067
TGTTATTCGCTTCTAGTCAGGGCACCACCCATTAT
>1940498
CGTTATTAGTCTTACGTGCTTTGTATTAATATGCT
>1360983
TGTTATGTTAAATTTCTTCCGCCCGCAATTATGCG
>1606808
AAAGTTATGCAAATGCTGTAGCCAAAGATTTACGA
>1524106
TGATCTATCACGTGTACAGGCGGAATATTCATAAC
>1896600
ATGCAGATTGCTTGATCAGCTCGAGGATAACAGTA
>1143231
ATCCGTTATCAAAGGATATGCATATTTGGTAATTT
>1443613
CATTAGCATTTGCGCAAGACGTTCGTATAACTGGT
>1065227
GACTGTTATACATATGTAATTAGGAGGGTGAAGAG
>1011468
CGTTAGTTAGGAAAATTGCTTCAGCGAATATGCCC
>1482615
TAGTTAGTACCCTCCGTATTCGGCTTCGTAAATGA
>1111396
GCATAAGGAGTGCGAGTATGGCTTCATAAGCTAAC
>1196833
GCGTTAGATAAGATGGGAGTGACTGATGCAAATTT
>1404377
TGCGTTAGAATAAATTACCAGTAATGAAATATTCC
>801457
TAGAGTTACTGCGTTGCATAAGGGGTGCAAATGAG
>1566607
AACTTTCGGTCCTGAAGTGTTTAATTACGTAACCA
>1877721
AGTTACGACTGACCACACAAGGTATGATAATTTAA
>1074176
TGGAATGAATATTCAGAGGACGTCAAGTGGGTAAC
>1415174
GACGTGTGCTCTTCCGATCTGATTACGTGTAACCC
>100696
AGGAGTTAATTTGCGTTAAAGTCGATGGAAATGAG
>1619444
GTTAATTCGTTTAGGAACGTATGTAAAAATTTGAT
>578951
TGTTAATTAGTTTAGTACAACACGCCCTCTTCTGA
>1075150
CGTTCACATTTCCATATTAATCTGCGGTAATTAAC
>1052984
CATGTTAATGTAGGAAGTATGCTAAACAAGGGTGG
>1331460
GTTAATACAGTTACGGGTTAGTATGCAAAGTGATT
>1365170
CGTTAAGGCTCATATCTATAGTCAGTCCTAGTTTT
>102669
GGTTAAGCAAAGAAACTATATTATGCTAATGGGTT
>1136928
GGTTAACGCTAATTAGGCTTGTCTGCTTTAATTGC
>1665403
GTTAAATTTCGACTGGTGAGGATAGTAAGATATCT
>1827669
GTGTATTTGAATGGGCAAAAGGCAATTTAACGTCG
>728509
CTGGGCATGACTCGAAATTCGTTATAATTTAACGG
>1231309
TAATGTAATCTCACTCGTCCGTATACTTTAACTGC
>194137
GTTAAACATGTAATGGGACGTCAACAGTCTTTGCA
>1834373
GCGTGTTTTATGCGGAGGAATGTGCGAATTAGGAT
>1216518
GTGTTTGCATCCGCTGAACCAAAAATTGAGGGAAG
>891273
ACCCATGAAAATTCGATAATTGGGCTAAACACGAG
>154263
TGTGTTGTGCCATACATATTTAGTGACGCCTTGAC
>1017854
AAGTGTTGCCAGTCAAGTTTCTTATGCAAATCTTG
>1770971
ATGTGTTGAGGCGCAACGTTTTTTCATAATTAGGT
>2042352
GACTATAAATTAGATGCAGCATGACCGAACACCTG
>1026489
GATGTGTTATGCAAATGAAGACTATAGGGTGTACT
>1047602
GCATGTGTTAATTAGGACGGAACAAGTTGCGCTTT
>1886591
TAGTGTGTGTAGGATACTTTTGGATAAATTTGCAT
>2173293
GTGTGGTGTGCACATCGAATGGATTTTGTAGTCAT
>1149432
GACGTGTGGTCTTCCGATCGACGTGTGCTCTTCCG
>1547597
ACGTGTGGTCTTCCGATCGACGTGTGCTCTTCCGA
>392511
GACGTGTGCTCTTTCCGATCTAACGACGGTTGCTC
>1843173
GACGTGTGCTCTTCCGTCGAACTGATTAACTCGGG
>750376
GACGTGTGCTCTTCCGATTTGCATATGTTTAGTCT
>44393
GACGTGTGCTCTTCCGATTTGCATAAACAGCATTG
>1193117
GACGTGTGCTCTTCCGATTTACATACTATTAGTCC
>316113
GACGTGTGCTCTTCCGATTAGGTATGATAACGTTC
>584953
GACGTGTGCTCTTCCGATTACCATTTTGGTCATTT
>1128228
GACGTGTGCTCTTCCGATCTTCTATTTGCCAGGTA
>1904360
GACGTGTGCTCTTCCGATCTTATTACCTGGAACCT
>1695891
GACGTGTGCTCTTCCGATCTGGGAAGGGTCATGGG
>1958326
GACGTGTGCTCTTCCGATCTGAATAAGGTTTGTTA
>663677
GACGTGTGCTCTTCCGATCTCAACAGTTGACGTGT
>1076166
GACGTGTGCTCTTCCGATCTACTTTGCGTCCCGTC
>2063108
GACGTGTGCTCTTCCGATCTAATTTACATGCCTTT
>1208734
GACGTGTGCTCTTCCGATCGAGTCCATTCAATTTA
>1186016
GACGTGTGCTCTTCCGATCCTTTGGGCGCTATTTG
>2071072
GACGTGTGCTCTTCCGATCCTAGTCTTACCAGCTT
>505843
GACGTGTGCTCTTCCGATCCGAATTTGCGTAATTA
>1231266
GACGTGTGCTCTTCCGATCCACGTGTGCTCTTCCG
>2045433
ACGTGTGCTCTTCCGATCCACGTGTGCTCTTCCGA
>1334667
GACGTGTGCTCTTCCGATCACCCAACCAACACTTG
>175475
GACGTGTGCTCTTCCGACGTCTGTTACATACCTGT
>1940311
GACGTGTGCTCTTCCGACGAACTCCCACAATAATT
>1799338
GACGTGTGCTCTTCCGACCGACGTGTGCTCTTCCG
>1970630
GACGTGTGCTCTTCCGACATACAAACATGTATGTA
>137043
GACGTGTGCTCTTCCGAACTCATTAATTTTCAGGC
>1178300
GACGTGTGCTCTTCCGAACGGCATGCAAATTCGCC
>382099
GACGTGTGCTCTTCCGAACCTATTATGCAAGCGGG
>1009892
GACGTGTGCTCTTCCGAACCCATTTACACCTCGTT
>207369
GACGTGTGCTCTTCCGAACATAACAGTTCTCCGTC
>1547521
GACGTGTGCTCTTCCGAACAAACACGAACTCTGGT
>947965
ACGTGTGCGGCTCCCTGTTTAGACGTGAACCGGGA
>1422895
CCCGGTTCACGTCTAAACAGGGAGCCGCACACGTC
>315355
TGCTAACAACACGATGAATATTCTTTGCACACAAG
>2221930
TTATCGGCGTACATATGCGAAAGTCAATCACACTG
>1042681
GTGTGAGGAGCAGTACTTAATATGGATAATTAGTA
>1423372
CGGTGTCTCGGCGTTGCTGGGTGGGACTTGGCTCT
>644875
TGTGTCGGGACTATTATATTACCCAGTAATATGCA
>890834
CGGTGTCGCTCTATTCATTTAGTACTGGATATGCA
>1049077
AGACGTGTCGATTCGCATTATGCAAATTCTGAAGT
>1677685
AGTGTATGGGGAATAACGTCGTGTCTAATTATGTA
>453960
TAGTGTATACTCATCTCAGTAATGGTGTATGTGCA
>1023546
TAGCGTGTAAATACTACCGATTACCATATGCAGGG
>925860
CGTGGTTTTGCATAAAGGTGTTCCGGAAGAGCACA
>31033
ATGAGTGGTTTACATATTCCGATCGCTGAATTCGC
>1615955
GAATATTTAAACATTAAAAGGCATTCAACCACATG
>1001651
AGATAGGCATAATTCAGGAGATGCAAATTAACCAC
>619371
GGTCCCGATGCGCCAGTCCATGTATAATCACTATT
>2012709
CGGTGATGTCGGTGAATAAATTAAGAACGTATGGA
>2133881
TATGTGATGATTGCATATTCGAAGTTTTCCGTCTT
>42543
TTGCCACTAATTATTTGCAAAGTAGGTGATCACGC
>337036
GGTGATATGCAAAATAACAATGTCTATATGAGACG
>1024356
TACGGATGTATATTTAGATAAGCATCTATCACGTT
>2011563
CAGTGATAATTATGCGAACGACATGTGCATTCCTC
>411313
ATAGTGAGGTTACGCAAATGGGCAGGGTGATATTA
>1614477
GTGTGAGGCACGTAAATTAACTGATAAACAAAGTG
>1693226
CGTGAGCCGTGTATCAATAATTTACATAACTGGGG
>1041078
AAAGTGAGATAATTAAAATTGCAATTAATATTCTG
>1676081
GGTGACGTTACGTAGGCTTTAACCCATAATATGCT
>1148124
GATGTGACGTGAATGCTAGCACCTTATGGAAATGT
>1025895
GGTGACGAAATTAACTACGATTATTCAAATTGGAG
>1955401
CGATGTGACCGATGGAGCCTGGCATTTGCATTAAG
>1831073
GTGACATTTATCATCTTAATATTCATAGTCCACCT
>2018700
ACTCAAGACATTAAAATTCATGGAGTGTCACGGAG
>1266617
GGTGACAACGCATGCAAATATTTTCTTCAGCCGGT
>933449
TGAATATTAACACTTATCGCGCCTTGATATTCACA
>1442252
AATTAATGCTGTCTTTTGCACATTAGCGTATTCAC
>1809861
CGTGAAGTAGTATTCTAATGACGAGTTGCATCCCG
>58496
GGTGAAGATATCGTAATTTACATGATGGCCCTTGC
>1368396
TATTACAATTTTCGCCTTTATTAGCTCGCGTTCAC
>571553
TTAAGTATTTCTTCATCACTAAATGTCGGTTCACG
>330721
AGTGAACAGGTAGCCTAGCAGGGTTGTGTATTAAG
>1163472
GGTGAACAATTGAAACTTATATTGACACTTATCTT
>1473201
AAAGTGAAATTATGGATACGATTACGCATATTGGT
>1070780
GGTGTGGTTCGGTGATTAGCATGTCTTTCACGGTG
>1262088
GGTGAAAATCATTGGAAATAAATAAGGGTTATTTA
>1494189
TAGGGTTTAACATCGAATTTTAATTGCAAAGACAG
>1003835
GGTCTTTACCACTTGTTATTAGCATTTATTGTAAT
>1613992
GACGTGTGCTCTTCCGAACATTATATCCGAGACCC
>22829
GGACATGGGCTAAGAAATTATGCAAGGAGACATAA
>1910782
TTGGACTCTGTGATATCTGTACCTGGTGTGGAGAC
>288325
ATGCAAATTAGTCCCGTCCCTACTAGCGTAGACTA
>1060432
TTCGTCTAATGCAAAGCACGGGATGGTAATTAGCA
>1130988
TGTGCCCTTAATTGGAAATATTTGAGATTTTAGAC
>1921879
TAGCAGTACTCATGCATATTCCATTCGAACGACTT
>1090582
GGAAGATCAAAATTTGAATACTGATGCACGACTAC
>1346140
ACGGGTCGGTGGTTACTTCGGATTACGCAAATGAG
>1613505
ACTGTCGGGGTGATGAAAGATATTTAAATTGGCGG
>1435614
CGTCGGGAGTTTGGGGAGGTAAAATCACTTATGTA
>1501082
TCGTCGGAGGTGTTAGCATTAGTTAGAATATTCAG
>1618540
GTCGGACCGGTTTGAATATTAAGTTGTAGTGCTTA
>2020776
AGGTCGCTTTAAGTAGGTAAATTGACGGATTGTCT
>135076
TGGTCGCTATCTATGTGACTCTTGGTTACATATTC
>1440722
GACGTGTGCTCTTCCGATCTTGATAATCGCGACCC
>297135
CACGTCGCCCGCAGGAGTGCAATAATGGAGATGTA
>1420286
GGTCGCATAAAATTACCATTATATTACATGGGTAG
>1680907
TAGGTCATTAAGCAAATATAATATTCAGTGCGACA
>453216
TTTATAGAATAATCCATTACATGCTAATTGCGACG
>1446507
GCATACGTCCGCGGAGGAGTTATCAAATCGACGGT
>847687
GCCTGGATTATATGCTAATTTTGTCTAATCGACAC
>2024589
TGTCGATCTAACATAGTATGAAAATTCTAACGTTT
>1963179
GTTGTCGATACTAAAGCATGTTGGGTATTTAAATC
>1031395
GGTCGAGGTTTTACATATTCATCCACCGCTAGCGA
>1892812
GATGTCCTCATTCTGATTACGCATATTCAAGCTTG
>1820347
GTAGTCCTCAGCAAATTGGATAATCAAAAATCCGC
>1178540
AAGTCCTCAACGATGGGGTAATGCGACATTATGCT
>707337
GCACGGACGTGTGCTCTTCCGATCCGCACGGACGT
>2143083
GGTCCGGATGATTCGACGTCGGAGGTGTTTATGTA
>1932038
ACATAAACACCTCCGACGTCGAATCATCCGGACCA
>1184898
GACGTGTGCTCTTCCGATCCTTGCCGATCGGACAT
>1263224
TAAAGGCTCTGTGGCAAATATGTAAATTCGGACTA
>1009229
GCTGAAATTTCAATATTTTTATCGGGACAGGGACT
>249290
CAGTCCCGGGCAGGGAATTTCTAATTAGACTTGCA
>603473
ACATACGGTGGAATAAGGGAACAAAGAGGGGACGC
>926798
AGTCCCCGAGTCTCATCTGAGTTAATGATAATCGC
>1697107
TGTCCCATTTGCATTTGCTTCATCCATAACTGCGA
>1010495
GTCGTCCATTGTAGGGTAATTTGCATATTACAGTG
>703573
AGTCCAGCTTTTGCGGATATACACTCTGTTATGCA
>50410
TCATGTCCAAGGAGAGGGAATTAATAAACATCGTG
>219942
GTCATTGCGGACATACTTTTCTAGGCAAAGTTAAA
>1855572
ACTAGTATGTAAATGCAACCGGTTGAATAATGACT
>1012873
AATGTCATGCAGAATAATATTAGCTGGAAATGGGG
>1701403
GAATAGTGGGTAATTAGTATTTAGTGACTGACGGC
>1455301
ATGCATGTGGCTGAATTATTGCGGTGTCCTGACCT
>844789
CTCCGGAATGCAAATCAGCCCTACGTAGATCTGAC
>1954142
GACGTGTGCTCTTCCGATCCCCCGTGGTCTGACAC
>877466
TGATCTCTGCGCTTGGTGAATATGCAAAGTGACTC
>1119420
TTGAGGTCAGGGGTCGGGATATGCAAATAGTGACT
>891562
GTCACGAGTTGCATATCGAACTGGGATCACTATAA
>1264952
ACCCTAGAATATACAAAATTAAGTAGGTGACACCC
>1331479
GCATAAAGCTCGGGCAGTATAATTATGTGTGACAA
>1104281
AGAGTCAATTTTAGTCGAAGGGATGTAAATGGGGT
>103126
TGATGCGGTCTTCTGATTCAGGGTATTAAATTGAC
>2079107
GACTGTCAATCACCTCATTATTTTCGCAAAATCCC
>2173046
AGGCCTCTTATTTGCATATGGAGATACTTGACACG
>950994
GGTCAAGGAATATTTAAATAACACGCGCCTGTTCC
>937670
TGGTCAACCATAAGTTAAAGGGTAATGCTTATTCA
>591672
TGAGTCAAATGCCCATGTGCAGATTTAAAAAGTCC
>505234
GGTGTCAAAGGGATTTGCATATTGGTGTGTATGGC
>2033257
AGCCCAATCTCATTAGTATTATGGAAAATACTATG
>481484
TAAGAGGGGCTCAAATTTTCCTAGGCAAATACAGG
>1597476
ACCGTATTTGCATGAGAGTGGACAGGGTTAAGGTG
>1654745
GGCAGCGATGAATGCATTTAGGCCTATGTAAATAC
>1025907
GTATTGTAATGATATCATTGCTTATTCCGTCACAT
>1616762
GGTATTCTGTTTTGGTATATATAGTCTGCTCCTTA
>1581727
CAATGTATTCGGACATTTTGCATGCCAATGAGCTG
>871919
CATTCGCATATCGATACATAGCCATGAATACCGAC
>1379216
GTATTCAGACTGCAATGTATCACATCTACTTATGC
>1618844
CAAGGACTTTCTTTAATTTACTCAAATAATACGTG
>1052013
CGTATTATAATTTCTGCTTCGTAGAAGGTGCCGCG
>1835664
TGCAGAAGTGAATTTTAAGTGTAATGCTAATACGG
>756565
GGCGTATTAGCATATCGGTTCAGGTTAATGCAGCT
>247837
CTATTCTGCAATTACGCTCCAATTTTAATACTTAA
>73783
CAAAGTTATAAGGCCGGATGTGTATGAACATACAG
>1389053
TCCGGTATGTCTATTTTGCATAGGATTTAGGGAGG
>1296502
TGTATGTATTTGCTTAATCAACTGGGGTAATTGTA
>2042420
TGTGGTATGTAAATGACAACAATATTCTAAATGGC
>200865
GCTGGTATGTAAATCCGTCAATCGCTTAAGGTTAC
>127134
TAGGGGGCACTGTTTTTCTTGACTTTACATACATC
>238574
GCATATGCACAAAAAATAAGGGCGACCATACAGCT
>208506
AGTATGGTAATCAGCGTTAGAATTACCGGGGGAAA
>815277
AGTATGGAAATATACATTAGAGGCCACTATGTTAA
>2185551
GTAAAGGAGTTGATCAGATAAGACAAGGATATGCA
>1606500
GCATATCCTGTGTCCTCCCATCATCAGCTTTGATT
>287283
AGAATTCGCCAGGGTAGAAGTCCACAGGATATGCA
>2146352
GTCAAAGCCCTCATTCAGAAGTCTCAGGATATGCT
>1842756
ATTTGCATATCAGGGTTTATGTACTGAATCTTCCG
>2053340
CTAGCATATATGTAACTATCGGATCATCTAGTTCG
>1481177
CTAGCATATATGTAAATATCGGATCATCTAGTTCG
>1280994
CTGCATATAGACGCGTGATAATCTCCTATTTAGTA
>1758558
GCATATAAGTACTTAGCATAGCTCACGAATCCTAG
>1020353
TACCCCTCATTAGATGTAAATTAAGGCTTATATGC
>1704891
TTGCATACTGACTAGAAGAGCAAACCAGTTTTGTG
>1020153
AAACTACTATGCAAAGTAAGGACGTCAGTATGCAA
>248623
GTGAGCAAGTTAGCAATTGACGATGAGCTTATGCA
>236476
AACATGCTACTCGACAAAAAATTAGCTTATGCAAA
>182014
GTCCTCCAGAATGCCAACGTTAATTAGCTTATGCA
>1545176
GCATAAGCTAAAACAAGGGTCATGTAAGGAGCGTG
>1824450
ATTATACCGGAGCTAGGGTATTCCACGCTTATGCT
>587924
GACGTGTGCTCTTCCGATCTGGTTGGCTTATGCCT
>1109232
ACATTTTGCTTCCGATCATCGTTGCTTATGCGCCA
>1926609
TTGCATAAGCAAAAACACTGTGTTCAGGAGTGTCG
>1004766
ACTATTCATTCCTTGTATAAGGTTAATCTTATGCA
>1138702
ATATGCATAAATAATGAAATTAATGAGATTCCGAG
>1303704
AGCAGGTGGCCTAGGTAATAAGAGTCCTAGAGAGG
>2068233
CGACGTGAATCAAGGAGATTGATTTGCACCTGCTT
>245935
TGCAGGTGAGGGTTGCTTTGCATATCTGGATGCTG
>1906330
TCATGCAGGTGACCTTTTTTCATATGCAAATTTGT
>994279
GCATGCAGGTGACCTTGTTTCATATGCAAATTTGT
>1212012
GTCTAGTGCTATGTAAATGTACGTGTGATGCATAA
>1377916
CCTAGTAGTGGCCCCTTCTATTGATTAATAATGAG
>1150390
GCATAAGTCCGATATATTCTGCCACCTACTAGCAA
>8097
GACCCTAGGGTAATTAATCCGGATACATAATGGGG
>1030315
GGCCTAGGGGTCGATCGATTATGCAAGCGATTATT
>667248
AAATTTGTGGTTTACATATGTTTATTGGCTAGCTG
>1117349
CGCATGCAAACGAGGGCCTATTTTAAATGCTAGGA
>1863777
CAGCTGTGGGCTGAATATTTCTTAAGCATTAGGCA
>669768
GACGTGTGCTCTTCCGATCAACAACAGCATTAGCC
>1244208
CGGCTAATGCTATTATAATTTGATACATATAGCTT
>374335
CATTAGTAAGGATAAACCTTGTGACGCATTAGTTA
>569273
CCTAATGCGGTAAGGGATAATTAAATTCCAATGTA
>1175254
CATTATCGAGTAGTGATAAGTAGGAGCGGCATTAG
>171529
GGTGAGGCATGGGGATGTAAATTTGCGGTCATTAG
>2121559
CATTAACAGAGAAGGATAGAATAGAGATTAGCTTT
>1052422
CTAGGACCCAGGAGAATTTGAATATACTATTAGTT
>1019908
GCGGCGATTATTATAATGAGGATTCTACTTATTAG
>690599
GCATGAGACAATAACGAGGCTGGAAAAAGTTAGCG
>832113
TGCTAACTTTTCAAATTAAGTTTGAGGAAGATGGT
>1833254
CGGTTTGCATACTGGGGGCTGCCAAAGTTAGGTTG
>2180814
GCATACCTACAGGAAGGTTAAGCGCTCAAAGTTAG
>1021476
GACCTGGTGATGTCCTGGCTCAAGGAAAGTTAGGA
>1204764
GCTAAAATTTCGGTTGGCCCTCATTTACATTGAGT
>338675
CAGTCGTTCTTTAATTAATTTTCACGAAAACGAAT
>1237108
TCTCACTTCATCATCATTTTAATGAGGCGAAAACG
>1037559
CATTGGTGCACGAAATTTGTAAATCAGAAACGTTT
>2158274
TACCCGTTTCAGCTAAATTAGAATTGCATTTGATT
>1183130
CGTTTCACGGATGTGTGATTTGCATTCTTGGCGCA
>1868480
ATCATAAATGGGATGGTTATGCAAATAAACGACCG
>69801
ACATATAGTAACGGCCGGTAATATGAATAAACGTC
>101765
CGTTTAAGTGTCTGGAGCCCTGAATATTCATGGGG
>691458
GGCGTTCGATAATTATGTTAGTATATACGTATGCT
>280754
GTCCGTTCGAGTTACCCAGAAGGACTGTCCATCTC
>1344425
CGTTCGAGTGATATTCTAATTGGACCTCGGGGCCT
>796990
CATCACTTATGCTGTTTATAATCGCTCCTCGAACG
>1208683
ATTCTTATTCAAATGAGAGGTAAGTCGAACGTTGT
>2109868
TTCAGAATATACTAACCATAAACAAATATAACGCG
>107061
GCACGTTATATACAAAGAAGCAAGTTACTGATTTA
>1356476
CGTTAGTCGTGGAGTTATGCAAATGTGTTATTTCT
>234784
CTCGTTAGAGTGGGAATTATGGCAAATGGAATGCA
>2025276
CGCCGTTAGAGACATTTGCAGAGGTGAGTGTAGGG
>1146082
CGTTACTTATCGGTTTCAACAGCACGTAGGTGGAG
>1387472
CACCCGCTACGGGCCTTTTGTTTAGCAAATTAACG
>2046686
GTCACAGTGGTAATGAGGGAGACATAAATTAACGG
>1622423
AGCGTTAATTTAATAATAGACGTGTATGTAAATTG
>1533546
TCCGTTAATTCTATAACTAGTTTATGCAATCCTGG
>1608755
CGTTAATAGTCAGAGGGTTGGTGATTTGCATGTGA
>234186
TTTCGTGTTGGACGGTGAATTTGGTTAAGGATTTT
>1135664
TCCCGTGTTATGTCATGTAAATTAAGCTGCATCTC
>1958661
GACGTGTGCTCTTCCGATCTCTGGTATAAATGGGA
>1782495
GACGTGTGCTCTTCCGATCTCTAATGTGGTTGGTC
>1149196
GACGTGTGCTCTTCCGATCTCGTGGGGCGTCGTAT
>1127968
GACGTGTGCTCTTCCGATCTCGGGTTAACATATGC
>1341635
GACGTGTGCTCTTCCGATCTCGGCACGAGTAGTGT
>687707
GACGTGTGCTCTTCCGATCTCGATGCATATTCGAT
>1024834
CGACGTGTGCTCTTCCGATCTCGACGTGTGCTCTT
>1141122
GACGTGTGCTCTTCCGATCTCGACGTGTGCTCTTC
>1473875
TTGCGTAACTTTTTCGAATTCGCTTGTGCGCTCTC
>1432446
TCAATTAGCATAGGAGTTAATAGGCAAGTTACGTC
>215937
GAATCGTAATCAGTGTAAGAATATTCAGTTACGCA
>48035
CACCGTAACTCATGCATATGGAAAGCATTATTCGG
>1062357
AACGGGCTTTATCGGGGGAGGCTTATTTGCATTAC
>1016342
ACGGGCTTGAATGTGCATAATGGACTGAACATGCT
>2150424
GATTATGGTGATTATGCCGGGTAAGCCTGTAGCCG
>1988315
CGGCTACAGAATATCTAAATGAGGATTGTATTCTT
>1237131
TTCCAACGCCTGGTAGAATCTGCATAAATTAGCCG
>588188
CCATTTAAAGTGATGGGATGAATTTATGCCGCTGC
>1618760
TAAAGGTCACCACACCGTTGGTAATTTATGCCGTG
>1045682
CGGATTGAAATATTCATGATAAAACGTAGTTGCTA
>1652337
CGGTCGGATTCTAACGTACGTTAATGAAGGATACT
>468773
TGTACGGATTCGTGGTATGGTAAACAGAGGCTACT
>11292
TTACATAAGTCGAGGGTATATGTAGACGAATCCGA
>1593229
GGCACGGATTCGGCAGAGGGGGGTTAATGAATATT
>1905425
TAATCTGAGTGCCATTTGATAGCAGTGAATCCGTT
>1484135
GGACATCTCATTTAATTTGAGCATTTGAATCCGGG
>1487228
AATTAATTATTCGTGAGGCAGATTTGAATCCGACG
>1113056
CATCTGCATTAATGACTCCTTCCTTGGATCCGGAT
>851469
TACGGAGAGGATATGCAAGACACAGCGGATTTGCA
>1087118
TCGGAGAGCTGTTTTATGCATCCTGGCCAAATTCC
>389930
GCTCGGACCCTCATAGGCAAATGAATGTGGTAATT
>2077673
GCGCGGACCCTATTTAAATCTATGAATATTCAGTC
>626409
CGGACCCGTTGATTTGCATTTTTGTAAGGGTTTAC
>291857
TGAAATAGCTCATGGATAATTCTATAACGGGTCCG
>978945
AATTAAAATCATGTCGAAAGTAAATGGGTCCGGTC
>1103410
CGGACCAGTTGATTTGCATTTTTGTAAGGGTTTAC
>1142080
ACCAATTATTCAAAATGATTGTAATGAGCGAGCGG
>681799
CCAAGGAGACTGTGAATAGCAACAGGCGAGCGTCT
>170613
CCCGCTCGATCATATTCGTGATTTGGCTATATGTA
>128617
GACGCTCACGAAATTTATATGCGCCGGGGTTTGGG
>210091
GAATATTCCTTGGCGATAAAAATAATTGAGCGGTG
>1162591
TACGCTCAACTTGTTAGATTTCATCTGCATATGCA
>895600
ACGCGTTCTCTTTTATGCAAATCACCGATCGGTGT
>1834421
TGCAAATTCCGCACAAACGGGCAAATACGAACGCG
>1624457
TACGCGTTCCCCGTAGGGCTTCAAGATGCAAATTT
>1069746
ACTTAGCATTAAGTGCTAATATGTAAATGAACGCG
>219852
AAATAATCGGATATCATTAAATACACCCAGAGGCG
>40365
GCATATACTGACGGGTGGGGATTCTAGAGGCGTTT
>1319841
TAGGGACGGTTCTCAAACTCTCTGTAGAGGCGATG
>1538652
CATCCGCCTCTAAGCATGCTAATAAAAGTAAGTCT
>878589
CAGCAGGCCCTGATCTCCAATTTTAGAGGCGGAAG
>1635102
TAATCTTGAATATTCGTAATGGAATCGAGGCGTAG
>460687
TGCTAATTCAGGAGTCAAAAACCTTGGTCGAGGCG
>1076070
TAACATAATTATACATAATGGGTTGTCGAGGCGCG
>482176
TCATTATCATTTTGCACCAATAAATAGTCGGCGTA
>1441744
CGCCGAATGGTTAATTTATAATTCAACGGGGTCAC
>5774
ATCGCATTTACAAAGGGATCAATTTGCATTCGGCG
>1396540
ACAGCATGCAAACATAATCCGCGCTTCGGCGGGAA
>395328
GCGCCCTTCTTTGCCTACGCTATGGATTAACTATG
>101138
GGTAATGAGAGGGGGATATGCAAATGCGAAGGGCG
>2204532
GGGCCAACGTATGTTTATGAGTTGATACTATGCGT
>1265662
AACGCATAGGTGCTGAATATGATAATTTTTTGTGT
>1706726
GACGCAATCATGTGCATTAAGCAGAGGGAATATTC
>305519
CGCAACCTGTAGATAACTAGTCAAGTTTGCTTCCC
>1980242
CGGGCGCAACCGGCGGGAATGCTAATGGTTCAACT
>131710
AGAGCTGGGATTCAAATAAGCGGTGGGGTTGCGAT
>1707771
GACCGCAACCACGTCTTTCTCATTATGCTGATTGG
>1898562
ACATACGTGCATAGTAATGGCAGGCTGTTGCGTGA
>1021117
TAATCCGCGTGTGAATTTACATACTTATTGTTGCG
>1925005
TGACGATTTGTCCGTGTTTATTTCATTTCTCGATC
>1021538
GCGATTTCAGGATGGCGGAAATATGCAGATTTAAA
>860295
CGATTGGGAAAAGACATTTTGCATAATCCGTTTCA
>1500794
AGCGATTGGCAAAATGGTTGGATTTCCCTGTTTAA
>1436332
AGAATAGTATTAATTATGCTAAGGGGTCCAATCGA
>2068210
ACCGATTATTCTGCTGTTGACTTGCTAAAGATGCA
>1993283
CGATTATTCATATATATGATGGTCAATGCGTTAAC
>1775957
CCAACAGGGGTAGAGCTAGGCCTAATTAATAATCG
>1535098
AAAGTCGGACGGTGTGTGTGATTAACATAATCGTT
>1198438
ATCTCGATTATGTAAATGGAGGCGTAAGATTCTGG
>252607
AATTACCGGGTTTTGTAATATGTCAGGTCACATCG
>804784
TTACGTTTATCCGAGATTATGTATTTCACATCGGC
>1266292
CGATGTCTGACATTGTGTGAGAGTCGTAAATATTC
>1563047
TTATCGATGGCTTTGATTAAATGGCCAAAATTTGT
>1117602
CTTCGATGGCTGGTATGTATGAATATTATAACGTC
>1927833
CGTCGATGAATATCGTAACGGCTGCCGAATAAATT
>2169914
GACGATGAATAGATGTATATCCTTACCATTAATGA
>2040284
AACTCCAACAAGCTGCTGCCAGTAATTATTCATCG
>1392770
TCCCATACAAAATGAGGTGACATGTTATTCATCGG
>1303304
GCATACTGCAAGAAGGGAAATTACACGACGGATCG
>1008962
TGCGCGATATGTTAATGTTGAAACCAGTGAAATCT
>1133275
TGAAATACGATAATGAGATGCAGACAAGGCCTCGC
>1218661
TACCCGAGCCCTGCTAATTAGTCGAGGATCTACCT
>1863429
AGCGAGCCCATAGCGGTACCGTATTATGTAGATTC
>1077946
GGGCGAGCCATTTGCATCCGTTCGGGGTGTATGTA
>1589768
CGAGATTGGACCATCTTTTGCATCTGCTTATTCCA
>2150723
AGAACGAGATTATTCAGGAAACTGTTTATAATAGG
>524239
CGTCGAGAGTATTGAATTATTTCGCGGTGTTTATT
>211869
CGTCCGAGAGTAATTAGGATGCAAAGATATTTGCT
>2079190
CATTTGCATTTTGCAAAGTCGGTTACTCTCGTTCA
>2201156
CGCGAGAGGTTCGATCACACCAGGTTTGCATTTCG
>2123890
TCCGAGAGGTGGACAAAATAAAAAGGATCGCATTG
>1177211
AGATACGGCCTTGAATATGGTAATCACCTCTCGCA
>1493521
TTCCCTACGATGAGGTACGTAAATCCGACGTCGAG
>468749
ACTGCGACGTCATTTGCCTGTTATTTGCATTGGTT
>1603950
GGCGACGTCATATTAACAGTCCCAATGCAAATGAT
>1536249
AAGCGACGGTAGGCAAAAATCTGGCGGCATCAGGT
>2086310
CCTGATGCCGCCAGATTTTTGCCTACCGTCGCTTA
>2185514
ACGACGCTCTTCCGATCTAATTTGCATATGCTTAA
>37709
ACGACGCTCTTCCGATCTAATTGCATGTGTGTGGC
>1755129
GACGACGCTCTTCCGATCTAATGCAGTGGTGTTCA
>1217855
ACGACGCTCTTCCGATCTAAGGCAAATCTTTTTGT
>1864559
ACGACGCTCTTCCGATCTAACAGAGATAGAATTCG
>806380
GACGACGCTCTTCCGATCGACAAATCTGTCATTTG
>1927439
CACGACGCTCTAATCAAGGGGAGAATATTCATGCA
>774029
TCGACCTACTTTAGAGACTCGCATTATGGCATCTT
>1004915
ACGACCTACGAATGCAAATTGGGGTGCTAGATGCG
>1018055
CGTTAGTTATGGTAATTTTGTCCTGCGATCCTTCG
>1402623
GAAGACAGTATGCAAAACTCACTCAGTGTTCGTGC
>1534202
CATATGCGTAATGAGCCTAGTTCATAGGTGTTCGC
>2231734
AGCGAACAATCGATTTTTATTTATGGATTAATTAA
>104506
GCCCATGGATTTACATACTGATTCTTCTTGTTCGT
>106036
AGATGGATGCAAATTCATAAGTAAAGTTGTTCGCT
>1199422
GATACGAACAACGAAATCTCCTTATTCAGAATAGT
>1681120
CAACCTAAGTTCAGTAATTCATGCAAAAATTTCGC
>1719327
CGAAATATTCAAATCAGCCCTTGGATATCTTAAAA
>472525
GCATAATTCATGATATGTTTGTCCACGTTTCGATG
>1345478
CGAAAAAGATACATAGTGGTCAGTCTTGAATGATG
>242132
AACCGAAAAACAATTTGATTCCCTGGTCTTAAATA
>1735940
TCCTTTTTTGCATCATAGGAGATTTCAAAAGGGCT
>1003142
AAAAAAACTAAGTTACTTAATTATTCAAAAAAGGC
>726758
GGATTATATTACCTCTCGGTTACGCTGATTAGGAC
>1031875
AACCTAATCAGCATAACAAATTGGCGGCGGCGGAG
>1198476
TAATCAGACCCGGATTAGTTAATTACAGACGGTGA
>1090512
CATCCGTATAATGTGGATATTTAAAATATAGTTGG
>1206691
GGTGCCGTAGAAGAACCGAATATTAGCTATATGTT
>919778
GCACCGGGGGGAGAAAAAAGGGTTAGTTCTATGTA
>207575
GGCCGGGGGCTGCGAGCTAGTTATTCACATATGCT
>2168101
ACCGGGAATATAGTCATTATGAATCAATAGATGCA
>1933553
TACGCCGGCTATGAATACGTAACAAATAATTTGTG
>632661
CACGGGATTGTGCAGGATATAGGTATAGCCGGCAC
>1406712
AACCGGCTAGGTGCTATATTTTCATATCATATTGA
>1576183
TATTCAAATTCACAGTGTGGTAAGTAATTAGCCGG
>1931354
GCATATGCCAGGTTTATAAGCCGTTAATTAGCCGG
>1683576
GTATGTCAATTGGTAACGGCTCCACTTAGCCGGTG
>1302261
TCTCATGAATTATGCAGTAGTGTTTCGAACGCCGG
>1470156
TTTCCGCTCATGCAATTATGTAAAAGAACGCCTGT
>1476661
TGTCCCGCAGCCTAAAACCTCTTATTCAAATAGGG
>1836640
GGCCATGGCGATATGCAAACCATCATCTCTGCGGA
>1075521
CCCGCACTGGCGATGCAAATTATTCCGATCCTTCA
>619986
TAATATTCAAATGCCATGCCACCGATCCCTCTCGG
>2037678
CACCGAGAGCTCCGTAGTGTATGACTAAATTATTC
>1143267
CATCAATATTTAATTGTTTAATAAGCGCTCTCGGA
>1713706
GATATGCATAGTCAGACCGTTAATATTCTCTCGGT
>1257070
GTACCGAGACTGTACATTTCTGGCTCCTGCTTTGC
>1072618
GTGCCCGAGACTCTATTTATTATGGTAATTATCTG
>730526
GAACCGAGACGTCGAATCTCTTTTACATATTTTGT
>1721862
CGAAATTTGATTAGCAAATTATGTGTTTTTCTCGG
>1237362
TTTGCATAACAAATAAATTAATATGATACCTTCGG
>831009
TCCGAAGGGAGTTCGGTTTGACTATTCAAATTTCC
>2197915
AATTAGATTATAGGGAAATGAACCGCTCCCTTCGG
>146434
TCTAATAGTTTGCCTTGAATTGCTTTGCCTTCGGC
>1147906
CCGAAGGATTATCGTATAATTAAGCCGGGTTACAT
>1206500
ACATAAACCCTTTAAAATTAATTCGTGTTTCGGGG
>192865
ACTTTATAATGGTATGGAATAAATGTTGATGATAT
>1019276
ACACGTTTAATAAGCTCCCATCATTAAATATGCAA
>1053315
TTACATAGTTGAATGGTTAATACGCTAAGTCTATT
>96391
ACATAGGCAATCGGACTAAATTTCCCCCCGTGTGA
>1648453
CTAGAAAAGGAGGTGACTACTGTTTATCCTATGTA
>1167942
TGCATAGGAGTTCGCTTAAATTATTTATACATTTT
>724648
CATAGGAGGTGTCTTTAGGTAATTCCCTTTTATTT
>1019248
CATTCATAGGACGTTGAATATTTACGATCGTTTAT
>653573
GCATAGACTTAAGACGTTCGACCATTCCATTGAAT
>292445
CCATAGACTCCAGCCTCGCGGTACAGCATTATAAT
>1593114
GCATAGACGGAACAGGAGTTCAACAGGTAGATTTT
>1511601
TGATCATCTGTTGTGGATCGATTATCGTCTATGCA
>1266296
TATCATATTATATGAAATTGGTTCAGGCAAGTATG
>1893349
ACATACTTGAAAATAAGACATTGCATGCAAATTAT
>593014
TATCATACTCCGTGCACGTTTGACTTTTAAATTTG
>1176623
CGATTGACAGAATTATAAGAAGATCGGAGTATGCA
>1510095
TGATAGATCACGCACCGGAGATCTGGGAGTATGCA
>1286600
TGATGACTAGGCGCACGATTGAAGTGTAGTATGTA
>1022064
TAAGATTGACTTATTTTGTTCTATGGCGGTATGCA
>1241225
CATAATTAGGGCCCACCCCATCGTGAATATTCGAC
>1094238
TAAAGAACAACGCATTGTATTGAGTGAGTTATGCA
>1058008
AAATTATAGGAGTTGCACTTACAATTTTTTATGTT
>1028661
TAACAGTGCAGGTATATGAATATTAATAAGTCATG
>1653938
CATTTGCATGGTCGGCTTTGTACGGGTCTCATATG
>1250432
AATTGTAAAATGTTTGTAATTAACGATCCCTTTGG
>704189
ATTGGTTTTGCATTTCAATGACAGGGAGAATACTC
>2158472
ATTGGTTTGCATGTCTGAATAATAGATAATTTACA
>1675231
CGATTGGTTTAGATGTGTAGGTGATAATAATTTGC
>1102403
CTCATTGGTTTAATAGCCTCGAATTTAAATTGCTG
>1157182
AATAACGCCTCGGATGCAAATATTACGGACTCAAT
>746085
TGGAACCGGGTAATTCGCTTAATTTACATAGAATC
>1666472
AGAATTCTATGCAAATGAGAATGTCGGATGCTTTG
>1344126
TACAAAATGCTAAGGACCACGGGATATAGAATGCA
>1699893
GCATCGCGTAGAGCTTGGCGTGTAAATTAGAATAG
>1093430
TATGAATATTCCGTACTTGGAGCGTACGGAATACT
>2081387
CAGCATAGGAACGTTAAACGGAGGTACGGAATATT
>1482018
ACATTCCGGTTTATGCAAATCCTGGTTCTTTCTCC
>285811
ACCTATTCATAATGCTTAAATTACCCAAATACCGT
>1713950
ATGCAAATTTTACGTGTTATGTGTTATGAATAGCT
>1090935
ATTCAGTTTATTCCATTGCTATTTTGCATGTTCGT
>912053
CAATACTGGGTCATCATACAAATTATATTGTGAAT
>1071273
GAGATTCACAAATTAGGGTAGGTAGCTGTTAATTG
>710066
TGGCATTCAAATCACGCTAATTGGCCTGAAACGGT
>270276
TAACGTGGCACAATATTAGTCCTTGATTTGAATAA
>248318
CTATTCAAATATTTGGTCTATTAAGGGTCACATTA
>876057
AATTCAAATATGACAAATAGGGCGATAAATCTGCG
>591766
ACAGTCGGCATATCGTTATTCATATTTGAATTGCG
>132213
GAATATTCAAATACTTCTCCACACGTAGCACCTCT
>1254379
CGTTATAATTCATAATGACACAAGGGTATTTGAAT
>1727334
CTATTCAAATAATGGCGTAATCAGCGGGTCATTTT
>1345012
TATTCAAAGTAGAAGAATTGGCTATGTATTATTAA
>1683071
TATTCAAAGGTAGGGTCGACATGGAGTAAATTAGC
>1065780
ACATATTCAAAGGCGCAACGTGAAATCAATCCCCT
>1843361
AATTAAGTGGTAACGGACACTTATGCGATCCTTCG
>1494330
AAATTAAGTGGGGGGTAATGCGTCTTCCACATTTA
>2119767
AATTAAGTGGCATGGAAAAGGGGGGAGAATGTCAC
>1783429
ATGTTAATTAGCAATTGCTATCGCACTTAATCGCC
>979700
ACAACTCTTGTTATTCCATCTTCGACTTAATTTGC
>1966370
GAGTCGGTAATCGATTAGTTTAGTGACTTAATGAT
>1530406
AATTAAGGACCATTGCATAGGCTATTTCCTATACC
>1270663
CAAGCGGCTAAATATGCTCTAACGTTGTTTAATTC
>1594501
AAATTAAAAGAATAAAAGATGCCATAAGAAGGTCG
>2003704
CAGGCAAATTCCGCATCCTGCAAGGTTTTAATTGT
>1389508
CCATATTAAAACATATTGCCGGGCGACTACCTTCT
>343637
TGAAATGGTAATGGGATTGGTCCTTGTTTTAATGA
>499540
AAATAAATCAACGTGGCGCAAAAAAGACAGAACAT
>1112484
AATGTTACGCAGGTCATGCATTAATTACTTGTCTG
>363970
TACATCTCGTTAGGTGTTCCTAGAAATTTTACATA
>1293239
TTATGTAAAATTAGGATTAGAAGATTAGTAATTAA
>100745
CATGGGAAATTAGGCATGCACGGGTTTTGTATTCA
>217817
GAACGGTATGTGTTTTGCATTTAAATATTCATGAG
>1048733
TTATGAATAATAAAGATTAAGGAGTTGGCCATTCT
>513618
TATCTTTGGAAGAGGGTGAAAGCCTTGCATATGCA
>868608
ATCTTTGCCTTCATCCAAGTCCGGTCGTTATGTAA
>2023878
GAAGAAATATGCGGGCATGAATATGCAAAGATTAT
>1677642
GAAGAAATATGCGGGCATGATTATGCAAAGATTAT
>460877
AGATCTGCATATATTTGTTAATCTCTCGAGCTTTC
>1495939
AAATTAGAAAATCAAATCCGGAGTTGGAGATTACT
>1006063
GCCTACTCGCACATATTTAGTTAGGCAAATGAGAT
>1522250
AAAATATTCTGAATAAGACCGTGTGACCAATGCTT
>1588369
CAGATAAATCCCACAGCGGCATAGGAGAATATTTT
>108708
CGCGATATTCTCCCTTATTAGAATAAGTGTAATCT
>1069214
GCATATGCATATGGCGTAATACTCTGGTTCTCTTC
>1638353
AACCACGAACCTCAGTGACATTTGCATATATTTGC
>1383529
AAACGCGTAGACGGAAACGGATTTGCATATATGTC
>506322
TACGAAAGTAGGTTGAGGAGATGATTTGCATATAT
>2184882
TACTGTTCACCTGTGAATTAGCATGGGTATATGCA
>609297
TGTTACGCAAATTGAATTAATAATCCTTGGTATAT
>1249565
GAGAGGTTCAATTTGTGTTTTAAGGGTTATATGCT
>650183
TATAAGTCACATAGGCACTCGTGTCAGTCTATGTA
>577031
TAGGGATAGCGGCGACGTGCTTTAGAGTCTATGGT
>166969
TGAGGAGATTCCACGATTATATTTTATTTCTATGC
>717694
TATAGAAAGGGAAAAATTAATGCTGAGAACTTGCT
>1060719
GTTGATAGAAACACATTAGCATGTTAAATATTTCT
>1520322
TAGATTTTATTACCGTCGCTTAAAGTACTTATGCA
>1215220
ATGCAAATTTCGGTTAGTTATGCAGTAGTACTTAT
>1299443
AAGGTTAATATCTGAGATTATGTGTACTTATTCCT
>1665243
CGCTAACGGAGCAGAGGACAGGGTGATTTGCTTAT
>10760
TATAAGATGCAAATATTATGCGAGGTTTCTTTTGA
>1353209
TGAAGTGATTGCATAGGAGCGGCATATTTATTTTA
>249520
AGTCGCGGGTATTTCTGAATGGAGTAGGGTTGGCG
>197307
TAATTCAAATATCGCCACATTTATGCGCGACTTCC
>1543524
TCAAGTCCATTTGGTTTCAGCAAGCTTTGCATGTA
>2054310
ACTAAAGACCTGTTATACGATCTGCATAATGGACT
>111438
AGTATATCGAATCAAGGTAATTAGTTTAGGTGGAT
>430420
CTGACGATCATGTAAATTTGGAATCTGCTATACTG
>867868
AGAAGTAAAAGTTGAAAAATTAATATTCTATACTC
>241412
TGAATAACAAATGAGGAGCTCTCGTTCTATACTTT
>133772
TTAAACGGGGTGAGCTGAGTGCAATAGTATACTGA
>1895354
TAGTATACGGGACGCAGGTAAATTTAATCCCTAAT
>1386616
GAGTAGAATGAGAACGGACAGATTTGCATGTTAAC
>2096150
AATAAGATAGCTCATTATTCCATGCGACCCTCCCG
>1135803
ACACGAGTGACAAGCCATTAATATGCGGACCCTTT
>1651698
AATCAACATCTCATTAGACTCCATCAGCCCTCGAA
>492942
GAAAGGCGCTTTAATTTAAATTCAAATTTCTGCTT
>838749
GCACAGGCGCTTAATGAGATTCTAATACGTTAGTT
>288708
GGTAAAAATAGACTATAATGAGGAATATCAATCTG
>1151474
TAAGATTGACACTTACTTTGGGGCTGTTGTTTTGC
>892568
GAATATTATAATCCTGAAGTTCATTTCAATCTGAG
>1834341
TAATCAGGGCGAATATGCGAATCTTTCAATCTTGG
>2098676
CAGATTCTTCTAAGCGTCTGATTTACATATCTACG
>1849355
CATTAGAGTAGAGGAATATGGATTTTGGCCCATCT
>565722
CATTAGAGTACATGAATATGGATTTTGGCCCATCT
>2068323
TAGATGGGCATGGCTAATTGACTTTAAAAATTCCG
>372142
TAGAGATGGCAGTATTTGCATGATACGTTGTCGTC
>1025930
TCGAATCAGTTTTGCATATCAGGTATCAGCATCTC
>1307023
AGACGCCTGCTGCATATTAATGAGGAAAAGTACTG
>176487
TAATCGCGGATTCTGATTAACGAGGCTTCTGTTGT
>1286164
GGCAACACCTGGGGTCGTGCCGGTTGATTTGCATT
>1475906
CACAACATTTGCATCTGACTATCGTTAGATTTACC
>1825479
AAAATAGAGGGGGAGTGCAAGTCAAATGTTGTCTG
>181542
GACAACATTCGGACTCACCTAACGAATAATTTCCT
>1796200
TGGACAACATGGTTGATGAGTTGGGACGTCTATTG
>1367478
AATTTGCATTTCTCTAATGACTAATGATGTTGAGC
>1032815
AATTTGCATTGGGCGGAATTGAAAAGGATTTGATG
>1596878
AAATTTCAAAGGTAGACGAAGAATGCAAATTAGGG
>1380502
GCTAAACACGCCACAGTAAAAGAACATGCAAATTT
>138203
AATTTATGCCACTAGGGATAGCAATCGACTTCCAC
>1034497
CCAATCTCGGTCGCGATGGATCTTATGTAAATTTC
>2077487
AATATAAGACTGTTTCATGCAAATCAGTTTTCACT
>1805416
AAATATAAACAAATAGGCAAGGTGGGTAATTTGTT
>1482911
AAAACGAGTGGATTGATGCAAATCAACTATTCAGC
>1996832
AATAGTGTATTCTAATTTGTACGTGAAATTTTGCG
>1002588
AATAGTGGGATTATGCGAGCGCTTTAAAGTTATGC
>1248052
CATAATAGATGTATCATTTAAAGTACAGACTATTT
>1623841
CAATAGTCGGCACAATTAATATTATATGGGTTTCA
>1194632
AAATAGTCCAGGCAACTTCTGCTCCCTCATTTCTT
>334420
CGAAGTTCATTTGCGATTTGGAAACTGACTATTTT
>1014251
AGAAAAGGGGTATCTTAGTTCGCATTTGACTATTC
>1832576
AATAGTCAAATGAGTCGATAGGTGATTATTTGTGG
>180669
ATGAATAGTATACGGGATAAGAGAGCGACGGCTTC
>1299967
CCAAGCAAAGTTTACATTATAAGTGGATCTATTTC
>525675
TGAATAGATAAGTTTAACATTCTAATCGGTTTTGC
>128230
AAATTCGCGGATGGAGATTTGATGCTCTATTCAAA
>582438
GTGAATAATGCATGTTGTTCGATGGCTCGTAGTTC
>1055338
ATAAGAACTCACGGTAATTAGCCTAAGATTATTCT
>1535185
ATTTTTTTTCGCCGTAGGAGCTGACACGTTTTGCA
>1452815
GGTTTTTTTGCATAGGGACATTGTCTGCCTGATTA
>1695692
GATACAAATCAGCTAATCGTATTTGCAAAAAAATT
>1968477
AGAGCAAATTAAAATGAACGAGAGAGAAAAAAAGT
>1469416
TACTGACTTCTCCATTTGCATTCGAAAAAAACACG
>1023434
GCATCATACCGTATGCCGACCAACTAAAAAAAGAG
>889346
TCTTCGTGTACTAGGTAATCTAGGGTAAAAAAAAG
>1173728
AGGTTTTTTTACATGAGAATAGCGTGCACAAATTT
>2063446
TGTATGTTAGGCAAATCCAAAAATTAAAAAAACTG
>1439319
CCGGACGCAGTTTGTAAATGCAGAATTAAAAAAAC
>132118
GTGGTCTGGTCTTCTACACTAGCCTTAAAAAAAGG
>1199993
GTTTTTTTGTTCAAGCGTAAATGCATGTAAATGTC
>2056684
TTTTTTGCATTACATTATCCTTTGAATTTGGTGCA
>2013465
ACTTAGCCTGACCGCATACTGTATGCAAAAAAGGC
>1163562
AGTCCGATTTGCGTATAGATGCAAGGTCAAAAAAG
>1142780
TACCGCTCGACAAGGGGTAACAGGACAGAAAAAAC
>1797103
TTTTTGTGTCCCTGGTTTGCGAGTGCAATCTTCTC
>144485
ATTTTTGGTTGGGGGACCGTTGGAAAAAAAATGCC
>672488
GGGATTTTTGGTCAATGTAGTATCCTCGGGGAACG
>1018380
ACCAACACGGAGAAACCCCATCTCTACCAAAAACA
>74468
TCCGGAGGTTTGCATTCATTTGTACCCAAAAAGCT
>1630168
TCTATGCCTCTTATTGGGGCTGATAAGCCAAAAAT
>588429
TTTTTTGGCTTATAATTATGGCAGTAGTTATTCGC
>355840
GGTAATGTGCAAATGCAAATTTATCCAAAAAGAAC
>1738691
TGGAACCAATTTTTGCATACAGGAGTCCAAAAAGG
>1947845
AGTTTTTGGACCAACGGAATGGTATTATTAAAATA
>1543103
TTTTTGGAATGGGGATCCTCTGTCGTACACAGACA
>546534
TACCATCAAGGGCACCCACACACAAGCAAAAATGA
>1102163
ACCGGACGATTTTGTATATATCAAGCAAAAATGTT
>650755
CGGTTGTATAGCCGGCATCTAATTAAGCAAAAAAC
>43280
AATTAGTAGTGTAGAGAGGGACAGAGCAAAAACAT
>290633
GGTGATATGCAAATTCGATCAATGGGAGCAAAAAC
>1061719
AACTAAACAAATGCCTTTGCGGATGAGCAAAAAGA
>101260
GCATGATCTGTAATTTTTATTCATAGCAAAAACAC
>31484
ATATGGATTTTCATTACTAGGAATTGAAAAATTGG
>1242037
GAATTTTTTCAATGATCCGCGGTGATTTGCATACG
>600099
TACAATGTCTCTGAAACCCTTTGCTCTTGAAAAAT
>1209108
CATTACTTCTTGATTTGCCTGACGGTTGAAAAACA
>1881857
AAGATCACCGGTGTTCATTTGCATTTGAAAAATGA
>1941015
TTTCTTTTTATTGTTCGGTTGGGTAAAGTAGGTCC
>1760665
GTCCCAACTGTATTGAAATTTGTAGAATAAAAAGA
>53103
AAGTAATAGAGCGTCATATGTGTGATAAAAAAGAG
>1087240
TTTTTATATTGTAAAATCGCCGAGGCAAATATGTA
>1558152
GTCTGGTCGGGAAACATTTATTTAGGTAAAAATAT
>2104883
TGCTCTTAATGCTGTATATTTATCGGGTAAAAAAT
>1519852
CATAGAGCAAGTTGGGTGAAATTTCGGGGTAAAAA
>913794
TAGTTGGTCCTGTATGTGATTCGTATGGTAAAAAG
>255731
TTTTTACCACTCGTAGACACCCAATCATGCAAATT
>1494566
TATGGGATAGGAAGGGAAAAAGGGCATGTAAAAAT
>1318199
AATCGTAAACATAAGAAGGGTATGATGTAAAAACG
>649542
GGAGTGTCGGTGACATTATGCAGGATCATTAAAAA
>598966
TGCATTTTTAATGAGTGCGCATGGCGATTTGAACC
>1798752
TGTGTGGGTCTCTTTATTCCGGAGTTAAAAATTCA
>2048509
TGAGTCGTCTTGTCTAATTAGAATAGTTAAAAACG
>518722
ACAGAAATTCTATGCATATTATTAGGGTTAAAAAC
>1742724
AATTTTTTAACATGTGCAGGGCGAAAACCTAAACA
>1061173
TATGGCTAGTTTGCATACCACCATGTTAAAAAGGG
>1890269
ATTTTGATAGCTGAACATTTTTGCTTTTACGAGTT
>783175
CATTTTGATACTCCAGGCCAGTCTCGTGCATGCAT
>562054
ACTATCTATCGAGTGGCGGTCCCAGTCAAAAAAAG
>1590777
AGGTTTTGACTGATGGCCTTCTCCAAACAAATAGG
>2232330
AGTATAGTTAAATGGGTGAGACGGGAGTCAAAACG
>1032277
TAAACGATACATATGCAGTGATGAGTCAAAAGGTC
>1096781
TTTTGACGAGAAGTAGAAATGCAAATTCCCCGGGA
>1902822
GTATGCACTGTTGTGAAGTTTATCTAATAAAAGTA
>685756
ATTTTATGGTGGCTATAATTCAAATGAGGCACTTA
>177755
AATACCTGCTTCATTACTATTCACCATAAAAAGTT
>1294416
CAGCCTCTGGGCGCTAATGAGATGCGGCATAAAAA
>735871
GAATTAGTATCTCTTTTATGTGAAGCAGATAAAAT
>1378438
CATTTTATCTCGCACTTAATTAGGGGATTGGCGGG
>1637654
CTAATTTTATCGGTAATATTCGCTCGTTATAGGGT
>1054390
TTTTATATATTATGGTAATAGGAAAGGGTACGCGA
>1645753
TTTTAGCATATGGGATTGGGATGAGTGGCGATTAG
>1529333
GTTTTAGCATATGAATGGGATTTGTTTTCAGCAGT
>139836
GTTTTAGAGTATGCTAAGTATATGCGGAGATAATT
>112975
CCTATGGCTTCTAAGCGAATCTGCAAGTAAAAGGG
>692553
AGGTTTTACTTGCAAAATTACATCTGAATTGGGCG
>1726343
GCCTTTTACTTCGGTATTAGCGGGCGGATTATTTA
>1079610
GTTTTTACTATTATAATGGGACGAGGGGAATTTCT
>1273965
TATTTTAATATGGGAAATCAGTAAGGGACGTAACC
>2055237
AAATGATGCGTAATTTGCATGGCGCTTAAAACTCT
>1584274
GCTAATTTATACGGACATTATGCATGCGCTTAAAA
>1033466
ACTAGCTTTAGCGGGGTGATGAGACCGACAAATAG
>1316534
CGTTTGTCGGTAGATTATGTATGTTAATGGATGGT
>2155386
CGAATATGCACAACAGGCTAGCATCAATTACAAAA
>1045449
GCAGCAGTAGAATCGAGACGTAATGGAATTACAAA
>1066693
TTTGTAATTATTAAGAATATTTAAAGTCCAAGGAG
>910275
CGTTTTGCGTGGTGTTTGCTCTCTTAAATGGGTAG
>2232646
AATTTGCGTGGGGTGGCAAATGAAAGCTTTTGTCC
>557366
GTTTGCGTGGCGTGAATAATAATATCAATTAACTT
>377139
ATGAATGCATTAGGTTCTGGGTTCCACGCAAATGG
>1079544
TGTCCCTTCAGCATGTCCTTTCGCACGCAAATTAG
>1230269
CATTTGCATTTGTCGTTACAGAGCGTTAGCCGACG
>484203
AGTTTTGCATTTGGGCCTCATGTACGCATAATCCA
>1530322
TATTTGCATTTGACTGGCCCCATCGTCGGGTCAGG
>1138032
GACTTTGCATTTAAATGTCTGAAGTAGTGAATTGA
>1572195
ATCCTTTCGTTACTAGATTTTGAGATGCAAATGGC
>2070055
CATTTGCATATTTGGAGTCCGGGTTAGCTAGGTTG
>2024587
CGGGGCCTCGACGCAGTGTCAAATATGCAAATATT
>182279
ATTTGCATATTTAACCTGGCTTACGTTATACAACG
>371393
AGTTTTGCATATTGATGCCTTTGACTTCGGACTAT
>1249293
TTAAAGAGGATAAAGAGGCATCAATATGCAAATCG
>148680
AGGTCATTGTAAATGCACCCTACCGAGTATGCAAA
>195301
GAAAATGGACAACGGTCCGCGAGTATGCAAACCAA
>966198
CTGGGTTACCTGTAGAGTATCTCGAGTATGCAAAT
>1597354
ATTTGCATACTCCTAAAGCCGATTGAGAAGGACAA
>1855475
TCTTTGCATACGTGTTACTTGGTCAGGAAGTAAAT
>1072279
CCGCGTCAAACTAGGAATATTACCACGTATGCAAA
>2119633
AAAGAGGGCTTCTGATCGCAGTGTATGCAAATTCC
>1723696
TCCTCCGTGTAAAGATTGCGAGTGTATGCAAATGA
>1415581
AGGGGGGGGGGCTAGGACTTAATTATGCAAAAAAT
>511571
AGATTTGCATAATCTTGTGGGATCGTTGGGATTCT
>1430191
GTTAGTACTTGTAAATTGGCGAAGATTATGCAAAT
>1023322
CGCGGCTACCCGGGGACAGATTAGATTATGCAAAT
>1454829
CGTTTGCAAAGACCCGTTCAGCGAATGTTAAGTAG
>1314187
AACATTTGCAAACCAAATTATTCCTGGCGTATGAT
>1604321
AAGAAAAACGCATAAGATTTGTATGATCAAAACGT
>244842
AGATTTGATCAAGGATTTGCCTTATTATGTCGGGC
>1130557
CCCTTTGATATTTACATATGTGTGATAGCCATGTT
>1207947
GATGTGTCGGTCCCGTATAGGGAAATTCAAATGGG
>1144443
GCATATGTAGGCCGTGAATGAGTTGAAATTCAAAT
>1020021
CATTTGAATTTATGCAAGCTAGTTTGCTCACTGTC
>1931684
GCCAGTATAGAGTAGAAGAGGACTGATTTAAATAG
>1374999
TAACCTGCCTCTCAATGAAAGGTGATTTAAATATG
>1018337
CTTGAATCGAGAGCTAATAGCAAATATTTAAATGT
>746950
AAATTTGGCATTAACGGGTATACTTATCGCATGCA
>1141771
AATTGGCATGCTAGCTTCTGTGTTAGATAATGGTC
>1826492
GCGTTGGCATGCTAATTTATTGATCAGCCCAAACG
>877622
AATTGGCATGCATTTCGTGACCTTAGAATATTTTG
>1157511
TTTTGGCATGCATTATCTTGGTTCACATTACGCGA
>1471883
CCTTGGAGGGGCTGGTGCTTAATTACATGTGTTGG
>1860102
TAATAAGGACCATTTGACTGTAAATAGCTCCAATT
>1039804
AAATTGGAGCGGTTATTTTAGATGCGTCCGTCTTC
>1022333
AAATTGGAGCGGTGATTTTAGATGCGTCCGTCTTC
>1209379
TCTACGCTTAATTTAAATAGGGATGCGGCAAGCAT
>1230942
TTGCATGTGCCGATATGATAATGATAATGTCCGGT
>482602
ATTGCATGGGGCTAGTTTGTATATGGAAGTCGATG
>1592756
TTGCATGGGCTGGCAGTGGAATATTCATCTCGGCA
>684904
TATTTGCATGGGATCCGTCCATCGTCCTGCGGACC
>613103
TATTTTGCATGGGAATATTCCGTACTGTCAGAGAG
>1571018
AATTTGCATGGCTGTAGATAGCGAAGAGGTGTGAG
>1041386
CTATTTGCATGGCGAATTTATTCGAAACTTACCCG
>1766065
ATTTGCATAAATAGGGATTATCAGGTGAAACGGCC
>1043850
CATTTGCATAAATAGATATGATTTCATAGTATTGC
>985233
GCTTGCAGTAACTTCAACTACGAGTGCACTATTAT
>24156
TTGCAGGTTTATACGATTTGAATACCGATCCATGC
>1043592
AATATTGCAGGTTGACGACGCCTCTTCCGATCTTG
>1353459
CACGACGCTCTTCCGATCTCATTATGCTAATCAAG
>1419276
TTGATTAGCATAATCATAGGCGAGATCGCTAACGC
>1639067
ATACGCCACATTGAATAATTTTTATGCTAATCAAC
>820263
CGGGCGACGTCATTTGCATCTGGGTTAATCAATGG
>2054127
TCCTTGATTAACATGTAAATATGTTGAATGCCATC
>214076
ACATACTCTCGAGATTTCGTTGGATGTTAATCAAT
>165933
AGTTTGATTAACATAGAATAAATCAGCGCTGCGTA
>1783059
TTTTGATTAACATAAGGACTGGACACCGTGATGCG
>1619437
TTGATGATATGGTCCTGAATATTCCCGATCGTTCC
>230705
TCCAACGTAGCAGCTGTGGACTATATCATCAAGGG
>877734
AGTTGATGAGGGTCTAATATGCGTGAATTTTGAGT
>407993
CGTATCGCGTCTGGGCACTCATGGGCTCATCAACA
>1082807
CATTGATGAGATTAAACAATATATTTCTGCTTATT
>1774458
GCGATCTTTGCACAGGGAGGTAAATGATCAAAATC
>1929145
GTATAAATTCGGTTCATTATTGCAGTGATATCAAT
>997591
TTGGTTGATAGGGAATATAATCTGATTATCATACA
>2049336
GATGGAGGATATTTGCATGCGCAGCTATCAACTGC
>167183
TACTTGATAGCGAGGTGCTTAATTCAGTTATGCTT
>18057
CATTGATAATATATGCAGGTCGGAGTTATTTGAGT
>320551
TTTGATAAGTGATCTGACAATGAATATAACGGGCG
>2033356
AATTAGCATAAATACTCGTGCTTAATAACTCAATC
>2091304
GCAGTTGAGTTATAATTCCTATTGGTTATTCAAAG
>1066941
TGTTGAGTGATCTATTACTTTTCGGGGTATATGCA
>1740319
TGTAAACTTTGGTCTCTGCAATTTGGTTCCGGAAG
>1191105
ATTCCGCTTATTTCAAACTTATTATTAATTTACGT
>1431871
TCTTCCGCGAATTGGCTAGAATTACTCATCGAGGC
>59392
CGTCCTAAGATTGTTCAAAGGCTGCAGGCGGAAGA
>4680
ATGCCCCGTAATCACGCATAAATTAGGCGGAATGT
>2071609
ACTTCCGCCCTAATTAACAAATTTGCTTTAACTAC
>1451442
ATATGCAAATACTGATGGTGCAGGCGGGCGGAACA
>1340176
TATAACACAAGGCTAAGCACATTGCTCGGAATATT
>2119389
TGATATGCAAATCGATAGGCCTTGCTATCTCGGAA
>1088389
TCCCCTGTACTTGTGGAGATCACTCTCGGAAATTC
>1752953
TGTTTCCCGTTTTGAATATTCAGATAACCCGCTGT
>703706
ATGTTCCCCTGGGGTAAGTTGACGATTAAGGACCA
>1552835
GTTTCCCCTAGTTCATTAGTGCGCTATTTACATCC
>1729044
TCTTCCCATCCATGCACACCATTAGCATAAGTGAT
>1053725
GTTTCCATGGGGAGATGCAAATCCGTGATCAGAAT
>1066149
TATATAGTCCTCCGTCTAATTTATTCCATGGAACG
>1096442
TACACATGTTTAATCGGTTATTTGCATATGGAATT
>285578
TGTTTTCCATACGTAGGCGAGTGCTAGTTAATGAA
>1626011
TTCCATACGGTCGCGGTAGAATATCCAAGATAACT
>630427
CGGGGTCAGCTCGCTTATATACGGCGTATGGAAAT
>2137160
ATTTCCATACGACCATATGGGTGTAGTTTTGTGCA
>306800
TCTCTGAATATTCTGGAGTTAATGTATGGAAGGTT
>2024308
TCATTCCAGTCCATTATTCGAGCTCTTATTCTAAT
>26526
TTTCCAGTCATAACCATTTGTTAAATTTGTAAGTA
>1929170
AATGAATATGTAGGACTTAATGAAATACTGGAAGC
>1562709
GATTAGCGTATCATTTGTTTCCCCGATACTGGAAG
>1523521
AGTTTCCAGTATCATCTCGCATTCCTCATTACATA
>1395490
GCTTCCAGTATACGAATACCGACCAGTTAAAGGAG
>1877085
TTCCAGTAATGCACTTATTCATACTGTGACATGTA
>1262867
GCATATACTCCTCATGTAAAACGTTTGTGTGGAAG
>1088801
ACATATGTGCGGTGTTATTCTTATTGTGGAAGCCA
>613172
TTCCAAGCCAAAATAGTATCACCTGCAAAACTTTC
>44292
TTTCCAAGATGTAAAGCATTGCGTAATTTTGCATA
>1015393
GAATAAATTCCATGAGTTTTTTCGTATATTTGGAA
>824520
AGTTCATTTGCATACAGCGTCAAAAAGTCAAGGAG
>1087242
AGTTCATTTGCATACAGCGCCAAAAAGTTAAGGAG
>114138
GGTTTTACTAGTAGTTTCATTATGCAAATGAATTA
>1356123
TTCATTGCATATTCAATGCGATCGCCGCACACGTC
>1283357
GGTACAAAATTAATTGTTTACTCAGTGCAATGAAG
>1200071
AAATGAAAGTTAATGTTCAGAATCATAATGAAACC
>1856873
TATCGGACTAATGAGATGTCGAGATAATGAAGAAG
>1720683
TTTGTATCTCCGGGTGCATAAATGGATAATGAATC
>1037088
TCTTCATTATCAATTAGCCCATAATGTAGTCAGTC
>1106256
GCATATCAGCATATAGGGTAATAGGGCACGGTGAA
>1213395
TTCAACATGCGAACGAGCACGACTAGAGGCTCTTT
>1790419
ATGGTAATTTTTAGGTTCACGTGGCATGTTGAATA
>1131127
TTATTCAAATTTGATAATCATCCGTGTCTCCACGT
>1100339
ATTCAAATCGTGATTTATAGCCAATCAATCATCTG
>1109767
GCAATTCAAATCGAAGAAATGCTACAGCCCTCTCC
>1423351
CATCTAGTTGTAGAAAGGGAAGTCGGGATTTGAAT
>1899449
ATATTCAAATCACGAATTAAGAAATGCCAAGTCAG
>84588
GACTATGCAGACGGTCGGATCAGTGTGATTTGAAT
>1385743
ACACTAATCGCGAATATTCGGTTATTGATTTGAAG
>934072
TTCAAATATTTTACATAATTGATCTGCAATTACAG
>445387
TATTCAAATATTTGGGTCCGGTAATCAGCCTGCCC
>1172237
AGTACCGGTTTATTCAAGAACAATATTTGAATGCA
>1061934
GATATTCAAATATTATATGTTTTATGGATACCTGT
>1011507
ACGTTATTCATGCGTGCTGTGTGTAGGTCATTAAT
>394370
TTGCATCTCGTACCCCATTAATCTTCTGAATAAGG
>958008
TGTGGGGACCAACAGAACTGGAATATTGAATAACT
>744393
TCATGCAGATTTCGTAATTCTCGGGTATTGAATAA
>2024305
CAGCAGGGTTATTTCCCTTTTTTATTGAATAATTT
>1666214
TCAATGCGGTTACACTCACCATACTTGAATAATTA
>555065
TGTTATCAGGTAGTCAAATGAAGTTGAATAAGTAT
>1817509
TATTATTCAACTCACTACCGAGCACTTTCTATTTA
>1291222
GGGCAATTGCGCATGTTAAATAGTTGAATAAAGAT
>751433
AATTATGTCAAGATTTTGAATACATCGCACTACAT
>308596
GTTATGTAAATAGTATAGTGGACAAACGTGTTTTG
>1898705
GAATCACTCCCTCTTACCTGGTATTTACATAAGGT
>1167253
AATTATGGTATGAATATAGTTTATAGCTGGTGGGG
>613059
CATTATGGATCCATCGTTTGCGGGATGCAAAAGTG
>1761354
GGGATTATGGATATTTGGATGGAGGTACAATTCGC
>881711
GCATTTATGGAAATGAGTTGCCTAGATCCCTTCGG
>431977
AAATTATGGAAATGAGCATTAAATCTGCCCTAGTC
>539389
TGTTATGGAAATCTAAGTAATCCGTGGTAGTCCGT
>875222
TTTATGCTTATTATGCATATGTATGGAGGGATTTG
>1767396
GGGGTTATGCTTATGAAGGAGCAAGCAGCTGGCCG
>1978300
TTATGCTTAGATCGTATTCAAATCCTTATGGGATG
>558697
CATTATGCTTAGAATGTAAGGCGTAACGTAATTGA
>1273182
TTTTATGCTGTTTTTGGAATTTAAATTTGTAATTG
>438254
TTATGCCGGTTGGAATAAACGGAGACTGTTTAAAG
>2046523
TTATGCCGGGGGAAGTTATAATTGGCTCTGGTTGT
>469677
CTTTCCGTATCATTGTTGAATCCCGGCATAACGAA
>384512
AATTACCATTAGGAGCAAAATTTCCGGCATAATCG
>1064592
CGTTATGCATTTCAAAATCAACCAACTGATTTGCA
>2185003
TTATGCAGATGCTGCAATTAGTGGCGTAATGAGCG
>2024169
ACTTATGCAGATGATTACCCATTTTGCTGCCACCG
>1195927
AAACCTGATTCCACGAAACAGTCATCTGCATAATT
>1367374
AGTGGGATACTTAATTTGCTTTATTGCATAAGGCC
>1201788
TAAACGACTTGAACGGAACTAAATTTGCATAAGGG
>1366577
GATTCCTACTAAGGAAAGGTCCTCGCTTTGCATAA
>2084010
ATCTTATGCAAAGCACGACAATATCAGAAAGGCAC
>1516320
TTATGCAAAGAGGTTGTTTGGCATTGCCTCGAGCT
>1002415
TTATGAGTATGCTAATGTCAGTAAGTACATTCAGG
>1267440
CGTAATGAGCAACGGGTATCGCTCGTATGCTAATT
>1663225
GCGGCTATGGTAATGAGTACACGTGTGTAATCTAA
>2128862
TCATTAGATTAATTATTTTGAAGGTACAATAATTT
>1402767
TTAGATTAATTATCCCGTTATTTGAATTGTCCGGA
>404392
GAACTTAGATAATGCTTACAGCGTGGATGGAGATG
>1589775
TGGTCACTCCTAAAAATTAGCATGTCGTTATCTAA
>1465648
CCCGTTGTGCCGGAATATTTATGAGTACTCTAAAG
>1026468
TCCTCGCGCATTTCTCGGTATTAGGTAGTCTAATA
>1833282
TACTAGTTCTGGGGACGGGCTAATCATTCTAATGA
>736414
TAAATTAGAATATGGATTAAAATGCAAAGATCTCG
>590944
ATTAGAATATGCTAAGTCGTAACGCCGGATAGGCA
>1543096
CATTAGAATAGAGGGTGTCTAACGGGAATTATCCA
>1679564
ACTTAGAATACTACGTAGGTTTCAATAATTAGTCT
>970639
AATTAGAATACTAATGAGGGCAGACTTGGTTTCGA
>398010
AATTAGAATACTAATGAGGGCAGACGAGGTTTCGA
>1170775
GTATGAATTTTTTTATTCTATTCAAGGTATTCTAA
>126274
AATTAGCTATGCGGTTTATCGATGATTTCTAACTA
>192691
CGTATGATACAGTACTAATTAATGCGACTTTCTAA
>106325
TTAGAAAGGTTACTGAATGGATAGGGCATATATGA
>242547
GAGGGTAGTATGGCATTACCTGGGGCTTTCTAAAC
>1799692
GGTTAGAAACTTAAAATACAATATTCTAATAAGTT
>694527
TTAGAAACAAGTATAGTTAGGAAATCATTAATTCA
>686027
TCGTTAGTAACGACTATATGGGTTGTTTCTAAGCA
>1385470
GGGTCACTCTCAAAGTTATGTAAATTTTCTAAGAG
>2063359
TTAGAAAATATATTAGGATTATGGGTTATTCCGCT
>1056394
CGGGTCACACTTTGGGAATTGTCGGCTTTTCTAAG
>1943056
ACGACGCTCTTCCGATCTAAATATTCAAAGTAAGA
>1345536
CATTTACTTTGAACCTTCCTGAATTTGAATGGGCG
>1228069
TTTACTTCTTCATTCGTATAGCTGCTGTAATTTGG
>118453
TGTCTTACTTCTTCATATTTACATCGAGATATGCA
>782503
GCATTTCTGGCCCGGGGTTTCGTAAGAAGTAAGGA
>1600697
GACGTGTGCTCTTCCGATCTGATTAAGAAGTAAGA
>2048942
ACGTCGCTATTTGAATATGCTAATGAGAAGTAAGC
>793565
GGTTACTTCGCTCGTTTGTTACTCATTTAAATATA
>460095
TAAATAACTCATTGGACCGGGTTCGAAGTAATTAC
>1035970
TATGTTAATCGGGGTCATGTCCAGCAGGAAGTAAT
>123499
GTCGAGACTTGAAGTATATAATAAACAGTAATGAC
>10712
GCTTACTGTGTGCTTGCATGTATTAATAGTAGTCG
>1649322
TCGTTACTGACATTCATAAAGTCAAGAAACAACTT
>108812
GACCACGTATACATATATTAGTTATTCAGTAATTC
>1430002
TATAGTAATAAAATAAAATGCATTTTGAGTAATGT
>159804
AGAATTACTATTTAGATTTTTTGCCAGACCTGGCG
>1840250
AATTATCGTATGCAGCACGATTTCTATAGTAATTT
>1178172
TATTTCGATTACTGCCTAATTTGCTTTAGTAATTT
>332453
GACAAGCTCGTATGGAAATTGACCCTGGATCGTAA
>1443550
ATTTTACGATATGTAAATAGGGGCAAAAATATTTC
>42691
TTACGAAGATTTGCATTGATGAGGTGGGTAATACA
>1662147
ATCCGCCCGATATGCAAATCAGCTCTTCGTAAACC
>1663106
TGATCAGCATCCAAATGCAAATGGAACAGGTAATG
>1100883
CATTACCTGGTGGCATAAATGAGAGGCAGTTCCTC
>155138
AATTACCTACTAAGAGTGGTTGATTATGCAGCTTT
>704255
GATTACCGTGTGCCATCATTACCATACTTATCGCT
>1903378
GTTACCGTGTGCATAATTATCAACAATACTCTCCG
>11765
TTACCGTGTCCACTCGAGGCACTATACTACTTGAG
>137256
CATATGCTAATGAACCGAAGATAGATACACGGTAA
>201158
TCATTAGCATTCAGTGGAAGATCGTTCCGGTAAGT
>1003763
GGAATATGCTAATGGAGAGCGGTTGCGCGGTAATT
>246576
AGGTTATGTATCTTAATGAGTTACACGTTAACGAG
>1039284
AATTAACGTGGTTAGAATATGGAGTTCAGACTTGG
>1030545
TTAACGTGGTCTGCCTTCAGAATTTGTTTAAACTC
>837537
GCATAAGATGCTAATTTAATCAGCCACGTTAACCG
>125556
TCCTTACCGAATGATAATGGGATCCACGTTAATTA
>890960
AATTTTAACGTGCATAATCAAAGGGAGTGATTGGT
>600966
CGCCCAACTCGTGGAAGTCATTTGCACGTTAATAG
>1423750
TGGTTTAACGTGAATCATACGATGCATTCGTATTG
>2177503
CAATTAACGTCTAATTATTCCCCAGGGGTCAATCT
>1344656
GAAGTTAACGTCGGCCACTAATTGGTTATTCACTA
>1262950
CAGACCGACATTTAAATCTATGTGCGACGTTAAGG
>1378751
CGCATTAACGTATTCATGAAAAAAAGGAAGTCAAC
>1979867
GCTTACGCGTGGTTTATAAAGTCATATGTTAATGC
>1092825
AACTGTACAGCAGTAATATTAAGATATGTTAATGC
>133247
CGGGCGAGCTAACCTATACATACATTAGTTTAAAT
>2114403
CTTAAACTAATGTATGCAACCATACCTTCATCAAA
>403517
GATTATGTAAGGTGGGAATTGGTTTCGTCGTTTAA
>2096469
ATACGGGCGTTAAGGAATATTCTGTCGTTTAAGTG
>2232971
CCCCTGCGAGTCAGAATGTTGGGATGCAGGTTTAA
>1631033
GCCTTAAACCTGAATGTGATTGAATCGATTTCGTT
>1849100
CTGGATGATGAGTGTGAATAATGAGGTTTAAGTAG
>1049897
TAGTTAAACATGCACTACTTTACATGCTGCCTTGA
>1921520
CAAGGCAGCATGTAAAGTAGTGCATGTTTAACTAG
>1185956
GCGTAATTTGATGTGCCTCGTACGTGTTTAAACCG
>112973
GCGTATGTATGTATGGAATAGACACGCGTGTTTAA
>1527281
ACCAGCATTGCTATGCAAATCGCGTGTTTAAAATT
>40871
GATTAAACACGCATACATGGAAAGACCTACTTAAA
>1477733
GAATCTGTTTAATTGGGTCATTTCGTGTTTAATGC
>517735
ACGTTAAAATTGAAAGATGAACGGGCATATTAATG
>1148217
GCTTAAAATTCTTTCTATTTGCATGCACTATCGTG
>1073515
CGATAGTGGTCGGTATTAGGTGCCATTTTAATAGG
>1527091
TTCTATGCAAACTAGCCAATGTGCCATTTTAATAA
>1744511
GGGCTTAGGGCTCATTGAATCTTCGAAAACAGACC
>1584431
GCCAGAATGAGAACGACAATCAAGGGAAAACACTA
>1558682
CTCTCTAGTATGCAAATCCGACGGGAAAACATGCA
>1808941
GAATGTTTGGGGGGCTATAGTTCCTGCACTATGCA
>1142606
GATTTGTTTCTTTACACTATTTCAACCACTCGGAG
>547715
GGTTGTTTCTTACCGTATAATTACGATACTATTCG
>1086014
CGCGCAAATTCGGGACTAATCGAACAGAAACATCA
>732092
CATGTGTTTCTGGAGGATAATACGTTTGGCTGGCA
>1614717
TGTTTCTGACTTTACATATTTTCTACTCTAGTTCA
>1596043
CCATGTAAATCGTCAGTTCCGATGTGAAACAGAGC
>1020898
TTTGTTTACGGTAGTTAGTCTATCTGAGCCCACTT
>1002001
GTATGTTTACGCATTTACATACGAGTTGTTATGCC
>1747681
TAACAGATACCAAAAAATTAGCGTGAATTAACATT
>1455437
CATGTTAATTCACCCCAAAGCCAGGCAGAATCGGC
>1988735
TGTTAATTATGCGAGGTCCAAGACGATTGGATGCA
>110319
TGTTAATTATCAGGTGCAAAGACATTAGCTAAGCG
>134839
TTATGTTAAGGTGTACAGGTCATTTGCATCTAGGT
>1554327
TGTGTTGAATTGTGAAAATTTACATAAAGGGCGGG
>1721777
TGTGTAGACGACGTATCCGTGTTGAATGGATTTAG
>1783054
TGTGTAGAAATTTGTGTATCCAGCTATTTGTTCGC
>2047840
TGTGTACTATGCAAATCAACTCCGTTTTATTTAAT
>100549
ATTGTGTACGAGATTGTTGTAGCTTATATTATGCA
>1979530
AATAAATTAGTGAGAATTATACCGACGCACATTCA
>10865
CGTGTGCGTATAAGGAGAGGACGCCGGGAGTGGTT
>1656543
GCATGTGCGGTTTCGGGGCACGATAGGTTTATGGA
>1860024
GACGTGTGCCTTCCGATCGCGACGTGTGCTCTTCC
>1999923
TCGGGCGAGAGGGATCGGGCTGTGGTAAGGCACAG
>1221673
TTCGGCCGCATTACCATAGAGGATACAGGCACACG
>1505067
GGGTGTGCCCCACGTTTAAATATTTAAATATACTG
>530376
TGTGCATCTGATTAAATACATTATAGAATAGGGTA
>1392964
GCATGTGCATCTCGGGTTGGGCGGATTGGATGATT
>309178
ATGTGCATCTCATTAAATAAAGAGTCCCGTGTGCG
>1718031
TATGTGCATCTAGACGAACAAAAAAAGTACACGCA
>1016343
TTGTGCATCTAATTACTCGGGGCGTTAATTTCATT
>438452
TTGTATACAAGTTTCATGGTAGGATCGTTAAGGGA
>1433415
TGTGTATACAACTTGGTACCGGGGCCTGAATATTC
>1890563
GTAATGTAGTATTGGAAAGGATAGATCGGTATTCA
>2202345
GGTGTAGTATGTTTAACTTTAAATTATGTAGGCAA
>959625
GCTCTTCGGTTCATCTGGATATAGAAGCCTACAAG
>1138204
GTGTAGGCTGTGGGTCTTTTGCAAAAATTATGTAT
>1010247
GACGTGTGCTCTTCCGATCGTGCGCAGCCTACATC
>1552308
AAAGTGTAGCCGTAGGTCACGAACTTGGTGATGCA
>563655
AATGTAGCCGGGATCATTAAGTTAAGAATTATAAC
>2183999
ACATTGTAGCCGGCGTATATGTAAACGATCCAGAC
>2038057
GACGTGTGCTCTTCCGATCTCCAAGCGGCTACAAA
>749765
CATGATTTGCATCAGGTTTTCATTCGGCTACAGTT
>1783052
TGTAGCCCCTGAGTTGTAGAACCGGGAGTACTGAC
>1821466
GCTGTGTAGCCCATTAAGTTATTAATTTAGTATTT
>185885
TTGTAGAGTTTCATTATTGGTTTTAGATATATGCA
>1687120
TATGTAGAAAGGTCAATAAAATGAATTAGACTATC
>610503
GACGTGTGCTCTTCCGAACTCTGTTGCCGTACATA
>1298385
GATGTACGGACTAATAACTGACCGTATAATGAGAC
>1782422
CGGGGGACTGCGTTGCATAAAGTACGGGTACATTA
>22495
AATCTGTACACCCAATTCACTATTATGCAAAAGGC
>190690
CTTCACCGTGCCTTGGGCTTATTTGCATGTGTACA
>1951294
ATTCAGGTATTCGGTAAGGTCTCTAATTACAGTAG
>186632
CATTAAGCCTGTTTAAGAACATTTTGTAATTACAC
>2056878
AGTGTAATCTCCACAAATTTGCATGTATCTACTCA
>1117023
CGTGTGATTCAATTGAATTGATATGCCGTACGCCA
>1267431
GACGTGTGCTCTTCCGATCGTTACATTACGCCACA
>1481094
TGGCGGTTTTTAATGACTAATTTCTATCGTTAATT
>1095070
AATGGCGAGGATGCAAAGTTTAATGCGGGCACGAA
>1079929
TGGCGACTCCTTGGGCCTTTATTAGCTGCTTAAGT
>1929128
GGTGGCGACTAATAATTATTCCGGACTCATGTGTC
>107632
CTGGCGACCTGTTCCGTGTCCGTATTTGTTATTTA
>1700973
GCGCTGGCCCCATTAGCATTATTACTTTAACTGTA
>1015493
GATATGGCCCCATATTCGCTATTAGTAAGTGAAAT
>1156691
GTTGGCCACGCGGAGGGCATTAAACGGATTATTTA
>2023530
CTGGCATAGGCGATATGCGTGAATGGAGATGAGTG
>1415293
AATTGGCATAGACAAAGCGGAAATATGCAGGTACT
>1777844
GCATACAGTCTACGTAATGGATGTTCTATGCCAGT
>1458903
AATTGGCATACTCCTGACTCTTAATAAGGGTAGCT
>1345996
GGTGGCATACGGCTGGGTCATGGGGTAATAATTAA
>417769
GTTCGGGTTATTCAAATTATGTCACCCGTGCCAAG
>15733
GTGTGGCAATTATTATTCAGATTACAACCGCATGA
>1031843
CGGTATGCAAATTGCACAGACAAATCTAAATCCAA
>1660702
GAACGAATTGCCCTTGCTTCTTTAGGTAAATCCAT
>2166842
TGGATTTACATGTCAAAAATGCTTGGAACCTGCAT
>291939
GCATATATCGACTAATTTGGTCGGATGAATCCAAG
>252944
TGGATTCAGTTTGGTTGTATGGAAAAAAAGATTAT
>2212460
AAATATAGGCTTGAGAAAATTTTGCTGAATCCATT
>1057317
TGTTGGATTCAAATCCCTGGCTCCATTCAAGTTTG
>117945
GATTTGGATGGTATTTGGTTTTAGAGCGTTAGATG
>1002781
TTGGATGGTAATTGGCGATTTGGTCCGAGTATTGA
>1493728
TTATGGATGCAAATGGTATGGATGGTGTCTGATAA
>644631
TATCAGACACCATCCATACCATTTGCATCCATAAA
>1033310
ACATATGTGTATCTGTGTATAATTACGTATATCCA
>931366
GTGGACACGGCTGCCTACGCTGAAGGCGCCCCAAG
>348632
GTGGACACGGAACTAGCTGTTTAGACGACGGAAGA
>113057
GTGGACACGCCCGAACTGAAAGCAACCTTGCACTA
>1249634
CACCTCATTTCCATTCTAACGATATGCGTGTCCAT
>1022038
GGTTCCATGACTATGCAAATGTATGTTTTCCATTG
>1289631
AATTTGCTTCGTTGGAGGGGCATGTTTTACACGCA
>1003476
GTTGTGCTTCGTATGGAAATTAGAATGATTAGTTT
>427327
AATGCGAAATAAGGGAATAATTAAGTAAATTGGAC
>1732319
CGGTACGGTGGGAACAATTTGCATGAACTTTCGCA
>200925
TTACCCGTTTCGAGCCTACCCCTTAATCACATGCA
>1869662
TGATGCATGTGACAAGGAAGTATATTAATGCAAGC
>1269917
TGCATGTGAATGTGGCACCTCTAGGGAAATCTTGG
>331707
AAAGTATGCTTACCCGCTGAATGGCTTCACATGCA
>1411844
CACTGCATGTGAACCGCGATTACCAAGACTATTTA
>662854
CACGGTGGGTCTGCACTACAGAATAATTACATGCA
>2059291
TATAGCTGAGTTTTGCTAATGTTACATTACATGCA
>1365206
TGCATGGGGTGATCGCGTTATAGAGTTAGATTATG
>2102275
GTTTGCATGCTAATTTGCCCAGCTATTATAATCCG
>84951
GTTTGCATGCTAATTTGCCCAGCTATTATAATATG
>1181288
TGCATGCTAATTAGACGATAATAGGATACTCACGC
>459625
AGGACAACGCAGATTATTCAAATCCTCGGATGCAG
>110353
TTGCATCCCTTTACTGGCTAATTAAGGTATCACCT
>430067
TTATTGCATCCCTTTAAGCCCATATTTATGATGCG
>446801
CTGGGGCATGTGAAGTTTGCATGCATAATGATGCA
>659701
CCATATAGGTAAGGGGGATAATTAATGATGCACAA
>1770092
AATCTGCATCATGGAAACTTAGGACCGATCCTTCG
>1011948
TGCATATTGAGTGCCGTTAAAATGACTAATTAGAG
>947008
GCAGACATAGGGAGACAACGTGGAACCGAAGAAAA
>1203209
CATCTTCGGGGATGATTTGTATAAGTCCGCATGTA
>2224391
GCATCGTGCGCTGAAATAATCACAAATACGGAAGA
>732964
GGAAAGCTAGCAAAAATGCAAATACGGAAGAGCAC
>1479449
TTCGGTAGATACGAGCTAAATTTGCATACGGAAGA
>1642698
CATTATCGCGTGGCTGTCATTCTACGGAAGATTTC
>1017697
TGGTGTCTATAAGCAATTCTAATTACGGAAGAGCA
>1305305
TGTATGCTTAGTGGATGGTGATTTACGGAAGAGCA
>2048650
GATTTGCATGTAAGCGGATAATCATTGGAAGAGGG
>370217
AATCATTAGTATAATTTCGCGGTTTATTGGAAGAG
>1368776
TCTTCCAAGGATCGCATGCATATTTAAATGGAATT
>1147365
GTATGAGGATTAACAAATATTGAAATGAAGACATT
>1330385
TAACTCTTCAGATTATATATTCACATTCCTTGGAT
>1621026
AAGGGCTGATAATTACGTTTGCATGATAAGATCGT
>1353802
CGTCTTAGGCCGCTCGATATTAATAACGTATTCAA
>2100127
ATCTTAGCGTTTTTGCATATACATACGATCCTACA
>286471
GCTCTTAACTCATTTTGTGAATTATTTAATAATTG
>2129456
AAACCTAGGTGCATCATTTCAATACGCGTTAAGAC
>1333792
CGCTTGGGTATAGTACACGCTCCATGTTAAGATAT
>285792
TGCTTCTTAACATATTCTTATGAACGGACTACAGG
>165472
GTTCTTAACATACCAAGATAGGGGTTGTTAATGAA
>315257
GTGTCTGGTCTGTGGAAAAAGCTTGTCTGTTAAGA
>101056
GTCCATCAACGCATATGGTAAACATGTGTTAAGAG
>1339220
TGTCTGTGGGATAGTTAGCATTGTGATTAGTATGC
>724256
GGTGTCTGGATGGTGAAGAATCTGCATTTCTCTAT
>1063308
GCATTCAATTTAACATTTGCATAGAGATCCAGAAG
>2069916
GACGTGTGCTCTTCCGTCGTCACCGATCCAGAATA
>1519271
TCTGGATCCATTATGAGATTAGCATATTATTCATT
>1788301
TCTGGATCACTTGCTGCAGCTTCTTAATCAGCACT
>1047432
ATTCTGGATATTTACATATTTATAAAGTGCGAGAG
>1671880
CGGTCTGCAGTTTCGCGGTAATTATAGTTAATGCA
>1084540
TTCTGCAGTTCCGAGTCGACAGGCAAATCTGGTCA
>166805
GACCAGATTTGCCTGTCGACTCGGAACTGCAGAAA
>1042206
CAATACGTAGTAATTAGTTTTGCTATGACCGACCG
>600081
TCGGTCAGCAAATACGTAGTCGCACTTTTTTATTT
>2185847
GATCGGTATGTGTTATGCATTTAAATATTCATGAG
>1080631
TCGGTATGGATCTAACTGCTTGCTCGTTTGCATAT
>1041347
TTCGGGGTCTAGGTCATTTGCATATATAATGTTGT
>1419400
AATCCCCAGACCTAGTATGCATCGCGTTAATTATG
>2157107
GCATAAGCTTCTGTCTACCGAAGTCAAATTGGGAA
>503018
CGCCCTGGAATAAAATGAGCTTCAATTGGGAAGAT
>940401
GGTCCCAATTATGCTAAAAAGAACCACAAAAATGA
>1259546
GGTCCCAATGCAAGTGAGACTGCCCGCCATCGCGG
>1450565
CGTATACGTTCGTCTTTCTGATTTGCATGGACTAA
>1713767
ACGACGCTCTTCCGATCTGGATGGGAGGATGGATC
>1701856
TAAGCCGTCTTATTTGCATGCGTGACGGGATGGAT
>1341301
GAATTATACAGGACTGTGACTTATGGATGGAAATG
>1377588
ACTCGTGCTTCTGAAAATGAGGTATGGCATATGGA
>1126037
ATTTCCAGTTAGGTATGTAAATTTCTTAGGACTGT
>1071192
ATCCAATTAAATACATGCATATGTGAATTGAGCAA
>1581782
CGCCTCAGGTCATTGGATTATGAAGTCAAATGAGC
>119885
CGGACGATTGTCACTATGCATAGTCAAATGAGTAA
>403809
GTATTAAAAAACCACAGAAAACCTTTTCCCAATGA
>1002904
CATTAGCATAATATATCCCCGCCGCCAATGAAGCC
>1917999
GAGATCATTGGCATGCTCATTCATAATCTATTTTC
>2130538
GATGCGTCAATTAAATAATAAAAGAGCATAATGAG
>2047071
ACTAAAGACCTGTTATACGATCTGCATAATGAACT
>382259
GACGTGTGCTCTTCCGAACATATTTGCATAATGAA
>1468376
GGCTCATTATGCAAACCGCGTGTAGTTAAAGATAG
>1788775
GTCTCATTATCAGGGCGCATGGGGCTTAACTAATG
>1618609
GCCTGAGCTACGCATATGCATCTGATAATGAGTAT
>1890863
TTCCCATACTGATGGTGTATTCGAGTTTATAATGA
>519724
AAATAAATGGGAAATTGAGGATAACTAATGAGTAT
>1107325
GTTTTGTTTAAACTTGGATATGCACTAATGAGTTC
>1017324
TATTGGGTATGCGTGGCCTTCTCTTTGACTAATGA
>1100102
GCCCGCAGATGTACGTGGTGTATGTTTTTTAATGA
>250881
AAATCATGCAAATAAGATATAGTAAGGAGTTTATC
>339117
TATTTCATGCAAATAAAGGATGACGGTCCCTTTCC
>1038923
TATTCATGAATGCACTGTGTTATGCTAATCATGGG
>1551919
TATGGCTCAGTTATCCGTCCTAGTGAGAGCTTGCA
>790822
TTCAACCCGCTGAAAATTTGCATTTCCTCCATATA
>159061
ATTATGGAGCCGAAGCACTTGACTACGATTTGCAT
>1180137
GTATGGAGCCAATGGAGCGGTATAAGCCCAGCGGT
>1250026
GCATATGCTAACTGTGCACATGTCCCTACGGAAGA
>1720419
GTCTATGCGTATTTGTCGGCTTACTAATTTGCTTA
>1481449
ATTATGCGGCTTTTAGATTTTATGCATTTCACTGA
>328463
GGATTATGCGGCTTATTTGTTTTTCTGTTAGAGCC
>1027910
TATGCGGCGTCAAAACGACTAATGGGCTGTTAGTC
>569217
TATATGCGCATAATAAGCAGGCCTTTGCATCCCGT
>1129326
TATTATGCGCAGCGGGGTAGAGGTAGGATAATCGT
>895173
CACACTCTCATAATTTTATAGCGACGGCATAACTA
>2067707
GCATATGCCGTCATGGGTAGTCTGACTGCTTGTAC
>129497
TATGCCGTATGTAAGTATTAATGTATCGATGTCAT
>1389274
AGATATGCCGGACGGTGCGCATATTCTTATATGTA
>1073756
GAATATGCCGGAAATTAGCACAATGTAAGGTTTAT
>967914
NGAATATGCATATTAGGCGGTTAACCTGAAATGTA
>1012179
GGTACAAAGGGGGTTAAGGGATCTAATATGCATAC
>1014752
AGTATGCATATTAATTAGGGCAGAACCTCGGATTC
>2088570
AATTATAGACGATTATCTTCGGGGGGCCATGCTCG
>1841886
ATGTTAATCCTCAATTGCAGAACGGTCTATAATGC
>587862
TATAGACCGTAACGACTCGGAATTGTCGCCCGAAC
>689707
TTTATAGACCAATATATATAATACATACAAAACAC
>1076919
AATTGTCAGAACGTAGTTGTTAAGTGTCTATACGG
>1151818
ACATATAGACAATAATGCATTTGACTTGACCAACG
>79738
GATATAGAATTTAGAATATACAATCGAGATAATTG
>1740447
ACGGTTGAGAAACCGAAATTAGAATTCTATATGTA
>1554097
AGGTCTGGCTTTCCCATTAGTGAATTCTATATGCT
>2029775
ACGATATACTAAATTTACTTGTCGCTGATTTACAT
>1829808
GTGTTATACTAAATTAGGCTTTAATGTGCAAATTT
>2109541
TCTATACGGGACATAGTCATTTCCATATGCGTAAC
>1467406
TGGATATACGGGAAGTCCATACTGTTGATTTGCAT
>1577922
GTTTGAGATTTCAACCGTATCTTCCCGTATATGCT
>1076474
TAAATACCTTTGTATAATGCATAGCCGTATAATAG
>1389125
GCTTATACATATTCCGACGAGGGATGGGCGCCTTT
>149035
AGTAATGGAGATGCAAAGGGGGAAGTAATTATACC
>1070441
AAGCGAAGATTACCATCAGGAAATTAATTATACAA
>378450
GTAATCGTACCGCGGATTATTTGTTAATTATAGAG
>106645
AGTATAATGTTATTCAACTCCGTGGTTATCACTTC
>1081869
TAATTATAATGTATTGATATTCAACGGAGGCTCGC
>1940313
TGCACCAGTCGGATATGCAAATTTCCATTATATTT
>141348
TCCGGCATCTCATTAAAAGTTTAGATCATTATAGT
>1871013
AAATGCAGATAAGATACCTTAACTCATTATATGGG
>1864684
GTATAATGAGGAGGGGGTTGATTAGAATATCTTGT
>1130311
TGCATAAACACGACTGGCAAGGATGCTCATTATAT
>1448552
GGTCATTTTGTTCAAGTGGAATCTAGATTATACGC
>1035340
TATTATAATCGGTGCGTGCATAATGAGGAAGGGTC
>1835539
AGTATAATCCTTCCAGTTAATAGGGTAATCGTTCC
>950750
CACTATAATCCATTTGATTTCGACCCTTATATGCA
>104857
CACTATAATCCATTTGATTTCGACCCGTATATGCA
>834003
AGAAGGCTTGCTATGAAATATTGTGATTATATCCG
>596678
TTTATAATATTTCGTAATTAAACAGGATGGCACTG
>1261662
GGATGGTCTGTTTAATGTTATGAATATTATATTAG
>371006
CCTATAATAGACCGAGTTCTCATTAGCCTAATTGT
>151827
TAGGGCTTGATCAGATGAGTTATCCGTATTATACT
>1716515
ACATATTCTCATGACACTTATACGGTATTATAGCG
>257645
ACGTGCACGTGAAATCAATAGTTGTATTATAATAA
>1271105
CATTAAAGCTGCTGGAGGATGTGGTTATTATAATG
>1961940
GCATATAAGTTCAGTTGGGTCGATGTGTGTTGCGG
>1876054
TGGTATAAGTGATTTGAATAATGGCCTTCTATTCG
>841891
GATAAAAGGGGTAGGAAAATTTAAATACTTATAAC
>440505
TGCGCAAATTGTTTTATGTTAATGAGCTTATAGAC
>1178151
TGCGGAGAGGGGGATCTATGTTTACGCTTATATAG
>1055226
AACAGAACAATATGGTCGATATTGGGCTTATAGAC
>1024175
GGATTAGAATTGTGATTATGGATGATGCTTATAGG
>1951395
TTTATAAGCACCAATCTGCAATTCAAATCTTAGCA
>1312956
AACTTAAAGGAACTGCCATTTGAGTCTTATATTTA
>2150380
GGGTTAGCGTCATTGAGATGCAAATAAGTTATAGG
>1110800
CATTATAACTACAGGGTTAGAAAATTATATGTGTG
>1609612
GGCGTCCCATGAAGTCATTAACATTAGTTATATGC
>2127805
CAGGCTATTGAATATGTATGGGCATCGAGGTTATA
>1141305
CCACGTAATGTTCTAACAACATAGGGTTATATGCA
>468326
GCATGCTTAGCTACAAGAGTGTCGATGGTTATAGA
>1718247
GTGGACACCCGACTTTGCATATGTTAATGTTATAC
>586365
ATCCTATAACATAAATTAACTATTTACATATTCAG
>932955
CACGGATTATGCGTATATATGCAAAAGTGTTATAC
>1855429
GTAGTGCATATTCTAATTTCCCAGGTGTTATACTG
>690429
TTCGTATAACAAAGATGTAAATCGCATTCTGTGTC
>1564057
CGACGTAGGAGAATTTTATTATGCAAATTTATATC
>183633
TGCCTTGCAGATATAAGGGTGACGGTAATTTATAC
>1002190
GAATATAAAGAAGAGTGTTTAGGATGCAGATTAGG
>1156681
GGTAGACACTCTAATTTCCATAGCATAACTATGGT
>1206659
GGCATGGAATTATAATTACCTAAATTGATAACTAT
>1134347
TAGTTATAGGCTATGACATGCTGTTTAGTTTAATT
>2168628
GATTAGTTAGCATAAAATGGCGTGCGTAATTCTTC
>396482
AGCCGTGGGCATAAATCATACGAGCGTAACTAATT
>1013913
CGGATGGGATAATAAATGATTATGGTAACTAATTA
>949134
CTTGGCCCACATGGAGGTAAGGATAACACTATGTA
>1692573
TAATAGTGTGTGGAATATTCGAACTCGTTGGGTAT
>2073473
TAAGTAGTGTGGTTTAGCAATTTACATGAAACTTG
>406955
GATTAGTGTGAAACCCCTAGCTAATTAACATGGTG
>293283
ATTAGTGATTTTATTATGCCCATCATAATGAGTCG
>1663125
GCGGTAGTGATCTTAGGAAATTTCCATATTGTGGT
>955720
ATAGTGATAATTTAAAATTGCACCAATCCCCCATA
>727141
GACTAGTGAGAGTTCCGATATAAAAATCGTATTTA
>543885
GATAGTGAGAATGGGGGAAGCGGGTTTTTGCATGA
>1615065
GAATAGTGACCTAGATCAGCGATATGGAAATTGCT
>1974056
TAAGATAGGTGAAACAATTGACAATAAGACTACCC
>2055235
CCAGTTCACCCGTTAATGATCATCCAGACTATATT
>1737574
GGCCTTTCGTCGGGAGGGAAAGCTGGTCAGACTAG
>1498775
TAGCTAGTCTCAGGGGGATTGACAGTCCATATTAT
>1302556
GACGTGTGCTCTTCCGATGAATATTCACGACTATA
>1187322
TAGTCGTCGTTTAGGCTCATGGTAATTATATGGAA
>1352563
GATCTAGTCGATGGTGTATGGCATAAATTAGCGGT
>727320
GACGTGTGCTCTTCCGATGCCTTTGGCGGACTATT
>2001820
GACTGTAGAAATATGCAAATATGCTCGGACTAGGA
>2029322
AGTGGTGCTTTGGGTTTTGCATTTGGGACTAATAG
>10310
TTATTAGTCCAAGATGCCGAATATTCAAGCTCCGC
>1435302
GTAGTCATGGTCGACGCATAATGAGCCAAGTGGGG
>2186926
TACATATTTAAATGATGGTGATGCGCTGACTACTA
>1154635
GCATAGTCACCTGGGAGAAGATCGTTTGTCCTATT
>1982163
CGTGACATGGAAATAAGACAAAATTAGTTGACTAC
>1809652
TAATAGTCAAATCTCGTGTCGTACTGCGGGTCGTG
>1297482
GGTTAATACCGGTGGCTAATTAAAAATACTATGCC
>1150794
ACCATGATTATTCAAAGTTCACGTAAATACTACGC
>1477505
CTCTTAGTATGTTAATCCCGTTTGCTACGTTCCGT
>1918620
TGTTAGTATGGCATTACACTCAGGCAAATTGTAGA
>1427546
GGATGAAGGTTAATGAGGTGGGGACTCGCATACTA
>1995276
TGTCTAGTACGTTCTATTGTAATTCTAGTTGTGTG
>142957
GGGGGTTCCTCTCTATATGCAAATAGGATTACTAT
>1104845
AGCACATTTGAATTAAGAACATATATATTACTATG
>310082
TAGGTTATGTTACATAATATAGGCGAATAATGCCA
>1697773
CGTAGGTTAATAGGTATACGTAGGTAATGAAGTAA
>1014910
ACACTCTTAATTATTCCGCCGATCCCACCTAATGG
>1029637
AGAGAGGTAGCTTATTAATTATGCATGAATACCTA
>494668
TAATTAGGGTGAGGAAAACAAAATGTAGATAAATT
>638801
GAAACCTTGATAGTCCCCTCGATATACCCTAATAT
>1398343
GAGATAGGGTAATATTTGCATCGTGGAACGCCATT
>1915467
TGGGTAGGGGCTCGATGAAATTTTCTTATGCACTT
>1117040
AGTAGGGGAGGTCGATTTACATACACGGACACCGA
>1354456
ATTAGGGAACCGATCAACTATATTATAGATATTTA
>1263591
GTTTAGGCTCGACAGTACGGGATGGAAATTAGGTA
>1016730
CATTCTTCGCTAATTGATAAAAAAACGCCTATATT
>418549
CTAGGCGTCCACCCGCACATTATCATGAATACGCA
>1027085
GCATAGTCACGGTAATGAGGGACGGCGCCTATAGG
>1035520
GACATAGGCCTCCATGAATATTCAGTGGTAGTGAC
>1606111
CTAGGATAATTTGACAGTTAATCAACGGACGGAAT
>1738660
TGACTAGGATTTGTTTATCTTGAGGTCACTCCTAC
>696029
GTAGGAGGCTCAAGAATTTATTCTAATCATTTCAA
>1285947
TTTAGGAGAGTAGTCGATAAAGAGGATTTGCATCC
>193186
AATTAAGACACAAATATGTATTTAGATACGTCCTA
>1468988
GCATAGGACCGTGGGTTCTTGTCGTAGGGGTTGGT
>2029263
GCATACCGGGGCAGCGTCCTGTTTAATTCCTATTT
>1429934
AGTTAGGAAGGACGATATTATGCAAATGAGTCGGC
>1634103
TCCACTTGCAGACTTTACAAACAGAGTGTTTCCTA
>1614038
TGGTAGCTTTATTTGAATACGCAAAATTTAGAGCT
>1235285
TAACTGGGAGAGGTGAAGTGAGTACTGAAGCTACT
>1073010
GAATATTGAACACAGGAAAGGAGGGAACAGCTAAT
>442211
TTCGTAATTATCGTGGAGCCTCATTATGCAGCTAG
>532099
TATAGCTCTCTTATTCATGCCTGGGTACTTATGCT
>1389078
TGGGTGTCCTAATCTCAAAGTTGATAGCGAGCTAG
>1033691
TGTTTAGCTCCCTGCGACATTAGGGACGGTATGAT
>1324851
GTTAGCTCATGTTTTACTCATGCAAAAAGGGGTTG
>2184936
TAATGAATATTCAACACCGATTGTCGTGAGCTACT
>874848
CATTAGCTATACACAGATTTCGAGGGAAGATACCT
>1417568
GTCTGAATTTGACTCAGACATGGCTAACTTAGCTA
>627098
AAAATGGGTAGTAACGAGAGATAAAAAACGCTATG
>121590
GAATTAGCGTGTTAATATGCAGATCGCTTTAATTA
>1701342
TATAGCGGCCCGAATTTACATAAATTATGACATTC
>66301
ACCCTAGCGGAGAATTAGCGTACGGAATTTGAAAT
>432135
GTAGCGCGTAAGGTGGATTGATCTAAATTTGCATT
>226401
GATGCAGAAAGCGGGTACCGTTGCGGCGCTATGGT
>107358
GGCTGCACGTACGGGCCTTTATACATCGCTAGGTC
>531848
AACTTGAGTCAAATCATTCAGATGAAGGCTAATGG
>1016561
GTAGCCTGTCAATTTTCTAGCCCATGACTTACTCT
>939872
TAGCCTCTGGGATCTTTACTCATGCGTTATGTACC
>1069632
GCCTAGCCTCCCCCATTCGCCATCGTGGTTTTACG
>1319931
GTAAAACCACGATGGCGAATGGGGGAGGCTAGGCA
>1382687
CAAATTAGATCGAGGAATATACAAAGGGCTAAAAG
>1344771
TGCTTAGCCACGTTAGCATATGTAAATTCTAGGCG
>16102
ACGTAAGGACTATGTCATTTACATCTTGGCTAAGG
>1474965
ATACTGGATTTAATCGATCACGCCAATGCTAATGC
>1602812
AAATATAGGTTTATCTCACTTGGGCATGCTAATTT
>1563205
AATTTAGCATGAATACATTAGACCTGTTCAAATTG
>1006400
CATTAGCATCCTAAGCCTGGGGGTTCTGTATTGCA
>530108
AATTAGCATATGCTGAATTTACATAGTTTCTAGCG
>2053554
GTAGATGGGGCTTCTGTATGCAAATAGGGTCGGCC
>1308489
ACATCCGATTAAAGTACAACATATGCATCTATTCG
>1329552
TAGACAATGATTTTGATTATCTCAAGATCTATGGT
>69938
TGACTTTGCATACGTTTTACATGGGCCGATCTAAC
>1330029
TAGATCGAGTCGCAAGGCTTATTGAATATGCATTC
>1291681
TAGATCAGGAAAACAAGTTGCTACCCAATTTGCGT
>1000164
GTTTAGATATTATAGCAGGTGGTATGTAAATGAGG
>1929774
TAGAGTGAATCAAGAGGTTCGGGAGATAAACAAAT
>2122515
TGACGTAACGTAATATGCTGTTGTTTACTCTAAGG
>1042466
TGTGTAGAGGCATGATGTTAATTGACCGATTATGC
>1126925
CCTTATTCCTTTTGACATAGAATATTCTCTAGTTA
>2153741
GCGGGAAGTGCATCTAATTTGACAAAGTCTAACGG
>1174695
TATTAGACTTCGGCAATAAAGTGTATTCATAGCGG
>1398620
CATTAGACTCTAGGAATATTATCCGCCATATTTCG
>1115592
TGCGCCGGCTGCAATTTACATCTCTTTAGTCTATT
>214797
ATTATAGACCTTTTATGCTTAATTTTCGAGTGAGG
>1063328
GCTTACGATTATGGGCGCATAAATTGAGGGTCTAG
>2238163
TAGACAGGTATCTCTGACCCAATTAGCATTTCGAG
>1341972
TAGACAAAACTTGCTTAAAAATCCTATGAATAATA
>948592
GACGAGTTGGCTTATAAATTTAGTCATTCTAAAGG
>416499
AGGGCAGGGTTAACAACAGTCCTATGAATATTCTA
>76506
TTTTGCATATATCGTCCTGGTTCTTTCATATTCTA
>200657
TATAGAAGCGGGGGAATGACGGATTTACGTATGCA
>1457720
GAATAGAACTCATAATAATGATCCGGTTACGTCTC
>458193
AAAGCGGGATGCAAAGTAAGGGAATGTTCTATGCA
>793770
TAACGAATATAGATTATCAGGAATTTAATTTCTAC
>1109725
GCATAGAAATATAATCATAGGCGGTCTACTGTATT
>138989
CGTTTTGCATAATCAAGCCAGCCCACAAGTAATAG
>1028146
GGTACTTGGCGAAATTAATATAATGTACATTCTAT
>1601400
AAGTACTTGATAGTCAGTATGATAATGGACTCAGT
>1600264
GGGGTACTTCTAGGGGATTTAAAGGGGTAATTCCT
>999318
CACCGAGGGATTATTTGCATTACTGGAAGTATGTA
>1939841
CTACTTATTGCGACTAGTAGAAATTTGCAAACTTC
>1886679
TGACAGCATTTTAAAAAAATCTACATATAAGTAAT
>976381
AAAAGTAATTGCGGCGCGTTAATTAGTACTAAGTA
>1402054
GCATACTTACCCGGGACATCAACAACGCAAATGTG
>778384
GTCACATGCGGGGATGTTAATGACGTATTAAGTAC
>2024572
GCATCTTCCCTAGGAAATGATTCGTTAAGTACTAT
>1414346
TACTGTTGAGCTGGTTGGTGTCCTTGCATATTCAT
>89851
TTACTGTCTTTTGCATATTCAGTACATCTTTCGCT
>1260482
GTTTCAGCATTATCTTATTAATATGCGAGTATTAT
>82199
AAATACTCCCAACCGTATGTATTATTATAAGTCGG
>851049
TTATACTCCAATTATTATGGTACTATGAGTATGCA
>2033565
ACATACTCATTACGTTCACTTGCAGTCTCTTAACG
>333462
TACTATATTCATGCAAATCCTAAAGCGATCCTACG
>203866
CTCGTCTTAAAATTTAAATATTCTGCACTAGTACG
>1832850
ACCGTACTAGTAATTATAAATATTCTGATTCTTCG
>905684
AGGATGCAAGATTCAATGAGCACGGCTAGTATTCA
>1101310
GAGAGTTAATTAGCATACGACGAATGAAGTAGTAT
>23788
TACTACGGGGATCATTATCCTCGGTGTTTATGTAG
>115481
TGGGTGATTATGGAAATTTTTTGTCTCTGTAGTAT
>1570561
AAAATACTAATATAATGATTCTACAGTGCTTATGC
>195742
GCAGTGGACTACAGAATAATTGCATGGGTTAGTAA
>730025
GTAACGTACGGTACTCCACAAGCGGAACAAACGTA
>1940915
ACTCTACGTTTAATAATTTGGTTAATTGGGATTAT
>1364145
AATTGGCTATTATTATACAATCTTAAAGTAACGTA
>1191620
GTACGTCGTTGGTGTGGCGGGAATAAATTAATATA
>1907865
CCGGCGGGTTCTTGGAAAAATGCAATACGTAGTAA
>1879691
TACGTATAGTCAGCAAGACGGTTGCTCATTAATTA
>1010138
AGATAATACTTACGGGATTCACGGGTTACGTATGC
>571532
GAATAGGACAGATTATGATTTAGCGGCCGTATAAT
>1005459
TCTCTACGGACGTTTTACGCTAATTAGGTGCATTC
>1746097
GATTACGCTAAACATGAGCAAATAAAATAGACATT
>1918479
GGTCTGCATGGACGATAAAGTAGAAGGCGTAATGT
>1090094
GTTTACGCATTTGCCATTTACATCTCAGACCTCTG
>1983819
AATCCCCCATGTACCAATTTGCATCTGCGTAACTC
>1837705
CTAATAATAGAGATGCATATGCCGCTTGCGTAATG
>955105
CGGCAGGGGAGTCACCATAATCATTTGCGTATGGA
>988297
GCCGTTCCTGTTCTTATTATCTCGAATCGTATGGT
>1268675
GGACAGGGCATGTAAATTCTCTATTATGATCGTAA
>1105024
GAGTGGCCTCCAGAACTCCTTATTCCTCGTATAGA
>2067354
GAGACGCCCACGAATATTATGTTAATTCGTATGGC
>877684
AGCAAGGAGCAATATTTTATGTTAAGTTCGTAAGA
>278345
CGTTACCTTCTTCGGTGCAGCAAGCTTATTATTCA
>2191683
TACCTGGCACGACGAATCATGTGAAGAATATCGGG
>2011064
AATTACCTCTACGAACAAATATGTAGATATGGGGT
>184570
GGGAAGATTTGCATATGCTTTGTCTGCGTGAGGTA
>1087064
TTTAACATATTTTATTTAAATCATGACTAGGTACG
>1357322
ATTTTACCTAATTAGCATTTATATAAAACTCGAAC
>1746723
TATATACCGTGATTATTCAAATAAGCGAGTGGCAG
>2030337
CATTACCGGCGAGATGCAAATCCGTTTGTTAGGCC
>1314526
GCATACCGCGACAGAGAGTTTTCCGCCCAATTATT
>1272315
GCTACCGCAATAAATATTCTAACATTCAAATTTAC
>965243
GACCCCAGTTTATGATTTGCATAAGTCGGTATGTT
>1016862
TCCGGTTGCATAGTAATTAGGCAGCTATTCGGTAT
>1088863
GATTTAAATTTTAGAGGTACAGATCAGGGTACGAG
>391128
GGTTATGCATGAAAAGCAAGGGACTAGGGTAGTTT
>106147
GCTACGATAACGACAGATTTGCATACGGGTAGGAC
>2001623
TATTTACCCCTATGCAAATGGTTTTGTTTTATGTA
>1906152
ACTCATGAATATTCAAGGGATACCAGAGGGGGTAG
>1018509
CCCTACCCCAAGTGATCTCGCATTATGTAGATTAG
>619843
AGTTCGAATATTACGGACTCGGGTCAGACATGGTA
>749259
TAGTCTGAATCAGTCGAATGGATTTGCATGGTAAC
>1575110
GGCTCAATACTCTGTTAATATAAATGATGGTATGT
>1796134
AATTACCATATACTCTTTCTGGGATTGATTATCCC
>340393
TCGTTACCATACCCGAATTAACGCAGATTATTCTG
>227293
CGCACTTTTGCATAACAAACGAATTTTATGGTAAT
>907356
TAATACCAGATTACCTTGTGTTCTAGGTCAGCCCT
>1208684
AGTCTGAATATGCATAGTTCTCCTACGTGGTAACG
>1040048
CATTGATAATCATATTCGCCGTTATATTGGTAGGT
>1668880
TCTGGAGCCAGGTCAATTTGCGTTGAATTTGGTAT
>1160132
GAATAGAGCCAGGTTGATGAGCTTAAAATGTATGG
>2111385
ATTACCACAGGCGGTAATTACGCTCAATGTATGCA
>1511656
CCGACCCGTATTCATATTGCCTCAATAATGTAGCC
>1916377
TGTTACATTATGAGTGGACGGTGTGTAATTCACGG
>1485
GACACATATCTACCCATGAGATTTTAATTAATGTA
>2211721
AATTACGGCCAGAGGGGATAACCGTCGCACATGTA
>1447883
GAGATACATGTAATATGCTAATGGAAGCAGATATG
>603869
ATACGCATGTATTTCCAATGTGAGCCATGTATACT
>909761
NGCATAATGATAGATGTTAGGTGTGTAGGCATGTA
>39898
GATTTACATCGCATTTTAACTAGATTCATCGGAAC
>528022
CGTTTACATCCGCAGGCGACACAGGCAAAGTTACC
>1074498
CCTGGGGTTGGAATGTGTAATGCGAATATGTATTA
>369331
AATACATATGTACAGCGATAATGACCGATCCTGGG
>1926380
CAAGCGGCGCAAATTAAAGGAACATGGCATATGTA
>1738951
GGGAAATAGATGGGGGACCATAATACCGATATGTA
>670504
TCTGGGTACGTTTAAATTATTCGGCGTGATATGTA
>1153474
TGATGTTAAGTTGGCAATGACATTTACTATATGTA
>1301062
GAGGGAAAATATAACGTGGATAGGTGTCGTATGTA
>1280662
CAGCATGGTTAACAGTTGGAGTGGCGGGGTATGTA
>1759613
TATAATCGATCGGGGGCTATGTAAAGTGTATGTAC
>882574
AACGGTATACTGTGGGTAAACTTATAATTATGTAT
>2016124
ACTACATAATGAATGGACTGCCGCGTGTATTTGAG
>1826124
TGGCAGAATGATAGCGACTCACTAGTCCTTATGTA
>1366186
GACTCTGGTGGCAGAATTGGGAAGGTTATGTAAAT
>705741
AATTTGCCTACCCATCGGCGCTGTTTATGTAAACG
>794518
GACAAGGCAGGGTGCGATAATTATGGTTTTATGTA
>444580
AGTCTACAGTGGTGTAAATAATGTCTTTAATGGGC
>1177510
CATATACAGTATGCAAATGAGATAGTCACTGGTAG
>1740922
TAATTACAGGCAGTTCACGCTGTTTCTATGGAAAT
>165713
AGTACAGGACTGGAACTACGCGTCTTTGCTATGTA
>12553
GCATTACAGCGTATTCAATTAACTGCCACACGTCG
>149857
AGCTGTACGTAATTATTCAATACCCATCTGTATGA
>1475609
GCATACAGACTATAAGGTAGTATTCGCACTTACGG
>803118
GGCGGCTTACTCTCGGATGTATATCAGTGTATCGT
>1372574
GATTATGCCTCCGTCTCAGATTTGCATTACGTGTA
>1084270
GCATTTATTTAAATGGGGTTAAAAAGGTGTAGGAA
>416497
GGAGACACGCTTGAACCTCGTTAATTTGCATTGTA
>1263142
TATTACAATATCATTAGCATACATCTGGTCTACGA
>213125
TACAAGCTCCAGAACCTGAAAAACTGTATTTGCAT
>2081377
TACCAAACTCGTATACATATGCAAAGTAGTTGTAT
>1433287
AGTACAACCAAATTACGTCATGAAATTATCATCGG
>111466
ATACAAATTATGTACTCTCATTATGCTATTCCATG
>829464
GGCGAGCCGGTTTTTGCATCTCTCTGGATTTGTAG
>577288
CGCGGCCTTGTTTGAATATAAAGTAGGTTTGTAAT
>1460213
ATACAAAAGACCAGTGTGCATTTAATTATCGTTAG
>108693
CTTGTCAGCAAATATGAATACTTATATAAAATTAT
>1440674
TAATTTGGTAATGTGTCTCAGATGAATGAACATAG
>2175605
TACTGATGTTGTTACGATAATGAGGCAAATTATGC
>744103
GTTAATTTGCATCGCTAATCCTGGAAGTGTGCGGA
>430064
CGCGGTATGATCGTCTTTCGTATGCAAATTAGTAT
>105059
GGCTAATTTGAGCCGAATATGCAGGAAGATTGTTG
>1159631
GCTCTATTGTCTTGGGGCTAGTAAGAAATTATTTA
>1317938
ATGTTAATTTCCATGGATTATGTGACGCGTACTGC
>1125116
ACTTCTGATTAGAGAGGCAAGGACGAAATAAATTA
>1235331
ATAATTTATGCTGATGAGCTATACAAAGTAAGTTA
>1165968
ATGGTAATTTAGATGGTGAGGTAGAAGGCATAGTC
>1157337
GGGCACTTAAGTTGGAAGTCTCATTAAATTATGGA
>1332503
GCGGATTTGGGTTGCGGAATGCTGGATTTAAATTA
>1019642
CGGTCCGCCGTTTAATTTTTCAGCACAATTATGCT
>206336
TTAATTGACAACCGCTGCAATAACGATATGCTAAA
>1648338
AATAATTCTCAGGGTCTTCTATATTTCCATACGGA
>354354
CATTAATTCGTGTGACTTTATGTTATGGTGATAGA
>139883
ATGGTAATTCGCATAAATAAATGAGTGATATACGC
>1176726
TAGTGGCGTTGGCATTTGCATGGGCATGAATTATA
>1958991
CACTGCTTTAATATGCATAATCATTGAATTAAGTG
>868743
CTAAGGGCTTAACTTATAGAATCAATAATTAAATG
>260350
ATAATTATGTGCTCATGTATTATGTTAATTATGCC
>1148015
GCGACGGGCCACTGAAAGAAACGGCATAATTAAGT
>1057188
CACGACATTAACATCCCTAACATGATCATAATTAC
>322915
GGACGATTATTCGAAGTCATGACTGAAGATAATTA
>1045569
TGAGAATGCCCATAATATACCGAGGATAATTATAC
>189644
CAATTACGTGCCGGGTTGTTCGAATATAATTATCG
>1175826
TAAGGTAAAACCGTAAAAATGTCTGGTATAATTAG
>2067964
ACATAATTAGTAATTAGTAACCAACCAAATAGTTG
>1111485
ACATACGGACTCGAGTCGGAGGTTGCCTAATTAAT
>1268022
GACTGATTTGCAAGATTTAATCCGCTAATTATGTA
>667731
TAATTAGATGGTAATTAAGCCAGATATCGAGAAGT
>1115040
GACTTAATTAGAATTTCCGAGTTGCATAAATGTTG
>136247
ATAATTACGAGTTGGGGTTTGGCATATCATTTTAC
>312581
CAGAATACGTGATGGGCGTTCCTCCATGGTAATTA
>107532
GTAACGCATTAGGGTATCGAATCTGTAATTAGGGC
>1767326
ACTTGCTGTACCGATAGGGAATAGTGAATTAATTA
>1035392
CAGACCGAACTTATTAAGGCGAATATTAATTAGGC
>1850105
AACGAATATCATATACTAGATGTGTCACTTAATTA
>1244337
ACTAGGTGGTTTGTGAATGTATAAATAGTTAATTA
>1015031
GCTGTAAACGACGTTGATCTATTCATGGTTAATTA
>1213891
GGCAAAGAAAGAAGGGCACCCCTCATTTAATTAAA
>1035766
GCCAACCGATGAATTAATTAGCGCCTTTTAATTAG
>1982623
TGTAATGTGCTGGGTGACTGATAATCTAGTATGAT
>287301
AATCAATAATTATATGCAACCACAGACATTACTAA
>1348610
CGCCTACCTGAGTGGGGTTTTAAGGACATTAGCAT
>1049696
TAATTAATGTATGCATTATGTAGGCCCGTTTATAG
>965436
GTCACGCCTCATACTACTACAGGGTCCCGGCATTA
>1089620
CATTGAGTGGATGTGTTTTACATATGCATTAGGTC
>562062
CGTGTACTAATCAACGGTTCCTATGTGCATTATTC
>1051892
AAATGTGTTTCCTTAGCCGATATTTGCATTACCAT
>1491939
GCTTAATGAGGGGATTTCATTATCCGGATCGAATC
>1545966
TAATGAGGAACAGACTGTGATCGTATTATGCACGC
>1009521
CACAATATTCTAATTAGCAAGCAGTTAAGTCATTA
>1516523
GGGTACTGCTTTGGAATATGCGAGTAGATTAAGAG
>1003658
CGTTCTATCAGTTCGGATCTCGCACCGATTATGCA
>466164
AGTGGTGTCCATGCAAATCTACAGTCGATTAGCAT
>1607348
CTAGGCCTTATAATAGTCACATTAGGGATTAACCA
>1078967
GCATATGTCATTGTAAAAATTACCCCTGGATTAAC
>1144505
TAATCATGTTCTAAGCTCAAACCTTCGACAGGGAG
>2049379
CCTACCTTAAGGTGAGGGTGAACGATGATTACGCA
>1088960
GGTGGTCTCGTCAGTATGTATTCTATGATTATTAA
>945773
GATGCTACTGAATGAGATTAAACGTCCCCTGATTA
>12722
GATAATCAGATACTCAGATCCTTCTCATAATATTC
>1303430
GGTATGAGTTAGGTTAGGGTTGTTTTGATTATGAT
>48943
CCCCTGCGATCAATTTGATTGGAGAATATTAAGAT
>121836
TAATAATATTCAATTAGGTGGCTTCAGGAGTTAGG
>1030243
TGCACCGTGTGGGATACTTTATGCTAATATTAGCC
>1098762
GGGATCAGTTCCATAGTAAGTAGGTAAGATATTAT
>1361628
GATTAATATATGCGACATCACTACCCAATTGGATT
>1109303
TGTAATAGTTCCTAATTAGCTCATACATAATGGTT
>330663
ACCATAATAGGTCGGGTGGCACAGGATATAAACTT
>2054891
AGTTCAATTAGAATATTTAAATTTGCTATTATCAA
>1451152
TCTAATACTTGTAAGATGCTTATTCTAATTAATCA
>651760
AAGGAGATGATAATGTAATGACTCCGTATTATGCA
>1171775
CGGTAATACCGTTACGAATATATTCCTTCTCATTA
>1676164
ACTAATAATCAAGTGAATACAGATCTGACAATTAA
>1661757
GCGTCTCTTTGTTTTTTCTCGGTCCTTATTATTTA
>428510
AATAATAAGACTTCAAAGCGCTGCGGATACGAGAC
>578054
CGCCTAATAACGGACGGATTCAAACACACGTCGCT
>1416587
TATGTAGATTGCCATTTACTCAAGTGTTATTATGC
>1863564
ACGACGCTCTTCCGATCTGGCACTTTTTATTACGG
>148831
ATAAGTTTCGAAGGTATGTCATATCTATTTACAAG
>1441691
ACATAAGTTCGGTCCTTATTTACGTGCGAAATTGC
>986993
TAAGTTAAGTGTTATGCAAAAAATTTAATCGCGTT
>2025029
TTAAGTGTTAACTTGTTCGTCTGCATATTCCGTCT
>127631
AATCATACATTGAAGCTAAGGTCTCCACTTATGCA
>1082463
TGAATAAGTGAGACGTAATTATCTTGGATGCCTCT
>2169658
GGACCCACCTGCTGTTATGAATTTAAGTGACTTAA
>1831500
GACGACGCTCTTCCGATCTGATCTGCATACTTAGT
>267077
TAATTAGTAAGCATCGGAGATCTTTGTACTTATAA
>1508884
GACACTTCGAGATGCAACGGCTCAAACCTTATGGT
>1998108
ACCTAAGGTACCCTGTAATAATGAGATAGTTATTC
>2229701
GAGACCTAGTGCAATATTTATCATCCCCTTAATGG
>1414784
TCATAAGGCGTGAATTTACAAATTTCATTAGTCCT
>1834380
GAGTTGCTCTTCATTTGAATGGACCAATCCTTAGG
>1423695
CATAAGGAACTTTTAACATGGAGACAAAAATGGGT
>1868983
GCATAAGCTCTCCACCAGGGTCGGTTTTGATCATT
>28299
GTCTAAGCTAATGCATTATTTACACCATTGAATTG
>1678793
ATGTATAATGAAGACCTCATTATCACAGGCTTACA
>11691
CATAAGATGCATATCATGTGTCATGCTAATCGCAA
>2171058
TATCCCTCGTCTACGGGTCTATTAGCATCCTCTTA
>1924189
GACGACGCTCTTCCGATCTAAAGCACGTCTCTTAA
>144572
TTTAACCACTTCCTGAACTTGCCCCTCCATTCTTA
>476392
ATTAAGAAAGAAATGTAAAGCGGAATCATAATGAG
>117193
GAATCGAATTATTACCTTCCAGTTTATTCAAGTTA
>1556548
TAACCCTACCACCTTGGACTCAAATCAGTTATGCT
>1017531
CTAACTCCTCTTGTATAGCAGATTCTTGGTATTTA
>1293792
GCCCCGTTAAGCATATTTGGGGAATAATAGTTATC
>1409329
GGGGAGAGTTTGCTCATTATACTGTCTAGTTATGT
>536059
AAATAACGTTTGCATAAGACTCGCCGATCGCAGGC
>654178
GACGTGTGCTCTTCCGATCTCTATACGTACGTTAT
>543590
ATTCTAACGGTATAGCTTTGGATGACGGATATGTT
>1007217
TAACGGCGTAGAAAGTTCTCAAAGCCTGTGGGGTC
>1696511
ACCCCACAGGCTTTGAGAACTTTCTACGCCGTTAA
>1917424
AGGCAAATAACAGGAGGGACAGGAGAGGTTAATGC
>1241725
TAACCGGCATGGAGAAGCTATATCATTACACTTGC
>678408
GCATAACCCGATGCTATGCATAATGTTCGACCACG
>1609330
GATGTAACCCATAGTATGCAAAGTACTGAACTTGG
>1885771
GACGTGTGCTCTTCCGATCTTCGTAGCTGGTTACA
>1034054
GGCTTCTCCCATGAAATAATAATGGTGGTTAATGG
>1153836
AGCGTTTGAAATACTATTTGGTTTATAAATGTTAA
>1000591
ACGACGCTCTTCCGATCTGCTGGTTTGATGTTATT
>1053756
CGGCGTGGTGCAGTTTAATAAGTAGGACTATGTTA
>1355933
TGCCCGGGTCAATTAGAGGGGCACTTATGTTATGT
>1013155
GCCATACGATACGCAAATACCCGTGCTGTTAATTA
>1996759
TACTCGAGGACCTTAAAATTCTAATTCTGTTACGG
>1451721
AATTAACACGTATTTTTTAATTGGTGTATCTCTTG
>236473
CATCTCAAGTATATTAACGGACATGGTGTTATGCA
>292107
ACATATGCCGTGGCTCATTATTTACATTGTTAGGG
>2933
CGTAACAACTATGAATGAAGGCTAGCATGTATTTA
>1044651
GCGACGGCATGTAAATCAGTAAATGCATTTGTTAT
>1197739
GGGAACATACACGTAGAAGGCGTAGCGCAAATTTA
>1604840
ATTAACCTGGTGTAAGCAAGAGAGAAATTTAAATC
>2225734
GGGCGGCCTGGGGCTTATGTATGTAAATTTATTTT
>1117191
GTTTAAATTTAAATAATTATTCGCGGTCGTTCGGG
>1066961
TTGAATAAAAATTAAAGAAAGTATAGGAATTTATG
>2227249
ACGACGGTCTTCTGCATCTCATCATTGAATTTAAT
>1611904
GCCCCCGCTCTGATGTATTGTTCATAATTTATTTT
>2177186
GCATGTGGTCTGAATATAGAACCTCTAATTTAACT
>1198248
GAGACGAACCAAATCCATTACGGAATATTAATTTA
>1637222
TCTAAATTAACAGGTATACTCGATATTCATCTCCG
>125590
GATGTAAATGTTCAGTCTTATGTTAATGTTCTAAG
>1012910
CATGTAAATGCTATTGATAACATTGTAATTTGGTT
>747827
GGTGATCCGCTAGGGGGATATGCAAATATCATTTA
>1028558
GAATGTATAAATGCTAGCTACTGTGATCTCATTTA
>1547792
AACAGCATAATTAACAATGCAATTTAGATTTAGTG
>1301752
CATTTATCTAACAAGATATGTTAGAGGATTTAAAT
>1336686
TAATTAAATCAGGGGGCATTGATGTATCGAATATG
>917398
GAATTAAATATTCGCAAGACAAGGACCCGCCAGTG
>123740
AGACCTACGCTCAGAGAGGCGGTGTTGAATATTTA
>1116666
TATAAATATGTAAATATTACGTCTGGTGAGATTCT
>647879
TGGGGACCCTTACTGCTTTATGATCGGGATATTTA
>1006371
CATTAAATAGTCAGTTTTATGCATAATCGTTCCGG
>1318289
GCATAAATAGACATTTAAATACCGCTTGTAGCTCA
>733528
GCAGATTTCTCGGTTAACCTAATTAGGTATTTAGT
>1903775
GCATCATGCATGTCTCAGAGTTTTGTATTTATATC
>1343656
TCCGCCTGTTCTATTGATCTTGGAGATTATTTACA
>1553567
GACAAGCCGCTAGGAGGAGTAAGTACTCTTATTTA
>425433
AGACAAATACAGCGGACCAATGTTTTATTTATCGG
>1227338
AGGTAAAGTCGCTAAGGAGGACTGCGACGCTCTCC
>371490
GCATAAAGGTCGTGCGCTGCTAGGTAATTTTCGGG
>716978
CGTTTGTTTTTCAGGGGAGGGTTTGCCTTTATGCA
>1062764
AAATAAAGGAAGCAAGCAGACATTATAATTGAGTA
>1369600
GACTAAAGAGGTTGGCATAACCATGAATGTTTCGG
>1530621
GGACCCCTATGCTTGCACTTTGCATAGTTTATGCC
>1722363
ACCAACTGTTTTAAGAGGCAATGGCCGTTTATTTA
>865781
GATGAGAGCTGTTCAGTGATTAGGCTCGTTTAAAT
>1342570
AATTAAACCTTGTCATTAACTACGCTAAGTCACGG
>2158349
CATCATTCAACCGGAAGTAGGGCACGGTTTATGTA
>1725215
AGTCGACGGGATTTGCATATGTCTTGGGGGTTTAC
>163500
TGAATACTCATAGGGGGATGCAAAAATGTTTACGC
>1752192
GGGAAGCTCCATTTGAATCCGTGTCCTGTTTATTC
>114930
AGGTAAACACGTTGACTACATTAGCAAATTCCGGT
>927183
TGTTAAACAAATTAGAGGTGCCATTCAATACTAGG
>1267467
ACTTGCAAATTGCCTATGGGGTGTGAATTTTAATT
>1362347
ACTGGGAATTAGCCAGCATATCTAGATTTTATTTA
>993880
TGGATAAAAGTTGGATATGTATGAGGCTACTAGCT
>1289780
TATCTAAAAGGTGGTTGATTAGCATGCCCATTCAT
>1153263
GGCTAAAACGTGTCACCTAGTTTACCCTTTATGTT
>1146117
TATTAAAACATAGTTTTATCGCAGAGGAATATTGT
>1872578
AAAATTTTGGTAATATCGCTGAATATTTTTAATAG
>464787
TTAAAAACATTTCATTATTCCGATCCGAATTGGTC
>1784559
TCATTAAAAAACAAATGAGGTCAAACCTCGTATCG
>514161
TGTCCGGTATGTAAATTCAGTGAGCCAAAAACGTT
>1126978
TTCGTGCGCATTTTAGCATATTTAAATAAAAACCA
>2061956
GGTGTTTTGCGCCTAGGTAAATTTCTGGCGTTCGG
>1186423
CCTGGTTTTGCATAGGCAAGTAAGTCAAGCTATCT
>1964851
TCGAGATACTAGGGGCGGTAATATGCAGAAAACTG
>1269586
GTTTTCATAGAGAATCAAGTATATGTAATTCCGGG
>1471502
CGTTTTAGGCGTATTCATAATGCATGTTTTTGCAT
>1305490
GAACGCCTGGTTGATTGAGGTTATGTAAAACTTGG
>1064866
TGTTTGTGTTTCATACCAAATTGGCCCATAATTTG
>1650898
TGGTGTTTGGCGGGGACAAAGATTTACATGACTAG
>1653111
TGTTTGCTTATGCAATTTGCGCTGGTAATTCTCCT
>1015611
GACTCCAGTCTGGTAATTGATTCGATGCAAACTAC
>1102661
GAATTAATATTCATAAGTAACTAAGTCAAACTATA
>1660878
TCCGTTTCTTGTAGTGGTTATATTTGACGCGTGTA
>12967
ACACGCGTCAAATATAACCACTACAAGAAACGGAA
>1768639
GTGTTTCGGATTGGGCAAATAATTAGGTTTAGGGA
>1027668
GGTTTCGACTGGGGATGTGTTGTGAGGGTATTCTA
>1195183
GACGTGTGCTCTTCCGATTTGCATATTGAAACTTC
>1284373
TCTGTTTATTCATATCTAGATGTTACTGGGCTGTA
>1416931
GTTTATGCTAAAGGCTCGCATTGTAACGTGGACCG
>1379005
ACGGAATGTAAATGTTCGGATCATATATAAACGGG
>362702
AGGTTTAGGTCTTGGTGCTGTGATCGTTGTATGCA
>797793
GGTCACGTTCTACTTGTGTGGTGCATAATCTAAAC
>704620
TGTTTACAGGAAGTGATCATTTAAATACGGTGTTC
>1648745
AGGTCCGGCGGATAATGTTCAACGCGATTAAACAA
>297810
AGGTTTAAGTATTCTATAAGGCTGGACATTATGCA
>1321703
GTTTAAAGTTCATTTGCATATCAGCATATAGGGTA
>1921770
GTCATGGAAAGCAGTAGAGCTGATGCAAACAACTT
>2043249
GCGGTTGTGCCGTTGTCTTGTCAGGTTTGCATACT
>1008302
TGTTGTCTGATTTACATACTGGCGTAGATTATGTC
>1086462
AGTTGTAGATTGAATGGTATTAGAATAATATTAAG
>1975860
TGTTGGTTTTTTGTAAGTTTAGGGGGCGTATGCAA
>153179
ATGTTGGTACGATAAAACGCCATGCAAATCCGTGG
>1027591
CGGTTGGACATACACTTATTTGCATATTATGCCTA
>692891
ATGTTGCTAGGGGTGTAACGGGCTCATGTAAAGGG
>1768929
TGTTGCCTATATGATGCACGATAAGACCCTCTAAC
>1736300
CATGAAATGTTCTTATCAAATGTAATGCAACACAC
>111799
CCTAATTACAGCACGATTAAGTGTGATTATGCAAC
>396811
GTTGAGTTCGAATATGTGAGCCGGTTAATATTAGG
>1554554
GGTTGACCGATTAACATATACCAACTAAAAATGTG
>125107
TATTTGCATTACATGGTGAATTCAAAAAGAACCTG
>514474
ATTGTTCTGTCATGCAAATGAGTAGGGCTCGTCTC
>1067073
TCTTGTTCTGATTTACATATGCGCAGTAGGGTTTG
>382758
AGGTCTGACTTAATTTGTTTGCAAGACGAACGCGT
>632963
GTTCGCGTTTTAACACGACTTCTTGTAAAATATGC
>1352524
GGAGAGCGTATTGTAATTATTGTAAATTCGAACGT
>1325429
AATGTTTGCATGAGTGTTTATGCAAATGGAACGCC
>1042263
ATGGGTTCTCGATCTGCCTAAATGCTAATGAACGT
>451735
GACAGTTCAAGATTCGGGAAGAAGCAGCATATGCT
>1352828
TTTGAACATGCAAATGCGAGATGAATATAAATAAC
>1369026
GTATAATTAGCGGCGTGTCCAATAGCATTAATAAC
>278506
GTTATGCAAAATGAGTTGGCGTTATGCTGCGGTAA
>2024750
ACCCGTTATCGTCTGTCCGCTTTAATCATCAGTCC
>1677177
AGTTATCATAAGATCCTTTGCATTTCTGATTTACC
>853023
ACGGTTATAATAACATGCAAGACGTGCAAGATTGC
>2028795
ATCCATACCAAATACCGCATTATGCAGAACTAACC
>1941746
TGGCGTATGTAAATTTGGAAGAATACTTCCTAACC
>1020379
TGTTACTTATTATTCATTTTTAAATATGCGCGAGG
>1796545
GCAGTTACACAACTAATATGTAGTGCATATTCAGT
>667476
AGTCATGGAAATCATGGTCACGTCGAAAATTAACG
>1273837
TAGTTAATTAAAATGTGCTATTTGAATGTTAATTG
>1726441
TCGTTAATGATATGCAACTGATGACCGATCCGTTG
>15300
CCATGTTAATCGTTCCTATATAGTTGGAGGATCCC
>1027200
AGTTAATACTGAATTACTTATCCCTTAATATTGAC
>837408
TCGTTAACGTCATAGGTGGTGCGTCGGAAAATTTA
>780775
GGTCTTCCTAATTATTTGGGCGTATGTTAACTATC
>913148
GGCGCTGAGAGTGCAGTATTTTACTACATTTAACT
>495834
TAAGGGTGGGCCAACAAATTGCCGTATTTAACTGC
>1817376
GTTAAACACCTAGAATAGTGTCGATACTTTTACAT
>1876430
GGTTAAAAACTAATGTGTAAGGCCTACCCTCTTTT
>1129858
TAGTGGACCTGAATTTAGCTCAATGCAAACACACG
>1907892
AGGGTGTTCTTACCGGTGATGGTATAATTATTTTA
>730866
TCGGTGTTAGGAAAATCGTCTCGTCCGACGATGCA
>1581932
TAGTGTGTGTAGGATACTTTTGAATAATTTTGCAT
>1152619
GGTGTGGTTCCTATGCATAAATAAGGGTCGATTAC
>877335
GGTGTGCTTCAAGTTTCTATTTATTTACATATGGG
>511385
TGGGGAGACAATTTTTGCGCCGGAAGAGCACACGT
>55163
GACGTGTGCTCTTCCGATTGCCATTCAAATGACCC
>1799753
GACGTGTGCTCTTCCGATCTTTTGCATAATTATGC
>1585431
GACGTGTGCTCTTCCGATCTGGCCTTCTCTAACTT
>2034374
GACGTGTGCTCTTCCGATCTCAAGAGAGTTGTCCT
>365611
GACGTGTGCTCTTCCGATCGACATTGTTAACCCGC
>1007949
GACGTGTGCTCTTCCGATCACGACGTGTGCTCTTC
>805655
GACGTGTGCTCTTCCGAAATCAAAATGCAAATTCG
>622726
GGTGTGTGCATCATGTGAACATAGCTCTATGGTCG
>2205137
GGGTGTGAGTCTCATGTAAATTTACATGTCGATGC
>474504
AATCCTTATGCAAAACGGTTTATTTTCACACGTCG
>120479
TGTGTCGGTGCCATGGCCCAGGGGATTATTTGCAT
>1223614
GGCATTTATTGAGTCCTGCAGCTAGTCGACACGTA
>1606768
TTGTGTCATGTTAATTGGCTCTAATGCCTTATTTC
>2138579
CGTGTCAAACACATTTTTGCTTTTCTTTTGTGTGA
>916262
AGTGTATTATTCATACTGTTAATTACGATCCTTCA
>599427
GAAGGATCGTAATTAACAGTATGAATAATACACTA
>1569851
GGGTATGTACTAATCTGAAATGCTATCTACACAGG
>1069690
TGTGTAATGATATGTAAATTAGGAATATAACTCGC
>111556
CGGCGTGGTGTCATTTGAATAATTAGATTGCAATT
>2057623
CGTGGTCAATTTGCATTGTAGATTAGAGAAAGTTC
>1043852
ATAGGTGGGTTATGTGCACTATCTCTTATACAGGG
>1443341
GTGGGTAACGTATGTGAACAATATCTTAATTATGC
>144473
CTAGATTGCGTGCCCTTATGAGACCTGCCCCACCC
>879004
GTGGGCACGGTTGCCTACGCTGAAGGCTCCCACAG
>466384
GACGTGTGCTCTTCCGATCTAGTAAGGTCCCACGA
>1257147
GGGGTGGCTAGGCTTGTCACCGTGGTTATAAGTGG
>29004
GCGTGGCAATTTCGTCGTCTCCCGGTTTTGACTAT
>1509347
TATTCTTGCTTATCTACATACGTGAGCTCCACTAC
>411204
GTGGACACGGTTGCCTACGCTGAAGGGCCAGGATT
>2023995
GGTGGAATGCTAATGTTTATCTAAATGCTTACCTA
>1228872
ATCTAAGTATGGTGCATGCTAATCATAGGTTCCAC
>764645
AGTGCTTGCTAATATTTAAATGCGTTAGATATGGA
>1480461
GTGCTGCTACTCATTAATTCTCTGGAAAATTGAGC
>1754141
TTATGTGCTCATGAATAATGTTTTGAAAATTAGGG
>1644393
GGGTGCTAACTGAAAGACTAAAGGACGCAAATTTC
>915357
GGTGCGGTTCTCCAAGGCAAGCAAATGCATACGTA
>167312
GACGTGCGCTCTTCCGATCCGACGTGTGCTCTTCC
>573885
TGTGCCTCATTTTCATTAGAACAAAGGGAACTCGT
>1233915
GTGCCGGCGTTAGCAATCACTAATGCAAATTTTCG
>780611
TGTGCCAATGCAAATAATTGGGGTCTACTTATCTC
>550938
TATTGTGCATCATGAGATAATCGTTATTAAATTTC
>1014770
CACTGGGCTTCATTAAAGCACTCGGTATGCACATA
>1234883
GCAAGGGAAATCTGCACCTGGTAGTTGCTGCACAC
>268482
ATAGTATATTTGCGTCAATTCTTGAATATTGCACG
>1896694
AATTAGTCAAAAATTCAAATTGAATTTGCACAGGC
>2185441
CGGTGATTTGCATTGATGCTAAGGGGGAAGGGTAC
>1182281
TGTGATTATTTTAATTTGGTGGTGTCCACGTTTGG
>1732264
CGTGATGCAGATATACAAGAGCCCGCGCGGATGCA
>727628
ACAGTGATAGCTCCGTATAATTGGGCTTATTAGTC
>1252356
TAAGTGAGGTCTATTAAAAGAAACATATTAATGTG
>678188
CGTGTGAGATACGATCAACCTAGGCGATTAATGTA
>1348782
GTAGTGAGAAACGTGAGGCCCTCGAAAGTGGAAGT
>484584
GTGACGTCGCTTTGAATTCGAGCAAACATGCTTTC
>1690713
GGAAGTGAATTGGTATTCAAATCAGCTCCATTTCG
>2026248
GTGAATATTCCAACAGTGAAGAGGTCAATTTAGGA
>1521337
AACTAGTATGCAAAGATGTGATCGTGCTTATTCAC
>1355997
CGTGAAGGTTCCTAGTAATTGATTATTCAATGAGC
>1747368
GTGAACATCTTAATGGTTATACGCTGCGAATAATT
>1312756
CGGTCATTTTACTTGTCTTCGATTTGCTTTCACTC
>1003794
AACTGTCTTTGAGTACATTTGCATAAATTTAATTG
>1052084
GGGAAGAGGAATTTAGAACAGGGATTAACTAAGAC
>1367038
CGTCTGGATAAGCGACAAACATGTTAATTGGTCTC
>798478
TGCTGTCTGATGTAGTTTGTTATTCATTTTCTTGG
>1326486
TGTCTGACCACTACTCTTCATTCTGCATGATTAAT
>284333
AGAATGACGGAATTGGAATGCAAATTGGAGAGACG
>735962
GTCTCGATTGCGGTATTTGAATTTTGAATGTATGC
>2111676
ATCGGTCTCCGGGGTTCAGTAGGTAATTTACATAC
>251333
CTTGGTCTCAGTAGAACATGTAAATCCGGAGTGCT
>1305460
AATTTAAAATAGTGGGGGAAATGCCATAGACAAAG
>915125
TGTCTATACGAAGGAGTCTAGATTTGGTTAATTAG
>121651
AGACGCGGTTTGCATACGTGATTATGTAGACATCG
>1010890
CGGTCGTTTCGGTGATACCATGGTAATTTATTCTA
>2043451
CATTACTTTGCATGTTTATTATTCATTACGACGCG
>994525
AATCCCAACCAGAAGTATTTGCATCCCCGACGCTC
>1025988
ATAGTCGGCGCGGGATGTAATGAATAAGATATGGT
>1517266
CCATATTCACTGCCAGACGGACATTATTCCGACTT
>1450359
GATGTCGCGACGAAGGTTAATTTATGCCTATGCGG
>1989372
TATTAATAGCGATTAGGACAGAGAAGTGCGACGCG
>621459
GCGCATGATAATTTGACCTCTTTGTCTAACTCGAC
>136231
TAGGTCGACGTGGACCCTTCATTTGCATGCATTGT
>1206844
GTCGTCGAATGGATGGTGGCTGAATATCTAATTTT
>1445011
CCTGCCGGTAAAATAAGTTTATGCAAATTTCGACT
>1401191
GCTAATTACGTATCAATTACGCTCAACAGGACGAC
>1977999
GTCCTGAGAATACGTATAATTATCATATAATGATA
>64621
GCATGTCCTAGATTAACGTTTACTATACGTAGAGG
>1261543
GCGTAGGATTGTTAATGAGTAGGTATTAGGACTTT
>1040540
CTCGGGTCTGGCCAATGGGAACCAAATTTACGGAC
>1197844
AGTCCGGGGAGATTAATCTGATCCTGCGGTAGGGA
>1221426
TGACCATCCTAATTTAAATAGCATGAAACGCGGAC
>1182445
TGTGTCCCGTAATTTAAATAATCTAGAAGCGGGGG
>1036260
TGTCCCATGCTAATTTTCATAGTCATTTTTTGTGT
>572387
GTCCAGGAGGAGTATACTGGTTGGAGATTATTTGC
>681733
ACAGTCATTTTGCTGATGTCATGAAGGTCATTTGC
>435756
ACTCGGAAAATTGATTAAGTGGTCCGCGGAATGAC
>302265
AAGCAGATGAATACTGATTCGACTTCTAATGACCC
>2053080
TGTCATGTCTGCATATTGGGGCATATTTAAATTAG
>1850333
GTCATGAATATTGAATTATGCTAATGTGATTGAGT
>520459
AGTCCGACAGCAGGTATCGCGTGGATATGACTCCC
>1196740
TAGGTCAGTGTTTAGATATACTCAAAACTAAATTA
>851993
AAGGTCAGGTAAATTGAGGTGATTTAGTCATGCCC
>149508
CGTCAGATGTGTTAAAGCTAAATTACAATGTTGGG
>1789726
CGGGTCACGTTCTAGGTTATATTATAATGAATATG
>1652770
TGATTCAATGCAATAATTAGCTATTAGGTGACGGG
>1007772
CGTCACAAATTCGCTATGAAAATGAGGGATACGCT
>1169915
CTTAGCTGGGTTTTTGTTTATGCCGTATCATTGAC
>1942257
TGTGGTCAAGTAAAATATTCAAATGATTTCGCTAG
>2070223
GCATAACTCCGAATTACATCTATTTTGTTTGACGG
>341930
AGTATTTTGCATGGGAGTAGGCCGTATTTTAGACG
>1448684
AGTCTTAGTTTACATATTTTTTCGCAAATACTTGG
>1269027
TGTATTTCCATATTTCGGCCTACATGAACGCCAGC
>1177931
GTATTTAAGTGAATACCAAATTAATACATGCGACG
>2039011
GGTATTCTCAACAGATGAATATTACCCAAACTCTT
>1706712
TCATGTATTCAAATGAGTATGGAAAACAGTCGCCG
>2047476
GAGGTATTAGCATATTCCCTTTGTAATCTATCGTC
>2071214
TGCAGAAGTGAATTTTAAGTGTTATGGTAATACGG
>1054399
CATTGTATGTTGCATAAATATACTTGGATTTTAAT
>705040
TACGTATGCGTCCGGGTCATTTAATGAGATTGCGG
>1608578
CGTATGCACGCACGGCGCCGGCTTAATTTTATGCA
>1612757
AAAGAAACAGTTCAGTATTCCAATGATTTGCATAC
>1926310
AAATGTGTCTCTTCAGTAAATCTTTGCATACAATA
>309088
TGTGTATGACTATGGTCGTTTGCGTACGGAAAAGA
>245606
CGGTATGAAAATTATGGACGTGATAATGAGCGGTG
>1042055
AGTGACATTAAATTTACACCGCCATACACGATACA
>288358
AATTAAACGTCATCTATTTAAATGGGGCGCGATAC
>2233454
CGTTAAAATGTAAAGTAGTACACTGGGATACAAAA
>2116811
GAGGTATATTCAATGAGTCTTGCGTGTAGTTATTC
>878206
AATCTAAGTTCGGCGACGTGGCATTTACATATACA
>2051205
GATCGTATATGAAAAATAGAACACCTAAAAATGCT
>2191431
GTATAGATGGACCTTAATTAGGCTGCTTTACATGC
>1372538
TTCCCAAGCATTCTCAAATGTAAATTAGTATACTT
>1204245
GGGTATACAAATTTATATTCCGCCAGTAATATTCT
>1167562
GAATGTATAATGATAAGATGTCATTATGATCGGCT
>1207507
CCCGTATAAGATTGTCCCATCTCATCTGATATGTT
>1584526
AAAAGATCAGCATATTTGTCCGATATGTTTATACG
>1635444
TTGCATATGTTAATGTCTTCCGATCTGTCGACTAC
>1029395
GTCGTGCTTGTGGGAATTTGTGCTGGCTACTACTC
>241346
TTTGCATTCTCCCACTCTGTGTCTCCGGCCCCTAC
>978023
TCCCTCTGTTACTTTTTAGGTCGGTGGCCTACAGC
>1033538
GGTAGGATTCATATAAGCATTTAACACAAAATATA
>2191270
CGTAGGAAATAAACCGTATATGGGAATATTCGTGG
>1601336
CGCGCGTTTTTTTCGAATTCGGAGGCGGCTACGTC
>849814
ACACTTTGCAAGGGAAAACACCCTCCTACTCTACG
>2156232
GGTAGAATTTTTAATTATGCTACTAATTACGTGTG
>1845160
AATGAGCTTCGTTGTAGATGGTTCGACAGTACGCA
>1158903
ATATCTTTTGCGTATGGTAATAGGCGAGTACTGCC
>1187265
TGTACTACATTTTGCATTGATAATATTGTGTTAGG
>2054538
ATGTACGGCGCATAAAAGTGCAGAAAGATTATGTA
>644639
TTGTGTACGATACATGTAAATAATCTTGATAGGGG
>1751559
GTACCGTTCACTTCATAATTATTCGGATCGCAGTG
>2046805
TATTCGCATGCTTAGACCACAGAGTATGGTACTGA
>1316381
GATCTGTATTCTATATGCAGTAAATTTGGTACACG
>1062052
CGTTCAATATCAAAATTAATATTCGCTGTACATTA
>1116267
GCATTAGGAGTTACTTAATTTGCAATTGTACTACG
>911503
AAAAGGGCTTTCATTAAAATTCAGGAAATTACATA
>1970768
TGCGTAATTCATTCAGATTCATTATAGGGAGGATG
>1290511
TAAGGTAATTAGCATTTTCTACACTGGGGCATATC
>1048089
AGTAATGTATGAATAATATTGATGTCGAATTTGTA
>314192
ATCCGAACATAATCAAATAAATTTTGCGATTACCT
>2184623
GTAATCAGAGGTATCCTAAGGGCTGTCAATTTGCA
>1582742
GGTGTAATATTATTAACTGAGCGCATAAATTTTGC
>1588008
TGTAATATATCTAAATGCTAATTAGGGGCCAGACC
>1423862
GAGCGTAATAACATAATCAGAATATTAATTTGTTT
>1123674
CGAGTAAGGTTGCGTGCATGGATAATGTCGGCAGG
>229856
CGGTAAGCGGGGGTGTTTTGAATATTCACGTCGTA
>1311562
AGCGATGCAAATTGTGAGTCCGGGATGAGTTACGA
>65028
GGTGGTAACGAATGCATTTCATGAAGCTCAAATGG
>550686
GAATGTAACATTAGTCATAAAAGAATATCACGTGC
>1630532
TATGTAAATTTGTTTAGGTCTTTAAATAAAATGCT
>1911303
TGTAAATTAGCTAATCATATGTTTGTAGATGTTAT
>70133
GGTCTAATTCCGGGAGCCAGTGCGCATTTACATAT
>1523296
ATGTAAATCGTTGCGGATCAATGGCTGCTGACCTG
>207678
GACATCTTCAAATCAAAGCTTTTGCATATTTACCG
>1837662
CAACGTAAATACAAATCGTTCTCATAATGGATAGG
>121902
TTGGGCCGTACATATTCCATCAGGTTGATCTTTAC
>1133755
GTTAGTAAAATTTGTCATTACGGCATAGCTAAGAG
>105722
ACACGGCACGAATCTCGGAGGTACCTGTTTTACAT
>1078383
GGTTTTGCCTGCATGGAAAGGGGGTCCGATTTTGT
>554584
GGCGGTTTGTATTTTTGAAGGATAGGGGCTATGCA
>1220273
AACTGGAAGTCGAAGCAACCAATGGTCAAACCAAC
>349839
AAAGGGTTTATTATTCATAGTCGGTGCTAATTGGC
>1525592
TGGTTGTATGGTAATCGGTTCACTCCATGTGGCAT
>379243
GGTTGATTTGCATTGCGTCGCTGTAGTGCTTTCTG
>651057
CGTGGGTTGACTACGAGCCAAGTCCGGCATATGTT
>273611
ACTTGACCGAGTGCAAGGGGATGAGGACTCGAACC
>13727
TGGTTCATGTCATGAATATTGATTGCGTGACTGCC
>1955383
CATGGTTATTCTCGCTTATTACGTCGGGGTATGCT
>2070611
GGTTAGCATAAAAAGCATTAGACATTGGAATGTGC
>1061186
TGGTTAATTTTAATTAATATTGTACGATCAGCCTC
>1039819
CAGATTATGAATAACTAATATTGAATTTAACCAAG
>1529445
TTAGCGCGGGGGGGGATATGCATATGCAACACCAT
>1043601
GACGTGTGCTCTTCCGATCAGGAAGAGGACACCAC
>2229288
TCGGTGTAAACATGGGGCTCCAATATGATAAGTGG
>1018386
CACGGTGGGTCTGCACTACAGAATAATTATATGCA
>115944
CAGGTGAGTGTTAGTGATTTTTTGCTTAATATGTA
>528732
AGGGGTGAAGCTGAATAAATTTAGCTAAAACTGCA
>61793
TCGGTCTTGCATTTTTTTTTAACCCCCCGAATCAT
>1804430
CCCTGCAGAGTATAAGTGCGCGCAAAGGAGACCTA
>354115
TGGTCTATGATAGGTTGAGGCGAAAATACAGTATA
>1307210
AAGGGGTCGTGATGTAAATTACGAGAGATAGATGG
>1384987
GGGTCGCTGTAGTGAAGGTATTAAGTATGCATGTT
>133551
TAGGTCGAAGAAGTGATATTAAAATGTCGTTGTAG
>1947534
TTGGGGTCCGCTTTATGCTGCTTGCCAATCTCTTC
>718137
GGTCCCCACCAGCTACTGGGAAGGCTGAGGCAAGA
>1298729
CCGGGTCATTTGGTCATCTACCGTCTATGTAAATG
>1010673
GGTCACTGAATATGCATGAAGGTGTTAATGCAGAG
>1842851
CCCCGGTCAACGATTAATTTTTTACCTATTATCAT
>790798
CAATGGTATTTGAATTCCAGGTAATCTGAATTTTC
>617462
TCAAGGGAATTTCCATATTAGTACCTGAATACCTA
>1019578
ACGGGTATGTATTCAGTTACTTCTTCGAATATTTA
>319130
AAATATTCGAAGAAGTAACTGAATACATACCCGTA
>1973765
CAACTTAAGCAACTCGTTATTTAGAGCGATACCTC
>1427627
AGATTCCCCATTAAAATATGTATTTAGTATACCAC
>406245
TTCGGTAAGTTACTAAATTTACATATAGCTACCGG
>193230
TGGGCAATGCACCTTCACCATTACCACACTCTACC
>1139552
TATGGCTTAGGGTCTAGAATAATCATGACGTACCG
>667986
GGTACATCAGTAAAAAATATGTAGATGAATTGCAT
>1057663
GGCACATACGGTTGTGTGGAGATGTAAATTACCTA
>1670667
TATGGTAATGTATACAATTTAAGGACAAGTCTAGG
>1428928
TGACTCGTGCCTTTTTGCATGAGCTCATTACCGGA
>1654348
GGTAATACTGGCGTGACTTTGCATGCGGCAGATTT
>891314
TGGGTAAGATTATGCATGACTATTGATGTATGCTG
>878398
GAGGGGGGGTTTGGGATCCAGACGTTATTTACCTG
>22856
GGGGTTGCTGTAGATTGTATATAATAAATTTCGCT
>1956931
CGGCGGGTTCTCCTGCGCAATAAGGTAATTATTTC
>1192110
GGGTTACGAGGATATTCATGCGTTAATTATGATGT
>103739
GGAGGGTGTTCATTATGTCAACGGTTATGCGCGCG
>1776220
GAGGGTGGTCACTCTATCGCTGAGATGAATATGTT
>1010625
GAGGGTGATTCGATGGATGAATATTCAAAATCCAG
>2056642
TGAATAAGGATGGGATTTAAAACGGATGACCCAGC
>1091061
GGGGGTATTCGAAGGTTACTACTGCATGTTATTCC
>1127614
GGGTATAGTGGGTCTCAAAGGGTATGTGCATAGTC
>1930518
AGTCGGGTAGCGCTGTTGGTGCATCTTTAATTTTG
>660283
GAGGCACTTATACGTATTATATATGCATTACCCAC
>1727658
GGGTAAACTACCTCACATAGGTGGAATCAGCATAG
>1654187
GATAAATTATGCTAATGATTGTAAGGAACCCCGAG
>1238381
CAGGGGTGTGACTCAATTACTCTTATTAAAATGCA
>101455
GACGGGGGTCGACTAAGTATAATTTGCATTCTAGT
>1141480
TTTGGGGGGACTGGGGACTGATAGGCCTCTATGTA
>2085426
AGAGGGGGAATTATGTGATTATTTAGATTCAGCGG
>846439
TGGGGGCGGCTGTAAAATTTAGTTAATCATATTCA
>1509202
GGGAGCAGCAGCTCTGGGGACTCTACCTGCCCCAC
>1935972
AATTATATGCGCTAACTTAATTTCCGATCCCCCGG
>1584180
CAGGGGACATGCAAATTAACCGCTACGTGTATTCA
>1036661
AAAGTCAACTATGAGCAACAGGCAAAACAGCCCAA
>1115237
GGGCTGAATTTAAATTGCGGTCGGGGTTGTCATTA
>2069975
TCTGGGCGGTTGACAATCGGTTGAACGTGTCAGTC
>1153791
TAGTGGGCGATTCGCTATTCAAATTAGATGGTTAT
>666934
TGGGGGCCTGCGGGGTGTTTGATCTTATTACATTA
>818397
CATTAGAGTAGATGAATATGGATCTTGGCCCATCT
>1075448
TGGGGCATCAGTGGTTTGCATATAAAATAAATGTG
>1737623
TCGAGGGCACTAGGCAATTCTATATGCAAGACTGG
>2046950
TGGGCAATTTACATATTCAGATCCGGGCGAGCGTT
>2006410
GTCTCTGGTACTGCTTATAAATAGGGAAATCCCAG
>1684280
GAGGGATGCAAATTACCCCTTCCACTTTCTCCTAC
>172037
TGTAGCAGGTTATCTATGATAATGAGACTATCCCA
>1255466
GTAAGGGAGTTTGTTACATTGGTATTCTGCATATT
>1550106
TGGGGGGAGGTAGTAGGATGGTAAGGGACATGAGC
>1421065
AGTCATCATTGATAATTAACGTCAATGTTCTCCCG
>1330661
GTCGGGGACCTGAATGTTAATTAGGGCAGGTAGCG
>1086753
TTTCGGGAATACATAATTAGGTCACGATTTGCGGT
>1740065
CGGGGGAACGGTATGCAAATCAGGAAGACTCAGCC
>201335
GGGAAAGTTTTATGCGCTAGTTATGGTAATTACGC
>2169948
GGCTTTGGTGTACCGTAAATTCCTCGTTTTCGATT
>844950
TGCTAAATTTCAATCCATTAGCATAAAGGCAAGCC
>1357711
CCTCCACTAGTTTATTATTCATATTGATATAAGCC
>819990
AGGACTCCACTCGGGAATTGCAAATACAGCCTCGC
>2086184
TTTGGCTGCATACGGTATTATATGTAGATTAGGCT
>1677880
GGGTGGCTCGTTTCTTGCATACTTGGGATAATTGG
>925530
CGGCTCAGGGACAACGGATGGGAGTGACGTATGCA
>2077815
GGCTAGATGCGAGATCAGCAACAATTCAGGTCAGT
>1275684
AATTACCATAGGTAGGCGAGCGAGTTAAATTAGCC
>872489
GACGAGTGCTCTTCCGATCCTAATGTTTTAGCCGG
>493926
GAATATTCATGAAGGGACTTCTGAGGTACGCCACC
>1300064
TACGGCGGGGGTTTTAACGAGCGTCAAATATTCGA
>1462462
AAATTAGTCATATCGATTCAATAATTTGCCGCCGA
>1811387
AGGCGAGCATAGTTCATATGTAAATGGGCCAGGCT
>356656
GATGTCGGAATCATTAACATGATGCTAAGGCCATG
>1263334
CGGCCTAGCTGAATAATACGTTTGGTGCATGTTTA
>1642504
TTGGCCGCGTCACATAGGAGCCGTGATTTAAAGGG
>1240971
TCCGGCCCCCTTATGCCACCATAGTAGATGGAATG
>1972243
TGGCCCAGGTCTAAACGATTAAGGGTAACGATATG
>1568503
TACAGGCCACTATGCAAAAGTAAGGGACTAAGTTT
>1392014
GGCCACGCTTCCTTACAAACTATGCGCATATCAAT
>1323388
TCTTATACGTTAAAATTTGAATATTGAATGCCCGG
>1011261
GCAGGCATGCAAATGAGATGCTACCGACGTACTTC
>1497704
GATATTTGCTTATTGTTTTCATACATGGTGCCTAC
>1922039
GGAAGAATGGTAATATTTAAATTGATTGTGCCTTA
>483054
GGCAATTGAGTCCGAAAATTTTTGAATATCGCGAT
>105452
CAGGCAAGCTGCTAACGTTCGGGATTGGATCGGCG
>395303
TAAGGGCAAATAAGGCTATTCTGACTTCAAATATC
>1817685
GAGGCAAAATAATTAGGTATACTTTTTATAGTGAT
>1310634
TGCGCATCCCCTTATTCAAATATGTAAACAATCCG
>114785
GGGATTCGCATATGATTAAACAGATCGCGTATTAA
>1036394
TCGTAATTATGCGCAATCAGCTAATATGGTAATCC
>842332
GGATGGATCTTTGCATATGAGTCGTCTTCTGACCG
>502584
CATTACCCCCCGCGGAGTTTTGTTTTGCATCCTCA
>514157
GGATCGGTCTTGTACTTTGTTCATTCCTTATTAGT
>1000979
GGGATCGGCATACATAATTATGGGGAAATTATCAG
>125764
CCACGATTTGCATGTCTACTTGGCATTTATACTCC
>1697585
CGGAGGTTAAGTTGTTCACATGCATATTATTGTCA
>457602
ATGCAAATTTTATTCGAAGAATAGTCGATCCTCCG
>1564676
CACGGAGGACCTTAGCTGTTGTCATTTTAATTGCA
>2058204
CCAAAGACGATTTGCGATCTGGAAATTATGCTCCT
>1526646
TTATGGAGATCAGAGCTGTGAGCCGGCGCATAATT
>1498868
ATGGCCAAATTCCTGCGAGACGACGCTCTCCGATC
>1459997
TATCGATAATTTTCCTCACCATATGCTTTTTCTCC
>743120
TGGACTCCAGGGCAACACTTCGACGCATAAGTAGG
>318799
GACTCCAGTGTAGTATGTGATTATGTAGTCCACGG
>1978800
AGGACGACTGTGTCACATGATATAAATTATATGCA
>1291641
ATGCATGGTCGCATATGCAAAGTATTCGTCCCTGC
>142690
AATGGGACCGCGTATTTGGGTGCATTAATCATGCT
>1005627
TCGGGACCATTTGCATATCTTAATATTCGTTACTT
>1861164
ACTATTCGGAATATTCAAAGAGAGGAATGTCCAAT
>1380364
AGGACATCAATGGGAAATTTGCAAACAGACATTTA
>1653596
GACAGAGTTTGCATACGCTCCGTGTACGTTGTCCG
>1603359
CAACGTTCTCTGGATGCTCTATGCAAATTCCTGCA
>1021085
CCCAGCGCCTTTCCCCTTCATTTGCATAATTCCTC
>1065991
GAATGTTGTTTGTGATACTCCATTTGCATTCCCCG
>1636408
TGCGGAATATTTAATGTTCGAAGTCTGTAGCCAGG
>2200723
GGAATATCCTTAATTGGAAGGACGGGCAGTCAGAT
>1169701
AGGAATACCATTGAATGTATGAATATGCATAGTCC
>1720064
CTCCGGAATAAGGGTAGATTATTGGCTAGTTCCAG
>1512856
GACTTGTGCTCTTCCGATCACGACGCCCTTCCGAT
>643591
ACCAGGAAGCGATTTGTAATTTGACAGCAAACGGT
>236606
GTTTATGCAGGAGATACACTTCCAGACGCTCTTCC
>1000764
TTACATATACACGGATTTGCATATCCTGTCTTCCG
>1593967
ACCCAGATCTGTAACATCCATTCAAATAAGGTTCC
>13931
ACATGCAAATCGGGACACTAAAAGTCTGTTCCACG
>695138
GACGTTTTGGGTATTTGCATACCGATAATTTCCGA
>1026005
CGTTGATTCCGCCCAATCCTCGTTTGCATATTTCC
>1956437
GACGTGTGCTCTTCCGTCGACCTTTTTCTTTCCCG
>1208435
CGGAAAAGTGCAAGAAAAATTGTTAAAATATCACT
>1215659
GCTTTTCCTATTCTAATAAGTACGTCCCAGTGCAC
>1028011
TCCCGCTTTGATGTAAATTGGTGGCCCACTGCCAG
>476313
AACGCATGCATCGATGAATATTAACATATAAAGCG
>845400
TAAGCGTGTCACACTAGGTAACCATACACAAGCCT
>1093202
CGCTTGGTAATATGTAAATGGGAGCATAATCTGGC
>1986640
GGCTTGATGTCCAATTAACAAACGAACATATGCAC
>1037314
TGCTTCTGAGGGGCTAATATGCTAATACGTTGTAT
>1011950
GTCCGCTTATTTGATTATACAATTGCATATATTTT
>1438014
GCTTAAAGGCGAGAGGGTACACTGTTTAAATTTGT
>1243193
GGCTGTGGACGGCGGTATGATAATACACCTCGCGG
>1865057
TCGTGCTGGTCTAATTAACCGTTGTTGGAAATGAG
>130349
ATGGCTGGGCGAGTAAACAGTATTAAAGATATGGT
>1808816
AATTTACATAGGTCTGGGTGACTCTTCCAGCATTT
>1897411
GGCGCTGCTCTAGCAAGGTCCGCTAAGTAATTCTG
>693036
CGGCTGCATACATAATAGGGTTCTGGGCACATGGT
>1534630
AGGCTGATTTTGACTATGATGCAAAAAGGGCTGGT
>1770984
GCTGAATATTCTGGAAAGCCGACAATTTAGCGAGA
>1651569
GAGCTCTTATGCTAATACAATTTAAATTTGCGTCA
>1785271
TGCTCTATGTTAATATGATTATGTGACCGTTTTGT
>352670
GCTCGCTGGACGATATTTGCATGTTAGTGGGGAAG
>2068230
CTTAATCGCAGGCGGAATATTTAATAGGGGGAGCT
>1137031
ATAATTCCGAATATGGATTTTACACGTAATGAGCG
>100523
ATTATTCGCATGGGCAAGTCACAATTTAAATAGCC
>429452
TGCTAGCGGCCTCTGGTATCCACTCCTATATCATG
>1119027
AAAGGCAAATATGAGGGCTTGCTCATCTAGCTTGC
>1193583
CGCTACGTATTGGAAACTCGTTTATGGTTTGCGGA
>1489501
TATGCAATTTGCATTCGTTTATATTAGTTGTAGCG
>753295
GTGCATACATCATTACAGTATGACGAATAATTAGC
>391458
GCATGCTAATTGGGTAATTGGCAACTCATTAGCTT
>2129326
ATGCTAAGAGGTTATACTCTAAAATTGAATGCGAG
>765284
AGCTAAAGACACAGTGTATGGTAATTTATTCTCCC
>758979
AATGCGTTGTGGGAATGCAGGCCGTGAATATTCGC
>1977017
GTTGCGTTATAAGATTTATGGTGTATGGTCTACTA
>72715
CAGATCTCTGTGAGGGTGATTCAACCCACGCGCTG
>2052560
GGCGTGCATAAATTACAAAGGTAGTCGAAATTCAG
>635505
AGCGTGAATTTACATATCATGCTGATGTATATATG
>892003
GCATATTTATGTGATTGGGTATTTGGGACGCGGAT
>1119706
GGGCGTATACTACTTGTAATTATATGCTATTTGTG
>1907435
ACATTGACTACAACGTGCATAATTCAGTACGCGTT
>108528
GCATAGGAGCCTTCGATAGGAAGATTTACGCGACG
>2127171
ATAGCGGTCTAATCTATAGTATTACATATGTAATG
>1631553
GTATGCGGACTCATGGAGGACCGTTTTGCATGTTC
>1688111
TGGCGGACGGCTCTTCTATAAGGATTTACATTTCG
>2227640
CGCGGAATACTATGAGGAAGTCGGTAATGCATGTT
>1468416
TTGAATAGTCAATGAGCTTTGGATCCGCTTCCGCA
>1506748
TTTGCGCTGGTTTCGCATGATTATGCATTCATGGA
>498207
CAACCGGGTTCCACAGAAAACAAAACCCAGCGCAT
>1260857
CGCGCTGGGTGTATGGAATAACCGAATGATATTCA
>1645767
GCGCTGAGTATGTTGACGATTATTGTAATTCTGAG
>6654
GACGTGTGCTCTTCCGATTACATAATTCAGCGCCA
>236758
TGGGCGCTGAATAGATTTAGATTTATGATTATGTA
>1029313
AACTCATTACTCATTTGAATATTACACTAGCGCGT
>2164685
TTTTCAGCATATCTTCGTTACATTAGGACTAGCGC
>2098675
GCATGCGCTAGGGAACTGGAACTTGAATCCTCCGG
>1368767
AAAGCGCTACTCATTTCCCGACGTATGCAAATGTG
>1140642
TCAGGCGCGTGCATATTTTTTCAGTTAATCTATGC
>878442
GGCGCCGGCTAAGTTGTAAGATATGCAAATTTCTT
>1855586
CGCGCCCAGGTATAATGGATTCTAATGATATTCGG
>1198889
CATTACTTGTCGGACTATTCATGCCTGGGCGCTAT
>1011726
AGCGCCAAATTATAATTAACGGCATATTACATGTA
>249908
GAGCGAGAACGAAGGGAATAATTAGACCAAATTCA
>1272400
CGTCGCGAGAAAGGGCAGCAATCTCTGATCTTCTC
>1702328
TAATGCGAGAAACAGCAAAAGTGAATAAATCAAGG
>752089
GCATGCGAGAAAAGAGGATAAGTTATTTCGGTGGG
>1443469
TAATATTCAATGTGTTTACAGTCGTGTAAAGTCGC
>2205756
GCCTGCGACTTCGTGTCGGGTAGCACCGTCCAAGG
>18979
AAGGCGACTTATGCAAATGTTAATTTATAATATGA
>436246
TGCGACTGTTTGTAGGAATTTGAGTATTCCATAAA
>1069099
TGCGACTGTTTGTAGGAATTTGAATATTCCATAAA
>1658501
GCACGGTTGCTTCTGATACGCTGCCCTGTAAGGCC
>1138999
ATGCAAACGATTCGAGTTTAAATGTTGTAAGGCCT
>1927285
GATGCCTGTGTCATACTTAAGAGGTCATTTGCATA
>2199211
TCAATTATTCCTGGGAGAGGATGGTGGCACAGGCA
>456368
ATTGATATGGGCCGACAATGAGTATTAAGACAGGC
>1226101
GGTGACTGTCCCGAAGAAGGGTAATCAGACAGGCG
>1462164
TGCCTGTCTCCATTAGGCAGAAACGACGCTCTTCC
>2066945
TCCGCCTGTCTCATTTGCATAGTTGGGGAGTAGGG
>332255
CCATGCAAATCGCATAGTAGTAAGACGACAGGCTC
>960069
TGCCTGTCGCCTGGCCCACTATTGATAACCTGGAT
>457986
GTAAGAACGACTGTACCGACATTAACGGACAGGCG
>1032085
GTAAGAACGACTGTACTGACATTAACGGACAGGCG
>2078607
GAGCAAGTAAACGTTAATATATTCGTTAGGCAGGG
>456428
AACTGAATACATTAACATCTCTTCGTTAGGCAACA
>1296914
GGCCTAACCAAATTTCCTCTTCAATTGGGATTAAG
>1383006
ACATATCTAATTTGTTAACAAAGGGAATGTTAGGC
>1177761
GCCGTGTGCAAATATGCAAAATAGCGAAAAGTTTG
>882312
GATTAACCCTTAATTAGATTAGTTGATACGGCAAA
>1646260
ATGTAAAAGACCTTATTTGCTACCACATATACGGC
>1882702
CGCCGGTGGGTTGTAAATGTAACTCATTTAATTTA
>1497428
TAGGCCGGTGAATATATTATTGTTTATGTATACTG
>1002064
ACAGCCGGTAGGAGAGGTTCATTGGATCATATGCA
>1501120
GGCCGATAAATAATTATGTTAATCCTATTTGGAAT
>1237272
CGTCGCATGTTAATTAGATATCTTCGTGGGTCGGC
>814111
TGAGCCGACCAGAAAAAATCAGGGGGACTAAGGTG
>311809
GATTATGCTCCAATTATAACAGTATAAATGTCGGC
>408985
GGCCGACAGGGGGGTCACATTGGAGCAAAGATGCA
>1649802
TGCCGACAGCGGCCGTTTATTTGAAAAAATATGTA
>1074810
AATAAGGCTCGTTTATTAAGCATGCAAGTGTCGGC
>1037642
CGGAATTTAGGTCGTGATCGCTGTGCGGAAAGGGC
>405307
CCTGGACTAATCTACATATGGGCATAAAGGGCTTG
>1850031
TAAAAATTATTTGAATCAAGGTCATAAAGGGCCAG
>1098961
ACACCGTGTGTTCGTCACATGCAAATATAAAGGGC
>1961363
GGCGCCCTTTAAATTTTACATACCCGAGTTTCATC
>1341264
GGCGGAGAATTAGCATAGAGTGACTTAACAAGGGC
>296046
AGATGGCCGCATATGGTATAATCACACAAGGGCAG
>477643
GCCCTTGGTATGAGGAGTATGAATAATAAGTCACA
>1044738
CAGGCCCTTGCATCAATTATACCTGATTTGAATGT
>753279
TCAATTGAGATGGCACAACAGGAGTAAAATGGGCT
>726412
TCAATTGAGATGGCCCAACAGGAGTAAAATGGGCT
>1754694
ACATAAACCTGAATTGGGACTCGTAAAATGGGCCA
>2221246
AAGCCCATTTGTATGTTAATTCGGATGATGTATGG
>1679795
GTCCGCCCATTTGGGAATTATGGTAATTAAATCTT
>1587804
AGGGGCCCATTTGCATGTGTAAAGATTAGGTATCT
>1256198
AGTCTAGTGTCACCTTCATTTACAGGCAATGGGCC
>294519
AACGCCCATTCCGAGGGTTAGCTAAGGAAATTTTT
>1239954
GATCGGAATTATGTAAAGGTGCTGAATGGGCGTTA
>557138
TCGCCCAGGCTATAAGTATGAATTTGCATGATTAT
>1107431
AGCCCAGGAATAATGAGATCCATTCTAAAATGCAT
>1521631
NGCCATTGCGGTATTATGCAAATCAGCGTTATGAC
>2190358
AGGCTAATAAAGGGTAAATGTAAATCGCAATGGCA
>730909
TCAATTACGCTAATTAGGTAGGACTCAATGGCGTC
>2093658
GAGTCATTTGCATACGGCTAAACGTCAATGGCCGC
>2110338
GAACTAATCTGCATCAAAGGTATAGAATGGCGTGA
>1223134
GAATAATTACTATCGATTATATTTAGAATGGCGCG
>115432
CTTAATTGACACTGGCACCATCACTTATGCATGCC
>1551309
CCCGCATGCAAATTACTAACGAGCCAGTCAACTTT
>1091753
ACTGACTTTAAGGAGGTCTGCTGTAATTTGCATGC
>1289459
ACAATGGGAGCGTAGAGAAATTGCATAATCATGCG
>1002022
GCATGAATAATCACGCATAAAAAGGATGAATGGTC
>1876332
AGAACCGGGTGGACTAAGCTATTCATTGTATATGC
>1123875
TGCAGCAGTGTCAGGTACGAATTTGTATATGCCGT
>1804502
ACGCATATACAAAGGTATACTAACATGGCGGATCT
>1012322
GGCTGGAGCATTTTAATGACGTTTTGTATATGCTA
>639816
CAGAGTAGTTCGACTTTATGTAAATTATATGCAGC
>1015955
TAAATACATGCAGACGATAGGCAGTCTTATATGCT
>1300342
ATTTGCATACTTTCAGTTACCCGATCGCCCATTGC
>1237657
GCATACCTTTGCAACTGTGAGGAGTATAATGAGGG
>2216185
CTAATGAGAGCAGTGTGTGAATCCCAAGGTATGCA
>104785
TTGCATACCTTAATGAATATTGGTAATTGATTGGC
>831320
CGTCCAATGAGCGGAGTATGGTAAGCAGGTATGCA
>1503399
TGTCGCCGCTGTTAGCTAAGGGATTCAGGTATGCA
>1334977
GAACCGCGGCCGAAAATCTTCATGTCTGGTATGCT
>1676818
AACAACTGATGCTAATTGTGTCGAAGTGGTATGCA
>1133262
TGTCTCTGAGTTAGCTGAAACTATAGTGGTATGCA
>1037235
GCATACATTAATTCGTTCCTCCGAGGGTACTGGAG
>1751497
CAGGGAAGACGTCCAAGTAAAGTAAATATGTATGC
>922993
GCATACATATTCAAACACTGACGCGATAAATCCCC
>978593
TTGCATACATAGGTAAATAGGCTAGAGAGGGTTGG
>876740
ATCTGCATACATACATAATGACGCGTGCTTCGTTG
>1195002
TCGACTGGCTAATTAATCGCGATTGTATGTATGCG
>534023
GGAGACTAATTAGGGCGTACGATGAAGTGTATGCA
>1159529
GACCACTAATCGTACGTAGATTTGACTTGTATGCA
>1210074
GCATACAAGGTGGCCTAAAATCGGTAAAGATACGG
>524675
AATTGTAGCTAGTCTTTGAATATAAATTATGCAAA
>1485050
AATGACGAGACGACACAGAGAGCGTAAATTATGCA
>1692731
AAATACCGGCTACTTCTTCCATTTGAGAATTATGC
>1876462
GAAGAGTATTAGAGAGAATGGACTGTAATTATGCA
>1360114
GAAGAGGTGGGTGTCGCATTGAAATCCATTATGCA
>1361347
AATACTTGGTGGCGATAGGTGCCGTCCATTATGCA
>135511
CTTGCATAATGGACCTCTGAAAGATCGAACCGGGG
>2224844
CTAAGGCCACTAAGTTGAAGTAGGGTCATTATGCA
>1049598
AGTTATGCGAATGGAAGAAGATATGGTCATTATGC
>1103321
GCATAAGGCGGGCGGGTTTTAATGGTTCTAGAGAG
>511465
CCAAGTTTCATCTCAATAAATCTCGTTATGCATCT
>1119870
TATTATCTTCGGAGTCTTAGGAAAGGTTATGCAAA
>358885
CGGATGCAAATTGATTGCAGTTAAAGGTTATGCCA
>308990
TTAAAGAAAACATGCCCACCGGCGAAGGTTATGCA
>1031834
TGTAAAGTACGGCGAAAATAGACTCAGGTTATGCA
>1150122
ACCCCTGTTTCTATCTTTTCATTTGTGGTTATGCT
>1900308
CGCATAAATTTCAGCGAAGTTAATTAGTTGGGATG
>1207997
TGTCGTAGTTGGCATAGTAGGTCTTAATTTATGCA
>2052827
GCATAAATTAAGAAGGAGATTTGTGCATTATCGTC
>1607776
GTATGCAAAGTAGAGGGCTTGACGTTAATTTATGC
>1412046
CTCACAATCTCCGTTCCATGTTGTTAATTTATGCA
>1741335
GATCTCTAAGCATTTTGCGCTAGCACATTTATGCT
>215077
GCATAAATGTAGCATATATTACGTGTTGAGTGCCA
>1306740
GCATAAATGTAAGATTTTGGCTTGACGATATATAC
>2044308
ACTGACCGCCGCGCACATTTATTCTGATTTATGCA
>487753
GCATAAATCAGAAAAAGGTAGGTAAATGATCCCCG
>303921
ATCTTACGACGGGACGGTCCGTGATTTATGCGCAT
>1176041
CGGGAACAAGGTATTGAGTTAACTTGATTTATGCA
>2001461
TGTAGATTCGTAATTTTGATTATGTTGATTTATGC
>1728404
GCATAAAGTGTTAATTGAAATCGATCCCCAGCGGG
>1042670
TGCATAAAGAATTTGAATCTTCGGGTTATATGGGG
>1569227
GCATAAACTTGAGTGGAGGGCGTGGGATATCATTC
>1416267
TCCACTTTGTTCTTCCGAGTAACTAATTTTATGCA
>520211
ATGCAGTAGGTATATTCAAAGCGATCTTCCTCTGG
>1206635
ATCGAAATAATATGCACGTAACGTCTCTACTGCAT
>1009597
CGAGCAGTAGAAATAAAATGATCGTCAATTATTTA
>1249718
TGATTCTATGCATATGTAGATTGGTAAAGTGCGAC
>280865
GCACGGTAGAAATCTCAGCTTCTAAAGGGATTATG
>1466007
TGGGCACGGTAAACTCCTCCTAATTTAGTCAATTA
>1161686
AACTGCACGGGGAGATTTGCATAAAATTATGTTCG
>567136
TTATGCACGGGCCTGGGTGATTATAAACATGTGTG
>734836
GGGGCACGGGATCACGGACTGCGCGGACAGGTGTG
>1842438
CGTGCACGGGACTCAAATATGTAATTTGCTTATCC
>598998
GATGGCTAGCAAATTTTACGCAAAGCCGTGCACTT
>1014632
TATTGCACGGCGGAGAGTAGTTAATGAGAAATGCT
>1031120
TTGATGGTACTAGTTAATATGTAAATATCTGTGCG
>610677
GCTACCCAATTTGAATACTTGGAAATCATTGCATA
>147875
TAGCAATGATTTAGGGGGTGGGAAATAATTTATGC
>605326
GATTATCCTCATTGGTACATGCTGACTATTGCGGG
>2084801
GGGCAATAGTAAATCGTAAGGGTAGAAAAGAGGAA
>1168628
GATTACGGCGTTGAATATGTATGAGTATTGCGTGT
>225425
ACAAATGCCATATTCAAGCGGTATGTAACTTGCCC
>1685794
AATTTTTTATGGGCCGGTGGGGGACACTTGCAAAC
>830940
CAGGCCTGAAAGCGCTCCAAATGTCCACTTGCAGA
>892685
TCATGCAAGTGACCTTGTTTCATATGCAAATTTGT
>1757482
TGGCAAGTCTGTAAACTCGAATAAATTACAGCGTG
>945964
AATCCTGTATCGTCGTTCAGGCGCTTAGACTTGCA
>1406275
AAAATTAAATATGCTTTTTTTAAACGCGACTTGCC
>625584
AACTAAGTGGAATGCAAATGAGTACGAAAAGTTGC
>166823
CGAGGCAACTTTTACATAAGCAAATGCTACACTTT
>49501
TTGCAACTTTGCATGCATAATGCGAGGCTCTTCCG
>1995644
GACGTGTGCTCTTCCGTCCTCTTTCAAGTTGCGAC
>1448197
GGGGCAACTTCGATTGAATCCGAAGAGAATATGTA
>266809
GAATGCAAATTTCTAGTAAAGCAGTTTAATACGTC
>1898617
GGCGGCGATTCGGGATTAGTATTAGAAATTTGCAT
>1463262
ATGCAAATTTCGGTTAGTTATGCAGTAATACTTGT
>1034364
GGCTGGGAATATTAAGTATAGAAGGAAATTTGCAT
>2164441
ATGCAAATCGGGCAGATAATACCCAGTAGTGAGTA
>288266
ATGCAAATCACATTACTACAAGGACCCCGGACGGT
>862055
AAGGCAAATCAAGAGAGGAAACCAAAAAAGGTTTG
>1114975
GGATGCAAATCAAACTAAAAGTTTAAAAGTTCGGG
>1590184
GAGATTTTGTTATGCCATTCGCATAATAAATATGG
>357148
TACTGGGTCCATATGCAAATAATTACGCAAATCTC
>444218
GACGTGTGCTCTTCCGTCCGTATGCGCAAATCTCT
>1252645
TGTGATTTGCCTTCGAGACAGCATTCGTATAATTA
>2168471
GACGTGTGCTCTTCCGATTTGAGTATGCAAATCCA
>973928
TTGTGATTTGCATACGATAAGAGGAGAATGGAACG
>1126116
AGATTTGCATACGACGATGAGAAACATTCACGGCT
>1913373
TTGATTTACATACGATTAAGTTGCACAGACCCGGA
>2084440
ACTACTCTCCGCTGACTAACTTAATATTTAAATCT
>1003825
GGATTGTGATTGTTATTTAAATATGGCAGGGGGAA
>1460458
GTGTGATTACCTGTGGGATTTATTCCATGGCCGGT
>1090265
GATTACCATGGAGTGAGTTAAGTTAAATTATGCAA
>1637611
TACTGCTAGGGTTGGATTAACATCCTATTAATCCG
>638078
CTCATCCGGTATGCAAAGAGGTTGTGTTTAATCTT
>2029713
GAATGATGTGTGGATTATGACTTATCTAAAACTAT
>2058711
AATTATTTAAATTATGGAACGAGCACACATCCAAT
>677671
AGATGTGTCTTAAGAGGTGTAAATTGCAAATGAGA
>1645712
TGATGTGTATTTGCATATATAAAAATTTGATTGGG
>1784241
GTGATGTGTATGCCTGTGCAGATTATGATAATTCC
>615578
ATTGATGTGGTTCCAATGTATTTGATGACGTATTT
>1741886
GGATGTGGTCACGTGGTTTTACATTGGGTTATTCA
>2159703
GACGTGTGCTCTTCCGATTTACATACCCACATCCT
>1654185
CGATGTGGGTACAGGAATACATTAGACGTAATTTC
>742704
GTGGATGGTCTCCGCATTTGCATGTAATCACATCG
>2116648
CATCACCCACATATTCATTAGTTGACCATCACATC
>947499
TGATGTCAGGCCGGAGTTCCATAAGCAAAGATGCT
>24627
CGATGTCACTGGAGTTTGCATGTTAAGCAGATGCA
>1585988
ATCCTGATAACTACAGATTAGCATATGTGACATCG
>1246928
TGCGATGTATTTACCGCTTAGTCTGTACATATGGT
>1259702
NGATGTACTTCGGTCCCGGTATCTATGCAAATTAG
>106582
TGACAGAGCTGCCACCTCAGACTTTGAGATTTCGC
>1768090
GACACAAAGCCTATGAATATGCGGTCAATATTATG
>907605
TTGACAAGGAGAAAGCAGATGAAAAGGCGTAAGAA
>1748200
CGACAAGCTTCATCGGGTCAATACGGTTAATTCCT
>797940
CAAAATTTCCGTGCGGAAGCCTAAGTCAGCTTGTC
>1207544
AGACAAGCGAGAGTTATCGAAACACGGTCTTTTGC
>346464
AGTGACAAGCCAGATACATTCATGATTTGCATTTG
>697919
GACAAGCAAATTCCACAGGGCTAATTTAATTCCTT
>1133681
CACGGACAAGATTATTCAATTCCTATTATTATCAT
>760019
CGTAAATAGATATGAGTTTAGTGCATGTAAATTCC
>682175
AGAGAATTTACATAGGTGCTGCAAATGACTGTGGT
>167715
GATAGAATTTACATACAGTAGAGATACAATAATCT
>536135
CGGGGAATTTACATACACGCCTGATAATAAAAAGG
>1638269
AAAAGAATTGGTAGCGCAACACAAGCAAGTATGGG
>879188
TATAGACAATTTACATATTCATGCGCGCCAATTCC
>1163812
GTCACCGCTGCAATCTGAATGTTTACTCCAATTCA
>1398137
ACCTCATTAGACTAATAAAGATAAGCGTCCAATTC
>1215232
ACCTCATTAGACTAATATAGATAAGCGTCCAATTC
>1987595
GGATTCGAGATTTGGATAAATTAGATTCAATTCTT
>627523
GTGAGAATTGAATATTCACGTTTATATGAGACCTT
>742751
GACGTGTGCTCTTCCGATCTGCATATTCAATTCTG
>1132278
GAATTGAATATGCACAGGAGACAATCTAACGCGGA
>1242154
CCGCGTTAGATTGTCTCCTGTGCATATTCAATTCA
>1020025
TTCGAATTACCATATCAGATTTGCACGATCCTTCG
>104527
CAGGAGTTTGTACAATGGCATAAATTAGCATATTC
>1442008
ATTAGAATATCGGCGTGTACGCACTAATTTATGGG
>532186
TTACATATGCACAGGATAGCCCCGCCGATATTCAG
>1182988
TCATTGTGGGCTGATTAAAGTCCTAGGATATTCAG
>991191
CTAGACGGTCATGAAAATGTCTCTAGGATATTCAA
>1737689
AAAGCAATTATACAAATCAAAGCGGATATTCTAAT
>1955953
AGGTATCGCCATTTATATACATCGGATATTCATAG
>1648935
GTTGAATATATACATAAATTACCGATGACCCCTTC
>1052646
TGAATATAGGAACTAACATTACCAATGGAAATGTT
>1091545
AGATGCTTTTTTTTGTTAGTGACTATTGTATTCAA
>2092085
TGAATAATTCCAAATTCAAAACAGGGAAGGTTCTT
>944235
GGAATAATGCTTATTCTGGGGGAGGCTAAAATTTT
>2187214
GGAATAATGCATAGGTATTGAAATTCGGTTGTCGA
>1845344
CGAATATTGTAAAGTTAAGTCGGCGGATTATTCAT
>548868
TAGTAACTGGGTAATCTGAATAGGCCTGATTATTC
>1849589
CATTAGGGGTTCAGTCGCCATCTGATTATTCATAA
>1764731
GGGATGGCTTGAGTGCCCGTTATTCTGATTATTCA
>448333
GGAATAATCACCTCCTGAATCATTGGGGCTATTTA
>1613929
CTCCGAGAGTGCTTTGGATATTTGATTATTCCTTC
>1667076
TTTTGAATAATATTTAGACTTCTGACACGAATCCT
>458037
GCCTAAAGATGTGGCAACACGGCTTATTATTCTTA
>1375243
CTTACCGACAAACGGATGATTAGGGGTTATTATTC
>1244247
GAATAATAAACAGTCCGGTGTTTAGCTTCTGTTAT
>2120649
AGAAGTTAGTCATTCTCATTTAACTATTGAATAAT
>1760106
CGGAAGTTAGGCTGAGCGTCCTCCCGCGCAATGAA
>1101240
GGGAAGTGATGAATAGTCAATGATTGCAACTCGTC
>1029010
TGGAGAAGGTAATGAAAAGTGAAAGGAATTTACAT
>1311749
ACGTGTGCTCTTCCGATCGACGTGTTATCTTCCGA
>1116405
TAACGAGCCCCGTATACGCAAATTTAACTCTTCCG
>612656
TAAGGAAGACCATCGCTATTAATTAATTATCATGT
>1530121
ACGTGTGCTCTTCCCATCGACGTGTGGTCTTCCGA
>1700535
ACGAGTGCTCTTCCGATCGACGTGTGGTCTTCCGA
>1842034
GACGTGTGCTCTTCCGATCGACGTGTGGTCTTCCG
>1780490
ACGTGTGCTCTTCCGATCGACGTGTGGTCTTCCGA
>1135486
AATTACACAAAATAAATAGTCCAATTAGTTCAGGC
>1750844
GAACTAATTAACGTCATATTTACATACCGGTTAAA
>1856911
TCTTGAACGTTGGGGTATATATATCATATTCATGT
>481959
GGGTAGACAGGTCCTATGCAAAAATCTCAACGTTC
>220605
CGTCGAACGTTCACTTCCACTATGGAAATTTTTGG
>1543301
GCACGAACGTTAGTATTATGCATAACTAGATTAGT
>1815429
CTGGAACGTTACAGTATTTTCATCAATATTCATGA
>1072941
TCATAGGGCCTGATTATGCAAACGATCCCGTTCGG
>575899
TGCATTGGGCCGTTTTGCATAGATCACCGGTTCCT
>457182
TGAACCGGATGGCATAGCATTATTGACCGCATTTG
>276475
TGAACCGCGTTTAATATTCACATGGTACGAATAGG
>1243578
GAACCGCGACGGCTCTAAAATTCATGCAAATTCAC
>1262586
TGAGAACAATCCTTGCGGAAAGATGCATAATAATG
>1199728
GGTGGAACAATATTTAATATGCAAATAAAGAGCTG
>1426638
TTAGAACAAGGGAAAATTATTCGAAACGTTAATTT
>1950441
AAGCGGTCTGAATATGGATGACTTAAATTTCCGTG
>147794
TCACCTGTTGTTTACGAATATTACTAGGCAATTTC
>1024892
AATTAATACAGCATATAAGGCCGATCCATTTCATG
>866826
GCCGTAAATATTAGTAAACATTTAATCATTTCACC
>72580
TCGGGAAATGATCATTACTATTAAAATTTATGTGG
>1431477
AGTTGAATTATGCAGTTCCTTAAGTGATTTCGCAT
>1208418
TGAAATCACGTGCGTATGCGGAGATGCAAATGGGG
>2071611
TAAGGAAATATGAAAGCATCTCATTAGCATCTTTG
>656420
GCGGAAATATATATGGAATAAGGGTATATAATGGG
>195326
TATGAAATATAATTGGTATGATCTTGACACTTTTC
>2144833
ATGAAATAGTTCTATGGGTCTTATTTGCATTGTCC
>1519827
TTACCCCCGTGTACTTTTGGTGCAGTGACTATTTC
>1189373
GACACTTGGGAGAGTCAATCTCGTACACCTATTTC
>515891
ATGAAAGGGGATATGCAAAGCAAATATGCAAATGA
>2067999
ATGAAAGGGGATATGCAAAACAAATATGTAAATGA
>2077532
ATGAAAGGGGATATGCAAAACAAACATGCAAATGA
>1353252
GATAACTGACGGGCGTAAATATTATCCCTTTCGTA
>1100595
AGAAAGGCGAGAGGATTATGCTAATATTGATGTTG
>1302528
GCATGAAAAGAGGCATGTTAATTATCTTCAAACCG
>395888
GAAAAAGCCGGCGTAAAATCGAGGTAATAAGCATA
>1971035
ATAGGAAAAAGAGATATTTTTGCGAAAATAATTCG
>724221
CATTTGACCGATGGTATTCCTCCAGTTTTTCGGCA
>555512
TTGCCTATTAGCTGGGAAATTTGCGTGCGTTTTTC
>620081
GACGACGCTCTTCCGATCTGATGGGATTTTTTCAT
>1541958
GGTGAAAAAATCCATGATTAGTGGTATTCTAATTG
>664292
CTTTTGGAGGCAGAGTAATTTATGTATGTCTTCCT
>1798298
GAATCCGAGCCGGCATTAAGACATAGAGAAAAGTT
>1296964
ACTACCATCGTGATGATAGGCTTCGAATAGAAAAG
>2132655
CATTATACGCCAGTCCGCTGTTAATAGAAAAGTAC
>1050054
TCCGATAATAATGTGTTTAACATAACTTAAAAGTG
>1003572
GTGGACACGGTTGCCTACGCGGAAGGCGCCCAAAG
>342987
GCACTGGCATTTGCATATGTATTGGTCCTCGGCTG
>80654
GCTGGCATCATGTATAATATTTGTCGGTTATGGTA
>1169568
GACTCTGGCATATTAATAACGACTAATTAAAATGG
>465490
TACTGGAACGTATGCATTACGAAAGCGAATTATGC
>1968091
TCCTGCTTCCCGGGGACACCAAGCTCAGCTTGTCC
>1939922
ACGACGCGCTTCCGATCTTGAATGGAAGCAGATCT
>2179778
CACTGCTTCACCCAACGTTTACATAATATTTATTT
>2071411
GTCTGCTTATGGTCTACGGTCTAGCAGTCAAATGA
>185510
ACAACCACCGTCAATGAGCTGCAGTGATAAGCAGG
>119873
GCATCTGCTTATAGCAAAGATTTTTCCACTTATCG
>637178
AACGCGGGTATATTAATTATACGACGGAGCAGTGT
>507519
TAAGCATAATCGCACTGAATATTCTTGGAGCAGGA
>1469520
ATCTCGGGCTAGCATGAAGTTAGGCAAATGAGCAG
>63722
CATTAATCTCGTGTATGTCATTAAAACCGCAGACT
>608301
CTCCCTCCCGGTGGAATTTAAATAATTAACCGCAG
>147110
TGAACTGCGGTGTGGATGTTTGTTTATACTTGGAG
>117534
GGGACTGCGGTGAATACTAATTAATCACCAATAGT
>2129251
ACTGCGATTGGCATAATCAATGTTCAATAGATGAG
>1008950
TGCGCTGCGATACTATGTGAATTAATTACTCTAAT
>1237197
GCTGCATATGTAAGATGTTTACTACATATATTATG
>1206014
ATGCTGATATTCTTTCCATTTATGTTAATTCACGA
>620283
TAACTGATATTATGCTTATAAGAATAATTATGCTT
>687123
NAACTGATATTATGCTAATAAGAATAATTATGCTT
>2141496
CTCAGGTGGGGAGAAAATATTATGCAAATGTATTT
>384481
GAATTGCATATTGTAGGAAAGTTCAGCACCTGATT
>845429
GGGCAGGTGACTCCTTAATCAGCCACGACGCTCTT
>1036824
ACAGGTGAATTGTCCATAATAGATGTTAATATGCA
>1457712
GCACTCATACGTACTGACCATTAGTGTAATTTAGG
>2079231
TCACGTTATGTTGATTCGGTAAGAATAATTTGAAT
>1805377
AACCGAATTGTATATTCATGCACCATAACGTGAGT
>692661
TGTTAGAGTTGATGTCGTATAATGCGTTATACGTG
>1046548
CCACGTAGCACCCTTTAATGACTTGCGAATATGCG
>1442402
GAATGGCTTTGTATGTGAAGGAATTCTAATGTGGT
>1972850
GTTCACATTACCCGGACTGGGAGGAGAATTATGTT
>1621978
GCCTACGCCAGTTAATTAGTTTGTATGGTAATGTG
>1082099
GGAACTATTATTGCATTATTTACTATTAATGTGGT
>1372300
AGAAATTAGGCTCCCAGGTTGTATTTACATGTGGG
>772472
ACATATAACTTGGAGAAATGCATACCATGTGAGGC
>299308
GTACACATGCAAATGTAGGCATATACCGTGATGTA
>1287524
CACATGCAAAATCGGCCAATATATTTAAATTATCC
>1321925
AATAAATATTTATTAGATAGTGATAGATATCTGTG
>10246
GTCAATTTCCAATTATAATTTGCTCACTCTGTGGG
>892597
CGCCCACAATTATAGGATATTTAAATTTGAGTATT
>149236
GCACAAGTCTTTTGCATAAACCAGATAACAGTTAG
>1255112
TGATTTGAATTAGCAAACTAGAGAAGGCTTGTGAG
>1433877
TCACACAAGCCTTAATGGATACGTAATGACATTTA
>607134
GTCACAAATATTCCTGAGTGGCGAAATGAGCATTT
>1868949
TTGCCACAAATAGGTATTTGCATGTAGCTCATTAT
>1017829
CTATGTAAATAAGGGACACAGGTCATCTTTGTGTA
>1000688
AACTTCATTAACATGTCTAATTTGCTAATTGCGAG
>1390232
ATTATAAATGACTATATAACTTTAAGACTATGTAA
>1118767
TTAACGAGGCTACCATATATGTAGATTTATAATGT
>163259
ATATCTAATGGGGGGGTGTCTCTATAAGCTAATGA
>846478
CACCGAAAATGTACATATCGATCTAAGCTAATTAG
>38771
TATTAGCTTAATGTAAAATGGGATGCAAGTTTCCT
>639597
GGACCTACAAGATATTATGTTCACACAGCTAATTA
>485617
TAATTAGCTGTCGTTATATTACCTTCCCGATCTTC
>572470
GGCATTAGCTGGTTTAGTTATTTATGCGGATTTTT
>1612238
TAATTAGCTGGTTATTGAAATCCGGGGTTGTATGC
>1118801
ACATATTAGCTGCTTAGTAAGCATGAGTCGAGGTT
>1049409
GCATAATTTCGGGGATTATTTAACCTTGTGCTAAT
>1359806
AATTACCTAGCCCGGTACTTAATTTTGGTCATTAC
>1685350
CATTACCACCCTCATGCAAATCGCTGCCCCTTAAC
>444995
AAGAGGAAAAACAAATATAATGGAAATGTAATGAG
>404726
TAATTACATGGATTAGTCACCTCGGGCTGTAATTG
>1852033
CAGCGTGCTGCAGGGTATAATTTGCATGTAATCGA
>453746
CAACTCGGTCAGTTGGCTATGCGAATATGTAATGC
>134268
ATTACATAGTCATTAGGCTATTACGTCGATTAGCA
>1310171
TGGCATGAATACTCAACGGGTCCGCGTGAATTAAT
>1224095
TTACATGCGGGGCGCCAACCACCAACGATTAATGG
>1323049
ATTAATCGTGATTTTGGTAATTAGGGGGGGTTGCC
>1662765
ATTAATCGGGGAATATTCGCTACCTTTGAGTATTC
>180444
GGACAATATGCAAAAAAATTGTCAGGCGACTTAAT
>1497268
CAATGGACGGTGCTAGGATAATTGGGACTTAATTA
>1743455
CATTAAGTATGTATGGAAATGTAATCCGTGTTGCT
>1217142
CAAATTAACCATATGCTGAAACTGAAATCATTTTA
>120916
CAACAAACGACAAGCTTATTAAATTGGTTAATGCA
>1004291
CATTAAAGAGAATACTGATTTGCGTGTACTATCTC
>461581
GAGGATGTTAATTCCAAAACAGATCTAGTTCATGT
>1455076
ACACAATTACCATAGATACCGGGACCGAAGTACAT
>118440
ATAATTCTAGGCACTCGCATGATAAGTACATTAAA
>1181255
GTTAAATAGTCAGGTTGTTTAGTATTAAGTACATG
>201769
ATATGTAATGTTCGCAGGGGATATTTTTGCCGTAA
>230011
GATGTAATGTTAATATTAGCCCTATTTATTGTCGT
>82121
ACGAAATAATGATATGTAAGATTAGGCATTACATA
>772723
GCAATCTCGCTGAGAAAATGCAAATATATTACATA
>953672
CTATGTAATATATTAGAGGAGCATATTCTTATTGG
>2083673
GCGATGTAAGTCACTAAACTGCCTGTGGTTATGTA
>1053200
GATAAAGAAATTACATCAAGGTTTATAATTTACAT
>12970
GATGCTACTAAATATTAGTTTAATTATCCTATGTG
>2233779
CCATGCGGTCTACAAATTTACATAAGTCATGCTGT
>350434
GGAATATTAATTTTTACGAATTGGTGACCGCATAT
>1241947
TATGCGGTATACAGAGATGACATTTATTGTATGGA
>195623
GATGCGCTATGGGTCTAATTTGAAATATTGGTAGT
>1004875
ATGCGCTATGCAGATTTGATAGGAGTCGTTTATCG
>978466
TGGTTTAATAAGTGTGTGATCTTTTAAAAAAAAAA
>456935
ATGTTTTTTTTCTTCGCGGGGGCTTTCTTCATGGA
>1379257
CTTAGCCATCTTATTATCAATATTAAAAAAAATTG
>1106886
TTTTTTTTGTCTATATTATCTTGCCACTATATGCA
>1341114
GTTTTTTGATTTATGTATATGACCCCGAAAGTTTC
>1094091
TGTTTTTTTTCTTCGCTTTATTATATTAAAGAATG
>2199779
GAATAAACAGCGGGTTTTATTCCACAGAAAAAATG
>581248
GACGTGTGCTCTTCCGATTTGACTAGGAAAAAAAA
>343318
GCATCATGTTCATATAATAGGGGGGAAAAAAACTT
>1048804
GTCTTTTTTTCCATTTGCATGAAACGGGCCGCGGC
>1485123
GTCTTTTTTCCATTTGCATGAAACGGGCCGCGGCG
>1114804
AGGTTTTTTAATTCCCTATGAATATGCTTATACTT
>825865
GAGCAACAAATAGTTTTCTGCTGCGATGCAAAAAC
>1882770
TGTTTTTGCATCCGTGTGGGAAAGCTATTCTAACC
>1655539
GTTTTTGCATCCAACTTTTACATAGCGTTTCAGGC
>1577545
CGTACTAGCCGTAGGGGGAAAATTGATGCAAAAAA
>1411534
AATATCGAAAGTGGGCGCGTTTTGATGCAAAAATC
>890617
GACGTGTGCTCTTCCGATTTCAATATGCAAAAAAC
>1788556
TTGGTGTCAACAGTAGGCGAATATGCAAAAATTGG
>1408082
GCTCCGCTTGGTCACCTGGGAATATGCAAAAACAA
>784731
TGTTTTTGCATATTCCCAGGTGACCAAACGGAGCA
>1026312
GCTCCGTTTGGTCACCTGGGAATATGCAAAAACAA
>1003117
TATTTGCATGTACAGTTTAGAGGAATAAAAAGGGT
>1312061
TGTTTGCATGAAGTATGGATGGCAGGTCTTTACGT
>1430267
GGAGATAGACTATGTAAATTTTGGCCCGATGCAAA
>1656271
TGGTCCACCCTGGAGTTGCAAATGCCGATGCAAAG
>1184170
TGAATAGCACAAACAGTGAATAATATGCAAATGCT
>656059
TTTGCATACCCGTGGAAATCTGTCGTCATTCGGAA
>1232190
AATAATAAGCACAAAGTGTTACGGGTATGCAAATA
>1130958
GAGCTTGGTATGCAAATTGGTTATGTGCAAATTTG
>2177099
GACATTTGAGTGCTTTAATTTGTTTGGGGAACTTA
>376968
GACGCTTATTTGTTTATTCATTGCACTCAAAATTA
>1469610
TTTTTGAGTCAAACAAATACTGGTCATGAACATGC
>1710283
GACGTGTGCTCTTCCGCATTTGCATCTACTCAAAC
>95747
GGTGTACTCGTCGGCCAAAGTGGGTACCTCAAAAG
>1023655
GCATTTTGAGGGGTATTATTCGGATGGGTGAGTTT
>1060090
CGAATTTGACTTGTAAATCATTAGTTAGAACCGGG
>1174911
AGTGGGCGTATTTGCGTGTTGAACTCAAGTCAAAG
>1601391
TTTGACAATTAACTTACTTCGTAACTAATGAAGCG
>587063
AGGCTTGCGTAATTAGTTTGTCTGTGTTGTCAAAG
>1414326
GTATTTGAATTTTTGCCTCCTGGCCTTAAAATGTA
>264028
GGATTAGCCGGTTCAGGGGTATTAATTCAAATTCA
>1040350
ATTTGAATGTTATTTCCATACGATCGTACCTTGTT
>1021323
GCATCCATAATTACTTAACTCTTAGAAGAAATTTC
>1003739
TATGCTAATTAGCTACGTGACCCGTCCGAAAGTTT
>1099083
GCATATTCTAAATCAGGTCGGTCGTCCGAAATGTG
>1789457
TTTCGCACCCGTCATCGGTTATATAATGCAAATAT
>82307
GTTTCGCAATCGCCTTTGTAGATTTGCATTATTTT
>1811108
AATTTCGCAAGCGTTAATATTTTAAGCGCAAACTA
>290003
ATTTTCGATTCCAACTGTGCTAAAAGGTCTGCTTG
>184839
TTTTCGATTAAATGAATACGTACAGGGATAATCGC
>104468
TTTCGAGATTTATCGGGTTGTCATGTATGTATGCT
>186967
TTTCCTCGGATTAAAATATAAAGTCGCACGTTGAG
>856358
CAATTAGCGAGGTGATTATTCAGCGAGGAAACCTT
>1604112
AGCCGAAGGGATTAGAAATGCGAGGCGAGGAAAAG
>1975601
TATATGAAGTTAATGGGGAAAAGCAGGAGGAAAGA
>1072434
AATGTAAGGCATGAAAAAATAGAGGAGGAAACTTC
>1463647
TATTTGACAGGAGGGCGTATTAATGAGGAGGAAAG
>1363447
CCCCGGTTCGTGGGACTGTTTCGCAAGGGAAATAA
>1990205
AAATGGACGTGGAGGCAGAGATCAAGGGAAATGTA
>1847735
GGAGATTCCGGAATTTGATTTCGGCAGGGAAATTT
>1138127
GGGTTGGAAAATTTTAATTGATTCGAAGAGGGAAA
>2213351
ATATCCGAGATGCGAAAATGCACGAGGGAAATGCA
>871773
GGGCTAAGATTATGAATATTCACGAGGGAAATCTA
>338869
AGTCAGTGGATAACCTCTGGGTCGCGAGGGAAATA
>317558
AATTTCCCTCGCCGCGACGGTCCACTCTACATATC
>1362118
TATTTCCCTCCCATGCCCCTATTTACATCCCCCGC
>1840558
TGTTTCCATCATTGGAATTTTGATTGGCTGATTAG
>1506955
TGGAATTTGGTTACAGAGGCCACTTTATGGAAATA
>1272650
GTTTCATTATTGTAATACCGAGGGAGTGTGAATTT
>719657
CACTGTGCGACGACGCTCTTCCGATCTATGAAAGG
>570018
CATCAAATGGCCTGGAATTGGGCTGTATGAAAATT
>2196213
GCCCACGTTAGCTCTCTTGAGTGTCCAGTGAAAGG
>1340944
ATTTCACTGATTTGACTTTCACTGCCCAGCATGTC
>875180
AATTTAATATGTAAATGGATCATCATCAGTGAAAT
>947892
TTCGAGCTGTACGGACAATATGCGCATGTGAAATG
>2019440
TTTCACATGCAAAGCAGATCTGAGAACGAAGGTCA
>862828
CATATTTCACATGATAAATAGCAATCTATGATGGG
>1067499
GGTTTCACATCTTTTTGCATACTTAATCAGGTTCC
>646329
GATTTGCAAGTTTCCCCTCGTGCGAGAAGAATTTG
>610591
TAAGTTCTTCTCCTCTTCATTATGCCTCATATGTA
>7153
GCCCGCTTAAATACATATTAAATAGGAGAAGAAGG
>1939187
TAATTAATTATACTAATGGGTAATGAGAAGAAGAC
>173539
CGTTTTCTTCCAAGTCTGGATATTCAATTCTGACT
>1465063
TGAATGGGTCCTCGGGTTGCATAATGAATGAAGAA
>1027139
ATTCTTACATGACGAAATGGGTTATGCAAATTCTG
>729550
GCCTTTCTGCCGAGGTCCGTCTCGCTTATTTAAAT
>1612012
TTCTGCATTTGCATGGATACCTATGAATCTCTCAC
>1814187
TTCTGCATTAACATATTCAACATCAGCGTTATCTC
>1261944
CAACGAACTTCTTTTATCGATTTACATGCAGAAAG
>259567
GCTGTACGTGTGTATAGTATTCAAATTTCAGAACG
>1540776
TTTCTGAAATTGTTAAATAGTCGGCTTCATTAGTA
>1905685
AAAGGGTACTAATTTGCATGGGGTAATTTCAGAAG
>747718
CATTATAGGTGGCGTGTTCGGGGGTCATTTCAGAA
>1445547
AAAGCCTGGCAGAGACACAACAAAAAAAGAGAATT
>1108928
GCATTCTCTTTGCTCTCTTAACATATCAAAAGTAC
>1193646
AGTTCTCTTTAAACGGCGCATTTCAATATCTCCCC
>2173996
ATTCTCTCCGCTTAATTGAGGTATGCATATCCGCC
>1569903
GGTCGTGCCTTTCCCAGTAATTAGGGGAGAGAATC
>1496229
TTCTCGTTATTAACATAAAGCGTATTCTGCCTTTT
>814521
ACTGAAATTTCCATGCATAAGGTCCACGAGAAACA
>1050888
TTCTCGTGCTTAATATATGCGTAAACGATCCTTCG
>350012
TCTCGACCTATCATTTGCATAGATTGGGAGAATCC
>1974014
AATTTGGTAGGGTAAGGAGATTAAGAACTGGAGAA
>1064238
GACGACGCTCTTCCGATCTGTCAAAAGGTGAGAAG
>155389
GCATGGCTCCATTCACAATGTCCGGTGAGAATTTG
>1199478
AGCTTTCTCACCCAACTATGCTAATACAGAATTTA
>1458127
CGATACGACTGTACTTGGGAGGTGTGGTGAGAACG
>156203
CAAACCCGTTGAATAATGGGATTTACATAGAATAC
>1388002
CGGTTCTATGGATTGTTTCGTTATACTATATGCTA
>434347
ATTCTAATTGCACGGGTTAAACGATCTTTTTAGAT
>853878
GGTCCATGTGCGCACATTTAAATATCAATTAGAAT
>2025426
GTACCTTGGGTGTAAAGGGGCGAGCTCAATTAGAA
>1708633
AAATCTGAGGGGCCGACCATGCAGATTAGAAGGGG
>2077434
TCATGAATTATGGTTGCTTAATGTAGATTAGAATT
>170841
ATTCTAATCGTGATTATTCATTATGCGTGTTCCCG
>195524
GGAACAATAAATCACTGAACTCGCGATTAGAATAG
>2115247
CGTCTCAGGCATATTATAAATTCTGGCGATTAGAA
>1557793
ATTCTAATCCTTTAAGTCGATTAGTGCATTCAGAG
>1442613
GCGTAATGATAATGAGGGTGACCGGATTAGAACAT
>1362177
GCGAGGTGTATTTTGTTTAAAAGTTCCGTTAGAAG
>1364314
GTCATATGGTAAGGGCATCCACGGCGTTAGAAAAG
>33145
TGTATTCTAACCTTGGAATAATTATTCGTCGCGGT
>1291804
TATGCTAATGATCTTTTGGTTTGGGTTAGAACGTG
>1863769
CGTATAGCGACAGCCACGATGTATTGAACGAATGG
>2048699
CTTCGTTATTGGCGTAATTAGGGTACAGCATATGC
>1189594
TTCGTTATGTTGATGAGCATTTCGGTAATTATGAT
>1087548
GACGTGTGCTCTTCCGATTACACCTGACACCCGAA
>1145640
GGTTTCGGGTCAGTCGTAACGTTGAATAATTATTC
>1275294
AATTTTCGGGTATTTACATATGGATTGTGGGTGCA
>1143196
TTCGGGGTTTTAAATTTTAATAGTTTGTATTGCAG
>1206721
ATTAAGTAGCAATAAGAACAATGATGCCCGAAGCA
>2188925
ATATTCGGGCAGACCACCATGCAAATGAGTCCTTC
>367054
TCTTCGGATTTTACTATGCCCAGATGCAGATACGA
>428705
ACATTCGGATTGGTTTTACCACGAAACGACGCCTT
>1695148
TTCGGACATTCGTTTCGCGAAGCATGTAAATTCTG
>1101548
ACGGACTTGCAAATGTGGAACTCCTTTTATGCGAA
>1099853
GCATATAGTTATTAGGCACTTAAACTGCGAAAGGG
>1272490
CGTTATTGTACTTATGCTTCACGGGAGCAAATTAA
>667141
GCATAGAAAGAGATACGAAACTTTAAAGCAATAAT
>1861366
TAGACCCAGGTGTTAATGAATAGTCGAGCAATAAA
>1824532
GTCTTTATTGATGACCGTAACTAACTTTAATACTG
>1458584
CGCTTATGCACGTCGAATATGTAGATCAATAAGAC
>399844
GGTTATTCTTCAAAACAGAAATTGCTTATGACTGG
>149416
TCAAAGAAACAAGTTTAAGGGAATAAGAATAATAG
>1159814
GACCCCTACATGTTGATTTGCATAAGAATAACTGC
>1159754
CATTATTCGACAGTGGTATTACAACCGATTCTATG
>1039534
TCCAGACTAATTATGGTAAATAAAGTGGAATAACT
>1301197
GAATTATTCATGTCTAGCGAGGAGCACAGATCCGA
>2026635
TATTATTCATATTTCTGATAACACAAACCATAATG
>286684
CAGATTATTCATATGACATTAATTACATACCCATG
>795943
TCTAATACGTTGACTGTCCAAGATATGAATAAGTA
>1285792
GACGACGCTCTTCCGATCTAGGCGATATGAATAAA
>1378371
TTGTGAATATCTGCTTAGAAACCGTATGAATAAGG
>1336404
GGTACATCCACGTTCTACAGGTTTTGAATAATAAT
>803597
ATTATTATAATGCTGATCGTCAGCTTCATGCGTAT
>2186403
GATTATTATAATGCTCTCATGTATAATGATAGATA
>1950184
AGCACCATCGACGGTGACGAACGCTATTATAATAA
>1766834
GACTACTCGGATGCCTGATTAGTTATAATAATTGG
>1030991
TTATTAATTCGCGGTCCTTTGGGTCTTTAATTGGG
>634389
TATTTATACACATGTCCAGGCGAATTAATAAACGT
>1362595
CGATTATTAATTCAATAACCTGCGATATTCACTGT
>591224
GGAGGGGTCCTGTCGGTGGTTACTCCACATAATTG
>1730360
AAACTCTTCCTAATTAAAAGGCGTCCACATAATAG
>1819809
CGTATTATGTGAGGGCGATGAATAAACATGAGGAG
>1505092
GAGCATAGCTTGAATGAATAAGGTCACATAATTTG
>1840270
TCTTATGTGACCCCCGCCCTCGATTAGGCATTCCT
>824721
GTTATGTCTTTAAGTATTGGGTTTTTGCATAGTCT
>2062099
CATTTATGTCTCGCTAATATTCGCAATTATGCGTA
>1326955
GTTTTGCATTGCTCAGGACTACTCGACATAATTTT
>423854
GATTATGTCATTATGGAAATTTTTAATGATGATGG
>2235682
GACCATAATTTGCGTTGTGCATGCCCTGACATAAT
>366918
AATTATGTCAGCTTAATTATCCGCTCGCCGATGGC
>1229157
TTATGGTATATCGTCATTTGCATAACGATCCTTCG
>1125420
TATTATGGTATAGCGTATATGCTGGTAAATAGTTT
>1042810
AGTGTTATGGGCTTACAAATTTGCATTAAGGCGAG
>1671698
ATGCATGATCCGTCTTGTGGGCTCAATTAGCATAA
>1006795
ATTATGCTAATTATCATCTCTATTCCCGACTCGAG
>1008267
TTATGCAGATGCTGTAATTAGTGGCGTAATGAGCG
>1384451
AATTACGGGGTATAAAATTAGGAGACTATTGATAC
>308335
GTTTACGCTCTGATCCGTTTTACATCGTTCATTGA
>580697
CATTACGCTCGTTTCAGATGCTAATCAATTGCATA
>1414856
AATTATAATTGTCAACCAGGGCCGAGCGTAATGTA
>2208931
AGCCCGTGGATGTGGAATAATTCGGAGCGTAATTT
>1689738
CAAAAGCCATAGAATAATTAATCTGAGCGTAAAGC
>1125559
GATTTACGATTGGATTGCACATGGAAATTTAGGTG
>1096833
CTGTTACGATTGCTCATTGTCATTCACGGAAGAGC
>505992
GCTTTACGATTCCTCGTTTGCATCTCGAAGTTTTT
>1116599
CCCTTGGCCGTAAGTGAAATTTAAATTAATCGTAA
>1380000
GTTGGTACTTGTTGTAACTGAATAAATATGGTAAT
>1330982
TCTCCTAGGATGAATTTATTAAATATGGTAATCCT
>1883666
CATCTATGATTTCCATGAACCTTTCGGATGATTAA
>1398051
AGGTTAATCATATTCGAATCATAATTTACTAGACT
>1347781
AGGGTCGGATTCCCACCTGTTAATATGATTAATCC
>106564
TGCTTAATCATAGTATAATGACGTTTATCAAACTG
>1223716
ATTTAATAGTGATATGCATGTCTTCCTAATCGACC
>1118646
ATGCAAAAACATATGGACAACATGGTCACTATTAA
>679777
TATGTTAATACCTTGGCTTAAATTCGCCTCTTGGA
>911084
TGCCAGGATAAAATTAGAATGGGAGGTATTAAGCT
>2023201
GCTTAATACCTATTTGAATAGTAAAGGCTACATTC
>1290984
GCTTAATACCTATTTGAATAATAAAGGCTACATTC
>1535123
GACGAGAAATATCAAGACTTTTTTTTGACTTAATG
>1500141
GGTTAAGGGTTGTGGTATTTGCTATAATAGATGCA
>736625
CACGTCATAGTCATATGTTATGTTAAACTCCTTAA
>1666968
CTTAAGGAGCGAGCACGACCCTTGAGAATATGTAT
>1706625
GATTAAGGAATAGACAAAGGATGTAGTGGTTATTT
>637620
CTTAAGGAACTAGCACGACCCTTGAGAATATGTAT
>1394182
ATATTGCGGGGTTTTGCATAACGAAAGCTTAAGCC
>2115249
GAATTAAGCTTCATTCTTTTTCGTATTAGGCCTGG
>1312293
ATTTAAGCTTATTTTAAATTAGTACCCTTCCGAAC
>2075205
ATTTAAGCTTAATTTAAATTGGTACCCTTCCGAAC
>100720
ATTTAAGCTTAATTTAAATTAGTACCCTTCCGAAC
>771307
CGGGAACCTAAATTAGCATATTTACGCCCGGTACA
>47116
TGTACCGCATTTACATATGTGAGATCGGTTTATGT
>1838784
GCCTGTACCGATTAGCATATAAACCCACTCAAATC
>1054177
TAAAGACAGGTATTAATATGACCGAATATGTACAG
>1030783
AATGTAATTTATTTTATTTGCATAGGCTTAGTTCA
>104591
AATATAGGTCTCCATTCGACTCCGACTTACATGCA
>1796363
TATGTAAGTAAAGGGAAAAACGAGACTGAACACTA
>892558
GAATGTAAGGTTTTATTCACAAATCATTCATGCGG
>1998059
CGTTGTAAGGGCACTATTTATCTATGCAAATCGCG
>2078599
CGGGTGTAACGTTTCGTTATGGTGTCAGCTTTTGA
>2031464
ATGTAAATTTATGGAAATAGGTCCGTTAACGCTTT
>1359261
ATGTAAATTTAAGTTCACATAGCTTGTGGGTCGAA
>1009528
TATGTAAATTAAGGAGTATTTTTATGACACGAGCG
>186374
TTTTGCATATGGATCAGAAGCAGAATTTGGTTGAG
>1763050
GTTTTAGGCCCGGTCGGCGAAGATATCCATATGCA
>1312532
CGCCCAACGAGACACAAAGTGTACCTCCATATGCA
>1232703
AACCGTGCCGGACTGGTTACCGATCTGCATATGCA
>1252519
ACAGAGTAATCAAGTTGTGTTTCATTATATATGCA
>144497
CGGTGGGGGAAGGCTTTCTGCCCTGGTTATATGCA
>751853
CGCGTATTGGTCCATGGTGCTAGATTTTATATGCA
>1849228
TATGCATAGTTTGTTATAATCAGGCGGAAAGTATC
>1671237
TATGCATAGTTTATTATAATCAGGCGGAAAGTAGC
>703421
CAACAGGAAGCTCTTTGAAGCTGAAGAGCAAGACT
>2067429
TTATGCAAACTCACATAGGTATAAATAGCAAGAAC
>116727
GACGTGTGCTCTTCCGATCCGGAGAATAGCAAGAT
>1879872
CGGCACTATTTTATGATTCAAGTTACAGAAGAGGT
>570474
CTCTCTTCTAGGTTTAAGGCTGCATACATTTTCTT
>1510354
TGTCTTCTACCAATACGTTCATGATAGAAAAGGCG
>983314
TCGACTGTCGGTGTTGATTATGCAAATGTAGAAGA
>2098170
AGCGGGCATAATTTTAGGGAAAGTATTAGAAGATT
>2033693
GTCTCTTCGCTACGGCCTTTTCGGATTAATATGAG
>1268129
TATTCGGAAGTCGGGGAATTAAACGCGAAGATGCA
>1387107
GTCTCCCCATCATTAGAATAACATCCCTCGGAAGA
>1036238
GTGCTCTTCCGACGTGTGCTCTTCCGACGTGTGCT
>891661
GCATAAAGTGTCGTGTCATGAGGGATGAAGAGATA
>1460957
CGGTGGGTATACGAAAAAATTAAATATGAAGATAC
>107558
TCTCTTCAATGGAAGAGTGAATAATGTTATATGCA
>2174612
TTTCTAATGCTAAAATACGTTACTAGCCATATTGG
>414462
ACATATGAATAATTAAATGTAGCCGGCATTAGAGG
>2021276
AGGCACCCTTTAGGATTGAATATGCATTAGACCCC
>1729631
TATGCCAACTTACATAATCCAACGACTGCATTAGA
>1380776
GTCCTCTAATGCACGCGTAGGCAAATCGATTAAAC
>708634
ATCTAATGCAAATGGGGGGATCAAAGCGACTTTTC
>1740761
GAGTAGCCACTATCAGGCCATTTGCATTAGAAAGG
>123218
ATTCTAATGATTAAGCGTAAATTAGCGATTCTACT
>1048222
TAATTTCGAATTTTGCATCTATAATCCGCACGAAC
>1239213
GATTCGTATGCAAATGTGAATCACCTTGAGTATAA
>1118885
GTCCCAGGGGGGGGACGCGATTTGCATACGACACG
>1171390
ATTCCCATGCAAATGTCTGGCCCAAATGTAACCGA
>1061234
GTCGGCGTTCCTTTAATGTAAATGTGACTATCTTT
>1414106
CAGCCGCTTTGTAATGCAAAATTTATTAGGCCGAA
>527171
AAAAGAAATTTGCATGGGATTAGTCGGCCGATGTG
>563631
TCCCTCGGCCGAAGACTAGGGCAGCACATTAACAT
>1088376
GCCTCGGCCCTCAGTTTCGACATGTAAAATAGCTC
>1846062
CGATGTAGCAATAATTAGCATCCACGGGCCGATCC
>89230
ATTCGGCCCGAAATAAAACATATGCAAATGTGGTA
>1220490
GGGAGTGTAAATAAAATAGGGAAATAGGGGCCGAT
>243290
TTTCGGCCACATTTACATAGGATGTATATAGCTGT
>38221
AATTCGGCATTTGCTTTTCTACTTCGTTATTATGC
>843248
GACGTGTGCTCTTCCGAAGGCCGGTTAATGCCGAT
>426637
GACGTGTGCTCTTCCGATCTTAGTCCATGCCGAGA
>1394028
ACATTCCTGAGAACCCTTTCCTGGGCATGCCGAGT
>1627795
AGAGTAAGATTAGCATAGTTTACGGGAGTGCCGAC
>501314
ATCGGCACATTAGCATACATTCTGTAATCGACTGA
>1662659
ATATGTTAATTCGATGATCTGCATTCGCCATCCGA
>1635437
TCTTCGGATCAACACACTGAATCATTGTGATATGC
>658454
CATAAATATTAAACGATTGCCTGTCAGATTCCGAC
>925752
GACGCTAGACCTCCGTGAAAAATCGATTCCGAGAG
>576270
GCCTATGCAAACATGACAGTATGGATTCCGATCTT
>1395357
GAGTCATTTACATGATCGAGGGTCAATATTCCGAC
>1405851
CATGATTATTAAGTATACCTTGGTCCATATTCCGA
>1549298
GTCGGAATATGCAGATTGCGGCCGGCTAACACGGA
>778979
GGTCAAATATTCAACAGTTCGTTAATATATTCCGA
>2066873
GACGACGCTCTTCCGATCTGACGACGCTATTCCGA
>1367004
GGATGAGTTGTATCCTACCAGATTCCTTCCGATCT
>1961481
GACGTGTGCTCTTCCGAACACGAAGCTCTTCCGAT
>1460106
GACGTGTGCTCTTCCGATCACAACGCTCTTCCGAC
>490919
GGTGAATATTTATGCAACGAGACTTAGAACTCGGA
>1151903
ATCCGAGTGACAGGGGGTCCACGTATTGAGAGTGG
>1765624
CACTCTCAATACGTGGACCCCCTGTCACTCGGATA
>138834
GTTTCCATTAATCATATGCGTAGGATCTATTGCGC
>1301316
ACCATCCATTAAGTAGATACGGTGGCGGAATCTTT
>310878
GATCCATTAACATGATTATCTCGGGATAATAGGTA
>1621674
CGGGGGATAGATGTACTTGTTATGTTAATGGATTC
>753983
GTGCGAACAATAGAAAGCGGGATTTAATGGAACTT
>1437135
AAGTCCATGTTTAGTCATTGTTTTGTAGTCTCATT
>448280
TGGCTCCATGTTGGAATATTAATTAAGTGACTCTG
>257841
ATTGTCCATGTTAATTAGTAGTCTTTGTATAATGG
>789060
ATTGTCCATGTTAATCAGTAGTCTTTGAATAATGG
>1678030
CAATATGCATGGTTAGCCGTATCGGACATGGATTA
>105078
TACATTTTGATCATTTGCATTCCACCATGGAAAAT
>1173375
TGTCCTTTGCATATATTATTCTGACCCATGGATAT
>1553030
GATCCATGGCCAAAATTTGCACCAATTTCCGTTTC
>1153606
CTCCATGGATATGTAACCGCGCCATAAATATGTAA
>2170369
TTTCCATGGACCGAGTTATACAAATGGTATTGAGA
>573278
TCCATGCTGTCCGTTGCAAGATTGGTATTCTTGTG
>1153077
TGTCCATGCTCACGGACTAAAGAGGATTCAAATGA
>340521
ATCGGCTCCGGAAAAAGGGTATTTATATGGAAATT
>1385943
GGTTGAATTAGATATTTACCTATTGCGAGTATGGA
>878385
CATGTCCAGTTATAAAAGATTCAAATTTATTCATG
>1142987
GCATATACAATCCTTCGGCAAACTAAGTAACTGGA
>1156037
GAATTCCAGTTACGATCATCTCATTATCGAACGAC
>1256550
AGTCCACTGGATCTATTTGGCGCAAAATTAATGCA
>1126856
CATCAAGCTTCGTTGAATATGCAGTCGTGGAGCCT
>262596
ATCGAGCTCGCTGCGGAACTTATGTAAATGAGGCG
>670583
CGGTATGTTGGATATTTAAATCTGTAAATGATGCT
>876005
CGGGTTGTTGGATATTTAAATCTGTAAATGATGCT
>1072822
GGCGTCCTGCCAACTGTTTTGATTTTGTAAATGAG
>1701833
GAATATCAGACGCAAAAGTTAGCTCTCACAATGAA
>2220304
GGTCAATTTGACTAATTATGGTAGACAATGACGTA
>248848
AGCGAGACACATTAATACAAAGTGTTAGACAATGA
>1978016
TTACTCATTGTCGGCGTGGTATGCAAAACCGTCTC
>1164617
TCATTGTCCTTGCCTCCAGGTCATTTACATAACCC
>1706145
GCAAATATGGAGCCAAAATAAGATAGGACAATGAT
>438034
ACCGCATAGCTCGCTACAAGTAATTATGACAATGA
>1765787
CGCTCATTGTATTAATGGTATGCGTTATTTACTCG
>369666
GTTTTCATTGGATTTGTATATCTCGATTGTTAGGG
>1181628
GCGGTCATTGGATCTCATTATAATCCAGAGTTTGG
>1002352
GGCAGGTCATTTGCATACTAGTGATATATGAATGC
>1926198
CGACGATGACGCTTGATTTACCATAAATGCTCACG
>942866
CCAGGATGACGAGGCCAGGCGGTGATGATTTGCAT
>1111076
CATTAATATGTAGTTCCCCCCTTGCGGCGGTCATC
>763804
ACTGATCTAACTAAATGAGGGGCGTCTGAAATTTG
>678483
GACTATGAACTTGCATTAATTAACACCGTTAGATC
>138005
GATCTAACCTAATTTGTTTATGGGTCGAAAGTAGT
>1300959
ACAAGATCGTCTATGTAAATAAGGACTAAATGCTG
>1180563
CGGTGAGGACAGGGTTCACGACGCTCTTCCCGATC
>1839654
GGTGAGGACAGGGTTCACGACGCTCTTCCCGATCT
>1286115
AGGATCGAACCGGAATGTCATTAGTATTATAATGT
>1935428
GGATCGAAATGGTAAAAAGGGCTTTGTGAGATGTA
>983871
GACGTGTGCTCTTCCGATCTGGAGGATAGGATCTA
>1449238
GCATGATCCTATATGAGCTGACGTTTTATCTTTAT
>778515
ACATAAATTGGCATAGTTGGCAGTAGGATTGGATC
>1091816
GAGATCCAAGGGTATGCAAATACTAGTCTCACGTG
>1592142
AGGATCCAACCATTCTCATACATGCAAATGCATTA
>1165943
GGATCATATGCGTATTCAAATGCAGTTAATGTGTG
>337596
AGATCAGGGCGAAATATGTATGCTAATTATTGTAT
>832393
GTGATCAGGGACGCTGCTTTGGATCGCGTTATGCT
>763985
TTCAGATCAGGCGTAGGTGTATAAATAATTATCCT
>1388843
GATCAGGAGAGGACCATAATGCTGGTAAATTATCC
>1687445
CGATCAGGACCCGGAATGTTTAAGCAGCCTATGCA
>2026823
GACTGCATGTAATTTGCATAACCGCAGCTGATCCG
>1257781
TAGATCAGCGCAGTAGAACTCTATGCAAATCTTTT
>231096
TGATCAGCCCCCGATGTTAGTAATTAAGAATTCAG
>878336
CGATCAGCATATATGTGATGGTAGCGCATAAGTTG
>1575619
GAAATGCGCATGTATTAGGATCAACGTCTGATCAC
>862770
AGCGGGAAAACTCACTACGTATATTCTGATCAATG
>1397126
GCATATACATATTTATCTCACGTACTTCTGATCTT
>336630
AGATCACAGATCAGACGAATTTGGAACGTTAGGCG
>2041633
CGACGGGGCTCAGTAATGTGGCTATGTGTGATCTT
>1680427
AATTCCTTATGCAGATTTATTCAATGTTGTTGATC
>625129
CGGAAGGAAAAATAAGCGTTTGGTATGTAAATATC
>1963525
TCGCCAGGGAGTATTTATCATAATATTAAATATCC
>1265679
CAAGCAAATAACCGTGTGCGTTACTTAAATATCGG
>1298746
GTACATTTGCATTCTCCTGCCTTGTTAAATATCGT
>312979
CGGGATATTGCCGGCAGGGGGAATAATTAAGTGGG
>1698601
GGAAAAAGGTAATATATACTTAGGCGGGCAATATC
>577469
ATTCGATATTGATTAACCAAATTTGGCAAAGGCCG
>1260051
GCGATATTGACTGTTTTAAATCATCGGGATATTCA
>145087
GGATATGCTAATGTAGTTGATAGACCGACAGGGAG
>1266604
ACTTGATATGCAAAAGTTGGTGAGGCATGAATGTG
>1040644
ACATTCGCGAATATATTATTAGTTTAGGATATCAT
>1160123
GATAGAAGATGCTATAGAATAAATTTGCATGCGTC
>1021246
GTCGATACAACATTATTCCATCTGAGAAATTTGGT
>795580
GGAGATACAAATTAAATTCTTTATGCAATGTTATG
>415734
GGATACAAAGAATTCTGATTCAAAAGCGGTTGGTA
>1521103
CTGACATAGTCTAATTCCAATGAAAATTATCTGAT
>1027387
TCCACCACAGTTATCGTCATGTATTATAATTATCG
>152077
GATAAGATAATTTCAACCAAGGGATAAATTCATTA
>162289
CTTAGCCTTGGTCGATGATTTATTCGTTATCATAG
>424449
GATAACCTAGTTATTATGGATTATTCAAACGCCAT
>7366
GGATAACCGTGCGTATCACCCACAATACTTATGCA
>1296857
CGGCAGGGTTCGTTGTTGGTTATGGGTTATCATTC
>1398678
CAACAGTGTTTGGCTATTGTAATCATCTATTTATC
>1093034
CTGTCAATTATGCAAAAGGGATCTATTTATCCTAC
>2062777
AGATAAATAGATACAATATAATTTGTAAAGTCGTG
>719622
TGCACATGCTAATTCTGTTAGGGTTTCTCTTTATC
>1008420
TAGATAAACTGCATATGTAATTAGCGCGTGGTTCC
>1183347
GTGAGAGATGTTTGCTAATTATACAACAGTATTCT
>1349456
CGCCCTTTTGTCTAATATGGGCTTTATATTCTCGG
>2078479
CACATTTGCATACCCTGGGGCCGTATAACTTCTCT
>1804081
CTAGAGAAGTGAGGAGGAAGGTGTGCAAGTTTTCG
>950100
TCGGAGAAGGCAGTATGCAGATCGGATATTTTTGC
>1275039
GAATGACTAATTGATCAGGGAGGAGCTTCTCTGTC
>1024440
ACAAGGCGCATAATATTTTATTATTCATTTCTCTG
>1606253
CGACCTCTGTTATGCGGATTTTCATTTAACATAAT
>1116235
GAATATTCTAATTGAGGATGGAACACAGAGGTCAA
>2052531
CTTGAATGGCGGGTACAGCGTCAAAGTAGGAGGTC
>247589
AGACCTCCGCTAACCACCGGATAAGTGAAAAGGAC
>1071484
TACAGTAAGCTTGTTAATATTTAAAAGGGAGGTCG
>1546475
GGCGACCCGTCACTCTATCAGTGTTGGTAGTAGGG
>1035369
AGTCTCGCATGCATATTTAACGCCTCGGGTCCTAC
>683609
ATGACCATCGCAATCGATTGATAGGCATTAATGCA
>929213
AATTATTCACGATTAAATGAGGAGGATGGTCATCT
>2063086
ATGAGGGTTTATAAATTCAGTTAGAGTGATGGTCG
>1009951
GACCATCACAGTATTGAATAAATATGTAAATTAGC
>1087391
CAGAATTCGGGTGATGCAAAACTAAGTTTATTTCG
>1198062
GAATTCGGGTCGAACTTAGGAATATGCAAATGTCC
>68958
AAATGAATATTAACATAAAACCTACTACGCGGCAT
>1013036
GAATATGTATGGCCCTAAAGACTGGCTAATTCGAT
>693155
ACCTACGCGAGAAAAGATTAACATGAATTGACTTC
>12210
ACAAATGTAGCGCCTGATTTACATATTGACTTCTG
>1345135
GACGTGTGCTCTTCCGATCCTTTGGGAGCCTTCAG
>1227472
GACGTGTGCTCTTCCGATCCTCTGGGCGCCTTCAG
>1367075
TGAAGGCATCATCTCTTCTCTAATGTGTTTATGCA
>1474854
ACATATTGAGAATCTGTTGGGGTATGCGCTTCTGA
>1487640
CGATTTACATGTTTTTTAACAGTAATGCTTCTTGC
>534749
TAATTACACGTATTTATTATGCGGCCGATCTTCGT
>1872144
CATAATGCATGCTTGATTTGTTGAATCCGATCTTC
>1150762
TATGCAAATACACCTTGTTCTGGTATCCGATCTTC
>550760
CCCTGAAAGGCTAATAGTCTTTTTAAACTCTTCAT
>1135126
ATTCAAATTCACCGGGTTTATGTATTTAACTCTTC
>2052880
GACGTGTGCTCTTCCCATCGACGTGTGCTCTTCCG
>1511980
ACGTGTGCTCTTCCCATCGACGTGTGCTCTTCCGA
>2090052
CGCAATTTGAATAGTCACGTCACGGAATTTTCTTC
>49460
TGGATTGTATAGGGTTTTGCTTAGGATTTTCTTCC
>528296
AAAATAACTTAACAATTTATTCCTTTTCTTCGCAT
>1919004
GAAGAAAACCCTGAGTGCTGAATATTCAAATTATA
>1259856
GAACTTGCGCATATATAATATTATTATGGATTTTC
>2185996
CACGGGAACGAGCTCTGATTATTCATTAGTTCCGG
>1020952
CGTTAATATTCGAAGATAATTCGTGAAGTTAGTTC
>2228199
CCGCCCGGTCTGCATGGATTTAATTATGTTCGTAA
>1382315
TGAAAATTTCCATAATATCGAGCGTTATTATGTTC
>361735
GCGAACACGAGATGCAATATTTCCAGCGTCATTTA
>1096432
AGGGTTTTTGCATGTCATTCCTCTCGTGTTCTTGC
>1175161
TGACTAGCATAATTCGAAACCTATGCAAATTTCCT
>968671
GAAATTTGCATAGGACCGCAGATCAAGGCATCCAA
>2011233
GGAAATTTGATTTGCAGTGCTTAACAGATTATGCA
>553354
AACTTGCGTAAATATAATGAGATCAAATTTCAGCG
>1749299
AATTTGTGTAAATATAATGAGATCAAATTTCAGCG
>1435341
AATTTGCGTAAATATGATGAGATCAAATTTCAGCG
>1263869
TCATGAAATTTGAATTCGCATACCAGTATAACTTT
>278253
CGAGAAATGTAGTCATTTCGTCTTCTAGTAATTTG
>1165457
AACATGATGATGCATAATTAGCAGTATGCATTTCG
>207059
CGCTAAGCTTATGCAAAAATCCCGGCTCCTGGGTT
>2098737
CGCGTTTACTTGATTTGCACAGGGTTGTGATCAAA
>1295729
GACGCGTTGTCATATGCGCAATTTTAGGATACTTG
>1835726
GCTCGCGTTGGATCTATGATTTCCATGGGGATGGT
>1227661
TAGCCGCGTTGAATTAGATTGTCATATTCTGTTTT
>1193690
CTCGCGTAGATTATTATATGGCATTTAGATATTTA
>1713990
GTGCATGGGCGGACTGATATGCAAATTCGGGGGCG
>1835950
CACTGGCATGCAAATGACTTCGAGACATGGCGCCC
>1054452
TCGCCATGTCTAATATTAGCATTTAAAATTGGGGT
>989781
CCGCATTTAGAAAGAGCAATCAATCCGATCGGTGG
>1686487
ATTCGCATTTACGCAAATATAGTCATAAATCGGGG
>1567000
GATGCCGGAGTCTAGGTAGATATGTAAATGCGGGT
>1561283
ATGCGCATTATTAAGAACTAATTCTTATTCTTGGC
>1324477
CGCATGCATTTATCTGGCTCTGTTGTCAAATTGTG
>1990941
ACAATTTGACAACAGAGCCAGATAAATGCATGCGA
>1163065
CATTTATCAGATTAATTTTCCACGCATATGCGCAC
>2161535
TAATTAGTGTTTAGGATTAAGTCAAATTATGCGGG
>1047727
CTTTAACGATATAATCGCTATTAATCAATTATGCG
>1871339
TACATTCGTTGTCAGTGACCCAAATCCAAATCGCG
>438748
AACTCCAGGCAACATTTACATAAGCAAATCGTCCG
>1657117
GGTCGATTTGCGTTCATTCAGATCCACTACATATT
>1149785
TCTTCATTTGTTTGGAATCTTACAATCGCAAATCG
>1209742
NGACGATTTGCATGTGAATCCTAAGGCCCTTCATA
>1842268
TAATGTAAATTCACGGGCATCGCATGCAAATCGAA
>2185203
CGATTTGCATCTACTCAATGGCACAGGTGTTTTGT
>1240226
AAAGAAAATGGTTTCTGTAAAATATGCAAATCGGG
>1614460
GCAGCGATGAGATCACACTTCACGATGGCGCGGTG
>1717298
TAGCCAGTTACAAACAATTTCACACGTCATCGTGA
>1021756
AGTAAAAGTGCATTAATTAATAGGCCAATTCATCG
>172970
CGATCTCATTGAATATGTCACATAATTAATTGAGT
>1917985
CGATCTCACAGATTTTAATAATCAAACTGATGTAT
>1084299
CCATATCCACGGCTGGAATATAAAATAGATCGACA
>1051996
GCTCCAAGTCGATAACTAGTTCAAATAAATTATCG
>615652
ACGATAATAAGAGGTTATAGACACCACCGATTTGC
>937445
AGCGATAAGAAAGGAAATGGTATATTGTTAATTTG
>1167120
ACGATAACATGAATAAATAAGTTGCCTCAATGCAG
>135841
GCATAGGAAGTTATTTATTTATTCTGTTATCGTCG
>1454522
ACGAGTGCGGGCTGTTTTGCATATTGGCCTGTCGG
>1062233
TAATGCAAATCAGGTCAACAAAGGTCGCACTCGCG
>1259689
CGAATTATTAAACAAATTAAATCTTTGACCTCGGC
>1119775
TTCGAATTACCATATCAGATTTGTACGATCCTTCG
>2023463
TTCGAATTACCATATCAGATGTGCACGATCCTTCA
>2172001
GTTCGAATTACAGAACAAATCTTTATAATTAATTC
>1550025
GAAATCAACGTGCGCGTTTTTGATTTGCATTCGAT
>1957643
ATTCGAATCGTGGGCAGATGTATTAGTAATTCATG
>1142070
TCACTATTTCAATTCGAGCATATCACGATTCGGGG
>7314
GCGCGAATCGTAAATTTTACGCAAATTAGGGTTTG
>1653136
GCCGAATCGGGTAGGCAAATTTCCACGACTTATAA
>1081375
GCGCGAATATTCTCGGAGATAAATTTAAATATGTA
>1275828
GCTCGAAGAAGGTAATCCATTTCGGATGCTAATGG
>568518
CGAACAGCTTGACGGCATAAGCAGCATGCATTTCC
>1979851
TGCGAACAGCGGCATTTTGAGTAATTTACTATTCA
>1097813
AGCCGAACAGACTAATCGTAGGTCCTATTATAATT
>798
AGCGAAATTAGCATACGTGTAGAGGTGTGATGGGG
>2061941
TGTCATGCAGTTTAGTTTTTGCATATTAATTTCGG
>256529
AGTTCGAAATGTTTTTGCATGTGACTTTCCTCGTT
>1534428
ATTACATAATTATTCGTACGTTATTAACATTTCGG
>1104734
CGAAATGGTATGTAAAATGCGATAGTGGATTATAC
>1283408
GATAACATCTTGTTGTAAAATAGTGATAAAAAAGG
>270478
TACCTTTTCGTATGCAAATTGGATCGATCCGTGCG
>2148523
ACGCAAATGTCTATTGGAATGCTTGAGGAAAAGGA
>2171618
TGAATAATCTAGGAGAAAGTAGATATGAAAAGGCG
>830891
ACCTTTTCACGGATTTTAATGATTTATAGGTTCTG
>1608184
AATTATAGTAAAAGCCAGAGATTATAAAAGGTCCC
>584353
CCATTGAGGCTTCGGACTGAAGAAAATAAAGGATT
>687292
GGGAGCTGCGGAAAATATTAATCGGGAATAAAGGG
>1030136
TGCCACAAACCAGACGATTTAAATAATAATAAAGG
>2004435
GCCCGCCTAGTCAAATTGTATTCTAGAGGATGCCG
>1114044
GCATATTGAGTTTGGACAATGGCTAGAACGGCGGG
>1339602
CATAAAAGTGAGAAAGCCAGGGAGGAGTAAAGGGG
>5078
GACCCCCCTTGGACAATTTGCATATCCACTCTTGG
>986652
CGTCCCCCTTCTCGCTTTTCATTATATGCAGATTT
>1119579
TCCCCCTTCCGCATAATCATGAAGTTAAGTATTGC
>98973
TAATTTCCATAATCTGTGAAATTGGGAAGGGGCAG
>484429
TCCCCTTCCATGTGCAAAAAGGTTCGCAGATTCGA
>630836
GCCCCTTCCATAACAGGTTAATGCATGGAAATGTA
>1689520
TAAACACCAGGTAATTATGCGAGTTTGAAGGGGTG
>292506
CTCCCCTTATACCCGGTTACTCCCGCTTGCTTGTC
>1393957
ATTCAAATGGCCCGCTAATGAAGAACTCTAAGGGG
>276912
AATTTGCGCTTATGGTTAATTAAATTAAGGGGTAA
>1284354
GCCGAGTACGTATTCATAGAATATTAATTAAGGGG
>154908
GATAAGGGTGACATGCAAAGGTAATCAAACGGGGA
>649464
TATCATCTGTGGACTCATTGTCATTAGAAACGGGG
>402906
TAGTATTCATCGATCAGGGAAATACTTAAACGGGG
>977809
GGTAATAAGTTTTTTGGTCCTCCGCGACAACGGGG
>1515737
GTGCCCCGTTGAGAATATCGGTATTTAAATATGGG
>1072831
GATTAGTCTGCTGGATTTCTCAATTAACGGGGTTA
>1456935
ATGCAAATCCGGAAATGACGTGTCAGACCACGGGG
>1814985
GGCCCCGACTCGCAACAATATTTGCCTAAATTTAC
>1058506
TCCCCCGGTATTTGTTTATAAAATTCGCATTTGAG
>2115411
CGCCCCCGCTTTAGTGAATTTGTCAATAATCATAT
>876461
ACGATGCTCTTCCGATCTCGGTAAGCGGGGGTGTT
>1203514
AGGCCCCCCGCTGACTGAATCGCTTTTGCATATGG
>339686
ACCGCCCCATGGTTAATTAAGGTATCAATTAATGT
>1635439
TACCCCATGGTAGGACTTATGATAATCACTATGGA
>134166
TCTGACACCATGTTCTTATCTGACTACAAAATGGG
>204957
AATCAGTGGGGGTGATTTAATATTTAAATGGGTCA
>1410500
TGTAATATAGCCAAATGCCGTGTCGATGTCATGGG
>1817827
TGATCCAATTTTTTCTTTAATTATAATCAGATGGG
>107174
CGCCCATCTCTTAACGCGCATACATTAAATAATAT
>1881312
ATCCCCAATATATGATAATCAGCTTTGGAAACGTT
>784066
TATAATATTTTATGAAATGTAAATTAATGTTGGGG
>1844875
CCCAACAGTAGTCACTGTTTGTTCTGCATATGTAT
>1927469
GCCCATTTGCATGGTAAAGAGTTGATAGCTTTGGA
>1047750
TCCATTTGCATAATGTTTAGCACTGTAACCGTCTT
>246905
AACGTTCTGGCCAGATGTAAATCGGGAATGGTAGC
>1575385
TAATGCATGCTTAATCCTTGTAATTGGGAATGGAC
>115952
CCATTCATGGTCACATATGCTAATATCTGGTCAAA
>1661412
TCAAAGAGGAGAAGGTGAGTCAAAAAGATGAATGG
>1093127
TAATCCATTCATAGCTGCGTATTTTCTGATTGGAT
>2233072
AAGAGTTGTGCCTGCGTTTTGCATCTATGAATGGG
>1287081
CTACAACTCAAGTCAGCTAGCCGGCGTGAATGGGT
>2203906
AATGAACTCGAATGGAATCATCATTGAATGGAATC
>335326
ATCTGTGCCGACTGCATAAATTATTGAATGGCTAC
>905085
CAAAATGTAACTCCGCATACTTGATCTTGAATGGT
>1413346
TCCATTCAAGAATCATGTTTAATTTAGGACTTGCT
>848343
CAGTCGTTTTCCAAGACGGAGATTTGAATGGCTTG
>1397686
ATTTACCATGACGTAGTCAAACCCGAAAATAATGG
>2181150
ACGACGCTCTTCCGATCTTGTCATACAATAATGGC
>1702804
GTGCAAGCGCCTAGGTGAACATCATGAATAATGGT
>1192135
GGAATTACTCATGCAAATGGGCAGGCCTAATGGGC
>1184947
AGCTCCATGCATAACCAGTGATTACAATTCTGTGG
>946064
TAATAGATCGTAATCGGGCGATTTGCATTGCATGG
>1010759
CCATGCAAGCGGTATGCGCATAAAGATGGTTCATT
>1776630
TAATTTATTATAATTAATCCGTTGCGGTGATGGTT
>1278354
CGGACGTAAGTTGCATGTCAAGTTGAGAATATGGT
>1451962
TTGGAAATCTCGCGTTGTCCAATTTGCATAACTGG
>722533
GGCCAGTGGTATGTAAAACAGTTTGGGCATGGTGG
>498488
TCGTCCAGTGGATTTGAATAGAATAATGCGGTGGT
>1637610
TTACCAGTGCATTTGTCAACAGAATTGGACGCATT
>1465387
CCAGTGCATGGAATCATTTTGCTGGCATTCTCAAC
>1980924
AACCAGTGACACAAAATATTTGAATTGATTTATTT
>918213
TATACACTTTCATACGTTGGGTTAAATTCACTGGG
>887162
GCATTTTCACTAATCCATAAGGAGGAGACTGGTAG
>627754
GACCAGTCTAGCCAAATTGCTCTCTTAAATATTAT
>1406709
CTCCATCTCTCAAAAAAAAAAAAAGAGTAGACTGG
>972654
GGGCCAGTCGGATACTACATTGGCTACGGGCGTGA
>1047868
CAGAGCGGGAATTACGAATATGGAAATCGACTGGT
>1364379
TACGACCTTAATTTTAATTAGGGACCGTGTACTGG
>789025
GAATACGGTGAACTAATTAGTTGTACCGCTGGATA
>420011
TATGATTTGCAATTCAAAGTTGTCGTCCCCGCTGG
>1417692
TTGACCAGCGGATGTCCAGTATTCCGTGGATTCCT
>194520
ACATATTCATGGGGGGGAGATGCGATCCGCTGGCG
>1533034
CGTACCAGCGCGTTATGAATATGTAAATACGGACT
>1402445
TCCAGCGCGGCCCGAAGTTTTGCGATAATTTGCAT
>1046042
GTTCCAGCGATTTGCATTACAGTGTCTACAATGTA
>1002685
CGGAAATTATTAGCCATAAACACATTTACATCTGG
>2120738
AATTATGCCGCTTCAGCGATTTGAAGAGGTGGGAT
>25067
AAATAGTGTTTTGCGTACGAGGTAGCGAGGTGGAT
>1222163
GCATATTAATACAATTTCCATGCAGGAGGTGGTGT
>1748757
ACATCGAATATTCGCATATCTTTGAGGGTGGTATG
>1761011
AATTACTCCGGAATTAATAATCGGATCTGCATTGG
>1677460
GCATAAATTACAACGTATGTACTGCCGATTGGATC
>758928
CGCCAATCCGTTGTAGCCAGAACCTTTATTTTGCA
>2211333
GGCCCAATCCGCATATTATCTCACGCTAATTACTA
>1000223
GCATGGCACTTGTGATGTTATGCGCATATTGGTAA
>1438307
CCAATAATAAGCTATGCAAATCTAATGCGTGATAA
>1041519
TATCACGCATTAGATTTGCATAGCTTATTATTGGA
>1127576
CATTGTCAATTCAGATTCGGAGGCCGGTGTTACGG
>1224583
GCATTGGCAGCCACACAAATTCCGCCGCATTGGAA
>664933
CCATTGGCACGGAATCGACAGCGGAGTGTTATGTA
>548864
CGCATTGGATGTTGTTGCCAATTATTATACATGGA
>737377
AATATACTATGCAAATGCCTGGTAGTCCAATGACT
>2224033
CATTGGAATTCGGGTTATATTAAATCGGTATGGGG
>1450757
CATTGGAATTAAAAAGTTTGGGAGATTAATTTCCT
>1386728
CATTGGAATAGGGGTTCGGTGGCCCTATCCTCGGT
>1978955
TGAACGGTCTAAAATCAAAACGAGCCGTCAATGCA
>1061838
GCATTGACCGTATTTAGGCAAAGTCGGGGCTTACG
>677270
AGCCATTGAATTTGTATTGTCTAATCTTATTGGTG
>127798
CATCAAGTGGGTAATTATCCCGCATGAATTCAATG
>2092590
NTGTCATTCGGCAGTGGTCATTTACATCTTCCCTG
>1249378
CATTCGGACCTTAGGAGATCGGTAATAAATTCAGG
>1067287
GAAACCAGTAATATAGAAGGTAAGACGCGAATGGA
>1049864
GATGTGAATTACATGGTAATCGTATAGGAATGGTT
>1099781
TTAATTTGCAATGAGAGCCTATTTGCATGTTTTGG
>1089396
AATTTGTATCTCGCATTTGTATTCACGGTACTCGG
>2133578
TAACAGTAGGAGGTTTTATTTGTCATGCAAATTTT
>87694
ACTTGTCTGACCGTTAGTTGTTCATGCAAATCGAT
>161560
GGATTTGCATGAACAAAATGGCATACGAAGATTTG
>2053770
AACCTTGTTGGAGCGCATCTTCATATGCAAATTAG
>263033
CATTGCCTCCGCCAGTATGTTCATATGCAAATTGG
>1545905
AACCTGATAGAGACAACTATCTATATGCAAATCGG
>100731
GTCATTTGCATAATGGTTCCAGTGATGACGCTGTA
>1085902
ACAGCGTCATCACTGGAACCATTATGCAAATGACA
>1326425
AGAAGCTTGGGTATCCACTATTATCTATTTAAATT
>412306
CGATTGTAATCAGTCTGACTAGAGAGATGTATTTT
>326665
GATTGTAATATTCCGAATTCTGATGACTTGATGGG
>1843138
GCATTGTAATAGTTGGGGTCTAATTTTAGCATTTT
>1045934
AATTGGTTAGGCAAGTGGTTAACCGTCCGACTGTG
>973813
TATACACAATTTACATAATCATGCGCGCCAATTCC
>1715882
GATACACAATTTACATATTCATGCGCGCCAATTCC
>1119516
GGTTTTTTTAATATTATAATAATCGATCTTATGGC
>1900752
GGAAGGATGATACATGAACGCGTAACAAAAAAGGG
>34733
CATTGTGAAATTATTCATGCCGGACAAAAAAATGG
>1695138
TTTTTTGTATAATGCAAATAGAAGGGGGTTATTCA
>376298
TTTTTTTGTAATTCAAATTATCTCCTTCTTAGCAG
>1798970
AGTTTTTTTGGTGCGTGCATGGTAAAAACTAGCAT
>1106030
GGCATTCACGTTCGGCTAATTAATGCAAAAAATGG
>1842012
TTTTGGCGGGACCTCTAGGGACAGGGACATTTGAC
>1103100
TTGCTTTTGGCGGCTTTGCATGTGTAAGTACGATT
>142735
GCGATTTTGGATCCGGTACAATCGAGGATTGGAAC
>282428
ATTTTGAATATGCATGGAGGCTAGTAGAATCCACC
>2144398
AGCTGTAATGTAGCGCCATTTATGCAGAAAACAGT
>2147686
CAACATTGAAACGGTTAACTAATCTTATAGAAAAG
>1122108
CATTTTCTAGTGTGTCGGCATATTATTAAGGATAG
>2156152
TTTTCTAGGGAGGGTCCGATAAGGCAAATTTAGTG
>612067
AGTGTTCATCTCAATCCCCCATAGAGTAGAAAAAT
>1018635
AATCGGGTGGTTACATATTCAAGGGGTAGAAAAGG
>182273
GGTGGTTATGAATATACAATTCAGCAATTAGAAAA
>284039
AATGTAGCCACTCAATCAAATTTAATTAGAAAAAA
>2142544
GATTTTCTAATAGTGGCGATTCTACTGTGGCTAAG
>1012721
CGCTTTTCTAACGTGTTATGGCATGCATAATGAAT
>1772049
GTTTTTATTTAGAAGTGAATAAATGCAAATGTTGC
>1293374
TTGTTTTATTTACATAATTATTCGGTTGTTTGCGC
>1848169
GCGTTTTATTGTTAGGTCGGTTCAAATATTATGTA
>550594
TACCTGGCCCTCTTTTCAAGTTAGCACAATAAAAG
>1468933
ATATGGACTATTTGTAAATTATTACAATAAAACGC
>1610696
TTTTTATTGGGTCGGGGTAATTTACATCCCTGCGA
>74049
GATCTTTTATTGGCGTGCTTAATTTATCGTCCAAT
>1991900
CTCACGACATGAAAACTTCTTTCCAATAAAATGCA
>704274
GAATTTTTATTGACCTGTCATGATAAGGCTTGCGA
>1850315
GGCTTTTATTGACACAGTTATCTAATCTAAATTAT
>1040573
ACGTCAGGTGCTTGTGGGCTCAATTAGCATAAAAC
>1736259
GGTCTTTGGTATGCATGTGATGGGGACAGTAGTAT
>1843192
AGCTAATTAAGTATGCTGATGATAATATACCAAAC
>1293257
GTTTTGGTATAGTTAAATTTAATCTGATAAACCCC
>1771855
AATTTGGGTGTGTTAGCATAACAAAATTGTTATAG
>1028037
AATTTTGGGTGTCTGAGTAGGCCCCCAATTTACAT
>1191097
CGCTTTTGGGCGTCGCGCATATCATTAGTCTCGGA
>388831
CAAATTTGGGCGGGCATATTAGTACCGGTTATGAA
>586464
GTGGACACTGTTGCCTACGCCGAAGGCGCCCAAAG
>2169745
GTGGACACGGTTGGCTACGATGAAGGCGCCCAAAG
>892306
GTGGACAGGGTTGCCTACACTGAAGGCGCCCAAAG
>10697
GTGGACACGATTGCCTACGCTGAAGGCGCCCAAAG
>1003096
GTGGCGACGAGTACGATCTACGGAATGCAAATGAG
>384570
CTTTGCATTCCGGGGATTAGTCTGAATAATAACTG
>1787696
TCTTGCATACTACTTATCTGGGCGGAATGCAAATG
>1494738
GTAATGTACGGCGGCGTCAGCCTAATGCAAATATC
>282249
AATTTGCATGGTACCGGGAGTCAGGACAACGATCC
>101026
TGATTTGCATGGTAATTATGGGCGTTGAGGCTTTC
>1001050
GATTTGCATGCAGTTACGCAGACTAAGTTATATCG
>1255451
TTTGCATCCTCCCACTCTGTGTCTCCGGCCCCTAC
>1699686
CATCATGTGATATCGTTCTTAACGGATGCAAATTT
>1645281
TGTTTTGCATCCCGACTTTACGCTTCACGCATATC
>2162350
CCATATTGTTTTACTATTTTTCGGGGATGCAAAGC
>834334
CAGGGGACAATGTATGTACGGCTGGATGCAAATTG
>403139
TTAAGAGTGGATCGTTGAATGTAAATGATGCAAAT
>364117
GACTTTGCATATCGTACTACGGGGACAATGACATC
>1695
GCTATCTACATAGGAAAGTCGGCTATATGCAAAAA
>660004
CGTATTTGCATATAGCATATAAATAGGAACCTGCC
>2052665
GATTTGCATATACTTTCTTCTCAACGTAAATTCTG
>862297
CTGATTTGCATATACTTCCTTCTCAACGTAAATTC
>2183578
GATTTGCATATACTTCCTTCTCAACGTAAATTCCG
>818446
TTGCATAAATTATTAAATCGGCGGCGGTCCAGTAT
>1583909
CGGGTTGCAGTACCAAGAAAGCGACGGCACATTTA
>1059879
GGTTTGCAGCCTATGTGCTAATTTGAATAAAAGTG
>706581
GCGTTTTGGATATTCAAATTGTGAATTGCAAAATA
>1875855
TTTATAATTTTCGAATCTAATACTAATTGCAAATT
>1103189
GATTTGCAATTAAGCATTTTGTATATATTACTTGC
>1934392
CGACTCCGCGGTAGGGTATTTGATAGTCATTCAAC
>33163
ACCAGTCAAACACATCGATCATGGCTTCATTCAAG
>1139645
AAATTTGAATCTTCTATTGTAAAAACAATTTCGGG
>803227
CAACTTTTCGTATGCTAATTTCAGGGTATTCAACT
>1245198
GGGGCATTTAGTGGTTCAAATTTATGGGTATTCAA
>1033620
GCATTTAGTGAAAAACAAAGTGGGTATTCAAATGG
>1142591
ATCTTCGGGGTAGGTTAACACATGAATCGTAATTA
>2228310
TTCGGGAGGTTAAATCAAGCATGCATAATCAATGA
>1368065
GCATTGGGGAAATTTGCATATCCTCAACATCCGAA
>134728
TGATACCATCCCGCCGTCTCGTGGGCAGCGAAAGA
>1415790
TTCGCTGATTAACGAGAGTGGATGCGCAGTGGTTG
>1919760
TTCGCTCTTCTGTTTAGACAATACGTCATTTTTCC
>1808459
GCATCAATGTTGATTAAACAGTCTCGTACGCGAAC
>1711311
AAATGCAAATTTAGTGGATAAGTACCGCGAAGTCG
>459107
GTTCGCATATTAAAGAAATGCTAATGAATGAGTCC
>452131
GAATCGAACTGACTCAGCTAATTTGGTTGCGAAAT
>1379647
CGTATTCGCAAAGTCTAGTGAACTGTATATATTCT
>879607
CATTAAAGGTGCTGAATATGGAAATTTGTATCGAA
>1775025
GACGTGTGCTCTTCCGGATCTACATTATCGAAACC
>2079498
ACTCTTCGATAATCGGGTTTGATTAGCATATCCTT
>298899
TACGCACCTTATTATGGTAATTATTATCGAAGGCA
>2160575
AGTGTTCGATAAATAAGACTAATTATCATTATTAC
>1186392
GAATATGCGTCTGGATAAGTGTACAGGAACTCGAA
>1111604
TTCGACCTACCAGTACGTTCTCGGTCACCTGGGTA
>1147918
TGTGACTATCATTAACGATTTTGCTATTCGAACCT
>1901533
CACTTAATGTTGAAATTTTGCATAATCAGGAATAC
>224073
CATTTCCTCCTGGTGTTTGCGTTAAGTTATGGAAA
>258726
ACGGTTCATATGCACATAATAAGTAGGAGGAAAAC
>1877704
GGCACCAAGGGTATTTACATAGGGCGGAGGAAGAC
>621178
TATTCCTCATTCGGCGACTTTATGCACCTTTATAG
>1400068
AATTCATTCTTATATATGAGGTAATGAGGAACGAC
>1947246
TTTCCTACCTCAGGTTCCCCGACTACGGTTTATGG
>48863
TTCCTACATTAGCGGCCTTTATCATCATTAATGGC
>98467
TCATTTCTGAACACCTTGCTATATGTAGGAAACAT
>1264491
CATTATCACGCAATACGGCGAAAATTAGGAATTTA
>1763216
CCTTACGAGTTTATTCATGTGGTTTAATTAGGAAA
>521953
ACCTTATGGTACGGAATCCGACAGTCCGGAATTGG
>1361339
TGTTCCGGACTGGTTTTAACATGATGGGTTAATTA
>1472486
AATTTCCCGGCAAGAGTCTCACTGGGTTAACTTAA
>2113465
TAAGTTAACCCAGTGAGACTCTTGCCGGGAAATTA
>327677
GGTTATTCCATATGAGGGTAGGGGTAATGGGAATG
>1929221
CAATTCCCACTCGGACAATTGAGGCGGCACCTCTG
>168551
GGCTGCATTTAAATATCGCTACTAAGGGTGGGAAC
>1015967
GTCCACTTCCTATTAGGGAATCAAATATGGAAATC
>1494469
TCTCTCTCAATATGCTTGGCCAGGTAAATGAATAT
>1682854
AATGTCTATGGCAATCGTGTATTAGGTAAATGAAT
>1065434
TATTAGGGTGAGCTAGTTGAGATGTAAATGAAGTG
>1721210
GTTAACCTGGGGTGGTTTTTAGCGGGAATAAACAT
>1399974
TAATTCAAAAGTCGTGATGGTTTAAATGAATAATG
>2167239
TATTATTCATCGAGAACTCATACCGATCCCCAGGG
>1182825
ATCGGTATGCATACTTCTAGTGGATGAATAATGAC
>9479
TTATTAATGAGGATATAGAATCTGCCCATTAACAT
>1306189
GACACAGCGCAGTGGTCTAGGGTCATTAATAATTA
>2174145
AGCACGACTTTGGTAATTTACTATTTTGTTAATAA
>1043351
GGTATTATTAAATTTAACTGTTAAAGTTGCTGGGG
>1510082
TGTTATGTGCTGCATATGGTAATTCGCTGATGTGG
>2163677
TTATGTATGCTAATTCAAGGCTATGATTACGGAAC
>49330
CATTATGTAAATTGTTTTTGGTTGGTTTAGATAAG
>1005009
GAATTTATGTAAATTCGGCTTTATGGTATTAGGAC
>1020979
AAATTTAACATAATATTTAGAATAGGCATGACGTC
>2130368
GTTCGGGAGTCCATGGAAATTTACGTGGTGTTAAG
>2118760
ATCAACTGGGGCGAATATTCACGGTTGTTAATAGG
>882003
GAAAAGGATCTAGAGCACATTAATTTGGTTGTTAA
>1003363
ATCGTAAATGTGATGATGTGCAGAAATTTAAATAT
>622189
GTGTGAGCTGATTGTGATGTAGCATATTTAAATTC
>295809
ACTCTGGTCCGATTATCATTGGACTATTTAACCTG
>1490720
AACTGTACGACAAGGCCCATCGCTCCTATTTAAAT
>1188610
GACGTGTGCTCTTCCGATTGGCAAGGTATTTAAAT
>874557
AGAAGTCTAATAGATGCCCTGCACGGTATTTAAAT
>1955785
GCCTTGACTATAACGGGTTCTAAGGGTATTTAATA
>1040176
TGTTGGGGACGTACGCAAATGTTTCGGGTATTTAA
>1827432
GTTTAAAGTTCATTTGAATATCGGTGTGGAATAGG
>1060261
GTTTAAAGTTCATTAGCATATCGGTGTGGAATAGG
>888071
AGCTTAAAGTTAAGAATGTTATCTCGGATTATTAC
>1077528
CATTAAAGTGTCACGATCGGTAGCATATTAATTGG
>1939297
CTTTAAAGGGAAAAAGGAGAGCCGATGTGCATATT
>1168574
TTAAAGGCTCTGGCTCAGAAGATGCTAATTGGGAG
>1452802
CCCCCATGCCATTTTTGCATTTGCTGGATTTTAAT
>56007
CGCTGTAAACAATGTATACGGCTGATTTTAATCGT
>1285957
ATTTAAAATATTCCTAGCACCCTATTTCAATTATC
>1104582
TATCCTAAGTCGGCTAATCTGCATAACTTTTAATT
>521435
GTGAGTTATCCTTTTGTTTGTGCGTGCTTAAACAT
>1820577
GCCTTGTTTAAATTATTCCTCTTTGGTCTTTGAAG
>607544
GGCGTGTTGGAGCGTTTAAGGATGAATATGCATAT
>1413700
TGTTGGAAGTATTTAGATATGAGGCTCTAAGGACT
>1640087
TGTTGCATGCACAAGATTGACGCCGCGTTTATTTA
>462667
GGGTAAACGCTCGCTTATCGCATATTCAACATTCA
>1960573
GCTGTTGAATATGCAATCCCTTGGCACGACCCTTC
>1622654
TGTTGAATATAAGTACGATTGATTAGCATGTTTAG
>1773211
CGAGGACTTCTTAATTTCCGTATGTTTATTCAACA
>1155434
GCATAAAGGAAAAGTGGAGGTACGGAGAGAACATT
>2201926
TGCTGGGATAAAATATTTGCATATTCGAACACAGT
>546705
ATCACTGCGTTTGAATATATGGGTTCGAACATTTG
>2047582
GACGTGTGCTCTTCCGGATCTCGTTTCGAACACTG
>197110
CGGTGTTCGAAACAGGGTTTAGTAAAATTCATTCG
>346683
GGTGTTCCTTGGTTCTCCATTTGCATAGAGAGTGA
>748069
TCGCCAAATGGCATGTTTGCATAATGGAACAAATT
>1286446
AAGAGGTAGAGCACCGAAATTTACATATGGAACAA
>230818
GCGTGTTCCACTTAATTGTCCCCCGAGATATCCAA
>1278832
TGGATATCTCGGGGGACAATTAAGTGGAACACGCA
>474138
TAGATGTTAGAATATATATTCCTGTGGGTAAATTA
>1509933
CGTGTTAGAAATCTGCGTTGCAAATGGTAGGTGGT
>2056423
GTTCATTTGCATATTCCTTTGTTGATTTTGTAACA
>1061699
CTATGTTAATTTGTAGTATACAAATAGCGGGGGGT
>264809
ACACTGACTATTTTGACTGACAATTGCCACATAAT
>873134
TGTGGATTACCATATATAAAGTGATAATGGCAAAA
>342801
CGCCGTTGCATACATATTTAAATCTTGCATCCACA
>870451
CTTGTGGATGATAGCGGTAAAGAGTCCTTGATTGG
>1348271
GATGTGGATCTCCATTTGCATCATTCGTTGTCGAG
>888922
TCGACAACGAATGATGCAAATGGAGATCCACATCA
>1004590
GACGTGTGCTCTTCCGATTTGATGCTTATCATTAG
>2204490
GACGTGTGCTCTTCCGATTTCCATAACCTGCATAT
>2124781
GACGTGTGCTCTTCCGATTTCAATGTCATTTGCAT
>1496147
GACGTGTGCTCTTCCGATTTAGCTCCTATTTATTT
>1683437
GACGTGTGCTCTTCCGATCTGGATGCATATTCCAC
>1344460
GACGTGTGCTCTTCCGATCTGGACGTGTGTTCTTC
>606429
GACGTGTGCTCTTCCGATCTGGACATACGGACTAT
>1201405
GACGTGTGCTCTTCCGATCTGGAATGCATAACCTT
>1058867
GACGTGTGCTCTTCCGATCTGCTATACAGGCCTGA
>1462656
GACGTGTGCTCTTCCGATCTGCGTCGAGGGTGTTA
>1702388
GACGTGTGCTCTTCCGATCTCGCGGACATGGGGTC
>501569
GACGTGTGCTCTTCCGATCGAAAGCATACACCCTT
>667617
GACGTGTGCTCTTCCGATCCTTTGGGCGCCTTGCA
>1367709
GACGTGTGCTCTTCCGATCCTTTGGGCGCCTTGAC
>1495480
GACTTGTGCTCTTCCGATCCTTTGGGCGCCTTCAG
>676604
GACGTGTGCTCTTCCGACTGTAGTGTCCGCAATCC
>612480
GACGTGTGCTCTTCCGACTAAGGGCACACTTTGCC
>2095021
GACGTGTGCTCTTCCGACGTGTGCTCTTCCGATCA
>615539
GACGTGTGCTCTTCCGACATACGTCGAAATTTACA
>2006746
GACGTGTGCTCTTCCGACATAACTTACCCCACTGA
>1129703
GACGTGTGCTCTTCCGACAGTGGAGGAAACGCAGA
>157237
GACGTGTGCTCTTCCGACAGGCAAATCAGACACAT
>804799
GACGTGTGCTCTTCCGACAGGAGTCGATTTGCATG
>1571439
GACGTGTGCTCTTCCGACAGCAATATTTGCATACC
>168328
GACGTGTGCTCTTCCGACAGACGTATGAAAATTTA
>1290226
GACGTGTGCTCTTCCGACACTCCCTTATTTACATA
>195618
GACGTGTGCTCTTCCGACACGCTCTTAATTAGTCG
>1044120
GACGTGTGCTCTTCCGACAATCGGATTGTTCGACA
>787509
GACGTGTGCTCTTCCGACAACGAAAATAATTCGCA
>1523583
GACGTGTGCTCTTCCGACAAACAACCCGACCCGCA
>734001
GACGTGTGCTCTTCCGAATTACGGTCCGGAGTTAT
>15815
GACGTGTGCTCTTCCGAACACTTTCCGAATTTTGG
>426414
GACGTGTGCTCTTCCGAACACATCCGAGAAATGCA
>931868
GACGTGTGCTCTTCCGAACAACCGATGAAAATTCT
>1545635
GACGTGTGCTCTTCCGAACAAACCATTAGCATATT
>1521446
TAACTAGGGGAGCCGGATCTAAATGAGCACACGTC
>2075203
CACGTACCGAAAAGAGTCGTTAATGAGCACAAAAG
>632731
TGTGCGTTATGTATTCATGTTTCAAGTAAGTGGTT
>717522
ACTGTGCGTTATCGTGTATTTGCATCTTAACTATT
>362612
AAACTAATTAAATCGACATGATGCAACACGCACAG
>1432834
TTGTGCGTGGTTGCGGATTCTGAGGTAATTATGAT
>1969421
AGTTGTGCGCTAGTGCAGTGTGGGGATAAGCGGGG
>498234
AGTGTGCGCGTTGGAATTAATCATACAAATTTGAC
>449688
GACGTGTGCGCGTGAGAACCGCATACGAGAAGGCA
>440668
TTCAACTCGACTTTATGCATCATATTCCGCGCACA
>2661
GACGTGTGCGCCTTAGTATCCGCGAGTGTAGTGGA
>1153529
ACGTGTGCGCCTTAGTATCCGCGAGTGTAGTGGAA
>1043858
TCCACTACACTCGCGGATACTAAGGCGCACACGTC
>928237
TGTCTTTTGCTACACTAATTTGCGTCGTAGGGGAA
>1022816
TTTATGTCTTTTCTGAATATTTATGAGTTGATAGG
>112990
TATGTCTCCCTCTTTATTTGCATACTCGATGTTTT
>2234097
GTGTGTCCGGTAGTGAATTAACATAATTACAATGG
>1407551
TGTCCGGGCATTCGTTAATTACCATCTCGTATGGT
>1335682
ATGTCCCTCTGAGGAGATATTAAAATGTGATGTTA
>878680
TGCAGATTTTTTAAATGTAAATTAGGCGGGACAGG
>1537786
AGTTATGAAGCTGAATATTCAGGTTACAGGGGACA
>1672017
GTATGTATAGTCATTAATTAAAATAAATGGACACC
>687910
TTATGTCCATTGTTGTCGAACCAAGCGTAGGTAGG
>1866574
ACTGTCCATTCTGACCGAATTGATATTTAAATCTC
>1022073
ATTATGCAAACAAGGATTTCATTAAAGTGGACACT
>1650125
AGCATGTATGTAAATTCGTCGGATTAGGTAAAGCC
>2056916
AGCATGTATGTAAATTCGCCGGATTAGGTAAAGCT
>1362414
CATGCCACCTCCCCGCGAGCTCATTTACATACACT
>1731056
CGACTGATTTTCTGCCGATAGACATTTCCATACAG
>1889128
TGTATGCTTTCAAGACCCGGGAATATGCATGAGTT
>1294555
ACATTGTATGCACTCCGCCCGATTCAAGATAATAG
>1190273
TTGTATGCACTATGTGGGTTAAATTTGCATATGTT
>1135787
GCTGTAGATATTTCGTATATGTTTTGCATATACAC
>1792568
TTATGTACTGTCAGGATGTAGCTAATGCATAATCA
>1092511
CTTTTGTACTGTAATGCAAATTAGACTCTACCGCG
>376379
TATGTAAATTGGATGCAAATGGCTTGGTCTTTGGA
>1023785
AGAGAGGCAAAGTTCCCAATTCCAATTTACAGTGA
>839016
ATGTAAATGAAAGCGATGTAACGTGATGATATTAG
>1004925
CAATAGGCTTTCTTCATTACAATAGATTTACATTA
>267589
TGGTGTCTCATAATCTTGCGATGAATATATTAATG
>638158
TGGTGTCTACAATTATCGTAGGTGGTTTTGCGTAT
>2108008
TGGTGTCGGGCGATCTTCATTTGAATATTCATTTG
>1545727
CTTATGGTGTCGATGGGATGGTTCCATAGCATGCA
>1911593
TATGGTGGTCAGCAAGGACTGGTGATGTATAACGA
>2172104
NGTTGGTGGTAGTCAGATACATATGTAAATTAATG
>1288320
GTCTGGGGATCTCAATTAGTTATTCATTTTCCCTG
>1785293
TAACGGACATTCAAATTATCGACGATCCCCACGGA
>1334581
GCACGCATATTCATTAACAACCCGATCCCCATAGG
>1151148
TGGGCGCGATTGTCTTATGTAAATCAGTCTGGATC
>1835349
TGGGCAATTTACATATTCAGATGCGGGCGAGGGTT
>560785
TGGGCAATTTACATATTCAGATCCGGCCGAGGGTT
>2069895
TGGGCAATTTACATATTCAGATCCGGACGAGGGTT
>1224534
TGGGCAATTTACATATTCAGACCAGGGGGTTGGAA
>2053658
TGGGCAATTTACATAATCAGATCCGGGCGAGGGTT
>1005638
GCACTGGGCAATTTAAATAAAATACCGATCCTTCG
>1540291
AGGTGCGGGGTATTGAACGATTAACTGCTAATGTA
>1162411
ACGCTGCGGGGGTCGACATCGTAAATTAATAATTA
>1710569
TTGCGGGGGTACGATAATGGTCTGGGTTGGTCCAT
>1162381
TGCGGGGGGCATACAATTTAAACGTCGACTATGTA
>475473
TCTCTGCCTTGCTTGGTCGTAGATTAGAATTCTGG
>1919301
TCATGCCTTACTGTATGGTAATTGGGGGGTATAGG
>2213188
GACTCAGGACATATGGAAAGTTCGAGAGGCAAATA
>1125266
TGTGCCTCTCCATTATCGGCAGGATTATTATTCAG
>1105865
GGGGGGTGTCACGGTTCGACTAGTAATCGTATGCA
>2102292
ACTTTGCATACATTACAGTAGCTTCGACGTAACCT
>1425343
GACACAACGTGGTAATTTTTGGGGCCATGTATGCA
>66978
TTATGTCACCATTAACGTATGCTCCCGTGTATGCA
>722549
TGGGAAAATGGGTTTATTACGTTTGCGTGTATGCA
>300974
AAATGTTATTTAAATGTCACCGGGTCGTGTATGCA
>1671388
GAGGCCTCACAATCAAAAGTATTTTCGTGTATGCA
>1585830
ATTTGCATACAACTTTTATCCGGCCTATATCTTTT
>1787643
TGCATAATTTATATGGTATGATAAATGCTTCTGGT
>934197
TCACACATGTAGGCTGTTTTGTATAAATTATGCAG
>762739
AAATGGTTTATAATGGGTGATTAAATTATGCAAGA
>2186394
AAATGGTTTATAATTGGTGATTAAATTATGCAAGG
>796306
GAAGGGTTCCTCTAACTTAAGTCCACAATTATGCA
>1234865
AAATTCAGGCCCTCATACCCTACTACAATTATGCA
>1460999
GAATGCATAATTGTAGAGTCGGCGACATGGCGGCC
>1196465
CATGCATAATTAGCATAGCGAGGGATGAAATTGGT
>1857707
CAAGAACCTTCAGGCGCTATTATAAGGCTTATGCA
>1158470
CTCGATGATAGGGGGGAGGAAGAAGGGCTTATGCA
>1009760
AATTATGCACATAACACGTGTAGAGATGTTATGCA
>19206
TATGCACTTTAATATGCAAACAACACAAGCACGCG
>503761
GAACCTAGAAACCCAACTGAGGAAGGAAGTGCAGA
>1483806
CATTTAAATATCATAAATACAAGTAAGTGCACGCA
>1120844
TCTCTGCACTTAATTAGGACATAGTTATGCTTCAG
>320102
TCTTTGCACCTGGCTGACTTCGAGACAAATTCACG
>1042734
TATGCACCTGCAAACATCTGAGAGGTCGTTAACAT
>1291119
TTGCACCTCATTTCCATAGTATTGATAATGATCGG
>1078899
TATGCACATATGCAAATGTAGGATTGCGACCGAAC
>1369064
CGGAGACAGTTTTCTCTTAAATGACTAGAATTGCA
>495139
CATTTGCAATTCTAAGTGGATTCTCAGTTAGAGGG
>1463974
CACCTCGTTTTGCATGTATGATTTTAGAATTGCAC
>1093542
CTAAAGAGATTAAGTCTACATTAGTATTCATTGCA
>2137325
TGCAACCATTGTTCGTTCATATTTGCATATCCTTC
>1092238
TCTCCGGGTTTTGTGCGATGAACGTAAAATTTGCA
>2023989
TGAGAGGTTCATGTGCTTTGAATATAAATCTATGC
>694356
GGTGAGAGGGAGAAGATAATGTGGCGTAATGTAAC
>1769363
TGTAACGTATGCGCGTTCTAATTATCAGCCTCTCA
>1697055
GTGAGAGGCGGCCGAAAATCTATGCAAATGAGGAG
>1358635
CTTTGGATACATTCAGGGATTTGGCCTCTCATGCA
>1154869
TGAGAGGAATATGTAGATGAACCGCTAATTCGTAA
>1330468
CTAGGCATATTCACGGATTCATGTGATAATAGTCA
>863483
CGATGTCCCGATCATTTGCATATCATGTATAGTCA
>1031788
AATTTGACTATAAATGCCTAGGGATGAAGTGGAAG
>447239
AGCGTAATTTCATCATTGAGACAACTAGTCAAATT
>721044
ATGACTAGTTAATTTATTCACAAAAATAAATTACT
>1032652
AGCTATATGCATAAAGGCTCATTACTAGTCAGTAC
>879024
AAATGACCATAGACTTTTGCTTCATAGGTACATTC
>564810
CCATGACCAGGTATATATGTCAAAAGGGTTCCCTC
>145899
AGTGACCAGGGGCAACATCATTGAACAATTAGCAT
>1368159
ATGACCAGACGGCGATGGATGAAATGCTAATTCTC
>1042516
TATGCTACTGCGCTCAGTATTAATGTAAATGTCAT
>541052
GGTGACACCAAAGGACGAAAGTTCTATAGGCTGGG
>1444905
TTATGACACATTATGCAAGCAAGGAAATGTCGTTC
>1900526
TTTGAATTTGAGATACCATGGTTGGTGAAAATGCA
>2228568
TTAAACATGTATAGAGCAACCTATGTAAATTCATA
>1014737
CACTGCGGACCTTACATGTAGTATGTAAATTCAAA
>56129
AGTGAATGAATTAAGTAGTAGGAAATGCAAAGGTT
>371370
TGGTAGTAAGGAGCATGGGGTCTATTCATTCATGT
>1354072
AATGAATGAAGACGTAAACAGCATTCAATCTATGC
>1727946
GGTCATTAGCAATGCGGGGTTATTTGTTCATTCAT
>1374685
TATGAATGAAAGTTGAGTAATGACTATGGGAGGAT
>1785875
AACCCCTTCCTAGATAATTACATGCCAAAGATTCA
>1671120
CGGAAATTAGCGGCTGTATACTTAAAGGAGATTCA
>1412050
CATTTGAATCTCATTATATATACGTTTGCATTCCG
>1065952
TTTGAATCAGCGTCATTAACATGAAGGATTGAGGA
>1183643
TTAATGAATATTTAGATTCCGTGGAGCACGTTCCT
>439195
TATGAATATTCTATGTGATTCACGGCATTTCCCGG
>1029528
TGAATATTCTATAACCTTGATGAGTAGGTCGTTGG
>1034678
GCTACATCAGCTGTCTGTGTTTAATTATTCAGATT
>1232125
AACGGCAAGTTATGCAAATGCCCGTACGAAAGAAT
>233107
AGTCTTTCGCGTTTATCACATTGTTCACGGAAGAG
>1936205
AATCACTTATTCATGGGTCGGCGAGCATCGAAAGA
>254987
TCTTTCGAGTACTGTTGTCCTAAGAGGTTGCGCAT
>1508816
GCATACTAATTTTTATTCGATTCTAGGAAAGATTT
>891677
GCATACTTATTTTTGTTCGATTCTAGGAAAGATTT
>1329402
TCTTTCCGAAATCCCCAATTCAAATTAAGGGAGTG
>691952
TTCTTTCCCCGTCTGCTTTTCAAATGGGTAATGTA
>427090
CGTCTCTTTCCATGCATATATTTAAGACTTCGTTC
>265967
ATTAGTACCTATCCTGATTAATATGGAAAGATTTA
>1935427
GATTTCTTTCCAGATTGATAACCATTGCTTATGTA
>1499964
TAGTCTTTATTAAAATGCAGGTTGTAAATTTATGC
>431099
ATAGTCTTGTTCTTGATTTGCCTCCCTCGCGATTA
>2091701
ATCTTGTTCTACAAATTTACATTCCAAATGGCGGG
>1866748
GCACTATCTTTAAAGGAGGATCACGGTGAACAAGA
>1480197
AATCTTGATCTGATACGGTAGCAGTAGTCACGTGC
>2045619
GGCCGTTGGTCTAATGGCTGGCTAGGATCAAGACG
>1575096
GGCATCTTGATCCGATTCTAAAGCGACCGTGGTTC
>2068526
TCTTGATCACGGTACTATGTTAAGCAGAGTAAGCT
>933799
CGGTTCTTGATATTTGCATAATTAAGGCGCAAACT
>263197
CATGCTAATTGTTCGGTACGCATGCATATCAAGAA
>1059123
TGCAAGGATTTAAAAATACGGCGGGATATCAAGAA
>1900120
AGGGGGATGCAAATTACAACACACACACTCAAGAC
>1754700
ACATATGCAAATCCGACAGTTATTCTCAAGACGGA
>709975
TCTTGACTGGTCTATATTCGTATGCAAACTTGCGT
>1289711
ACGGCTCGGTGAAAATTATTAAAAGTTATTCAAGA
>687537
GAAAAAGCGAATAAATAATAGGTGGCCTTCAAGAC
>731364
AGTCATTATTCATTCAGTAAGGGCTTCAAGACGTT
>470235
GTTGCTGGGAATATTCAAATCGTTAGTCTTCAAGA
>1409892
TATCTTGAAGAATCTCATGCATATTCGATGGTGGC
>823061
ACATATTAAAATGAGGGTACAACGCGTTCAAGACG
>1961237
TATGACCTTGAATATGGATGCGGAGCGAAGACGCT
>114655
GACTCTTCCTCATTCGTATAATCAGGTAGACTATA
>1140676
TTCTTCCTCAATATGCAAATGCTCTGGGTATTCAC
>495085
TATCTGCTTACTGGCGGTGAGTATGGAAATCGCAT
>1792964
TGCATCTGCTTAATGTCAAATCAGTACCGTGGGAT
>500432
GCATGTTTGGGGATCTGACGTTCGTCCGCAGAAGA
>1743836
GATCCACTTTATCGGCGATGCAAATTTCCGCAGAT
>814201
TCTGCGCTAGGCAAATTGACTCGTGTATTGGAAGG
>831334
CGTCTGCGCGGAATAAGTTATGGACATTAAATGAT
>875961
CTACTAGACTGGGATATTTATACAGCGCGCAGACT
>2110381
TTCTGCGCGATTTGAATGCAAATGAATGGCTACTA
>101896
ATCTGCGCATCTCGTTAGCATGTTAATCACGGTTC
>875398
AATCATGAATTGGTGGTTCATTATAAGTATCAGAT
>1925208
GGGATCGCATATTCTAATTTCGGTTATCAGACTAC
>1025418
GTCTGAGTTTGGCTAGTTTACATGACATATTTAAA
>249717
TCTCTGGTGTCATTGAATATGCGTAATTTGCACCG
>1059444
GTCTCTGGTAGTGTTTGCTTCCAAGGCTTTCTCGT
>1081000
CAAATCTCTGGTACTAATGCATATGTAAAGACCTT
>1127934
CTACGGATATTTAAAATAGTCAAATGAGAGACACC
>59145
CACTCTCGGCATCCCGATTATCTTGCTATCCTCCG
>1538725
CGTCTCGGATGCTTAAGGAGATCATACATATTGTT
>1503461
GCATAAGTTCGTCGGACCTGCGCAAAGTCCGAGAT
>1966805
TTTTCTTCAGTTTAGTGCGGTTTATTATTCCGAGA
>1632123
TAAATCTCGCCTCACCCATGGCGTAATTAGCATCT
>241542
CCGTTTGATTTACATATATTATGTCAGGAGATTGT
>1296439
GGGTAATTATCTTGGTTAATGTTATAGAGAGGAGA
>1023031
AGTAGTGTAATCGGTTAGACAGAGGCGGAGAGGTG
>2185846
CGTCTCCGCACTACATAAGTTCATATGTAAATGAT
>553951
TCTCCGAGTGCCCCAGCCTCATCAGCATTGACCTG
>1403644
CTCACAGAGATTTTTGCCACGAGCCTTCGGAGAAC
>1686486
AAAGGTAGCAACTGGTATGAATATGGGTTCGGAGA
>253368
GGCCTCTCCGAAAAGAATTATGCTAAATGATCTTA
>713395
GTGGTGGGTGTATTTATGCGCGGAAGGGAGATGTA
>831355
CTCTCCCCACTTTCGAACATGCTAATTTTAATAAA
>1440911
GCGAATATGCAAAGTCAATCTTATTTGGGGAGAGC
>636876
CATCTCCATATATGATAAATTAGTAACCTAAGCCA
>1044656
GTTGCATATTCAAATTTCGCCTCTATGGAGACAGG
>1171267
AAATACCAACTTATGTTGGTCGGTAATGAGACGAC
>1409319
AATCTCATTAATTGTGGTATTATCATAATTGCGAA
>1482961
AGTCTCATCTTTGTATAAATTACTCGCGCTCTTGG
>1060036
CATCTCATCTGCTTATATGCTTCAGGCTTAATTAT
>532341
CAATATGCAGATTAAAACCGGACGTCTGAGATTTA
>1071851
ATCTCAGACGGGGTTATCTTTCGCGTGGATATTTA
>211971
GGTCTCAGACATTACCATAGATGAATTCACGACTT
>276557
CGAAGTGGAAAACTGAATAATAAGGGTGAGATGCA
>1761037
GTCTCTCACCATGAGTCTATTTTACATAACGTCGG
>2082943
AATGTAGCGGAATTAGCAATACTAATGTGAGAATC
>1081703
TCTCACATATTCATCAGTATTACTACCCAGTTCAC
>1970212
GTGTCTATTTATAATGCTCGTGTAGTACGTATGCG
>1006829
CGTTCTATTCTAATTGCAATGTTAGATGCATGTAA
>2112161
ATCTATGACTAGCGCATTAGCATATTCCTGAGCTT
>1597015
NTTAAATAAGCATATGTAAATTGTATTCATAGAGC
>2068067
ATAAATGGACCTCTTGAAGTGATGGAAAGATAGAA
>221642
CGCAAGCATAGCAAACTTAAAATTGAAAGATAGAT
>1551344
CGCGTCTATCTTGTGCCTAGTTTATCTCGTATGTA
>1022768
ATCTATCTTAATACTGCAGTATAGCGAATTAGCAT
>763033
ATCTACGCATGACGATGAATATTCGGGTTCGGTTC
>1236140
CATCTACGCATACATTAAAATTATTTCACATTGAC
>1052721
GCATCTACAGTGAGCCACCCTACGCAAGATAATGA
>1414864
CATTATCTTGCGTAGGGTGGCTCACTGTAGATGCA
>391597
GTCTAATTACTAAGGATTCAAAGTAGGACGTGTAA
>2010394
TCCATTTGACCATTTTTATATGGTAATTAGAGGCT
>127643
TGCATTGATTAAAATAGATCAATATGTAATTAGAT
>1428979
TATGTGTAGCTCCTTATTAACAGCATTAATTAGAT
>1374509
CATCTAACTACCAGTGGCTGGGGTATTAAAAAGGG
>62058
GCATTCTAAATAGTGCATATTATAGGTGAGTCCGA
>1127443
AACCCATTAGTTAGGATTTTATGCTATTTAGATCA
>1936382
GGATTCGTGCAATACATATCGCTTCCTATTAAATG
>1250799
GGTCGTGATTTTACATGGCGGAATATTACGTTTAT
>181538
TTACTCGTGATTTAGTATTCCACTTGAAAGATTTG
>1041391
GAAGTCGTGATTTACATAGATACCTCGGTTTTCTG
>1985442
GGGTCGGGCATGTTTATTTCTTTGTTCACGTTGAG
>1646063
TCTCGGGCATATTTTAGAACTTAATCAACGGTTCG
>1406929
TGCATAACACTGGTGATTGTATTAGCATATCCCGA
>843660
GTCGTCGGGATATGCATGTGTACTACTTAATTCGC
>1207662
CTTCGGGATATGCAGGGATAGACTTCTATGATGCA
>857378
CGCTTCGGGATACAAATTCGTAGTATTCAATCGTC
>1032913
CGATCGGGAGTCGGACAAAGATACCATTTTATGCA
>66208
TCGGAACATTCATGGCCCTATGTGGAATTATCGTA
>1055870
GACGTGTGCTCTTCCGATCACGACGCTGTTCCGAT
>2088014
ACGTCGCTATTTGAGTATGCTAATGAGAAGTTAGC
>600875
GTCTAATGCGCATGTAAGTAGAAATTGTAGCGAGG
>139330
GTCGCTAATTCTGATAATATGCAAACATAAATTTG
>1019547
GCTCGCTAATTAATTCATGCATATCTACCTGTTCG
>1113532
TCGCAAGCTAGAATTAAAATGTCCCGTTAATGAGC
>511047
ATCACATTAAGCAAATTAGGGGGCTCAACTCGACT
>1080235
CAATTCGAGTATGCGCATTCTATTAAGTGATTTAG
>100690
TGGAGAGATATTTACATGTCATCAGGGATACTCGA
>155104
GATCGAGCATTTTAATTGGATGCGTTAGTCATTTA
>1516608
CGTCGAGCATTTGCGTATTTTAGGGTATGGATGAT
>2046702
TAGTTGGGGAATAGGAGTAATTTGCATTTCGAGTA
>992648
CCAATCGAAATGAATGAATAATGTCCTGTTACGTA
>38302
TGTCGAAATCGAAATGCAAAATTCAGCTATGTCTC
>706982
AATGCGCTCGCGTATATATATAATGATTTCGAAAC
>1105792
GAATATGGCAGGTTAAATGTTGTAATATTTCGAAA
>1351651
GGTATCGAAATACAAATCTGAATGCGGTGCATATA
>643904
TGCCTCGAAACTAGGATTTGCATACGTTAGCGGAC
>1196775
TGGTTCGAAACTACTAGTGGGTCATGTTCTATTTA
>856829
TCGTCCGCCAACGCAAATTAGCATACAAAGGATAT
>1748304
CTCCTTTGTAGGCTCAGTCCTCTGTCCCCTGCCAC
>403950
AATTCCTTTGGTTCCGATTTGCAAATATCTAGAGG
>1951675
GGGCTCCTTTGCGTAAGAGTATGTATGTTATTAGG
>756034
TACATAAATTTTGTGGGGAGGGCCTCGCAAAGGAG
>653418
GACGTAAGTTAAAGTAATTAGTACGGGCAAGGATA
>1417084
TTCCTTGCATATTTAGGCTGTACACTCCGATTATT
>1002837
CGGGTCCTTGCATACATTAGGTAGGTAGGGTACAC
>67235
TTTCCTTGATTTGTTTGTAAGCGATTGTCTATTTC
>908473
AATGGTATTTAGACGTGTATGGAAATCAAGGAGCG
>576849
TCCTTGATTAACATGCAAATATGTTGAATGGACTC
>111808
TCCTTGATTAACATGCAAATATGTTGAATGCCATC
>1633609
GACGACGCTCTTCCGATCTTGCATAGTCGCCGGAG
>1952706
ACATCCGGCCCCACGTAATTATTTTCCAACTATAT
>239652
GACGTGTGCTCTTCCGATCTACCGCGGATCCGGAA
>809795
GGTGTCCGGATAGCATAATTTGCCTATGGTTTGCT
>1378930
ATTCCGGAGTTTCGGGTCTTCCCTTTCATTATCAT
>1131089
GAGTGTTCGGTTGTATTCAAATTGGCCACTCCGGA
>1772228
GACGTGTGCTCTTCCGACATCACAACGGGCGGACA
>1576309
CGTATAGGAATTTCAAGATGTATGTTAATTGGATG
>1274059
ATGAGGGGTAGGTTTGGAATCTAATTTGCATTGGA
>996446
TTTTTCCAATCTTAATTTCCATCTCGGAGAACTTG
>1060511
AATTGGGTGGACCCTGACTATGCAGATTGGAAATG
>1360941
TGCGGTCAATGCATTATTATTCCAGAGATTGGAAG
>1086573
AGTCCAAGCGGGAGAAATGTGATGCATATTAAGTG
>1030105
ACATAAAGGTTGAACGGAACGAAATAATTAATGAA
>1998964
AGATTGATTTGTCTATCGTAATATGCAGATGAGTG
>1252946
TCTCATCTAGTTATTAAACAGCCTCAGGGGCACCG
>1297864
CATCATCTAGTCAAAGGATAACAATGGGAATATGT
>1645449
AGAGCATAGAGTTAGATTTGCATGTCTGTAGATGA
>2050555
GCTCATCTAAATGACGAAGTATGCATACATTGAAT
>353732
TCATCGTTTGCGACTAGGGTATTTGCGTGTTATGG
>1160857
TATCATCGTGTGCTGTGGGGTCGTTCTTTCATGCA
>672551
GTATTCATCCTTTTAAGTATTCATTGAGCCTGTGT
>463418
CTGCTTATGCTAATATGTTGATAAAGGATGATCCC
>100529
AATATAAATTTGGGTTTATGGTAAATGGGATGATT
>1564994
GATAATTATACAGTCAAAACGGTGTTAAATACATG
>262431
ATAGTATTTAAATTTTAACAGTGCGACATTAGGTA
>1356742
GGAATATTTAAATTTGGGTGCGACGGGACGACGTG
>1982235
GGAATATTTAAATTTGGGTGCATCGGGACGACGTG
>1036639
GGAATATTTAAATTTGGGTGCAACGGGACGACGTG
>404245
GAAATATTCATGCTCATAATTCAGTTGCAGGTAGT
>1245221
GAATATTCATGCCTAAAGCCACAAACGCTACCTGT
>1404961
GGTATTCATGCCGTATTAAAATTTTACGGTTATGT
>1644287
GATTATTCATGCCGGGCTATGGCACTAAGGGAGGA
>1728206
TATTTCGAATATTCGTGGAGGCGGCATGAATAACG
>446282
GCTGCACATCATAAGATAATTTATGATGAATATTG
>221846
GGGGGTTTTTACATACCATTTTGACTGATGAATAG
>2001534
CCATATTCATAGGTGGGTTCGCAAAAAGCTCGGGT
>1006806
AGTTATTCATACCGTGGTGGGCATACTTTAATCCG
>1093622
GGTTTGTAAATATGCGTGAATATCCTGAATATTGT
>1007156
TAGTATTAGATTGGGGAATCCGTATGTTAATTTTC
>784594
AGACTATTACTTAACTATTCATGAGGGGCGTGTTG
>772776
ATATTACTGCTGTCAAATTAATTACCGATCCTTCG
>1178225
ACGTATTACTCTTGGCGGTTATATTTGCATTTGTC
>1599491
ATGTTTCTGAAAGTGATACGCTCGAGTAATATGGA
>1647287
ACCGTGGTCTATGATCCGGTCAGGCGTAATATGCA
>890331
ACATGCCGGCCGGTCTCGTATGTAAATGTAATATC
>1398418
TGTGGATTTTTATGCAGATTGACCATGTAATATAA
>1249160
CGGCAATTATCTAATTATAGTGTGCGTAATTAATA
>2207620
GAATAATTAACTAGATTTATCTTCGGCTTAATAAT
>2023418
GAATAATTAACTAGATGTATTTTCGGCTTAATAAT
>666982
AGCGATCCATATGGCGCCATTCGAGGGCTTAATAG
>1709618
AGTGCACTAAAAGGATATTTGACCTGGCTTAATAT
>532088
TGTATTAAGATTTGCGACTCAAATAAAACAGTAAT
>22564
GGGGTATTAAGATTTGAATATCCATTTTCAAAGAG
>1449022
AATGCTGGTGTCTTGACTGTGCATCTTAATATGCT
>876103
TATTAAGATACAAAGGAATAACGGCATTATTCCCA
>193084
TACGCGTTTTCACCTGTCAATTTATCTTAATATGT
>1198653
ATATGTGCACGCGGTAATCTTTATCTTAATATGCA
>171083
TATTAAGAGTGGCAAATTTAATAGTTCTGACTGTA
>1226997
GTATTAAGACTAGAAAGGCTGGTGCGCATGGCATA
>1684404
TATTAAGAAGGGGGAGTGTGAATGACATATTAAAT
>1507283
GCATATTAAGAAGGCAAATTTCCATACACGTTACT
>1120859
TCTATTAACTTGTGGCTGGAATCCGATTTTATGCA
>890831
GCATATGGTGATTAGCCCTTCGACACACATCTTAG
>1765297
TAAATATGGTCTTCGAATACAAGTGTATTCAAATC
>810132
TTATGGTCCTGTCATTTGGGCTATGCAAAATTTGG
>2237336
AATATGGTCATTTGCGTAATCGGCATTCCTGTACG
>2087844
GACGTGTGCTCTTCCGATCCCGTTAATTACCATAG
>1647163
GACGTGTGCTCTTCCGATTATGTTAATTACCATAT
>1387907
CGTATATGGTAATGTGGATGGTGGCACTACTAGGT
>1714643
ACATATGGGCAATAGGGTCATTATAATCTTGGGGT
>1106563
AAAATATGGGAAGGTAGCCAAGGGAAGATTATGTA
>1608893
GTATGGGAACTTTGCATGTTCGTGCATATGCTGAT
>2063763
TGTATGGCATGAATGCAAATAGCTCCCTAGGCCCG
>1910475
CTATATGGAAATTAGCATCGTTCTTCTGGAATATC
>1113704
GGCATATGCTTAGATGTTAATTGGTCGAACCTCGC
>1020157
GGCAGTGTCTGGTCACTATTAGATTAGCATATTCG
>1219904
TCCATTACTAGATCCTGTTGTTGTTTAATTCATAA
>1591813
TATGAATGGACTTAAAGATATTTGCCTCAACAGTT
>1518897
TATGAATATGTTTGTTTATCTATTCGTGTGGATAC
>1045069
TATGAATATGTTTGTTCATTTATTCGTGTGGATAC
>104543
GAAGTTGGAGAGTCACGATTACCACATATTCATAT
>1227657
GTTAAATAAGCATATGTAAATTGTATTCATAGAGC
>178171
GATATGAATAATTGGGTTACTCATATATATGCGGT
>2137951
TATATGAATAATTGCATTAATATCTAACATGTCTA
>250096
TATGAATAATTCACCAATAAACACCTCCTGTATTG
>1815518
TAAAAAGTAGGTGGGAATGTAATTATTCATAGTAA
>1073649
GCATATTCGTGGTATAAACAATCGCAAAGATAATG
>373105
ACCGTTCAGGCAAAAGCGGCCTATCCGAGATATGC
>2181604
GGTTATCTCGCGCACGTAGCTCAACGCTTAATGGG
>2120659
GTTATCTCGCCTTACAGGAGCCTTTTTAAGATCGT
>1454779
GGTGTATCTCGCATTCGTCTTTTATGAATCTATTA
>1922027
GTATCTACATATTCGTTATCATACCACTTTCTCAT
>195713
TCCCTATGTTCGACTAATCAGTCGTATGTAGATAG
>1234673
TGTTATCTACAGTTTTATTTAGATCAGGTGAAATA
>645650
TATCGTGGATATGCAAATTAGATCTGTTGGTAGGG
>1010338
TATCGTGCGCTTTGATCTATTTGCATGTCTACGGG
>1483743
CCATATCCGTACCCCCAACCGCAGGAACGTATGCA
>67538
GCATATCCACCTTATGTAAAACCTCTCCCGGATAG
>860654
GTTTGAAGGTGAGGTAAATGGAAGCCGGATATGTA
>1627386
TATCCGGCGTCCATGCACAAACCAACTTAATGCTA
>1914909
CACTATCCGACAATCAAGTGATATCGCACACGTCG
>2024674
TGACATGCAAATGTTAGAGGATATATTCGGATACG
>1883807
TGACATGCAAATGTTAGAGGGTATATTCGGATACG
>1582907
CGATCGTAAGTGTGCCTATTTGCATACTGGATAGC
>1604676
ACGACGCTCTTCCGATCTTGAATAATCTGGATATG
>177145
GCATATCCAGACGAGGACTCATTTGTATTTTTACT
>1142381
ACTGTATCCAGAAGGGCGTAGAGGGAATGATTGGT
>1275338
TTTATCCACGAAATTAAAATATGTGATACAGTCCT
>15210
TATCATTTCTGGTAAGTTATGCAAAGTCATTCAGA
>100421
CACCAGGTGCGGTTACCTTTTACATAAATGATAAT
>101536
AACTCTCCCCGCTAAACAGGATGCAAAAATATACG
>1405186
TATATGCCGGGCGTGTTTTGCATTATCGATTTGCA
>1448769
CGTAGATTTGACTATGGCCGATCGGCATATACGCC
>2172509
ACTATATGCCCGCGGAGTAATTAGCATCGGCCGCC
>1135137
TCGTATATGCCCATTAATTAATCAATGACGTGGGA
>2194303
TATATGCCACGGATCAATGTTTGCATTTATTAGAC
>2231284
GCATATATGCCAATAAAGTGTGTAGGGGCTGAGCC
>142479
CTTACGTGTTTGCATGTCAGTTTTTTGGCATATAC
>1810577
TGTATATGCATTTTTAATAATGTCCGATCCTTGGG
>1589115
GTCCGCTTATTTGATTATACAAATGCATATATTTT
>1967801
ATAATATATGCATGTGGGCCAACTACGAAGATCAC
>67200
AGAAAAATGGTGATTTGATTACTGCATGCATATAA
>1309148
CGTATGTAAAGAAAGGCGCTGCATGCATATAGAAC
>1465197
GAATATATGCAAAGATGATGATCGGGTTGAACGGC
>1479662
CATTTATATGAACCGGCATATTTAAAAGGGTATCT
>67215
ACATATAGCACTCAGCTGCTTAATTGATATAAAAA
>1570441
TGTATATCAACCGGCATAATAATGTACGCAAATCA
>92586
GCGTGTTTTTTCAGTTTCATCGGTTGATATAATTT
>503486
GATCTTCAGTCAAAATATAATCAAATTTGATATAG
>56846
CCGGCCTAAATGTCACTTAGTACCTTTGATATAAA
>1555724
GTATATATTTGCATACTGACTTGGTCTGGGTGGCA
>136565
TTTAAAGCAAACGAATAAAACTATGTTGAGGTAAT
>332224
TGTCAAGTGACAGTTCAAATACTCATTAGGTATTC
>1399441
CAATGCAAATTGATTCGTATATTTAACGGTAGAAG
>2022661
GGTTACCCGTTCTAAATCTCTTATTACCTCTAGGT
>35964
AGGGTGGGGCCCAGGGAGAGATCAGCGGGTATGCA
>1039241
GTGGGCATGTAAATCAAAAGGCTTTCCGGGGTACG
>1523515
TCGTACCCCACGGAAAGGATGTGGACTTACACGTC
>105147
GCATAAGTGAACTCGAATATTCACGGGTGGGTATA
>1892385
AGGGGAGATGATCAGTTTAATGATTATGGTAGTCA
>1366240
CGTACCAGCGCGTTTTGAATATGTAAAGAGGAGTC
>275474
TTGCATGTGTTTATCTTAAAGAGGTTCTAGTGGTA
>2095429
GGCAATTATCGGTGTTATGTAAAGTCGTGGTAATC
>244630
AGAATTTTTAATATTTGCTTGTAGATGTGGTAAGC
>1255680
GGCATTAACACAAGCGCGGTTATTACTTGGTAGAC
>1166851
TGAATACCAAAAATGCAAATGAGATGCGGGGACTC
>1779381
AAAGGAAAGGGCAGTTAATGAATGCAAGAAATGTA
>1013538
ACCTACATTGATTGTGCTGTCTGTAGTAGTATTTA
>467723
TACATTCAAGGACGGAGCCTAGGATTTGATTAACG
>1337827
CGCGTTATTTAATTGCTTCAGTCATAATGTATGCT
>1540026
GACGTGTGCTCTTCCGATCTCGTTTGTTAATGTAC
>1028752
CAGAGACTTACAGTTGGATACTGTAGACATGTACC
>590205
AATACATGGTAATTCTACAAGGCACATATTCCGCG
>1231393
GTTAGCGGCAAATATGCATATGTCCTCAGCATGTA
>1391651
TGTCCTGTCGATATTTGAATGGTGTGATGCATGTA
>2056566
CGAGCCGAGTGGGGTGCAAGTCATTTGCATGTACA
>1519798
CGAAGGCAATTGCAGTGTTATAAAATATGTAATTC
>1140639
CCTTGGACGGTTCAACGTTAGCGCTTCAATATGTA
>2064009
TCCGCCTTTTCAATAATTGGGGGATGAATATGTAT
>1103008
TGAGGGCCGATGGGGAGAGTACAGTGGGATATGTA
>1361064
AGATAATGGAAATAGAAAACCTCAAGATATATGTA
>1009512
TACATAGTGGTGGTTTGTTTGCATATATTTAATTA
>1265114
GCAAGCTTTTTAATGGGCTTCATACTCAGTATGTA
>1160028
TTACATACGATAGGAATAATTAATAATTTTGTCCG
>2118269
GACGTGTGCTCTTCCGTTCGTAATTGTATGTATGA
>1036461
ACGAGATGCGTTTGAATATTCTTAATTATGTACCG
>1823237
AATTGTAATCATCAGAGGGATATATTCTGTAATCA
>1339090
CATAAATGTCTTCGTCCGAGTTAATAGTGTATGTA
>706827
CGGCGGATATATACAGTGAGGGGACGCGGTGTACA
>807006
GTCGGTCTTAACACAAGTTGACTATGGATGTGTAG
>1347722
TATGCTTTATTCTGATGTAAAAGTGACTTGTGTAT
>820458
TCGGCGCTGGAATTAATTAGAACGACAATTGTAAA
>1086103
TAGAAGTATTAATTATGCAGTCCGTGATTGTAGGT
>1842035
ATACAAGGTTTTAATTAGCCCGATCCGGTTATCCA
>1789582
TAATACAAGAGTGGCCGGTTAGTAATGATAGCGCA
>119412
GACGGAATAGTATTCGGTTAATTAGAGTTGTAAAT
>1876468
TGATTTGCATACGCCATTGCTCTAGTGTTGTAAAT
>1010773
AATTTTACGCAAATTGTACATGTAATTTGTAGGTG
>1389469
TAGTTAATTTTTGCATAAAGTGTTACGAGCATTTG
>1265987
TAATAGGCTGTGGCATAATTTATGGAAAATTAGCC
>463579
CACCATAGTCTCCGTCAGGGAACGCAAATTACGCT
>1345315
ATAATTTGCATGTGACGTATGATGCATTTACTCAC
>2057109
TAGGCAAGGTAAACCCGTCGTCTTTATGCAAATTA
>1355138
TCCAGACTGGCCGGCTGATATGGGATTCAAATTAG
>712795
ATAATTTCGGTTTTGTCACTTAGTTGTAGAATTTG
>1430212
TAATGGATTTGTACCGCCAGCAAGTGAAATTAACG
>1352046
AAGTAATTTATTCGTGAGAAATAAGTAGGTTGGGG
>1027158
TTAATTTATCATCCTAATTAGCATCCGGGTGCACG
>1232716
CGTTAAAGTGATTATCAGGACTATGTCTAAATTAT
>1601137
CACGACGCTCTTCCGATCTGGTCGCATGTAAATTA
>1878876
GGTGCGATAGCATTACGGTCGGTATATTAAATTAG
>753115
AGCCGGATAACCAAACACAGTATTTAAATTAATAT
>1447403
GAATACCGGGTCGTTTCTCTCGGACCAATTAACAT
>1318168
CGTTAATTGCATGCAGATCTATCAGCAATATGGGG
>1096209
ATCGACTCAGGTTGCTGCATAATTTATTCAATTAA
>1078020
CGGCGTGGATCATGGATAATTAGCAGGGAATTAAT
>1866373
AATTAACATTTGCTTCGTCTACGGGCATGAATTAT
>2208159
GAATAGACCTTTTACTTGCTGAATTGAATTATCCC
>2066796
ATCTAATTATTTTAATTACCTGTTAGAGATATTAG
>1581054
GACGTGTGCTCTTCCGATCTCACTTGAATAATTAG
>487760
GGCTTCGTTAAATTATTGAGACATACATAATTAGG
>1640368
TAATTAGTAATTCAGGATCGCGATTAGTATTTGCT
>1155397
TCCCGCTGAATAATTATCTTGGACACCCTAATTAC
>759032
CGGTAATTAGCATGGTTACCACACCATCACATTTC
>53814
CATTAATTAGCAAGCGATGGACTTATTAATCCTGC
>306056
GATGGTAATTTAGAGCGCATATAAAGGTCTAATTA
>963807
CGACATTAGGCAGGGAATAACACGGTAAGTAATTA
>45868
CGCCTGGAGGGAGATATAATTAGGCGTAATTACAC
>131522
GGCCCACAAGAACGGAATAGTCATGGTAATTATAG
>13122
ATTCTAATTAATTTGAATTTAGGGTGATGAATTTC
>1226389
TAATTAATTCTACCCCCCAGTATTCATTACGTATC
>1699752
GTAATTAACTAGCATAAATACCAAAGGCAATTATC
>288323
ACGATGCGGATTTCCATATAGTCAGGGTTAATTAT
>1807290
CACTATAGATTCGCTGGCGGGAGTGTTAATTATAC
>1052030
TACAAGTATACAGCAGAAAATTTAATTAACATTAG
>2016660
TACTAATGTGGTTTAACAGGATAGGGTAATATGCA
>1155162
TAATGCTAATCCATTAAAATTGTGTCTACTCCGAG
>1703236
AACTTATTATACATTCGCAGAATTCGCATTATTAC
>1009212
CACTAAATTAATTACATGCAGGTTAGTTGGCATTA
>2030614
ATAATGATTTGCAAGACCCGAATACCTAATGTCCA
>2022631
TGGGAAGCATAAAAAAGCAATCATTAATATCATTA
>1676080
ATGCTAATGAGGCTCCGCTTTTAATTCGAGACGAG
>99295
ATCGGTATATAATCGTATATAGTCATAGCTCATTA
>587964
GCGTCTGCGTCTTCCATTTGGTATCTCATTATCAA
>330474
ACGACGCTCTTCCGATCTTGGCTGACGTCATTATG
>208509
AAACGTACTTGGGTTTATTCTAATGTGTCATTATC
>1147962
GACGTGTGCTCTTCCGAACCTTACGATTCATTATG
>1003783
CCTCCTAATGTCAAATGATATTCATATATTCATTA
>1152733
GCTTAATCTTATTAGCGCTGAATTGTAAATGCCGG
>805287
CATTAATCTCTGTGGTACTCATTACTATTCATCGG
>2013140
TAATCTATGTTAATCTGCATGACCCGCCCGCCCAT
>1685703
TAATCTAAATCATTATTCATTATTAGTCCAGTAGG
>1257644
AGGAGCATTAATACGTACAATGTCCCGATTATTTA
>1742501
GCTAATCGAGTCTATGGTAATTATGATTCTGTCGG
>1501130
AATTTCGTTTGCTAATTGGACTTACCGGATTAAGG
>1171497
AGTAATCATTGTATATTTGCATGTTAATTTGGGCG
>1041992
GGACTAAGTAATGCTAATTATGCACTGATTATCTG
>149618
GACTAATATTTTTTGCTAATGAGATATTACTTTAT
>1017209
GCATAATATTTAATACACATGTTATGAGCCTTACT
>1391440
GTCACATGATAAGATAAGCGTATTCATATTACGTT
>1031939
ACCGGGCAAGTGGCTTATGAATATTCCGATATTAC
>1536476
AGTTAATAATTAGGTGAAATTGGATTGTTTTTCCT
>2024325
CATCAAGGTTATTAAAATAGGGCGATTATTATGCG
>1094427
TAATAAGTCGGGCAGGCAAATTAGCTACGATGTCC
>334005
CGATCTAAGTCTACTACATATTCAAGTTATTAATT
>1222892
ATCACGATTCATATTCTTGTGATTGTTATTAATGC
>1052771
GATTACGAAATGGTTTATGTTAATGTTTATTACCA
>1937183
TGTGGTGTATCCTTATTTACATCTTCTTAACTTAT
>1045419
TAAGTGTCACATTAGCATCCTGAGTCTACCGGGTC
>1044572
TAATTAAGTGCAGACAACGCGGTATTCATAATGGT
>1047540
TGCATAAGTCGGGCCCTATATGTAACTATTCAACG
>1171258
ATAAGTCCGCCATTCGTCATATGGAAACTTATGCA
>1551690
CGATGCGTTGTATTCCGTTTTTGCATACTTATTTC
>94783
TTTAAGTAGCGTATTCAAATGCTCTTTATCGCGGC
>879434
ACGTATCGTCCGGAATATTCATAATTACTTATAAT
>169506
AAATAAGGTGCGCTCGTATCTTTTTTATAATCCTG
>1114815
AGACTAAGGTACATGATAATTAAGGCGGCTGACTT
>1527258
AATAAGGGATATGTGAATTAGAGGTGCATAATTTA
>649096
GATTAGACTGGTCTCATGTCTATTTGCCTTAAGGG
>2122150
AGCAATTTACTATGCAGAGAAGTAGGTCCTTATGC
>1086680
CATTTGAACTAAGAAGATGCATTCATAGCTTATAC
>1988458
TGAGAAGCTGCGGGGGTGTGCCTAAGTCGCTTAAT
>1614718
GCATATTCGGGCGGGATTGGGCGGTCCTTGGCTTA
>2232534
CGGGTAACATATGCTAAGTTAGCCAGTCCTGCTTA
>321967
TAAGCAATGCAGACCCTAAACCGGAGAACTGAACG
>403079
CGACTAAGATTAGTTAATAGGGCATCAACGTTTTT
>1298302
GCGTAAGATATGAATAAATAAATAAGTGTTCGTCT
>1239110
GAATATACATGAGACTTCTTCCGCTCCTCTTAGAG
>1000302
AATATAAGACTGTTTCATGCAAATGAGTTTTCACT
>1667852
TGGTGAAGGGCAGACAAATATATGGGACAGTTACA
>2079414
TGCGTGTCTATGGTGCGGTATTCCTGCAGTTACAG
>1476166
GCGTCCGTGGGAGCTGAATCTCAATGAGTTAAGGT
>703438
CATTAACTACTTAGAATATGGGGCATTTCTCTTGC
>1098050
AGTTTTGCAAGAGCTCGTCAATTAAACGTTATGCA
>150324
CAGAGCAATTTGTGTACTCTGGCGTCCGTTATTTG
>1602907
CGAGTAACGCTAATAGAACGGCATAAATTAAGAAT
>1670756
CGGAAAGAAGGCAGAAACTAATGATGCGTTATGCT
>1221454
AATAACGATGAGTCAAGCATCCAGACATGTATGCT
>1665501
AAGCAAATTTGGTTTCGCGTATGGATCTCGTTAGG
>1045485
AATTAACCTTTGCTGTTTAATTAAATGCACGTCTG
>1362069
TTAACCTAAATCGCATCCAAATGTACGTCGTTCTG
>277694
CATTAACCGCGCCCCAGATCCCTATTCTTCGTTTA
>1584803
TGCATAACCCGGATTACTAACCTTACCATTTACAT
>454000
GCACATCTATTTAAATGAATCTGATGGGGTTAGTG
>2017779
AGTCAAATCTGTCACCTGGCACTGAGGAGTGGTTA
>2105874
ATGCAAATCTAGATATGGAGATTAAGAGTTGGTTA
>1042757
GTTTAACATGCGGTTATTAATAAATGCAAAAGTTT
>1134346
GGCTGTCGACCAGTAGTTAAACTGCGTATGTTAAT
>1168209
ATTCCGTGTATATAATTAAAGCATACTGTTATTGG
>1036368
CGTCGTTGTGATGCATACATGAATATTCGTGTTAT
>879550
TAACAATAGATTTGCATAAGTTCGTCTTAATACGT
>983353
CGTGTGTGGTATGCAAAGTTTCTATTTGTTATTTG
>1818295
GTTGGCTCGTTTTTTCTATAGGTGATGAAAATTTA
>1276892
GTAGGGATATTCAAGGAGTCACACAAAGAAATTTA
>2206306
GCATAGCTGGTTCGAATGGTGTGGACAATTTATGC
>239600
ATGTAAATTCGGTTGGTGCGCTTCGGGGGGTTGTC
>184792
CACGACGCTCTTCCGATCTCGCATGCATAATTTAA
>1887854
CGCGTAAATTAGCATGTGTAATGTTTCGGGGTGAT
>1042959
CCACGCGGCTGAACAGTGTGAAGGGTTAATTTACA
>163693
ACGACGCTCTTCCGATCTAATGCAGATCATTTAAA
>165983
ATGTAAATGAAAACATGATCAATATTCTGTGATTA
>832433
ACATAAATCGCGTTAGAGGTCATACCGTTATCTCC
>1070539
CCGCCGAGATGCAAATATCTTCATGCGATTTAGTG
>757266
ATTTAAATCATTAAGTATCTGTAAATCAATTAATC
>1034006
TTAAATATTTAATTGATCTGAGAGGCATGACCAGT
>826989
TCTGCTTCGCTTTACATAGGTTGCCTGAATATTTA
>1662226
CTAGTTAGCACTAATGGTCTACTGTTAATATTTAT
>1016272
GATTCACCTACTTACGGAATACTATGCGATATTTA
>1199173
AATACATGCACGAGTCATACGAAGGTATTTAAAAC
>885760
CAATTGTACATAAAAAGAATTACGGCTTATTTACT
>1520516
CGTGTAAATAACATGGGCGTATGCAAATGAAGCTC
>1422891
CCTCACTGGTTTAGTATAATTAACAACTTTAGGCT
>1216833
GCATAAAGTCGGCGCCGTATATATTGTAATTCTGG
>190297
ACACTCGCTGCCTGGCTAGGATCACTCCCTTTAAG
>1332659
AACGCGCAAATTTAGGAGGAGTAAGGACGCTTTAT
>1052196
CAGACTTTTTAGCATACGAGTTACGTGAATCTTTA
>911681
ACATTCCACACATCCCGGGGAATCCTCTTTATGCA
>380035
ACTAAAGACACTCGCGTATACTCCATCATTCATGA
>2172042
TAAGAAAATTCCATCCATTCTATATTCAGTTTATA
>559571
GCTATTATCGGGAGCATTTGCATGTAGTTTACGGT
>1229590
AAATAAACGGGGGGAGTTGTGAACAAAATGATGCA
>1044183
TTGATTTTGTGTCGCATGAATTATCTTCGTTTAGT
>913757
AATTGAATGTATAAAAATGATCTGCGGGTTTAGAT
>109736
CATCTGTCCAAAGTTTAACTAAGGAATGTTTATGC
>728112
CATTAAACATACCTGTCCAAACTGCGTCGTCAAGG
>182614
GACGTGTGCTCTTCCGATCTGCATCGCTGTTTATG
>744394
GATAAACAAGTATGCAAATGAAAGGCAGGGCCGCG
>1837764
GCTAAACAAATAGCGGACCAAGGGTGGTACACTGT
>758537
AGCGGGCAGTACTATGGTAATGAGGCAAATTTTAT
>1467634
GCATAAGTCGTCATCGGTTGGGGACGTTAATTTTA
>1618280
AATTTTGTTCTTAGCATAGCATATGATTTTATGCT
>731759
GCACAAACGAGTATAGGTTAAATATGTATTTTATG
>935875
ACGAATGAGTGAAATACACTACAGACTTTTAAGGG
>1139187
CGTGTAATTGCTAGTATCGTTCCGCCTTTTAATTT
>322311
ACATAGTGAATTGATAAGGATCAACTCTTTTATGG
>1069303
AACACACAACGCCTTTGTATACTGCAGTTTTAAAT
>1775787
TAGGTAAAACAAGTGGTGAGGTATTCAAAAGTGGG
>1056045
AATTAGCTAGTCTGGGATGGACCGTTTTTTATGTT
>133613
CCTGTTTGTCAGTTGGCATATTATGAATTAATGTG
>1056595
GTTTGCTTTGCGTAATCTCCGGTTGTTTTGTATCG
>1249973
ACATACCAAATTTAATCTGGGGAGGGCAAACTAAG
>1062932
GACGTGTGCTCTTCCGATCGTGACATTTGCAAACC
>2124184
AGTAGTTTGACTCAGAGATCGTTCGTATAAACGAC
>2162585
GTTTCTTACAGGCGGAATATGCAAATGAGGCGCTC
>144782
GTTTCGTTGTGTTAAAGCTAGTGCGATATACAGAG
>1950609
ACATAAGGGCAATCGAATTAGATACGGAAACGAGC
>735878
GTTTCAGCTAATAATGGGGATGTTATTCATGCAAG
>195281
GTTTATTCACGTGGTAATCATCCAAGAAGGGCGGC
>1747477
AGTTTATGGGACCGTATCGTTAGGTGGAATATGCA
>1194158
GACGTGTGCTCTTCCGATTCCATTTGCATAAACCA
>1886365
CGCCGTTTATCACTAATCGATTCCAATCGATTCTG
>1198023
CGGTTTATACGTCGGCATTCCGGGGTCATTAATTC
>14199
GACGTGTGCTCTTCCGACGTTGTTATGCTAAACAC
>859011
AGTTTAATTTCGGACTAAATTATCCAAAAGTGCAT
>1188573
CACAGCGTTTAAAGGTAAATGCATAGTTAAACAGG
>1639446
CGTTGTTCTTACCTATCAATGGGATGCCAGGTTGC
>1490333
AGTGTTGTGTAATCATATATTATTATGCGCGTATA
>491295
CGAGTTGTCTCTTGACTACAGGGCTTCATTATGCA
>988433
TGTTGTACGACCGTCTGGAAATTATGCATTTGTAA
>174674
GGCAGTTGGGTTAGGCTGATTCCCTTATGGTAATG
>336739
GTTGGCCTAGGCACAGGGAAATTGGATGTTTCGTC
>2065124
TACGTTGCTGCATGAATATTGAAGTTCAGTCTTTC
>1769592
GTTGCCAAGTGTCGGTTTCTTCGCTAGATGCAAAT
>826362
GTTGATATGCTAATTATTATGGTCAGGCAGTCTTA
>323520
TAGTTGACAGAAGGGACCCTGCTGCCCTAGGTCGT
>53863
GGACGAGGAGGTCTTTTTGCAATAATTAAAAGAAC
>505392
CGTTCTTAGTCCTGAATAATACATGGAAGTGGCTT
>1623375
CGTTCTCTTCATTTGAATACGGCAGTGAGTCTATA
>1545549
CGTTCTATGAAAATGGTGTAGTTAATCGTTTTGCT
>274651
GCATAGGGCACGCATATTAAATGGGCACGAACAGT
>655622
CATGCAAAACTAGATGTTAATTAAAAGCGAACCGT
>610490
GGTTCGAATTACGAAATGCCCAATTTGTAAATGTG
>1205567
CTTCGTTAAAGTATGCATATGCTTGTTTTAGGAAC
>1796483
AGGATGGGCAGATGAATACATTCAGCAAGGGAACG
>997093
ATTAGAGAAGAAGAATATTTAATTACGATGGAACA
>1968492
TGTTCATGCTCATCATAATATGTAGAAGTTATACT
>1660864
GTTCACGCGGAAGCAGTTTGTGTATGCAATTTCTC
>603221
GTTCAAATTTAATGTAAATTTCGAAGCTGTCTGGC
>779218
AAGGTTATTCTCCTCTTGTAACGGTTTGCATAAGG
>1584070
TAGGGTTATTAAAATTCAGAATACTTTATCGACGC
>1072754
TAGCGTCATCTTATATTAAGGTATATGCATAACTC
>1385624
GGGTTATCGCTCAACTATGTATGCCGTACTATTCG
>1125023
CGTTATATTCGTTTATGCGCATATTCGGGACGGTT
>1837435
TCCCGCAATGGTGAATCTATGTACGCTACTAACAC
>1144173
GACGTGTGCTCTTCCGATCTCAAATATGCTAACCA
>1111345
TGTTGTATACGAGTTGGCTCATTTGTTATTCTAAC
>1179435
AGTTACCTATATGAATTTAAAGTTATATCGTTTAT
>220678
GAAGACTTGTGACTCTCATTTGCATCTGTAACGTT
>1319743
GATGTTAATTGATTATGTATATTTGTAGCCGCTCT
>432822
CCGGGTTAATTAACATACGCGTGACAATATGCTAT
>507326
CCAGCGTGCCTAGCATAAAAGGATTGTTTAACAGC
>167716
GACATCCCATGCGCTGGCAAGACTATGCAAACACG
>1263052
GACAGGGGTTAATGCAAATGAGGAGGAACACGCTT
>1494525
ACTATACTGGTAAGGTCTATACCCCACACACGTCA
>439635
GACGTGTGCTCTTCCGATTTGCATACGGTTGAGCC
>367626
GACGTGTGCTCTTCCGATTCTGATTATTTAAACGA
>808483
GACGTGTGCTCTTCCGATCTTGCTCCGTGCTAATC
>557165
GGACGTGTGCTCTTCCGATCTGGACGTGTGCCCTT
>296505
GACGTGTGCTCTTCCGATCTGAATATTCATGTCGA
>1455892
GACGTGTGCTCTTCCGATCTCATGTACCCTGACTA
>1301248
GACGTGTGCTCTTCCGATCGCAATAATGGACCCTT
>1774998
GACGTGTGCTCTTCCGATCCTTTGGGCGATACTTC
>1168033
GACGTGTGCTCTTCCGATCAATCTCCCGTCGATTA
>2060355
GACGTGTGCTCTTCCGACTATCGCTTTACTTCGCG
>880893
GACGTGTGCTCTTCCGAATCTACATACTCTTGGCG
>1437777
GACGTGTGCTCTTCCGAACCGCATTATTCATAAGA
>819009
GACGTGTGCTCTTCCGAACATGCATAGCATAGGTT
>1993150
GCAACATACATGTTAAGTAGGTAACTAGCACACCT
>654057
TAGTGTGATTTAACGTACTATGCAAACGGTATTGC
>1654450
AGTGGTGTCTGGCAAAGAAAAATTAATATAAAGAC
>1328656
CGTGTCGCTTCAATGGTTTTGTTTGAATACGGTAT
>1004378
CCGTGTCCTATTCCAGAGTGAGATCGCGAACTTAC
>1599735
AAGTGTATGCAGATACGTCTATAGGGAAAATCTCA
>783291
GGTGTAGCGGGAAAAAGCATATGTAAGAATATGTA
>1060147
GCGTGTAATAGTGAGTTTCTTATTCAAATTTTCTG
>1288583
ATAATATATGATGAATGCATTACGGCGAAACCACT
>241367
GTGGTGGTGGGTTGTCAGAACGCTCGAGGACTTTG
>1054547
GCCGTGGGGGGTACGAATATGCAATTAGATCGCTC
>491024
CAGTGGGAGGCTTAATTAGGTCGAAGTGAATCTTC
>116957
TGTGGCCTTGAATCTGTTCAGTAAAAGTTATTTTC
>2197771
GCATAAGAGTTAATTCAGAGCATGGCAATCCACTG
>1033830
TTTGGTCTTTTAATTTATGCCTTGCTGCCTCCACC
>1792873
GTGGACACGGGTGCTGGATAGGCTAAACAGCATCT
>2210636
ACTGAACGAACGGTCCCTAGTATGCAGATTTCCAC
>1093955
CGGGTGCTGCCAAGCCGTACTACAACGCATATGCA
>421525
CACAACACTCGTATGCAAATAGTGAGGAGCACAGC
>1257709
CAAGGTGCGTTAATTTGCATCAAGGAGGAGCGTAG
>1795453
CGCGTGCCGTGTTACTTTGAATATTGTGGTTTGCA
>2081144
TTGAGCAACTCATTAACATATGCAACAGGGGCACG
>1597323
TCCGTGCATTTAGTCTCCACTAGGCGGTTTATGTT
>1474023
GCAAGGGAAATCTGCACCTGGTAGTTGATGCACAC
>1378324
GTGCAGTAACGATTCAATTACATTTAGATTTTGCG
>1491079
CCGGTGCACGGACTCCTATTAACATTCATCGTTCA
>1191136
GTGCAATATGGTAACTCGTTTAAAATATTCCATTG
>1375069
CAGTGATTATACATTCAAATGATGAGTCATAAGAA
>1221564
AGTGATATGTAAAATAGATAGATAGAGAGTTCACG
>1692305
TGGTTGCGATATGCAAATGCTGGAAGACTCACACT
>2096121
TCCTGATTATTATGCAGGTTGGATAAAGCTCACAG
>1104752
GGGCGTGAGAAGCTACTTTGGTTCAAGTATATGCT
>666728
CGGTTCGCCTTAATATTTATGCAAATGGTCACAGG
>969194
GAGTGACATGGAGTAATGTAGTCCAGTGTTAATTT
>1756083
TGACGTGACACAGTAATCGGTGGTCAGTTTATGGT
>1313506
TCCGTGAATGAATTATAAACCCATCCGATTATGCA
>174736
GAATATTTGCTGTGAGAAGGGCCCAGTATTCACGC
>1061231
GAGGTGAAGCAGACGGGTAACTCGCGCAATATGCA
>2056199
TGGATGGACGTATTATATATGCAATAAGGTTCACA
>1537569
GGCAGAACTGAATATGATAAGCGTGGTTTCACACG
>1908401
CGTCTTTGTCCATTTAAATCGGCTAGATATTTCTG
>1436648
CCGACACCAGGGCGTGATAGGATGACAAGACATCA
>139381
TGCAGTCTGGGACCACTCTGTTTCTTTCATTTGAC
>1554907
CGCCGTCTGCATATATACATTTCTCATTTAAAGTC
>916919
GACGTGTGCTCTTCCGAAAGGAGTCTCTCAGACCC
>936427
TATGGTCTCTCTCCCCTGTCTTGTGTCCGTTCCTC
>1478485
GTCTCCTTGTCCCCTGAAACGTAAGTTGCTTAGGC
>1132266
GTCTCATTAATGAATATTCATGAGCAAGTGTCGGT
>1315507
GACGCGAATACACTTGATTATGCATTAGATAGACT
>1256997
CGTCTACCTCTTACCATAAATACGATTTACATGTA
>1442889
AGGTCTAAAGAATAGGGAGGGCATATGCAAATCCG
>1040149
TCTTCCGGGTGATTAACATATAAACTCTAGACGAC
>69254
GGGGGTCGTATTGTAACTGTCCCTGCTTTGGATAT
>1024473
CTGTCGGTCCTGATAATGGGAGATCATTTAAATTC
>39
AAGAAACTCAATACTGTGATGCTAATTAATCCGAC
>1026502
ATTGTCGCTCCCTCTCGGGCTTAATTTACTATTCA
>1098071
GGTCGCGAGCGAGTATGTTAATTGTCCCCTATTAT
>549073
GGTCGCAGCATAGCCTATTAGTTTAGGCAAATCGA
>1025664
GGTCGATTTCAGTTATTCCAATTTTTGCATGGAAG
>11723
AGGTCGATATTTTGCTTCATTTGCATTTATTTTAA
>1203804
AAGCAAATTTGCATGAAGAGATAGCGAGCTCGACG
>1431289
AGATATGCAAATGGCCGTGTAATGTTGTCGACATG
>1699807
TGTCGAAAGTCGACGTGATTTGCATATAAGGTCTG
>650961
GTCCTCTGTATAGATAATAATGACATTAAATATGC
>1547709
AAAGTCCTAATTAGCTTTGTGATTAATGAGCAGTG
>1361762
GTCCGTAGGGTAGATAGCGGGTTTTGCATACGCAT
>1009295
AATTGTCCACAAATATGCTAATCTAAGCGGACTCC
>1798027
AGTCCGAGAGTATTTGCTTACTTAAAATTTGTTTG
>1587567
ACGTCCCGGCGAATTAACTTGCAAATGAGGTTGGT
>799046
GCATTTCACGAATAATTTCCTAAATGGGGGACTTT
>1767618
AACGATATGCTCTCATCAGAATGCAGATGGACTGA
>743564
AAATGATAAATACTCTATGCATGCACTGGACTGAG
>1763809
TAACGTCATTTTGAGGGGTTCGTGGTGTTAAGACG
>1724084
CCAAGCGTTGGAAAATTTTGTTATGTAAATGACCG
>1339313
CTTTGCAGCGAGACCCACTTATGGTAATGACCGCC
>1327834
AGGGTCATGGGTCTGTTCTGACTATGTGGATTTCG
>79204
TGCATAAAGTCGGGTCGAATTTAATCGATGACAAG
>410864
GCATAAAACTAGATGTGATTCAGGCGTATGACTTG
>458273
ATCAGTCAGTTTAGATAAAACTTGATGAATACGCT
>1006489
TACGTCAGTCCATGAATTAACAAGGATCTCATGCA
>338130
GACTGTCAGAAGTGATAGCGTTCGATTAATATGCG
>1523814
GGTCACGCGAATATACAAAAATCTAGTAGGGTCGA
>2077939
GTCACCCCTGTTCGACGTTGTTTGAATGCGTTTTG
>1003985
AGGTCACAGCTCAGTCATTAGTCGGATCATTTGCA
>175437
GCAAATGATCCGACTAATGACTGAGCTGTGACCTA
>2167674
TAAGTATTGTGAAAAATCTGCGGTAAATAATATGG
>1531927
CACGGTTTGCGCATTAGCAAGTCTAAAAGAATACC
>1023220
ATGTAAATTTAGTCAGTAAAGCTCTGTCGGAATAC
>24661
CAAGTAAATCTCAAATCCATAACGGGTAATACGCA
>200268
CAGTATGTTAATTTTCGATTCGACACATTAATGGT
>1461598
GACGTGTGCTCTTCCGATCTATTTAGCATACTTGA
>1604052
AGTATGCGCATAAATTACAGGGTAACATGGTCGAC
>1850407
CTTCTATTTGCTCGAAAATTTGCATAGTGCATACC
>1004960
TGTATGCAAATACATATCGGAGGGAATTAGGCAGG
>249390
GTATCGATCATGTGATAATAAGCGCTATAATTATT
>84434
AACCCTCAAATCTCGGATAATCAAATATGGATACT
>1085915
CGTATCAACGCATGCAAATGAGAGGCCCGCTCTTG
>1316152
TCCGTGGCGCGATGTTAATATGGATGGATATACGG
>554428
GTATACTGTCCTTATATGCAAATCCGATCCGGTGG
>73131
AGATCATGCATATATGAATAGTCAAATTATACTTA
>1361414
AATGTATAATCCTTTGTAAATTAATATAACGCCGA
>110395
CGAGGGCTTTTGCTAATGACGTAAATAATTTATAC
>1925911
CCGGCTGATTTAAATACGCGTAATCAACTACCTAT
>1111189
GTGGTAGTTAGTGTTGTTTGGTCATCTGCATATGC
>754350
GTAGTCAGTCCGAGTTCATAGCCGATTGAATAAAT
>1199107
AGTGCAATTTGCATGTCGGTGGCATACCACCTACG
>108110
GGTGGTAGGGATTGGAATCATTCAAATGAGCTAGT
>1025612
TACAGTTCTGTATTTACATATTCCCGATCCTACGG
>878404
TGCTACTGATTAACCTCTCAAGTCCGGTCCTACGC
>462936
CCCGTAGCTTTAAGCCGCTATTAATCGTAAATGCA
>1366560
TTTGTAGCCTCCTAACGTTTCTTCTGGGTGTTAGT
>129934
TGTAGATTTTCCTGGATCTGATTTTAACTATTCAT
>1398195
GGGTAGAGGTCATCTCCATTCCATTAACTTAATTC
>87575
GGCGGGGTGCCGTATTAAATACCGGAATATTCTAC
>2142573
AGGCAGGCAAATGTCATCAGATAAAGAAAGTACAG
>1043069
AATTATGCATTCTACCCACATTCTTTAAGTACCCG
>1858279
CGCTTGACTGGCATAAATATTTGCATCTAGTACTT
>1480635
TTGTATAATGAGACTATATAGAATGTAAGACGTAC
>777711
CGCATGTATGAAATACTTTAATTAACATTCGTACG
>1001591
ATCTGTACCTCATTTTTGGGGATGTAATTTATGCT
>1491946
GTACACGTAAAAATTATTCAAAATACTTTGGCATT
>2103296
CATCCGCATAGCCGGGAGTATGAAAAATTACGACT
>119904
TTAGGTAATTTGAATAAATCGCGCGCGGAGCTTTT
>1054280
GCATTGGGCTTATGTTAAATCTCCGAATTACGTCG
>1045943
TCATACAAATTTTGACGATTAGGATTAATTACACG
>1255714
GCGTCCGATAATTCATTAGCCCCAATTTACATTAC
>1010656
AATTATGTAGCTGAGCAGTCTCTACAGGAGATTAC
>1059042
GATGATTAGTTATTATTCCAGTCTTAATTGATTAC
>1020461
ATGCGTAATACAGGGCATGCAAATTCTTAAATTGG
>1173167
CGGTAAGCGTCTTGGGGTAGTATGGTAAATTTGTG
>103082
CGTGTAAGATAATTTTTAGCTCTAGAGTTATGTTA
>243173
GGTGCGACATCTTTTGTTTAATATCGTTGAGTTAC
>145533
AGTAACATGAGTGGCTTATGATTATCCAATATTCA
>1205092
ACACATATTCTCATGTGATGACGAAATTTACATAC
>2037371
TACGTAAATAGTCGGCTTGCTCTGGGAATTTACAT
>1599694
ATATTACGATGCGATCCATTGACCCATTTACGTCG
>697528
CGTAAATGAAGAGAACTCGGATTTCGTTGTATGCA
>875147
ACCCACTCCTGACGAAATTTACATAATATTTACGT
>324812
CAAGTAAAGGATTTTGATATAGCCGGGGTTATGCA
>1212761
CGTAAACAATTGACGTTTGCTAATTAACATCTGAC
>753790
GCGCGGGGCTTGGTAAGGAGTGGGATTTTTATGAA
>247310
TCTGTATTTAGATGAGATAAGCCGTGCCCCGCTTC
>621601
GACGTGTGCTCTTCCGATCGTATGTTGCCCCGCAC
>1271099
TCGCGGGGACTCGTTTGAGGAAACATATATGCTAA
>359475
GTGATATGATAATAAGTAACATGAGGTCCCCGCAT
>928617
TACGCGGGCGTACTGGAGAGTAATAAATACATGCT
>2140309
GACGTGTGCTCTTCCGACATCTACACCGCCCGCTC
>314015
TTGCGGGCATACAGTGGTGCGCCGATGAATAATGA
>98666
GACGTGTGCTCTTCCGATATATTGGGCTCCCGCTT
>1218359
TGAGTGAAAAAAGAATATTCATGGTCTCCCGCGAC
>1595007
GATGCGGCGTGGAGGTATTTAAATCGTCAAGGAGG
>2094844
GATGCGGCGTGATTTGAATAAGGTCGGCATTATTC
>1953315
GTCGCGGCGTCGGTGTGGTTCCAGTATTCAAACGG
>1133244
TGGCGGCGGTTTATGTAAATTATGTGAGCTTTGCT
>34072
GGCGGCATACATAGGTTGTCAATCCCGATTTGCAT
>194156
GGCGGCAAATGTTAACGGGGGAAATCTAAATGCAT
>1926463
TGTAAATCCTTTGCATAATGATACCGTTTGCCGCG
>192361
AATTATAATTTACTAATTTGCGTGCATCCGCGTTT
>177498
AGCGGATGAATACATTAACGGTGAAGTTAGGGGAG
>1507044
CGGCGGATCTCTTAAGTAGTGTTGTCATATATGTA
>1254223
ACATACGTCATTAAGATTAATGGGGTTTTATCCGC
>1057870
TTGCGGAGACTGAAACGTTTTTGCATATTATCGAC
>1944269
CGGCCCGGAAAAGAAACCAATTAACATAACAGCGC
>697459
ACGGATTTTGCCTGTAAGTAGTCAGTTAACAGCGC
>5960
TCCCCCACGTCGGTTTTTGCATGGTGACAGCGCGT
>478643
AATCGCGCTGTATGATATTAGCCAACACTTCTGGT
>1732094
AATCGCGCTGTATGATATTAGCCAACACTTATGGT
>134943
CTCCTCTCCTGTTGCGTATATATTACAGCGCCGTT
>1545544
AAGCGCTATGCAAATATAGTTACCTGTACGTAGCC
>259218
GCGCGTAATATGCACATTTTTGTTCGGTGGCAACG
>1326306
TTACATACGTGCATTCACAGTGGTATATTACGCGC
>103017
TGGCGCGGTAATTAGTATGTTCTGTGGCATAATTG
>1507083
TGCGACTCTAGAATGATTATGTAGACATGTATAGC
>1488501
NAGCGACTCATTTGCATTTTACCTCCGATCCCGTG
>673508
CAATGCGAAGTAATAAGTCCATTGTACCGGTTCTC
>2144682
GATGGCGAAGTAAGGGTAGATAAGTGGATAATTTG
>709692
GGCGCGAAGGTCATTCAAATGCCAAATTTGTGTTT
>246098
ACATAACAGGACGGTATTATCTGTGACCTTCGCCT
>1633801
AGCGAAGGGTCTATGCAAATTGAGTGCGCTCTCCC
>708909
ATGCGAAGGCCGCGCTAATTTGAATAAACCTTTCC
>2078932
ATGCGAAGGCCGCGCTAATTTAAAAAAACCTTTCC
>1001101
ATAAATGAATATTCAGTACGTTAAATGCCTTCGCA
>538448
GACGTGTGCTCTTCCGATCACGTAAATCACGGCCA
>1152913
CTTGCCGTGAATGCTTATTTATATCAGGTTCGATA
>877979
GGTCGCCGTCTGAGCGATTTGTGTTGCATATTCAT
>1586525
TAAAAGTTATGCGAATATTATAAATCGACGGCCAC
>1235790
GACGTGTGCTCTTCCGATCTAATTAAGGACGGCTT
>310183
ACGGAGGAGCCCATTTAAATATGAGGACGGCGCAT
>1468762
AGAGCCGTCCTAAATGCGTGGTGTATATACTATGT
>1714970
GCCGTAGTCCCAAATTTCTTTTGACGATATGCAAA
>2145301
AGGCCGTAGGTGTTGAAAGACTTATTGGCTATGCA
>1254895
GAATAGGGAAATTACACTTGCTTAGCTACGGCTGC
>1704786
TATCTCTTTGCATGTTCTTTGTATGTCTACCGGCT
>1461134
TGCTGTCTTCTCATGTTTTATTCATGTACCGGCTC
>1980852
AGCCGGTACACAATTGGACTTTCAAATATGGTATG
>1163332
GCCGGTAATGAGGTCGGAATATTCCTAATAGGCGT
>430799
CTGCCGCTGTAATACGTTAAAATGTGGAACATTGC
>1394608
TGCCGCTGCTCCCAGTGATTACCATACTTATTTCT
>1721114
GCCGCGAGTGTTTACATATTCTTATAGTTGCCGAT
>1714755
ACTCCCATATTTTACGTGTAATTATGCTCGCGGCA
>974451
ACAGCCGCGAATTTGTTAGGTAAATTAGACTCCGG
>480711
AGACCGAGGGGTGTGGATGCAAATTCGCGGCGAGG
>1682715
GGCCGCGAACTTATGCAAATGGGACAGTCATTAAC
>1801263
AGCCGATGGGAAAGAGATTAACATTTTTATATTCA
>1189235
ATCCGCCGATCTGGTTTGCATCCTATTATGCTGTT
>1239274
CTCAGCCCGTATCCTTAGTGAGATGCAAATACCGT
>1248566
CGCCCGAGGGTGTATACATAATAATATACTTCCTC
>1097127
GCCCGAGCTCAAAATTAACCCACTCGAGATGTCTG
>326151
GTGCCCGAGATATTTGGTTTGATTTAAATACGTTT
>1049157
AGCCCGACTGTTTAACATATTCAGATTACGCGTCC
>775666
TTGTAGCTGGTAATTTGTTTACGGAATCTAAATGC
>537682
GCATTTACTTATCAACGGTTTGTTTAATTTTAAAT
>1916492
GTTCCTTTTGTAGGATCATTAGCTCAGTAAATGCA
>564553
TTCCTCGCCTGTGTAAAAATCCCCACGTAAATGCG
>2078612
TGGCGTGCATGTATTGATTTTAAAATGTAAATGCT
>47691
TGAGAGGGTGTAAGATTTGCGAATGTAAATGCGGG
>1513811
AAGCATTTACATGGTGGGTTCACTGCACTAATTAA
>458106
GCATCGTAATGGGCGTTACCGGATGTAAATGCGTC
>1009540
TTTTAAGCATCATAATCACCGAAATATGTAAATGC
>228121
TTGCATTCAACAGAAATATAACGGATCACGATTGC
>59004
CGCGCTAGAGTGGGTAAATGTGATAATTTGAATGC
>2154832
GCATTCAAAATTAGGGGGGAATAGGCTTCTCGATA
>1135892
GCATTATTTTGGCCGTGGTTATAGTACAATTTTAT
>1829653
TTTGCATTAGCATAGATATGGATATCTTGGAATTG
>1098160
TGAACCCGTCTCACATCCTCCATTATGCTAATGCG
>1806085
TTTGAACATTGAAGGTGTTGTTTTATGCTAATGCA
>1620441
GCATTAATTGGGCTGGGAACCTCCAAGATGTACTG
>158905
GCATTAATTGATAGGCAGTTAAGGAATTGTTAGGA
>329094
ATTGCATTAATTATGTGTGGTGAGTGGCGGCCGTG
>1026498
GCATTAATTATGCAAGAAATACACGAGGTATGGTT
>1419692
TAGAGGATAGAGGAGTTGAACGTCCAGAATATGCA
>542193
TCCGAATAAGGGCTCGGTAACCCAGAGAATATGCA
>544573
GCATATTCTCTATCAGGCCTCAGGACTGTGTGTCG
>1022296
ACATAGCCTTAAGCGGGACTCCGAGAATATGCTAA
>2023393
GCATATTATAATTTACGATCGTAGCCTGGATTGAT
>1350723
GCATATTATAAAATAGTCCTTCTGGATTTGCCCTA
>2032635
GCATATGCATCGACTTAATGGGCGTGTTCTGTACT
>101538
GCATATGAGGGGCTGTACTTAATGACATAATCTGG
>893787
TGCATAAGTTGAAGATCTCTATTTGCCTATCTTCG
>1514542
GGATACTAAACATTGCACTCTCCACACTTATGCCT
>1234726
GCATAAGTGGCCAGAGACATACCCATAAATGAGTC
>1134045
TACCACCCTCTATGGAATTATTTAGCACTTATGCA
>582081
GCATAAAACAGTATAAGTTTGGGGCGCCAGTGAGG
>518080
TTGCATAAAACACGGTATTTCGGAGGTGAATGGTT
>934518
TCCAGAGACGTAAAATTACGTAAATTTTTATGCCT
>1016172
GCATAAAAATCCCAGAGGTCATCTCGTACATTATT
>523350
TATGCAGCAAGTCATTATGTCATGAGATTCTAGGT
>1111313
CATTACGATGACGGGGGGGGTATATTATAATCTGC
>1199645
TGCGCACTCCGAGACGACGCCTCTTCCGATCTTTA
>15223
CAGGATATGTAAAGGCGATGTCATAATTGTGCGCT
>184817
TAAGATATGTTGTAATTTTTCGGAATGCAAATTGC
>2081593
GTTTGCAATTTGCATGGCCACTGTGACGTTTTCTT
>261892
TGGGCAATTTGCATGGACTTTCAGTGGGACCTTTA
>698561
TAGAAGTCGTTAGTAGTCTAATTGGGGGAAATTGC
>1999050
ACAATCTTGTTTAGGCATGCACGACTAAATTGCCA
>413096
AATAGTGTAAAGAGATTAAAAAGATGTAAATTGCG
>1002394
AGTAGATAGGGGGTGAAATTACCTATTATAATTGC
>1952493
AAGAGCATAGGAATATAAAGTTGCGAAAAGATGTA
>392800
TACGAGCAAGCGATGGAAAGATTATCATATTGATC
>1257203
CATTGATAATATGGAAATTTGACTAAATCTCCTTG
>703310
ACATAGTGATTATTCAGGTTATTGCCAACTCTCAT
>110405
GTAGAGAGTTCATGAATAAGTCGGTGCATATTTTT
>702567
GACGTGTGCTCTTCCGATTTGCATCTTGGTCTCCC
>930812
GAATAATGTCTTCTCGGCAGATCTAATGTCTCGTA
>1430890
TGAGACATTAAATCTGCATTAAACGGGTTTGGTTC
>706804
GACGTGTGCTCTTCCGATCTAATGCCATGTCTCGT
>481196
TAATGAGACAGTGTGATGCATGTGGGGGACCATGG
>1379886
GCATGAGACAGCAGCGGATAATTAGAAGATGAGAT
>1816371
CCGAGAATATATTAAAATTCACGCTTTGAATGTTC
>1571547
ACCCTGCGCGGCGCTCATTTACATATTTCTCCCAC
>1176447
GATAGGGGTATCAGGTTATAAATATGTATTTCTCT
>212945
TCATAGGTTATTGAATATTCTAGGGATCAAGTCGC
>2118382
GTTAAGTTCTCTTCCTCTGGGCTGTTGCATAAGTC
>135263
AAAGGAAGGGGCATAAAAATAGAAAAAGATAAGTC
>2087258
GCGAGAATATATTTACCATATTTAGATAAGTCAGC
>2185287
GACTGTTGTATGAACAATTAATTTAGTATTTATTT
>1592081
AAATATTCAAATTACGGAGTGAGTGCAACAGTCGT
>2214590
ACATATACAAATTACGGGGTGAGTGCAACAGTCGT
>1826497
CTGACTGTTCGTATTTGCATTCGCTTGGATCGTTT
>1101860
CAGACTGATTATGAAACTTTGGAACACATTATGCG
>1018258
CGACTGATGCTACATTAAGGGTATATGTTAATGAT
>1211181
CGGCATATTAAATAGGGGTACAAAAGTATGGTGTC
>435363
TTCCACGGCTTGCATAATTAAGCGTCGAACTTGTC
>1415972
CACAATGTTCATGAGAATATTAAAACGAGTTGTCC
>1089317
CAGTAGAAATTTGCGTGCTGTCAGCCTTAGTTGTC
>2171931
TGGACAACGGGTTCCGGCTGTATACGCTTAATGCA
>1181810
CGTCGCTCCTACAAACAATTTAAATGCGGTTGTCT
>1737856
CGAGAATTTGCGTAGAGCAACAGATGGGATACTTC
>1198311
CCCCATAACATTAGCTATTAAGTCAGGCAAATTCC
>2106557
CGTGAATTTGCCTATGTAAATGACAGCTAAGGGGG
>1537568
GACGAATTTGCCAGTAGTCCATGTAATGAAATATC
>406937
GAATTTGCATTTGCGTTAGTCTCCCTCATTTGTCC
>1389353
CAGCTCGACTTAAAAATTTTAATGCAAATTCAAAT
>100646
CATCTCGACTTAAAAATTTTAATGCAAATTCAAAT
>1653352
GAATATTCAGTAGAAAGTAGACTGATGTGGGTGCC
>2028065
TGAATATTCACTCACGTTTTATTGTTGAGAGTCTC
>1808940
CCACGAAATCCAATAAGTATTCCGGTGAATATTCA
>1944645
ATTTGAATCGAACACGGAGGGGTGAATATTCTGGT
>918477
GACGTGTGCTCTTCCGAACAGTGTTGAATATTCAT
>472010
ACCTGAATATTCAAAAGACCCTTGCCGATCCCTCG
>1761483
GCTCGTAAGGGTCTCGCCGCCCTGAATAATATTCG
>1150643
GGAATATTATCTGTTCGCCCCGGGAGTAGTATGGT
>1401371
GAATGAATATGTCGTTGGCTTAATCGTCACGTGAT
>664839
GAACACCCTCATGGTGTCGGAAGCGACATATTCTG
>896479
GAATATGTCCCTGGGACCTGTAAGCACATGGTTTG
>1114150
TGAATATGTATGATCTGCGTTAAGGAAAGGTGTGG
>1010076
TGAGAATGCAAAAATGCTAGGTTGTGCATATTCAT
>1002208
AGAGGAATATCGTTGTGAAATTTGCGTATTCAACG
>747333
GCATCGAGAAATTGGGCTTCGTTTATGTATTCGAA
>577842
CGAATACAGTGAGATCTAAGACTAATGAATATATT
>2034222
CATCCGTTGATTAACGAAAGCTACTGTATTCTTGT
>1076779
ATGCTAATTGAGGTTAGGGACAGGTACTGTATTCT
>1833300
CGTAGGTTAAAAATGAGTATGCAAATTCTTCCGCT
>467630
CAGAAGAATTTCCATAGAATTTAAATGCCAGATTG
>1791562
CGAAGGTTAAAAATGAGTATGCTAATTCTTCCGCT
>1731242
AATGAAGAATGGCATTCGATTCGGTCATCTTAATA
>1103869
TATGAAGAAAGAAAAGGTACACAGTTAATGTATGC
>1137944
GAATGTAAATTAGGTTGCCTGGGGTCAAGTTCGAT
>1349470
CATTATCCCTGCAGGAGATTATTTATAGTTCAACA
>1226342
GGAAATTCAAATGATCTCGTGGCAACTTTGAGTCT
>1095693
ATACGAAATGATATGGGATTTTGTTTATTAATGAG
>439034
ACAGCAGTAGGGAAAGAGGTAAATGGGATTTCCAT
>1724393
CGGAAATCCATAATGCAAATAAGGGCCAATGGTTT
>477870
TCCAGAGGACAGTCGTACCACGAATATGATTTCTC
>1720529
GACGGGCATGAATGAGATTAGCAGTATGATTTCGG
>1234797
TGCACGATGCAGATCCTAGAAAATATGCTGATTTC
>83850
GAATATCATGGTTATTAAAGGTAACGATCACTTTC
>951794
GGAAAGTGACTGTAGGTGTAATTACCATAATTGAC
>1482959
GAAAGTGAATATATCTGATGTTATTTAATATGTAT
>122887
GCATCCCTAAGGTTCATAATCGCCTAGCTTTCATG
>597483
ATTTAGATTCAGCATAACGAATGTAGCTTTCCCGC
>1082472
CGCATAGTGTGTCACACTGGAGGACGACGCTTTCC
>1114148
GACATAATTACCATAAATTTGACTTCCGTTTTCGT
>831877
GACCGTTTGCTGTCAAATTACCATACCTTTTTTCG
>1519275
GTCCCTTCACTTTGCCTACCGACGGGTTTTTTCAT
>240078
AAAAGTCAAATGCGTCGGCATCGGGGTTTTTTCCG
>1069781
TTTATTCGTTTGAATTTATTGTTAGGTTTTTTTCG
>1611899
GAAAAAAACCATAGGTAATTAACATATATTGAGCC
>1738231
TTACCCTTTATTAGCATCAGAATAATGGCCAAAAG
>2164336
CATGCAAAGGGTGTAGCGCGATCGAGAAAAGGTAC
>129003
AAACTTTTCTAATCGATTATGTTTCGGAGTATGTA
>1342042
ACATGCAAATGAGACTAGTAGTAGACGAAAAGCGT
>1889238
GACGACGCTCTTCCGATCTACTTTGCATAAAAGTG
>122599
CATCAGTACTTATTTATGCAGTCTCTCATAAAAGG
>622
ATGGACACGGTTGCCTACACTGAAGGCGCCCAAAG
>150632
AATCACTCCCGCTGTCATTCAAATGGGAATTACGG
>680461
AAAGCGTAAGGCGAAAAATTAGACGAAAGGTTTAT
>122641
GGGCAAACTTAGGGGATTGTTGTTCGGCCTTACGT
>1410954
GCCCACTTTCCATCCAATTTGCATCCGTTACGGTA
>1138190
AATCGCATTTAGGAGTAAAATTCAACGCAAACCGA
>1960135
CGCGGTTTGCATGATTGATTGCCTATGCAAAGTAG
>1459001
AGGCGGTTTGCATAAATCTGAGCGTTTAAAATTGT
>1026097
TCCGGTTTCTCTTCACATTACCACATTAACATTTA
>342089
GCACGCTATCTCATTTGCATGACGTCATAACCGAG
>115934
CGCCAAGGTCTAGGGGAGCCATGTCTTAATTATGC
>1143715
GCATAAATTTGCGTACGTGTATGCTCCTTGGCGAT
>494077
CGCATTGGGAAATAGAATATGCAAATGCAGGTTTC
>1421575
CGCATTGCTAGAACCTTCGTTTTCCATATTTGTTT
>1105249
ATACGCATTGATTTGCATAATCTATTACATTCGGG
>2094883
CTACGCATATCATTAGGGATCGGGTTGAATATGTT
>465620
CCGCATAATAAAGGGCAAATTCGCCCATATATTCT
>1218263
GACGCAGTGCTAATTCGTATTCAAATTTATGCTAT
>456687
GGCTATATTATTACATTTCAATAATCCGCACTGCG
>339532
TCGCAGTGCCTACTCCAATTTATTCAATCCATGCA
>1045271
TAATCGCAGTGATCTAATACTTTTCGTTTGACTGG
>866412
CGCAGTCGCATTTGTCCTGCGGGATGCAAATATGG
>1081372
AATTAATGTTTATGCATATGTACCCACGGACTGCG
>1544998
TACGCAAGGGGCACTGCTCTAACACATTTGAATAA
>686067
CGATTTGAATATTAAAGTGTTTGGAGTGCCTAATA
>1348831
GGAAGGTATCTATTATGCATTCTATTCAAATCGGG
>1023508
TCACCGAATTTGCATAGAACCTATGCTATAATCGA
>430346
GCATCATTTTCCTCAGGTTAATGATACACTTCGGA
>1235
AGTACGAAGTGGTAAAGAATTATAATAAGAGAAAT
>341115
CGAAGTCTATTAACATGCTCTTCTCCCAATTATGC
>1989401
TGCGAAGTCCCCGAACGACGCTCTCCGATCTTTGC
>1655819
TCCCGAAGCGACAGTTCCGTAAGCTCATTAATGGT
>1420030
CGAAGCCGAGTGCTGGGACAATTCTCTCATTTGCA
>196631
CGCGAAGCCAAATGGATAAGGTAACTTGGTAGGTA
>331177
GATCCACCGGCTTTACATTGTGTAAATCTTCGAGG
>1031750
CATGAATATTCCTATGGCAAGCGGATCTTCGATTA
>538511
GGTCAGTATTAATTAACGTATTCAAGCATAGAGGA
>1588027
CATTCATATTCATTGTGCGTCAAGATAGAGGATAC
>526666
ACCATCTGGATACGCAAATTAGGAGACCGAGGTGG
>2158187
CATGCTACATTCCTCACTGCAGCGACCGAGGCTTT
>1482398
GTCTCCTCGCCGTTATAATTTGCGTAATCAAACGG
>2109090
CATTAACGGTTTGTAATATGTACAAAAATGCGAGG
>1243918
CACCTCGCATGCAAAAATGGTAAGCGCCTAATGGG
>1038304
AGCCTCATGATTGTTGATAGATGCAGATTTATGAA
>789024
TCCTATGCTGACAATATGTTTTCACTTGATATGCT
>1046762
CCGCCTATGCTAATTATCCGAATGCGTAAGATTGG
>1126714
TACCGGGGGGATAAATATTGTTATGGGCTCATTTG
>1141425
CCGGGGCTCATTAGAATGATAAAACATAAATTTTA
>2090718
AATGAATTCCTAGGTGGTTACAATTTGAATAGCGG
>1738024
CGTTATTCTTTGTGTTGATGGGATGCATATAGCGG
>273151
AGACGTCTGGAAACATAGGTAATTTGCTAGCGGAG
>418473
CCCGCTAGAATAATGATATAGCGATCACGAATGTA
>1006833
AACTATGGCCCTTATGCAAATATCCGATCCCGCGG
>876778
TCCCTGTAGCTGAGGTGTTTAGATTGATTCATTTG
>210953
CCCTGTAGCTCCATAGCGAATACATGCTAATTTGT
>2101433
ATCCCTGTAGCAGGAAAATGGTGTATTGCAAATGG
>1352298
AGGGATAGTTAATAAAATTATTCGCAAGTACAGGG
>2068559
AATCAAACAAATTTGCATATGCAGGCCAGGGAGGG
>1305363
ACCCTGGAGGGGCTTGATTGCGTTAAGTGTTTGTT
>1424196
GTATGCAAATTGGGCATAGTCCTCCACTCAGGGTA
>1340257
CATTAATTGTGAACCGTCTGATATAAACAAGAGGG
>1013870
ATGCAGGATAATAGGAGAATTTCACGCAAGAGGGG
>1082696
GACAACTTGTGCATATATGTGGCTGCATTAACGGG
>1017313
GTGCCCGGTCCACGCGTATGTAAATTAGAGCATGG
>154318
GGAATGAATGCTTAATGGTGCACTGACCTTCTGGG
>2162152
TACCATGATTCCCTTTAATCCAGGCTGCTTCTGGA
>2078852
GCAAACGACAATATACCATGCATATATAGTGGGAG
>2145459
CACCACTAGTACGGACCATTAATTATACGCATTGT
>1082994
CTCCACTAGGCAGTGCCTCAGTGGGAACTCTGTGT
>1132215
CACCACTAGATGCACAATGCAAATTACCTGCGTTG
>1172724
CGTCATCTGGATGGTAATTTCCGGAATCGTAGTGG
>1969682
TACACCAAGCTGTAGACACAGATACTGCCGTGGGG
>1436784
TAACCACGGAGCTGGTCCTATTTGCATAATCTTGC
>1189887
ATTCCACGCCCTTTGATCACTGCCTGGCCGATTGG
>1018662
TCCACCTTGAATATACGGTAAACAGCTATGCTAAT
>2126616
ATCGAATTCGGGAATAAACGACATGCAAATGATCA
>508531
GCATCATTTGCATGGAGAGCGAGGGCGACGTTCAT
>1139328
TACGTAGATCCATGCGTCAAAGCATGCAAATGAAT
>1026351
GCATTTGAAACGTATAAATTATCTGTTTAACTATA
>1013978
CACATTGTAATTCATAATTTATCTCTCATTATTTA
>714169
CTTCCATGTTGGTTGGGATAATTTTGTGATATGGT
>758863
GCTCATGTTGGGTACGGCTTATGCGAATTGTATGG
>705754
TCCATGTTAATTAATGTTCGTTGCCAGTCCTATTC
>189724
TGCATGTTAATATGTTCTTAATATGGTTGTATGCG
>1735346
TCGGCATGTGCACCGAGGTAGGTATTAATATTCAT
>116933
CGACTGTTCGAAGTGGTGACTTTGCATGACATGTA
>1077386
TGCATGGGTTACTTGGATTGGATGCCTAATATGAG
>1635988
CATGGGTGCTTCCCGGTAAAACGACATACATACAT
>1489572
ACCTTATTTAAATAGGGATGTCTCACCCATGACTC
>544294
ATCATGGGTCTACTGAGAAGGCAAGAATGTATGTG
>824243
GCATGGGTCATAAGGTATATCCGTACGAAAGTATA
>1530614
GCATGGGTCAGAGTACTACGGCAAGGTGGGATGGA
>1007227
TGCCATGGGGTAGGATTTAAATATGTAGATATGTC
>1243458
CACGGAGTAGAATTTGAATACCAGTTTTTCTAATG
>892043
TTGCATACTCATCTGTCTTGGTCAAGCGAAAGGTG
>2127140
TCACCTTTAGCGCGGCTCATTATCGTAGAGTTAGA
>593123
TAATATCCTGTGCTGGACGTTAAATTAAAGGTGTG
>224813
CGAAACGATTGTGGGAAATCAGAATAACAAGGTGG
>1462176
TCACCTTGTGTCGGTATTCCGAAAATGCAAATGAC
>674365
GAGCACCTCGTCTGGGCAAATATGATGCAAATCTT
>1561321
TGACACCTCGGGTTACCATCCAATCTTATTATGTA
>2079596
TGACACCTCGGGTTACCATCCAATATTAATATGTA
>173244
TTCACCTCCACTACAGGCAATATTCGTACATGTGC
>2120940
TACAATTTGCCATTGATAATGAGGAATCGGTGCAT
>1039188
CACCGATGTGCATTCCCAGGAGGGGAAATGTCATG
>1626984
AGAGCCGCATAATTGGGAATAAGATAATGTGATTA
>1682569
GCACATTAGCGGTCTGGTTATGTGAGTTGTTGTTA
>1155053
TATCACATTAGCAGGATTTCGTATTCTGGTAATTA
>752261
GCATGTGACAAAATTCAGTTACCGGGGACTGTGAT
>1604507
ACTCACAGTCACACTATGCAAATGAGTGGGCTATC
>1440949
GGTAATTAGGTGCGCTGATACATTCAAACTTGTGG
>1537981
ATGTAAACATTTTCTAATAGAGTGTAAATTGAAGG
>878679
TCAATTTAATTTACATGATCCCAAGGCCCGTTCGA
>1378993
AAACGCTGGGCAATGCTAAAATAGTTAAATTGGCT
>1154483
CAATTCACGAGTTAAATAATTTCGAATATGTGCAG
>64926
ATGCAATGTGGGGTGTATTATCATGTGAAAGAGTA
>608004
CCCAATGTCTACTCCCTGTGCCCATTAAGTGATTT
>428735
ATGCCAATGTCGGCTGATTTTAGTAATATTCGAAT
>1625810
ATACGCAAATGATACGTGACTCGGGACATTGGATT
>1024031
GTTAAACATCAATATTTTAATTAGATTGGACATTG
>355703
TTGGCAAGGGAGAACAGCGAGGAGGGTAAGAATTT
>709575
CACTATGGAACAAGTCATATGCATATCGTCCCTTG
>1133872
GCACAAGGGACATTTAGTTGGCCGCGATAAATTTA
>891235
TGGCAAGCGTCAGTAAGTCAAAGTAGAGTAAAATC
>1177639
CAAGCGTATGTAAATTGCATCGCCGAATAATTGCC
>53169
TATTAGAATAATAGGCATGGTGCAACAGCAGGTTG
>2184233
GATTTGGTAGGCAAGTGGAATCGGGCAGGTTGAAG
>1044143
TATTCAACCTCGCTGGGATTGCTTATCATTATGCT
>464741
AGATTGTTGGTCCAGGCTTATGTCTTGTTTGCATA
>2094149
TAATTAACGGATTATAAGGCAGAATTTGTTTGCAA
>1028794
GCTAAATGAGAATGGTATTTGCATAATTTGTTTGT
>773070
TGCATATTCGCCTGGCATTCTGTTAAGTCTTTTGC
>2039248
CTCGAGGACCGTATAATTAAATGAAATGGGTTTTG
>921035
AGCACTTGATTATGTGTAAGGTATCCTGGTTTTGA
>2114992
AAACGAGTAATATGTAAATAGGGCTTGGTTTTGGT
>2184723
ACATTAGTCCCGCTCAATATGCAATGTTTTGCTCT
>309528
TATAAGGGCTTTGAAATTCAACAACTGTTTTGCAT
>418272
TTAAGTGTATGGTAAACAAGAACGTACTGTTTTGC
>1142939
AATAGGATGATGGCATATTCAATGTGTTTTTGGGA
>266094
AAAACAGGTGCGACTCGAGCGATTAGAAAATTCAT
>1251416
GAACATGTTTAGCATATAGTATGAGGTTAGAAAAT
>1898983
GATTTTACATAAACAGGGACGAAGGTATTACTGTA
>1769570
GAATCTTAGCCTGATGTTAATGGTCTTAAAATAGG
>918496
GGATTTGTTTGCATGTAAGTCAATTGCCCGTCTAC
>1942781
GTGTATTTGTTTACCGGATGGGAACGGTCTAAAGT
>490313
TTAGATTAGCATGTAGCCGTTCGTTAAACAAATTG
>2237729
AATTTGTTTAAACTAGTACACGCCACGATCCTTCG
>1049404
GCATTTGTTGTATGTAAATGAAAATTGCCATATCG
>1239447
TAATATTTACAGATCAGGGATTCCAATTTGAATTT
>1248461
TACAGAGGCCGAATAAACGCTACGCATTAAATTGG
>1271789
TATTTAATGCGGGAGTCTGAGCGGCTAACACTGCG
>325483
TCATTAACAGCTGTTATATCGTGCGCATTAAATTC
>1064575
GAATACGCTCGAATATAAAACCCATCATTAAATAG
>1524988
TTGAGAGAGATGAGTGGAATTGTGAAAGAACAATC
>365474
CATGCAGTTGTTTTGACTTCATATTGAACAATTTG
>1747716
CATTGTTATTTACATGAATCTTGTGCCACACTTCT
>1208364
GATTGTGCATGACCTCTGTGAAATTTGAATATTCT
>1148103
GATGCAAATCAGAAAAATCACTCCTCGACAATTTA
>96832
AATTGAAGCTAGCACGGGCGTTAAGGGACAATGCA
>1284225
ATTGTCCACGCAGCGGGAAACTTAGAGTGGTTTTG
>1457578
TGGATTGTCATGTAAAGAAAATTTGCTTACCGGTT
>213715
AATTAACATTTGAAAGTTTACTCATGACAATTTTC
>1729975
TATTGTAGGGTGAATAAGCGTTCATTTGGATTGGA
>834848
AATTGTAGGCGCTTAAATTCATCAGGGTCTATGCA
>1982361
GGATTGTACTCTTGAGCCGCGAATGAGGCCGATGG
>31149
TATACACAATTTACATATTCATGCGCACCAATTCC
>1749237
GATTGGGACGAACTCTGATTAGGCCATTGAATATG
>2160186
AATTGGGAAAGAGTCAAAAATTCAAATCGGTTAAG
>2158841
GAATTGGATCGTTTGATCGAACCTCATTTGCATAA
>198811
TTAATTGGAGTCCCATTAACATCAATGCATTTTTA
>114704
CGGTATTGGAGTCAAATGTCGTGAAGGCAAAGCTT
>1143312
AATTGGAGATGTCACAAATTTATGCGAACGATGTC
>1190217
ATTGCCTAATCAATTAAGTGTTTTATGACCTGGAA
>1008510
CAAATACAATTCAAATATTTAAATTCGTGCAATTT
>1525882
GTATCAGCTTGTTTTGGGCAGACTTAATTAGATGT
>1818689
GACACTGCGGAGGGATCTTGACTTAATTAGATATC
>519926
TATAAGGGCCCTCGACTATTGAAATTTGTACGATT
>676671
CATCGTAATTAGAGCGGAGGAATATGGAAAGTTAG
>1689962
TACCTGGTACACCGATGCATATTCATTACGATGCT
>1102006
GAGGGAAGTACCGGGCATTTGAATATTACGATGGC
>403415
CAAAACGTAGCGAAGAGACCGACGCTCTTCCGATC
>1986034
GACGTGTGCTCTTCGACGTGTGCTCTTCCGATCGA
>1311877
GAATCGCGCTAATGTATGTATGGTGGGGTTTATAG
>1459486
GGATATTCGTATATGTCAAATTCAAATGGCGATTC
>212119
CATCGATAGTCAAATTCGTAGGCCTCTGCTGTTAC
>105490
ATCGATACAATTTACTGTATAATGAGATGCTCTCA
>435283
AAATTATCAAAACATGCAAAGGTTAATGGATAGTC
>1440805
GCGATCCATGTGGCAGATTACGAATTTGCATAGTT
>1502333
ATCCATGCATTGCCGGCGAGGGTGATTTATTCAGG
>1272603
CGACAGGGTTGTAAGGGACACATTTGCATGGATAT
>1090561
ACATACGCAAGGCGGGCCCACTCAGAAAGATGGAT
>868700
GCGTAGCTGTCGGTGAATAAGTCGCATCGATGGAT
>1400365
GCATATTTCAAAAGGGGATAAGAAGTGATGGATAT
>1694783
TTGAACGTCCTTTAGACAGAGATGTAAATATGGAT
>1223842
TGTATACCGTTCACTTAATCTTATCAATATGGATA
>850178
CATCATTGTAACTGTAATAATGTGCTCTTATTTAG
>1930044
ATCATTGGCGGCACGTGAATTAACGAAGTCTTATT
>1081048
GATATGCATACATAATGGCTCGTGGCAATGATGTA
>1260477
GCATATTGTTTTGGTTTTTATCTATCGGGCACTAA
>848400
GACATATTGAATTGCCTTTTAAATACAGATACTTA
>1311478
CGTTATAGAGTGGTTGCCCGTTAGAATTTCAATAT
>1001549
AAAGTCAAGTGATTAGATTCTTATGCGAATATGGA
>1617083
TGAAAATGGGAACGGAAATGAAAAAAAAATATATG
>878625
ACTTAAATCCCCTCACTAAATGCAAATATATTGTC
>699685
CAGTACTAATAAAAGTTGCTGTTCAAATATATGTA
>1337507
GCATATATTTCAGGCGAACTTGCTTTTGCTTCTTC
>1304920
TATATACTCGGCGCGTCTTCAGCTAAATCTATGCA
>591301
AATAATCGTATGCACTGATAATAAGCACTATGCTG
>197498
CAACGTCGGTAGTTTTGTTAGGAGAGCACTATGCA
>1116278
AAGACGGAGAAAGAAGCATATTAGGGCACTATGTA
>1073799
ACATATAGGGGAAAGAGATGGTTGGGTGTTGAATT
>1580580
GGTATAGGGAAATGAAGAAGATCTGTATATTAGTC
>1265503
GACGTGCAATTCGGCTAATTGGATTTCCCTATAAG
>1958018
GGTGAAGGCATATTAGAAACAGATTATGAGCCTAT
>891960
ACATAGGCGTCGAAATGATTTGCTAGCAGTCCTGG
>1132175
ACATATAGGCGCCTTTCCTTGTAATGATCTATGGT
>1020169
GCATAGGAATTTGCACATAAAACTTGTGTATGTCT
>525670
TAATAGACCTACATACTTAGGCTGAATACGTTTCT
>1801712
AGCAGGATCATCGCATTTGCATAAATCGGTCTATT
>108602
GCATAGACCCAATTTAGGTTCCAGTCCGAATCTTA
>1100998
AAGATTCGGACTGGAACCTAAATTGGGTCTATGCA
>1931108
GAATACGTTTGATCATACATTTATTGGGGGTTTGT
>690184
GCGAATACGTTGGTTAAGAATATGTAAAGTCTGGT
>116231
GAATACGTTGATGTGAATAATGATATACGCATTAC
>1524152
AAAAATTTACATAGTAAACGGGCTTCATTATGGCG
>1588156
ATAATGAAAGAATATTTAAATGGTCGGACTTTGCG
>2063232
AAGTTCGTCTAGCGGATTCGTTTTACGATTATGCA
>1382837
TATAATCGGGCGTAGTTATTAAGTCACGAATTTGC
>1166005
TCACGGGCTACTAGAACTAATATATCCGATTATGT
>2174951
AACATGCAAATTCACCATTCACGTCCGATTATGTC
>492909
TACACTGGATTATTTGTAACATCATCGATTATACG
>1377977
AACTGGAGCGTTTGCATCGTGGATTCGATTATTCT
>876242
CACTACGGCCTTGGTTCACGGACTCTGATTATGTT
>1457620
TAGAGGATTATTATCATCTGACACTTGATTATGCA
>320762
TTTATAATACATATTCTCCTAACTCGCCTTAGCTA
>1425565
GCATAATACACTTGCGAATATGCGCCGATCCTTCA
>1560922
ATAGGCAAATCAGCAGGGTTTCCCTTATTAGGTGA
>1261331
TATGAGGAGTTCAAGACTATGCAGGGACATTTATT
>696191
AAAGGAGTTAATATAGCGTCTATGGAAATGTTTAT
>556374
AAGGAGTGGGCATAGGGAAAGAGCCTGCATTTGCT
>2237191
TAGGAGTGGAATTTGCATCTTTACACACGTCTTGT
>393671
TATAAGGACTTTACTGTTCATTACGAAAATATTCT
>2079232
GGATAGGACTTCCGTAGATGTATAGACAGTATGCT
>1185594
AATCGGGTCTATGCAAATTTTCATCAGTCCTCACT
>24814
AGTAAACGGAAACCACAGAATTAACATATTCGCTC
>868548
CAGCGAATAGTCAAATTCACAGTCATAAAGTTGTA
>1096405
GGAGCGAACACTAATTAACAAATGTTTTATGTTTA
>1194159
ACGGAATTCATGCATATGTAAATTATGAGTCGGCT
>1784481
GGAAGCATGTGGTTCGGCTTTTGTTTACAGATTTA
>439794
AGTTAGCATGTGGGCAAGAGTTAGCCTATATTTGT
>165484
GAATACCAGGTCTCTGATACGCAGCATCACATGCT
>242593
AAATACGTACTAAGGCCGAGACCTTAAGACATGCT
>612784
AGACAACTGCGGGATCTCTATTCTCCTCCTATGCT
>2178815
ACATAATGAATGGAATGAAGTCGGCTATGCTCAAT
>1264555
CCATAAGTGTGAGCAGTAGAGGGATCATCTATGCT
>1952082
AATCAGCATACTGTGACCCAGGTTTGAGAAAAATT
>1494423
AAAAACATTGGCAGAGGACGGTTGCTCTTTATGCT
>261921
ACCAAGATTCATTAATTTTGTATATGGCTAAACGT
>959125
AAAAAGGGATAATTTCGGTATGCCATATAATCTGC
>2189197
GCTAACAATCTCAGAAACATCAATAGGTATAATCT
>2163516
CAATTTTCGTCGGCCTATTCATTAACTAATCTGTG
>1411523
ACAGATGAATATTCAATGACTCACATTTTATTTAC
>439436
GAAGATGAAGAATTTACATGACAATATATTATTAC
>626069
TAGATGAAATTATTCATCTAGCACCAGCTGTTTAA
>1175151
TGAAAATAAATCCTCACCTGGATTAAGTTTCATCT
>792270
GGAGATCTTTACATGTTTAAGTTGGAAGGCTTTTT
>733268
TAAGTGTGGGTAATTTTAGTTAGATCAGATCTCTT
>1674403
TACAGATCTCGAATATGTAAGCGAGCCGTCATTTT
>2030013
ACATAAATATATCAGGGAAAGCATGCAGGAGATCT
>1040070
CACCTTGATATTATGCATTCAAAGAGATATCTAAA
>1369176
AAATAAGGTGTTAATTTCCATCTATTTCTCTTTTC
>1201891
GCCAGAGAAACGTATGTAATAATTGAGATTAATTT
>2134216
AGAGAAAACAAGAAGTGATGCATAATACAGTTAAG
>768223
GACTAACTACGTGAATTAACCTAATAAAGTCTATC
>1646378
TAAAATGAGTTTGTAAAATGCATAGACAAGTCTCA
>2087487
AGACTTGGCTCCATATGCAAACTACCTTATTTTGT
>277569
GGAGACGCTCTTTGGGCCTAAATTCGCATATTTTG
>1089399
TATTAAACAAGGTATAAATTATTGCCGGGGCGTCT
>1189984
AAATGCATGCGGTAATTCGTCCCATAATTCTTCAC
>854783
CCTCAACAAGGATTGGTCGAATATGTGATGATTTT
>1210988
AATAAATATTTTGTTGCTTGTATTTAAATTTGTTC
>1130813
TAAAATATTCAAATGGTTAGTCAATCGTATTTTCT
>1298140
AGCCACCAGGCACTTTAATGTAATCAAAAAATTTG
>1600269
CATTTTTTATGCCGACCATTAGATCGTATTATACT
>753145
GGGATTTACATAATTTATGCCGGATAGATAAAAAA
>1957469
AGTGAACGGGTTACGGGAGGAGGAGTGATAAAAAA
>317357
TTGGTTGCATGCATTCCAATTCTATAAAAAATTTG
>1576802
TATTTTTTATACGCAAATTTGCCTTAATAGAGGAT
>546259
TAGGTAGACATATTATTTGATTACGTAAAAAATGT
>2205463
TACCTTTTTTACATCTCTGGCTAGTGGCTAATTCC
>2028503
GAATATAGAAAAACATTATAGCCCCATTAAAAAAA
>1849206
GAATATAGAAAAGCATTATAGCCCCATTAAAAAAA
>2198751
TTTTTTAATCTTGTCATTTTGCATGGATCTGTTTA
>1174554
GGAATGAACAAGGATTTTGCATATTAAAAAACTTA
>1958438
ACCTTGCCACGATTAAGCAGAAAATAAACAAAAAC
>2012003
CGTATGCAATTCGCGACTGGGGAGACAAAAATGCA
>1445834
CGTTTTTGTCTATAGGCTATAAGCAAATTTATATT
>1643966
AGAACCAGGTGAACCGATGTTTACAGGACAAAAAC
>1189783
GGCCTTTTTGTCATTTTGCCGTCTAATTTGCATTC
>138387
GGTGTTTTTGTATTCAATTCATCACAGTTCATGTA
>1018085
GTTTTTGTATTAAGATGAACCAAGACGATTATTTG
>604322
CATTTTTGTATCTAATTTCCCGGTCCGATCCTCCA
>825356
CAAGCAGGACGATCGCTTAATTAGTATACAAAAAC
>2019979
TCGACGACACTCTTCCGATTAGCCTACAAAAATGT
>1310779
GTTTTTGTAACCATGGTAATTTTCCGAAGAAGCTT
>1718579
TCAGTTTTTGCTATATTTAAATATTTGAATATAGG
>915324
TTTTTGCGTGTGTAGACGTCCGATGCGTGCATCCT
>2129998
GGTTTTTGCGTATTGATGTACTTTTGGAACCGCAG
>1585526
CCTCTTTTTGCGGGGCCCAATTCGCTTTGAATGTT
>557316
AATTAGGCGGTCTTATCCCAATCAGGCAAAAATGC
>1821514
CATTAGTGGTGTTGAAATTGTTAGGCAAAAAAGGC
>1435883
AAATGAGTGTGCAGTCGTCTGCCTCATGCAAAAAA
>1495620
TTTTTTGCATCTCCCACCTTCACCGTAATTAGGGG
>1434944
CCCCACTTCGATACCTTTGAATATGCAAAAATTCC
>1586241
TATTTGCTCTCGTAAATTAGTCCATATGCAAAAAT
>1786589
TTTTTGCATATCGTACGAGTGCGGCAGATACATCT
>1465172
TTACATAAAGGAATCGAATAGCGTGCAAAAATCGG
>1518072
AATTTTTTGCACGAGAATTACCATCACGAATATTA
>2161705
TATAGGGGGAACAAGGTTGAATTAGAATCAAAAAT
>857231
GTCTTTTTGATTATCGAGTTTTTAAGGTTCATTTG
>1219229
AAAAGTGACGTCTCACTATTGTAATCAAAAATGCT
>1375372
ATGCTAATTCTACGAGGTAATGCTCTTCAAAAATG
>501237
TTTTTGAACGATTTTGCATAACACGTGGCTCACTA
>448083
ATCCATATCGCCACTCGGAAATTGTTCAAAAAATT
>544432
GAATTTTTGAAAAGAAAGTTATGCACGATCCTCCG
>1351658
TGCGGACAAATAAGTATATAATTAAAAAGAAAAAC
>1031721
AATGATACGAACGTCGAATCGGGGCGAAAAACGAA
>2085439
GAACACTTATTCGCGGTTAATTAGCGTCGAAAAAT
>2177147
GTTTTTCGACAGATTTGCATATCTTTAACATAGGG
>236800
TGTCGAGCGCCAAAGAGAGATCTGTCGAAAAAAAG
>1488488
GCTTTTTCGAATATCAAGTAGGAGTGGAATGATAA
>1009429
TTTTTCCTTTGCATAGAGTCGGCGGCCCGTATGCA
>1467113
GCCCTCTTGTATTTGCGTTTTGGGGGAAAAATTGA
>533307
CCCCCGATGGCGAAACTGATCAGCATAAAAATGCA
>692162
CATTATGGACATAACCGTGAGGGCATAAAAATGTT
>155981
TGTTTTTATGCATGTCTTTAGTTTATGTAAATGAG
>1780688
ATTTTTTTATGCACATATGTGCTTATATTCATTCC
>1014779
GATACAAATCAGCTAATCGTATTTGCATAAAAATC
>2061276
TAGTCGGTGAATGCTCATCAACGATGCAAAAAGCG
>1382136
GTTTTGCATATTGTAGAATCGCCTGAGGGTTTTCT
>1119996
TTTTGCATATTGGCGCCTGGACTATGTATTATTCT
>373806
CTTTTGCATATTGGACTTTTGACGTACACCAACAC
>1590794
AGTGTTTTGCATATTGCTTCGTGTTCGGAATCAAT
>1037514
ATCCCGTGTCGCAGAGGATTTTAATATGCAAAACG
>1319735
GTCTATTACCCCACATAAAGTAACGTATGCAAAAC
>1053391
CCTTATGCACTAATGACACGTTTATGCAAAAACAC
>1357994
TATTTTCTTTCCATATGCAGGGGGACGCATTATCT
>1719790
TTTTTTTCTGCAGCTTCCTCATCTCTCAGCCTTCG
>939685
ATTCAGGGAGTCAAATATGTGTCGTGCAGAAAATT
>1164245
TTTTCTGCACAATGAATATATGAATTGCGGAAGAG
>1436342
TTCGGACTCTTAATTAGTTTGTTGTTAGAAAATGG
>2010912
GGCGGGGCATAAATAATGCATCATAGGACGAAAAC
>1027508
GTTTGGACCCCCCACGGCATGCAAATACGAAAATG
>1915047
GCGCGGGGGACCTCGTTAATTTGAATACGAAAACG
>2163610
CACATTTTCGCGGAATAATTAGAGAGTTCAAGGCC
>1413620
GTTTTCGCGAGCTATGGAGAAAATTTGTAATTTAA
>592231
ATGGGTGTATGCATATGCGCATAGGCGAAAACCAG
>1224895
ATGGGTGTATGCATATGCTCATAGGCGAAAACCAG
>293693
CTTTTTCGCCTAGAATGACGGTCCTTTGTATACGT
>1219464
CGTTTTCGCATATTCCCACTGTGGGTCGGACTCAT
>1514565
ATTTTCCGGATACAAATGATGTCGTAAATTAGGTC
>1658212
CGATTTGCATAATTGGTACTTACGCGGAAAAGTGC
>52282
CTAGGAATGGGAATCAGAAAGGTAAAGGGAAAAAC
>2035682
TTTTTCCCTGCCGACAGTGGTTGAATGATCAGACG
>1565870
CATCCAAAACTAGGGGAAAAATCAGGGAAAACGAG
>1079735
GGTCGGATAGTATCTAATTTAATAGGGAAAATCTG
>2051552
CAGACCGAATACACGTTTTGCATAGGGAAAAAAGG
>263544
CATTATGCTATTCTCAGGATCATCTCGGGAAAAAT
>558630
TAAACCACAACTTAATTAGACTACGTGGAAAATAG
>321886
TAGCATAGATGATGAGTATTTCAGCGTGGAAAAGT
>14568
GTTTACGTTCGGTCCTCTAGAGGGTGGAAAATGCA
>127567
TGAGCTAGTAGTGTTTCCGAGGATCCAATGAAAAG
>232833
TTTTTTCATTGCAAATACGTATATCCGATCCTCCG
>1282646
AGTAAACCTGGAGAAGTATAAAGGAATGAAAAGAA
>532285
GATAATTAGAATAAAACATAATGAATGAAAACTCC
>1850491
GCTAATTAGAATCAAACATAATGAATGAAAACTCC
>1021358
TTTTCATTCAAAGGGGTCAGACGGTTTAAAAACTC
>1501720
CAGGTAAAAGTTAATATTATAAGTAATGAAAAAAG
>2106027
TGTCTTTTCATTACCATAAGAAGGGGTATAATAGG
>831313
CGGATTTTCATGTTCTTGGGTAAGAGTTATGTACA
>67556
ATCATTTTCATGTCGCTTAATTCCGGGAAGGATTG
>445587
TGCATATGTTAATGAAATGCATACATGAAAAGCCT
>1047241
TTTTCATGTAGATTACGCTTTATCTTGGAGTAGCT
>1360922
GAGGAAAGCGTGTCATGTTTTGCATACTGAAAATT
>1000496
AGGGAATAAATTATGTTAAAAGGTCGTGAAAATTG
>1085051
TATTTGTCGTGAAGATAATATAGTCTAAATTGCAA
>2185528
GTTTGTCATATAGGCAAATCTAACTGAGGCACGTC
>1189529
TTTGTCATACATTAGCAGGATAGGATCACCATGCA
>824533
TCAATTAACATACGATAATCGCTGCGGTACAAATG
>751285
GGTGACTACTTTAATGGAATAGGGGTACAAAGAAG
>173000
CCACCGCATATATGCAAATCTCGGGGTACAAATGT
>2176492
TTTTTGGTTCTTTGCCGGTCAATTTGCATGTCGGA
>621508
TTTTTGGTTACTGGAAATTAGTATACATAGTAATC
>258449
TATTAGGATGTCAAGGTATTTACGTAACCAAAGTG
>104278
TATTTGGTTACGCGTAAATGCAGGTTGATTCTTTG
>54419
GGAATTTGGGGAATAATAAGATTCAGTGTAGTTAC
>2099780
CAGACGCAAAACACATTGAAGGCAGCCCAAATGTT
>807675
GACTTTGGGCTCGTTAGAATACTGGGAATTAATTA
>128297
TTTGGGCTCGTGTATGATAATCAGATGGGAGGGAC
>1226635
GCATTTGGGCTAGGAATTATACCGAAAGGGGCATA
>1881119
TGATTTGGCTATCATTTGCATTCACTAATGAACGG
>1151787
AATTTGGCTATACCGGTCTGGGGTACGTTATGCTA
>1978051
TTTGGATGACTCTCATGGTGTCCGGGCGCACTCTA
>1616554
TATCTAGTATGTAAATTGTCGTCCCGATCCAAATG
>1330453
GAGATTATGCTAAGCTCCATGCCTCGTCTCCAAAC
>966136
GGATGGCTGACAAAACGAAGGTGTGTGTCCAAATT
>215023
TTTGGAATTAAGTATGTTAATTCTTCTCCCGCTAT
>2113773
CGAATTTGGAATGTATGTAAATAAAGAGCTAAGTG
>1850171
CATTTGGAATGAGTGTGGGAAAATTATAATGCCTT
>1345115
CATTTGGAATGAATGTGGGAAAATTATAATGCCTT
>284945
ATTTGCGTATGGTAATTGCTATGATCCCGACCCCG
>2015373
TTTGCGGAACTGCAAATTTGGTATAAATTTGTGTG
>1981775
CATCTCGGCGTTATACTATCTCTAAAGCGCAAATT
>1454536
ACCTAATACATATTAAAATCAACAAGCGCAAAAAT
>1408631
AATTTGCCTGTCTCAATTCGTACAAGTTACGTATG
>1016921
GCAGCTTGATTCACTCTATGGCATAGGCAAACTAT
>1423431
GCATAAGTAGTCGTTGTTGGGGCCTATAGGCAAAT
>248644
TGGTGCTAATGAATTCTACGGGTATAGGCAAATAG
>1443379
TTTGCCTAGTTTAGGGATAGAACCAAATTTGCTTA
>718117
AGATGGGCATGAGTCCTTTCGTAAACTAGGCAAAT
>1822460
AAGGAATTCTTTAAGAAATTTTACTAGGCAAAATC
>1115964
AGGGTCCAATTTGCATATTCGCCTAGGCAAAAGGT
>1679191
CATTAGTATAACAGGGGCCTACAACGGCAAATTAT
>1934909
GTTTTTGCATTCTGGCTACCACTATGCTGATTCTA
>2077944
TACACTCGCCGACCATCTAATTATAATGCAAATCG
>1317063
CGTTTGCATTAGTGTATCTCCATTTGAATATGCTT
>1205
TTTTGCATGGTGAATTGACGCGTAGATGTGATTTG
>481178
TTAAAGCTGTTCACAAAAACGTGCATGCAAATGGG
>2174217
TCCACGTTTACTATGATTGTTTGCATGCAAAGTGG
>1144811
GTTATTTGCATGATGATTACTATGCATAATGCGCG
>2143475
TATTTGCATCTATTAATTCGCATTAATGTGGGTAG
>924260
TAATTTGCATCTATGTCTTGTTTTTTGCCTTCCCT
>1773312
GACGTGTGCTCTTCCGACGGGACTAGATGCAAATT
>2235467
GAAGTCACAAATGAAAGTGGACTAGATGCAAAGTG
>2024635
CGCGGTGTATAATATGTTAAGTAGATGCAAATATC
>1004927
TGGGACAAGACAGGAATCTTAGTAGATGCAAATCG
>727209
ATGTTTTGCATCATCTTACCTTGTCTCATATCATC
>1587663
GGTTTGCATCATAGGGCGGTGTATGGGATTGAACT
>792164
AATTTGCATCACTAATGAAGGTTTTGGTTCTGGGC
>1268251
CATTTGCATCACCAAGTAGAGTAACGATCCTGACG
>874390
ATCTTTGCATCACAGGGATTTTCGTGGGAGGCGAG
>416529
GTTTTGCATCAATCACGATAGTCAGGAGTTTTTCG
>1275307
TGTTTTGCATATTATGCTAAGGGGCCGATCCTTCG
>1392941
GGTAATTCGTCAGGGATAACCCAAGATATGCAAAG
>1197127
CCTAAAACAAAAGACATTGATGCAAGATATGCAAA
>1331170
GTTTGCATATCTTAATTCCAGGGTTGCCCGTCGTA
>930686
GGTTTGCATATCTGTTTTGAGGGTTTCTGTATATC
>1674275
CATTTGCATATCTGGAGTCCGGGTTATCTAGGTTG
>2044759
CACTTTGCATATCTATCAGTTTGAGCAGCATCAAT
>992920
GCATTGACGCTTTATGTTAAGTAGATATGCAAAAC
>1666518
TACATGAAATCCGTGCGATAATATATGCAAATTGT
>1690187
AACTTTGCATAGTGACGTAGGAGGCTAGTTATTCA
>1257811
ATTTTGCATAGTCTTTGTGTCAGCCCGCAGCTGCC
>1374979
GATTTGCATAGTCTGGGCGTGAGTTCGGTCTTCGA
>84617
AAAACACGGTAAATGGACATGCAGACTATGCAAAT
>55244
ATTTGCATAGTCTGCAGTAGTCGATCGCGTAGCGC
>398712
GCCCCGGTTACTTTTGCAACGACTATGCAAATGAG
>1617708
AGTTTAAGAGGGAACCCAGCGACTATGCAAATGGC
>1035120
GGATTTGCATAGTCGCGCTCACGGAAGAGCACACG
>330108
CATTTGCATAGTCAATGTCGCCGAATTTAGAAGCT
>19484
GATTTGCATAGTCAACGAGAAATTCTATGTCACTC
>1828738
CTTTTTTGCATAGTATGTTTGTCTGTGTCTTGTCA
>1102052
CTGTTAACTCCATCTAATCATACTATGCAAATAAG
>1580857
AGAGAAAATGAAGTTAAAGGCTGGAGTATGCAAAT
>1686109
GCGATAGTCCTGAGATTTATCCGTATGCAAACCAA
>1950190
TCCAGCGATATATTATTAAGGCGAGGTATGCAAAT
>1776304
TTCTGTCACGCGGGGGGAGCTTCGGGTATGCAAAT
>1807922
TTATTTGCATAATACACATCGTAGGGATTAGTGCG
>1969316
CGGCCCAAGTGAGGTAATTGTATTATGCAAAATGC
>1017692
GGTCGAATGTGAGGTGACTAATTATTATGCAAATG
>1897586
ATTTGCATAACTATACAATTTGGTCTCGATCTGAG
>1122166
CGAGGGTAGTTGGCAAACGCGTAGTTATGCAAATT
>112123
TTTGACATGCTAGCGATAAATTTATATGAGGAATT
>838488
GCATGTCAAGTACGGATCAACGCATGTCAAAGGGG
>473878
TGTTTGACATGCGGCGCGTATTTGGACGAATCGAC
>2184604
CACGCTAATTTGCATAGGGTTCGGAGATGTCAAAC
>1330165
GCATACGCATTAAGTCTAATCTGGATGTCAAATCA
>1630014
CGGGTGATTAGGTCCGCTTAATTATGTCAAAAGAT
>2136053
GGGCTGCATTTATGTGAATTACAACTGTCAAAGAT
>1275556
AATTTGACAGTAGATATAGACGGTTCTAACTTACC
>1030383
CATTTGAATGTGAATATGGAAAAGGGGAGACCAAT
>1740139
CGATTGGTAGCATTGCTTGGACAACTCATGTAGAT
>166879
TTGGTAGACATGAGGATTTAAATTAACGCATCTCC
>773749
ATTGGGTGGTTCAGTATGTTTATTCAAATATTCTA
>2068072
AATTGGGTGGACCCTGACTATGCAAATTTGGACGG
>1963000
TGGTTGGGTGCTTGTTTTACATAAGGTTGTCGCAC
>1837870
CTTGGGTGCTAATTAAGGCAGGGTCGGTAATCAGC
>1586296
TTGGGTGCGCCTATCATACCGAAAAGACAATGTAT
>1771601
GACGTGTGCTCTTCCGATTTCACCATCACCCAAAG
>2136346
CTTTGGGTGATATTTAAATTCACAGTAGGGCGTCA
>1502233
GTTTTATGCGTAAATCTGATCTTTTACTTACCCAA
>2121562
TGGTTGGGTAACCGAACTATGCAAATGAAGTGGCG
>64193
GTTGGGTAAAGAGCGGGCATACATGGTAATTCGGT
>1356720
GTTGGGGTTTTTATTGATTCATGAATAAGATATTT
>1628733
TATTGGGGCGGTCGAACCTGAAGTATTAATATTGG
>1651143
TTGGGGCGGGTACGCATATAGAAATATGCTAATGT
>807297
GACGACGCTCTTCCGATCTGAGGGCGCGTCCCCAA
>1627697
AGTTTGGGGACGATTTACCTAGTGATTGCTATGGT
>459051
AAATTTGGGCGTGCATAATCAGTCCGATCCCTGGA
>2041120
CGTGTTGGGCGGCTCATTAATGAATAATTAATAAT
>252794
GTGGACACGGTTGCCTACGCTCAAGGCGCCCAAAC
>2049335
GTGGACACGGTTACCTACGCCGAAGGCGCCCAAAG
>552595
TTTGGGCGCCTTCCGCGTAGGCAACCGTGTCCACA
>1451356
GTTTGGGCGCCTCGTAAAGATAGTTTATATATGCA
>1030738
TAATTCATCCTCTAAATGCAAATTAAAGCCAAACC
>1362372
ACCGTGTGATTTATGCGGACACCGTATGCAAATGG
>1374235
TGTTTGCATACGGGGTACCAACTGATCTATGTAAT
>1434729
ATTCACATGTAAATTTATATCTTGGCGTATGCAAA
>480439
AGAGTCCCACTTGGTCGGTGGCGATCGTATGCAAA
>545510
TGATTTGCATACGATCAACTTTCGACTCTGTGGCA
>426673
TGTTTGCATACGAGGCCAGGACAAATTGCTATGGA
>1638876
AGGTTTGCATACGAGGCATGGTAATTGTTCCTGCG
>213019
CCGGCTCAGCAGCTTAGGTTGCAAAGGTATGCAAA
>122609
TATCGAAGTCCATGAATATAAAGGTATGCAAAACG
>386057
CCGCTTGCCGGCTCCTGTTGACTGTATGCAAATAA
>1264981
GTAGTCCTTCATTTTGGCGCCCATCCATTATGCAA
>1312751
ATGGTAAAAGTCTGGCTTTTGAGCTGTTATGCAAA
>2120272
CGTGGTACGGCGAAGTAAGAGCTCTGTTATGCAAA
>846124
TTTGCATAACACGTAGTCATAGGACTGCTCATGGG
>1501431
CAACTTGCATAACAATTGTGAGAGTGTTTTATGAA
>1143157
CATTTGCATAACAACGATGCTTTTCTTCAACCACT
>1814313
AACGTGCCGATCGTGGAATATTCCAATCTGCAAAT
>2100504
TTTGCACGACGGCGAATAATTTGCTTAAATAATAA
>564132
TGTTGGTTGCCACGATGTAAATAAGGTGCAAATTC
>964549
TTGCACCTATACGAATTTGGCTTGCAGGAAGCGAT
>1437378
GCCGAAAAATTGCTCCAAGAGGTGCGGTGCAAGTG
>1186481
TTGCACCGACCTTAAATGATCAATTTTGAATTTGC
>129815
TCTTTGCACATTTTTATTTAATAAACATCTGGTAT
>193215
AACTTTGCACATGGTTATGCATTCTCCGGAACGAA
>891172
AATTTGCAATATTCATTTGAATAAAGAGTCCGTCT
>1474202
CAATTTGCAATATGCATAAGAGGGGCTGAGTTATG
>1805147
ACATTGCAATAAGTAAGGAGAGATTAGCCAAGGAA
>2142960
TTGCAAGTTTAATTCCTTGTGTCGCTATTCGTAGG
>2146895
GTTGCAAGTTTAACGAATATGGAGATGAGGCTGGG
>1019206
CATCTTGCAAGTTGCTATTGACCCCTGGAAATTTG
>1097526
CCATTTGCAAGTTCTTAATTCATTCCAGTGTAGAA
>1970649
CGCACTAAGCCCAGTTTTTTTGCATAATCAACTTG
>1630232
GACGTGTGCTCTTCCGATCTAGATCATAATCAAAC
>137091
GAATCAATTAACGTCAGGTCGTGCGATAATCAAGG
>1796767
TTGATGAGATGCAAGCGTCGAATATGATAGGCCGT
>1583588
GCTGGAATACCGGATAAATTAATGGGGATCAATGA
>1195779
AATTAAGCCCAATTTCAAGGGTAAGGATATCAAAA
>1335388
TCGCTTGATATCCTCAGGCAAATTTGAGAATTATG
>734851
GCATACAAGAGGGTTGTAATAGCGCGGATATCAAG
>1270257
CGACTACACTTCGACGATCAGGAGTGATATCAAGC
>1124456
TAATTGATATATGCAACGGGTAGTGGGTTAAACAG
>1239336
ACTTATATCTCTTCGCCCAACACGGTGGTTATCAA
>1566332
GCTTGATAACCAAAGCGTTCCGTGTAATGTCCGTG
>1282672
AAACATGGTTATTAGCATGATCTGTTATCAATTTG
>1359791
ATTGAGTCTCTTGTTTTGTTTTCCAGCATTTGAAT
>1275750
CTTGAGTCTACAGTCCGCGTTTACGACTCTGAAGA
>195167
NCATTGAGCTGGAGGTTCGTATTTCCCTTAGAGAA
>731353
TTGAGCTGGAAGGTCCTGGCCTAATTAGTTTACAT
>2113965
AATTGAGCTGAAAATCATATTAAGAGTACCTATAG
>2178218
ATTGAGCTCTTGTTTAAGTAGTGCAAGCCCATGCA
>391941
AATTTGAGCTCAGCAAATATATCATGAATAATGCG
>569251
CTTGAGCTATAGTCTTTGATCAATGTATAGGTTAC
>880312
ACGACGCTCTTCCGATCTATGAATTAGCTCAACGA
>643743
GAATTTGAGCGTGTATGTAAAGCGGTTGTTTATGG
>1824949
TGAATATGTATTAGGGGAGACTGTACGCTCAACGG
>133096
AGGTTGAGCGGCTGTATTGGAGTGTCGTTGAAGGG
>878786
GCCTAAATATGCATTAATCTACATGCCGCTCAAAG
>1484558
TTGAGCGAAGTTTTTGCATTTCTGTAAAGTAATTA
>453510
TTGAGATAATAATGCATATTATAATGTATTGCACA
>1098835
CATCTTGACCCCGAATGCAAATGAGCTGTCAACGT
>1688247
CGTTGACCCAGGAAGTGTGCACACATGCGTATGCA
>1296317
GTCTTGACAGTTTGCATAACCAATTTGTGGGGTTC
>1002201
GCTTGACAGTTCAAAGATGAATCTGGAATTTAAAT
>980483
ACATTTGAATTTACATGGCGAAGGTGGAGGACGGT
>744790
CACATATTTGCATTTGGCGAAGCCACAATTCAAAG
>101395
CACGCATTCCATTTGATATAATCCAATTCAATGCA
>586904
AATCCTTCTACCGATAAATATTCGAGCAATTCAAG
>1018894
TTGAATTGCTAATGAATTGCCTATATTCTCATCTT
>2032172
ATTTTTCTTAATGAATTCAGTATGCAGATTACGGT
>350666
GGTTCTGTTGACATTAATTCCCTTGAAATCTACAT
>1069089
TTCTGTTCGTCTGGCGTAAGCAAATGGGTTTTGTT
>1000480
AATTCATATGCAAATAAATAGAGGAACAGAAACGC
>702076
TACTTAATCGGTTTTGAGAAGTATAATATAAATAT
>408340
GGGGGCGTCGCATATAGTTAACATGCTAATATAAG
>1721146
CGACATACCCATTGGATAAAATTGTAATATAAATA
>245562
CCATCTGTAAAAAATAATTGTAATTAATATAAGCT
>1329908
TGATCGGATTTTACAATAGTTTTGCATATAAGCGG
>1902152
TTAACGGATAATGGGCCTATTAAGTATATAATAAG
>21527
AAGACGGATGCAAACTAGTGTTAACCTATAATTTC
>212840
GGTTATAGGTCTAGAGTTTGAGTGATTTTACATAA
>570134
CTAGTTATAGGTCAACGCAGAGGTATTAAGATGCA
>434307
GGCTCGCGGACCATTATTCATTATACCTATAATAG
>215455
CGTGTTATAGGTAGGGTAATTCTTAAGGAAATGAT
>1621493
GGTATTATAGGTAAGGAAGCCATAAGGTTAATTAA
>1327023
TGATTGGGAACTTGACGATTCATAAGTATAATAGA
>12400
AACAGACTAAACGTAGGTTGATATAGTATAATTGT
>1188294
TCGCCTTAGCGTCTGGGACTAATTCGTATAATTAG
>1250192
TTTTATAATTAGTGGGTTACATAATCAATCATCCC
>1112787
GACTATGGTCTCATCCACTACGCCGCGATTATAAG
>1290802
CATTATAATCGATTTGGCAAGAATATATTATTCGC
>478363
ATTTATTCACGAGGATCACTGAATTCGATTATAAG
>1445936
ACGATTTCGTCGATTTGCATAATTCGATTATAATA
>1062349
CTCGGGCGGCGATTATGTAAAACGCGATATTATAA
>1146817
GCATACCTATTAGGGCGTAGAAAGGACACCTAATG
>1001398
AGTATTAGGCCCATCTTGTAAATGTTGAATATGCT
>1784897
CAAACCCGCCCATGTGGATACCCTATGCTAATCAC
>1373287
GATTAGCATAGGCGGAAAGTTTGAGTGTATTAGTT
>1765895
CATTAGCATAGAACAGTGGAGATGGGCCGATCTGC
>54872
ACCCCATTAAGGGTAATCTGTTGGGTATGCTAATG
>1736635
GGCACGGCATGAGGGATAAAATGGTATGCTAATCT
>798079
GTGGCCGGATGCAAATTTTCCTCAGATTATGCTAA
>1844754
ATATCTTTCTGAAGAGACCGAGATTATGCTAAGCA
>1753737
AATGAAGTGTGCAGTATGGTAGATTATGCTAATAG
>617651
TTTAGCAATGAATACAGCATTTGATTATCATACCG
>1673750
AATATGTTCGGTTTTAGGGTCTAGATTGCTAATTC
>1438229
CATTAGCAATCGTGCCTGAGAGGATATTAACGCTG
>738201
TGCTTAGCAATCGTGAATAACTAAAGCGCTTAATG
>1794625
CATTAGCAATCATGAGGTAAGTGGAAAAAATGCAG
>1868425
TATTAGCAAGTTCGACATAAAAGTCATTAGTCGAC
>1468836
TAAGGAGACTATGGCATAATTTCGAGACTTGCTAA
>886088
ACCCACTAATCAACCGTATACGACTTGCTAATCGG
>1600316
CCGTTAGCAAGTCGAATTAATAGAAGTTTAGATCT
>1017383
GGTCCCCTTGCCGAAGAATATGACTTGCTAATGAG
>1364333
ACTTACAGTACGGCGTAATATGCAAATGATGGGTT
>1005041
ATGGTTACAGTACGAGATAAGTAATTAAGGCTGCG
>1710107
TGACCACGTCTCGCTCCATATGCAAATTACTGTAA
>1031162
GGTAACGGACATAACGATTAATTAATTACTGTAAT
>1589082
GCCCAGTTGCAAGGTATGACTTAACTCTCTGTAAA
>1488734
ATTATGCATGCAAGGAGTTCATAGTCTGTAAAGGT
>1891644
ATAAGGAGGTAACTACTTAGTGACGTCTGTAAAAG
>1484969
ATTAATTGCTCCCGACCGAAATGGGGGTCTGTAAG
>828930
TGAGTTAAGTGATGCCAAATTAGTGGTCTGTAATT
>1100193
GATATTTAATGAAGATGCTAATCTGTCTGTAATTT
>2076436
TATTCAAATGTATCAGAGGCGCGGGTTGTAAGTTC
>1365117
ATAGGGCAGAGGATCGGATTTACATGTTGTAATTT
>134951
ATTTAATTTATGTAGATACGAGAGGGTGAGATTAA
>252364
TGAGTCTGATTGATGGTGAGATTTATGTTAATTAG
>834641
TTCCTTGGCATAAATTATGTGTTGAGTGTTAATCC
>477191
AGATCGACTGAATAGTTTTACTACGTGTTAATAAT
>503235
TGGTGAAGGCAAACTTATGGGACCGTGTTAATATT
>1345939
AATGCATCGTGCAATACAAATAGTGTGTGTTAAAT
>2129272
CCATCTAGTAGGGGGGTGCAGAGACTTGTGTTAAT
>474424
CAACGGGGTATGCAAATTAATGTTGTGTTAATTCT
>475407
CGTAATTAGCACGCTTGGGTCTGTGAATTGTTAAT
>1122542
GGTTAACAATGAATAATTAGATGCAGGTATGATTC
>1003903
TGTGACAGGGCTGGCAAATTAGCATGATTGTTAAC
>1031623
AAGGACTTTTTATGGGAGGTTCAGATAATTAGCAT
>1649572
GGCATGGCCCGGTTTTTGGTATAGGATTATGCAAA
>1078393
TAGGTACTAACCTGCTTGATGATAGTGATTATGCA
>45511
TATTTGAGTTAATTAGGTAGATTGACGACGCTCAT
>120898
TGAGTTAATGAGATAAGTTGCAAGTCAATTAGGGC
>220809
TGAGTCTGCGAGGGGGGATTCATTAATATTAATTA
>1086258
TGAGTCTCGGAAAATAAATAGATACATAATATGTA
>760434
GCCATGAGTCTCCTGGTGCTTGTCCTGAGCTGGGG
>1116969
TAATGAGTCTAAAACTTCCTATTCAAATATAGTAC
>1095912
TATGAGGATGAATATGCAACACCATGTCCTTACCT
>570116
AAGGACATGCCACTATGCAAATACCGATCCTCACG
>1632729
TCCATGAAGCTAATGAAGTTTTAATGATCCTCAGC
>1159415
ATGAGGATCAAATTTATTTCTGAAGGAGTGATGCA
>1063917
GAGTGAGGATATTTACGTATGCTCGGGGATATTAA
>376267
TCTGAGCGGGTTTTGAATCTGTGTACAGGATTATT
>1661923
TGAGCGGGTCATTTGCGTAATTTCGCATTCCATTC
>1715809
GCAGGGGTTAATTTGGCATTCATGCCGCTCAAATG
>2181501
GGGTGAGCGAAACTGGGCCATAATAATTTATTCAT
>79583
GAATATTAATGGTATTTAAACGTTTCGCTCACTGA
>1497995
AGCACTGATTTACATAGAGGCAAAAAGGCTCAATT
>1002567
GACGTGTGCTCTTCCGATCTGTTTAAAGGCTCATT
>1180566
CATTGTAATAAATTAAGGTGGACGAAGGCTCAAAG
>1032453
TGCGTGACTTCTTATTATCAGGATATTAACAGACG
>424130
GCATACGAAGTCTACGTCTTGTGTCTAAGTCATTT
>244991
CATTATGGAAATTCCTTCCCGTCGTAAGTCATATT
>1025933
TATTAGCCTGTCTATGCATATATGGTAAGTCAGCT
>2123434
GAATATGTATAAAGCTGCGTCCCGTGTGAGTCAAC
>1876649
GGTGAGGCAACTGAGATGATTAATTGAGTCATTAG
>1580949
GACGTGTGCTCTTCCGATCTATCGCTTGAGTCATG
>1279030
TGACTCAAATTTACATATTTATCCTGTAGGCATAG
>1957134
CAATGGCAATACATTAATAATTATTACGTCATGCA
>997784
GGCTGACGCGTATTCAAATAGGCAATAATTAGTTT
>249870
TGACGCGGAGGGAAATTATGATTTCTGAATATGAG
>464152
TGACGCGGACCGAGGGTTTGATGTATTCATCTGTT
>996547
TGACGCGAGGTTCAAAGCACGTTGTTTTGTAATTA
>249323
AGACTTATGTAAATTAAGTTCGGAGGGCGTCAATG
>1910245
GCATACTGTTGCATTCATTTTCCTTGGCGTCACTC
>384805
CTTTTGACGCATTTTATATTTGAATGTAAAATCTG
>1993204
TTTGACGCATTCCCGTATTTTAATTCTGGAATCAG
>2046870
GTTTTGACCTCGAAGTGTCCATGAATATTCAGTGG
>278996
AGTGACCTCCTCGATCTATTTGCATGTTGAATTCG
>1489875
CACTGACCTCCAGAATTTACATCGCGAAACAATTG
>1126857
CTCGTAACATTATTGACATGCAAATGAGGTCAAGC
>1440355
TGAATGGAATTGAACCATGTTCATTTTAATACGGG
>2184895
TGAATGGAATTAAAGCATGTTCATTTTAATACGGG
>1005008
TGAATGGAATTAAACCATGTTCATTTTAATACGGG
>549606
GACGTGTGCTCTTCCGAACCGACGTTATCGCGAGG
>1070675
TGTTCGCGAGGTTTATTAGCATAAAACATGTCATT
>2141670
ACTCCTGACAACCGAATTAGCATGCATTTATTCGA
>1273352
GACGTGTGCTCTTCCGAACGTAGTTCAACTTCGAA
>447168
AATCGAAGTTCGGCGACGTGTCATTTACATATTCA
>10512
CTTCGAAGATCCGCATACATTCCTGAGGGTATGCA
>1079236
TGCGCGCCTCGCATGTATTTGCATAAGGGGAAGGA
>164562
GTTTCCAGTAGGTTGTGGTCTTTGCATAATATGCA
>771710
GAATTGCAAATATGCACTTAGATGAGTACTGGAAT
>1112082
AATTAGCATAGGAGGGCGTTGTGCAAATTACTGGA
>641016
CATCCACCGTAACAAAAATCCACTCACACTAGCAC
>267120
AGCTTCCACCGGGGGTTATAGACCGTATTAAAATG
>1082301
TGCATGCCTATCTGCCTTGTATAATCTCGGTGGAG
>109744
TATCGAATGTAAATCAGCAGTTGGTCGGTGGAATA
>808635
GGTGACTATCTATGCAAAGTAGCGAGGGTGGAGCT
>352283
GAATATGCGCGGATTTGACAATATAGGGGTGGAAT
>168084
TCCAATGCAGCTCATAGAATATTCAATTTCCGCGA
>2171192
GGAAATTTGCCCAATTTGCATTAACCGCTTGGAGA
>1020832
GGAAATTTGCCTAATTTGCATTAACCGCTTGGAGA
>1080539
GACGTGCATACGTAAATAGCCTAGTTGTTGATTTG
>1742040
CCGTGTCAGCGCCCAAAAAGGCCCACAGCATTTGA
>1770308
TAGTCAAATGCAGTATGCAGAATATGGTGGAACTG
>1227534
CGTCAAATGCAAATTGGGTAGGCTGCGTACTCTAA
>1190146
GATTCAAATCCAGCGTATACGTGGCAAATAATTTC
>1451558
CAGTCAAATCATCTCATACAGACGTTATCTTTTCC
>883797
TGGGCACCTCTCTGATCTGGCGATATGATTTGAAT
>101684
CGACATACTTTGCATCCAGGGACTATGATTTGAAT
>821857
TGTATTTGCATACATGACTGTAATCGTCGAAATGT
>415474
TACCTCACACAAAAGAACTAAAATTATGCAAATAC
>2025362
CTATTTGCATAATTTAATTGCTATTGCGGTACCGG
>1938134
GTCATATTTGCATAATTCCGACGATCCTGTTCCAG
>1477432
TATTAGAATGTATGTACACATTATGCAAATAGGCT
>1699970
CCGATGTACGTCATGCAAATTCATTATGCAAATAT
>1229440
CGATATTTGCATAATCCTCATTGGTTTATAGAGCC
>1084766
GCATATTTCTAATCTTGTAGTACACAATCTATATA
>1007016
GGCCAGAGCTGAATATTCATGCCGAGTGTAAATAT
>1043300
GAATAAAACTGCCCAAATTAAATTTGTAATACACT
>1642452
GCGTCCAAGGTCAACGGGCAACCACCATTTTAATA
>645688
ATATTAAAATCAGTTAGACCGAGCGCGAGTATCAC
>709938
TTCATATGTTTTTTTGAGGTCGCGGAATAAATTGT
>300326
GCATATGTTAATTTTCAACATGAGCTCTAATTCGG
>1068713
GGATTATGTTAATTTCTTTCGATACCCTCGTTCTT
>1599773
GGTTATGTAAATGAGAGGGTCTCGTTACCGATTGC
>95407
GCATTATGTAAATGAGAGAGACTCCTATAAACGTC
>1795186
CATGCAAATCTTTTCGGTAAGTCATTTACATAGGC
>1024592
TATATGTAAATGACGGAGTGTACAACCGGGGTTCA
>216749
ATTATGTAAAACATGCGTATATAGAGTAAATGGCG
>141112
GAACTTGGGATTTTCCCATCTGTTTTACATAGGGA
>1760318
TATTTATGTAAAACAGAATAACGCTTTACATTTGC
>52224
TGTTTATGTAAAAAGTGACGGACGGCAAAATCGAT
>1033013
GAATATGTAAAAAGCAGTGTAACATCTATCCTACC
>1246457
AGGCTGGAGTACATATTCACTTATTAACGCATAGG
>1403712
CGGGCCAGAGTCGAATTAGTATAATACACGCATAG
>1049277
GCATATGCGTGGGTAAGATTATCCGGATGACAGGG
>835242
GCTGGTGTGTCTAGTGCATTAGAATCTAGGCATAA
>714497
CAGCTCTTATCACGCAAATGTCGGTAGGCATACAA
>145316
TATGCCTAATTTTGGCTAGGGGCATTGTATGGGGG
>2038656
GATGTAGCTCGTGACTCGGTAATTAGGCATATCAA
>2201397
ACATATGCCCGCCCTTAGTGCACTCCATTAGAATA
>2176613
TATGCCCCTCTCTGCTTAGGATTATTTAAACGCGG
>147019
CAAGTGGGTTAGTTAAAGACGGCTTGGCATATGCA
>1724852
AATATGCCAAGACTAGTTTTGTGGACGCAAAGCAG
>572159
TGGTAATGGGTCAGGAATGTGTTCTTGGCATAATG
>1356266
TATTATGCCAAATACACTGTATGCTAAAAGCGTCG
>2056681
GCATATGCCAAAATATAAAGGAGGAAGATCTCCGA
>1321246
AAGTGTCATTGGCAGGGGGGACGTTTTGCATACAG
>1856953
TATGCAAAACAGGGCTTAATCGAATCGGCATAGGG
>1010058
TGTATGCAAAAAGAAATCTCACCCGCATGGATGTA
>1403558
TATGATATTATAATTCGACAACTGTCACGTTTTAA
>890492
CCATATGATAATTAGTTTGAGTTCTGACCTGATTT
>244353
GTATGAGTGCAAGGTCATTAACATACTAGGTTCTA
>1447963
TTATGAGTGATCAGTCGAACAGGTAAGGTTATTTG
>558062
TATGAGTCGTAAGTATGGTAATCATTAATGCGCTG
>224254
TATGAGTCGCCGATAAGGTTGATTAACATGTGTTT
>1348528
AGGCTATGAGTCGCATACATTAATAATAATGAGGC
>1022357
GCCCTCGCGCTCGAAGGTGTATATGTAAATCCTAT
>1472137
GCATTATAATTAGGCAAAATGTCTGCGATCCTACG
>2052784
TAGGATAAATAATTATGGATATGCAAATAGTCTTT
>539893
TAGGAGATGTTATTGTTGGTTAAAAACAGGGACAG
>1159318
GACGTGTGCTCTTCCGATCCCATCACAGTCCTATG
>1123011
AGCGTAGCTGCCGGGGGTTTAAAAGAGATGCAAAT
>379441
AACTTAGCTATTCAGACCTTTAGTTTTATTAATTT
>1454824
CAGGGTGTCTTTACATGGCGGCAGGTAGCTATGCA
>94413
CGTAGGATAACGCGCGTGTGTATGCAAATTAGCTA
>1013018
GTAGCTAAGTATGCAAATAACGCCTCATGGATCCG
>1008369
TAGCGCTGATCCTGGCACACCAAGACGAATTCGCA
>1399256
GACTTTCTAATTAGGCATAGCACTGATCGCTACGC
>1051519
CGCCGGGATTTACATACTAGTTTTTCTGTCGCTAG
>1006013
AATTTGCATGCGCTGATTGCTATGCAGGCTACGGC
>353596
TGCTTAGCCTCGTTATCATATGTAAATTCTAGGCG
>2164812
GCATAGCCTCATGTAGAAAGGGCAGCAAGGTATTT
>1869622
GTAGCCGCACAGAATCATCAGGAGCGTGATATGCT
>1723061
CTAGCCGACTTAACAGTTTTCATGTAAATATGCAG
>26578
AGTAGCCATGAGATTAGTTTCCTTAGCAACATGCA
>2152043
CCCGTGCAATTATCATGTGAAAATTTGGCTAATGC
>712457
TAGCATTTCAATATTCCCCTTACAGAGGGTAACGA
>2040164
CGTTACCCTCTGTAAGGGGAATATTGAAATGCTAA
>1035831
GACATCTTAAGAGTATTCCGACGAGGATGCTAATG
>1402872
TGCGTTCCATTGAGTGCTAATTTGCATATGCTATG
>1922767
ATTTAGCATACAGTGGTACTTAGGTTGGTGCCGGC
>244648
ATTAGCATAACCGGAAGCAAAATGGGAATCCTGGT
>1596251
CAATACTTGGGGCAGAATATTCGGAGCACTGCTAT
>2219472
GTTAGCACGACTTTTGAATATGTTTTTTGTGTTTC
>1316942
GCATAATAATGGTTCAATCTGGACGTGGTGCTACA
>1179607
CTTTTTGCATGGAACCGTAGGTAAATTGCTAGGCG
>2043084
CAATAGCAAGTACGCAAATTAATCAAGTTGGCTCA
>2046675
ATAGCAACATTAGCATACAGGTTAGTGAAATGGTG
>810513
TAGATTTGGAGTGTATACTTGTCCCAAAGACTCGG
>1538909
ATTAATAGGGAGGGGAGAATATGTAAATCTATCGT
>1098588
CATGTAGATTCAGGGTGCCATTCCCGCAAAAATTA
>1286162
CTAGACGCGAATATGCAAATTTTCATTAATCTAGG
>1325344
CTTTACAGTCCGTTCCAATATTCAACATCTATGGT
>1160804
GCATAGATGGTGTGGGGACGGGGATTAATAGGTTC
>1064058
GCATATTTCCGAGTAGGCGGACGTGGCATCTACAT
>1770094
AGAATAGATCTACGTTAATTATCCGTTTGGCCTCT
>1153599
TGGGACGCGATATTAGTACATGTAAATCTGATCTA
>201687
AGTTAGATATGTAAAGTTTGGTACTTTTACGTTCC
>1160313
GAATAGATAGGAATGCTTAAACAGACGAATAGAGG
>1167406
AGTGTAGATACTCATGCGTATTCATAGCTTCTTTC
>122224
GGTGAGAACACTTTACGTAACACATTATCTATGTA
>877930
TTATGAATTAAGTGGGGATTTCAGGCAGTTATCTA
>75301
AATTATCCACGCAGCATCGTACAAAACTCTATGTA
>1835774
TGATTACGTATGCATGAGCAGCAGTCCTAACTCTA
>142994
GCTGTTTATTTAAATCATAAAACTAATCACTCTAA
>272493
TAGAGGCAGGTAAATTAGGTGTTGCAAATGGGGCG
>1885841
TAGAGCTGTGTGCCGGTTTCTTCATTTGAACTAGG
>1231347
TATTTAGAGCCCGTGGATAATGAGCAGCCGTTTCG
>1550105
CAATAGAGATCCAGCACCACAAATTAATATGCGGG
>1362376
TAATTAGACTTCCTAGTAGAGAGGCTTATGTAAAT
>920098
TTAGACGAATTTAAATAAATGCCGCATTTAAGCCT
>1829816
CGTAATAAGTCATTAGAAATTAATAGGTCTATGCA
>559963
TTAAGATTAATGCTTAGTTAAATCTTCCGGTCTAA
>2137070
AATTAATATGGGCTACGTATATTTGCATGGTCTAT
>1875231
NTGGTAGACATGAGGATTTAAATTAACGCATCTCC
>2191915
GGTGTAGACAAATAGGTCCTCCCGCTAATTATTCT
>1873784
GTATTTATTGTCGGGAGCCGTATTTGCATTCTATG
>1689203
TTAGAATACACGATTATGGAAATTGAGCTTCCGGG
>1057436
CCGGAAGCTCAATTTCCATAATCGTGTATTCTAAA
>958546
GAATGGTTAGATGATATGTAATGTTTATTCTAACG
>833937
GACGTGTGCTCTTCCGATCAATTGGTGCCTTCTAG
>1849323
TCGCTTTTGTATGTTAATACGCAGTGCTTCTAGGG
>1096871
AATAGAACTGGATTAAAATTTGCGTCACGTATTCA
>1467656
AATTTAGAAATGATCAAAAATGCAAAAACCCTCCC
>285122
CTAATTATAATACGTCATATTCAAACTCTTTCTAC
>775188
ACCTGTCGAATATGCAAATCATTAGTTTCTATCTC
>1831450
GGAGATTTGCATAGCCTGAACTAACAACGAAGTAT
>2168017
GCATGTAGGTAGTGCCGAATTTTGCTTTTGAAGTA
>417798
ATGCTAATTAGAACGGGATGAGAGTTAATAAGTAG
>2230019
TGTCCCGTGATTATTGACCTAAGTTCGTATAAGTA
>932200
AACTCTCAATTAACTTAGGCATAAATTAAGTACCG
>751692
TATACTGTGCGGACCCTCGTGAATTGGACTATGCA
>1064125
TGCCCCGTTATATATGCAAATTTTTCGATACAGTA
>1007356
NGTACTGGCAACTAATTACTCATTCATTTAATCAG
>1231185
TACTGCTCCATTCGTGCATCATAGGACTGTGATGG
>1312679
TGGGACGAATATGCAAATTCGGTGTAGGCAGTAGG
>683455
GCTTGCCGCGGTGTAGGAAAATAGATGCAGTACAC
>1174607
AGCCTCATTTGCATAGGAGACCCGATCAGTAAACT
>879355
GATTCCCGATCATTATGCTAACAGTTCAGTATGCC
>1813989
GTACTCTGTAGTAGCGTTGGTTGTCCTGTATGCAA
>2152179
TGGCGCTGTGGTAATGTTACGATGTAAATAGAGTA
>1212523
CCATACTCGGATGTCCATATAAGTGATTTTTGCTC
>1022461
TACTCGAATTGAATATTCAGGTACGCTGGTACTGT
>1451252
GTACTATTACACTCCGGGTAAAGTTTCCTTATTTA
>1008239
TACTATGCAAATTTCCTGGGTAAGTTAGTTCTTTC
>1950659
GAATACGTGGGAGGGTCTCTTGTGGGGTATATGGA
>1192770
TCTCAACCTCCGGGGGATATGCAAAGTACGTAGTT
>1132940
ACATACGGTTTTGTGAAAAGGATGGAGCTTATGCT
>2232615
GGCTACGGGCTTGTTAAACGGGTCATTTGCATAGT
>1563685
TACGGCTCATTAGGTAAGCGGGTATGCCTTTTGAT
>664268
GAATACGGATCGGGGTGTTTAATTGGCATGCGCGT
>448319
TGCATACACTGCTCCATCATATTCTAATTCCGTAG
>1008119
TTGTACGCTTGCTACTGTTATGAATTATTCATGGG
>2199292
GGTGTGATGTATGGTCCTTCTGGGGATTTGCGTAT
>2006855
GCGGACGTTTCTCAATCACCAAATAATCGTATGCG
>1003964
TACGATACGCAAATGATTTAGGTCATTAGATCCGT
>1139950
GCATACGACCTATGTGGTTTGCATGAAAATCAACG
>1824994
CCAAGTTGATTCTGCGGTTCAATAAAAGGTATGCA
>1927480
GCTACCTGGTCCACATCGTCATTAAATCCATTGGA
>517130
CTTTTGGATGGCATAGTAATGAGCTCAGGTACGTG
>1858177
ACGATAAAGGAATGTGACGTATAATCGGTTAGGTA
>1322398
GTACCGTCATGGATAATGAGTTGTTATAGAATGCA
>1834906
TAAATTAATGTACTATGCTAATACGGCCGGTACCA
>1859377
ATTCTACCGCCTTAAGTTAGAATTAATGCTTATTC
>1132705
GATTTTTACTGGAATATTCTAGAGCATCGGTATTC
>863675
GCATACCCTTGCAAATATTTAAATTAAGCTGGTAC
>1493073
GATTTGGTTTAAATACATTTTCGTGGAGGGTAATG
>1093923
TGTACCCCTGGACATCGCGTACCGTGAATAATTTC
>1007158
AACGTTGGGATGGCGACTTGTTAATGGGGTATGCA
>1073859
GACGTGTGCTCTTCCGATCTTGATCTTATGGTATT
>1056948
GAATATTTAAAGTTCTAATCGACCTGCCTGGTATA
>1609667
GGTCGTTCGGACGTCGGCCTCATGTGTGGTATGGA
>1677756
AGGTTGAGATAATTATTCGTGACTACTTGGTAGTT
>266987
TTCTGCGGGGGTCATGGTTTACATATTAAAATGTA
>1504006
TTTTTACATTTAACGCAAATCACATTAGAACATGG
>1606694
TCCAGAAAGCAAGGTTAATGGGACATAATGTATGC
>1102197
GGATTTACACAAGATTTTAGTTATGGTAATGTATA
>2129834
ATTTACATGTTCGGAGATATATTCATGGTTACATC
>1117687
GATTACATGCTAATTGACACACACGAAGCAGCCGG
>1197749
TTTTGGTGACTTCCAATTAATGATATAATCATGTA
>1127463
AGTTTACATCTTTTCTGTGACTGAGTGGATAATGT
>841696
GAGAGAACGATAGAGGTTGAGTCAATATGTAAATC
>836809
TACATATTCGTAGTTGGTTATGGGCATCGGGGCAT
>1019483
CAGAATAACTCTAGAATATTATGAATATGTAGCGG
>1172076
GCGGATACCCCTTTTAATTTAGGCCGTATGTATTA
>1595385
GCTGTAATTCTAATGGGGTTGTCGGACGGTATGTA
>1009756
GTGCATGTAGTTATAGGAGGTCCTGCCTGTATGTA
>2023234
ACGAGATGCGTTTGAATATTGTTAATTATGTACCG
>1033351
GTATGCAACCACCGGGTTGTGAGATTATGTAGATT
>1349935
AAGTCGGGAATATGCTTAGAGACAAATATTATGTA
>101002
GATTTACATAAGATTACAGGAAGTCCAGTGCGCGC
>2039345
CTACAGCCTCAAGGGAGCTACATTGTATTATCACG
>2181101
CCAATACAGAATACCCGAATAATCCAAGAAATTTG
>1772180
AATACACTGCATGCAAATACCTTGAAGGTTGTTTA
>251654
AAACAACCTTCAAGGTATTTGCATGCAGTGTATTA
>1880670
AATACACGGAAATTGGGATGGGAGATTTTAATTCG
>1252273
CGGTGCTTATTTTGCATAAAGATATGCGGTGTAGC
>1568537
TCATGCAAAATAGATCACTGGGCCCCTGTGTATAC
>1016391
GAATACAATTTGCATATCAGGTTGAGATGATCGGC
>1660208
GGGTACATAGGCAAAGACTACCGCATAGAATTATA
>1078280
GAGGTAATTCTAAGCGCATATGCACACAAGGATTG
>877374
AGGCTATGCATGGGAAAATGATATGGAATTATGCA
>1606786
ACGACGCTCTTCCGATCTGATTAGCAGTGAATTAA
>1018539
CTAGCCTTCATGCACTAATCATCTTGAATTAATTA
>1389593
TAATTAGTGTCCAATATTCAACGCCAGAACGTCGC
>556398
GTCACTCAACTAAGTGATTGTGCATCGCCTAATTA
>128039
GGTGTAATTAGCATGACTTAGCTAGGGTTTATGTT
>1374710
GGAGCCTAATGACGTTTACGGCATCTAATTAGGGG
>1057630
CACCATGAAGCGGTTTATTATGCACTAAGTAATTA
>1958334
CTATTGAAATTTGCTAAGGATTTGGTAATTAAACA
>525735
AGTGTATAAATTACCCTTCGGCGTGTAATTAATTC
>1056526
GAACTGGTTCGGATTATTATTCTATTTGTAATTAG
>1007629
CAATCAAGATTCGGGCGCCGGTTTTATGTTAATTA
>213529
TAATGACTATGCAAATACACTAGCACCTCTCCGCA
>413290
ATAATGACAAACACTACCGATCTGCATGTTATGCA
>845938
CATCTGGTCCTGCGCGGGCTCTCATTCATTAGCTC
>271600
GATCTTTCTTCGTTGTTTGTTAATATATTCATTAG
>1644717
GGCCACGGCTTAAGTAATTACGTGACTTCATTATT
>1578530
ATGGTAAGCCATGGAAATATGTGGTTCATTATGTT
>1718748
CGTTAATCTTATTCTGTGTGGGAACGTATATTAGC
>2176322
CGAGTAGTATTGATGATGTGGCAGAATTAGATTAT
>14358
ATAATCGGTAGCATGTGGCGGAATAGTCAAATCTA
>1001653
CGCATGAGATACTTAAGCAAAAAGGCGATTATGGT
>1089642
ATATGCCAATTAATGAGTAATATGCGAGGATTAAT
>1139173
ATATGCCTTTCGGGGGGACCGGCGGGGATTAGCAT
>101804
CGCTCCGAATTTGATTAGTTGCATATGATTAGGTG
>914661
CCCGGAGCTAATTAGATATGTTGCAATATTAACAC
>1027532
GCCTTAATATGCATTAATCTACATGCCGCTCAAAG
>1243174
ATCGGTCTACGTTTACGGGCGAATATGTATATTAA
>1118346
CGACTAAAGGTATTTAAGCGGCGTGCTGCTATTAT
>219521
GAATTCTAAGAGCCGGTATAAACAAGTATTAATTC
>348434
TAATACTAAATTGTGTTTATGATCCCTGATTAGTG
>1069542
GTATAATACATGGGGGGTGGAACATCGTCTGCATA
>341356
GACGTGTGCTCTTCCGATCTGAATCGAATTATTAC
>1237797
AAAACGGAACTATTCAGTATGCAGGGATTATTATG
>1224872
GTTAATAAGGTATGGTGATGATGGTAGGGTTTAAG
>1196988
GGGTCTTAATTCACTATTCATGATTCTTATTATGG
>427494
TATTTAATAACAATGAATATTAACGTCCTCGGTTC
>1115809
GCTGCATCTAAATGAGGTGTTCCTAGGGTTTATTA
>1535074
TCTCTTCCCTGTCTCTGTACATGCAAACAACTTAG
>2052919
GTTAAGTTCTCTTCCACTGGACTGTTGCATAAGTC
>1429511
TCGTGACATTTGCCAGAATTTCTGGTAACTTATGC
>1465047
TAAGTGTATTAACGGGTATGTAAATGGGCCCCTCG
>1648379
TAAGTGAATACGAGGATTTTGTGATATTTATGTAT
>68737
GCTAAGTCGCTTGGTATATTAATTAAGTGTTTATG
>388358
CGCTAAGTATTTTCCTACGCGATGGATTTGAATGG
>1128874
GGAGTAAGTATCAGTATTTAAATGAGCATGGTGTT
>450424
TGCTTCGCAAAACAAATTATGCGCATTACTTATCG
>1433142
CATCCATATGTGGTTTGTCGGCAGGAACCTTAGCA
>188416
TATTAAGGGTGGCGTGTTAGAGGATATTTCATATG
>287942
TGTTAAGGGATAATTAACAAGTAGTGTAAAATGCG
>1429658
TAAGGCCCTTTAGTGAGCACGCAGGAGATTCGTAC
>1926719
GCATAGTCTCCACGCTATTTACAACCTCCTTAGCG
>850273
AATGAGTAGCTTTGTTATGTTGATAAGCTTAACTT
>211545
GAACGCAACCACATTAGGTGAGCAAGGAACGCTTA
>1295577
ACATATAAGTACTTATACTGACCGCTCGCTTACGA
>1095559
TAAGCATGCAATATGCAAATTCTGGAGCATTACAG
>1304029
AATTAATGCCGGACCCATTGATTTCATCTTAGTTA
>1996523
ATATTAACGAGATTGAAGAACAGGCCTCTTATGGT
>2098517
AATTAAGAGATGATTTGAATGTAGGGCATAAGCGT
>702875
AATTAAGACACAAATATGTATTTAGATACGTCCTG
>1232853
CGTGCTAATTATTCTTGTTCTATGCTCGTTCTTAT
>12271
GGCCTAACTTGGGTCAATCATTAATTCGCATTATG
>1402782
GCATTAACTTAACAACGTATTGGCGATTATGAACG
>2168263
CCTGGCCTCAGGGGATTAGCATAGACTAAGAGTTA
>208150
CTAACTCCAATCATTTACCTGATTTGAATATGAGG
>1662569
AATTAACTATGGTAAGACCTATTGGAGCCAGCGTT
>577173
GACGTGTGCTCTTCCGACCAACCTCATCTAGTTAT
>1339438
AATAACTAATTCTGAATTAATAACCGTGGGCCCTG
>87204
TCTAACGTTCTTTTTAATTCCTATTATTTTTCCGG
>2119923
ACGCACGAATGGTTGCGATTTGCATGACGTTATTC
>1031257
CGTAACGGTTCGGCATAATCTATACAATCAGTCAG
>936451
GCATAACGGATGGATCTTATCTGCATTTACATGTA
>101837
GGCGAATGTGGGTGTATAATATGGGGCGTTAATTA
>1261378
CACGCTAATTCCTGGTATCCATTTTGGGTTAATTA
>1042715
TGTAGCATATGCGTAATTTGAATCCGTGGTTAGTG
>2072800
AGTATATTTGGTTAAGGTATGAAACATGTTAATAT
>2105203
GCCCGAACGTTATGGTAACAGAAATATGTTAAATC
>1153150
GGTCTGTTTAGCATAACGTATTAGGGCTGTTACGT
>1970239
AGCAATTAATCTTGAAAAATTAATGCGTGTTATGC
>1894338
GGTGTAAAAATCTGATAATGCATAGTTGTTATGTC
>1013025
GGTGTAAAAATCTGATAATGCATAGTTGTTATTCT
>1890126
AGTTAAGGCGATGAGGTTTGGGGAAAATTTACATG
>1219352
GAGGTCGTCTCCAAAAATGGATGCAAATTTATGCC
>2066542
CGTTTAAATACATGAGGTGGATACGTCGAAATTTA
>841131
CCCTAAATTTATAACTCAACCTAGACGTACTATTA
>730895
CCCCTTAACAGATATTGTCGGATGTAAATTTATAC
>269277
TCAGGACGTAAAGAATATTTGAAGACAATTTACAT
>359035
AATAAATTGGAACGTATTTTAAATTTATATTAGCC
>189448
GATAAATTCGCGTCCATGCAAATATACGACCCGAC
>1173059
CTGGTAAATTCAGTATTGTGAATTAACATATGATC
>713984
GAGGATGTGGTATTAGTAGGAGTTGTGATAATTTA
>536177
GAAATGCAGGAGTCATATTTATCAGTAATTTACAT
>430405
TGACGGGTTACATATTCTACCTACTTAATTTAGTT
>1501104
TAAATGGGTTCATGGCCTATCTATGAATATTATGC
>1802121
TGCATAACGAGTGTGGACTGAATAAACGCATTTAG
>1946272
TATGTAAATGCATATCGTCAGCGTCCTACAGTATC
>1108493
GGGGCACGGTACTGAGCCACTGTGGTCATTTACAT
>422026
GTTTTACATGGAAAGTGTGTAATGAGATTTAGGGG
>263241
AACTGTCTCGGGTTTTACATATTGCGCGATTTATT
>760501
ATTTATACGCAAAGGTGTTGGGTTCGATTTATGTT
>434488
CATTAAATCAGTGGGGATAGTAGGAAATAAAATGC
>1206290
AAAGTGGGGAGAGTTGTAATAGCAATATTTACCTT
>278221
ACCGTCTCCTGACGAAATTTACATAATATTTACGT
>1796136
TATTTAAATATGGTTAGAAGTCAAGGGAAACGTCC
>1234694
CGTAAATATCCATGGGAGTCACAACGGGCTCACAG
>1010284
ACATAAATAGCACCCCTATCACGTCATTTGCATGC
>892151
TTCCACACCATTTAATGCGTGGGGGAAATTATTTA
>879643
CGAGAGAATATGCAAATTAAGACGTTATTTACATG
>107473
TATTTAAATGAAGCGTTCGACAGTTTTATTTATTA
>663613
TGCCTTAGAGAATTTATATGGAAATCACCCTTTAC
>2032175
AATACGATCTCGGGGGAGTTTGTTAAGTTTATGCT
>190597
GGCTTAAAACACCACTACTCGATAATTAGTTTAGT
>1459675
CTGGCGATTGCATATTAGGAGGTGACGTTTATGCA
>2018653
TTAAACGGACAATTATGCATACAGGGACGCCGTGC
>2160938
ACATAAACGATCGTGTAGGCGTTGTCTGGTAACTC
>1162445
GGGCTGTAGTTTTTGCATAAGGAACAGGTTTAGTG
>1183515
GAATATTCCAGTATTGGGACAGTATCATTGGTTTA
>1054578
GCCAAGGGATAATGCAAATTAAGTAATGTTTATAT
>832341
GTAAACATAGCAGTAAAATTTGTTTCCGATCTTTC
>1237998
GGAGTTGACAGGGACGTAGATACGCTGTTTATGCT
>934941
GATTTAAGAAAAGGCGTGTACCTCTTGTTTATGCT
>39479
GACACGTATGTAAATGAAATGTTAGATAATTTTAT
>289278
ACTTAAAATGTGTGAGTCCAGGCAAATTACGCATG
>336197
CATGAATACCCATTTATTAACCGCGTTGATTTTAA
>1033819
CGTCGGGCGAACAGATTTATTCAAATGTATTTTAT
>346906
TGTAAAAGGTGGCGGGGGCCTCGACTAAGTAGGAG
>1854336
CACATGCTCTGATTACTTTTTCGTTCGGCTTTTAG
>1573744
CGCGTAAGGTTATTTGCATGGTTCTCTTCTTTTAC
>643335
GACGTGTGCTCTTCCGATCTGGCAGTCGTTTTATA
>1457563
CAATTAAAACAGGCATTATGTACGTATATAAATGT
>635695
GCATAAAAAGAGGAATAATACGAAGATCGAGTTGG
>1124155
AGTAAAAACACAGCCCATTTTAATATTACTGCCGC
>1001795
AATTAATGTTTGTTAATTATGGCACGCGGAAAAAC
>1501626
GTTTTGCATACGGTAATATAGAGCACACAGCGAAA
>1522453
GGTTTTGAGTAAATTTTGTGGGACTAGAATATGCA
>1698825
TGTTGTTTTCTTATTATTCAACCGGATTTGTATGG
>2185418
AGAGTTTTCGGAATACGAACCCTTAATCTGAATTT
>2063791
GACGCACTGTCCTTATATGGAAATTCATAAAACGG
>1345380
GACGTGTGCTCTTCCGATCCAGGGAAACACAAACC
>2047912
GCATGTTTGGTTCTCTCATCTGAATATTCGTTATG
>1850972
GGTTTGGATTAGCTTAAAAAGCATGTATAATTACG
>1353220
ATGTTTGCATATGGCCTAAAATCGGCGGTTTTGTG
>482792
AGTTTGAATAGGGTAGCATTGACTTCAATTATTTC
>1156951
GGTTTCTAATTAAGTAGGAACAATCTACATGTGTC
>2071574
GTTTCCGGATTGAAGGGTAATTACAAGATTCATGA
>615091
AGTTTCAGGCAAATGTTGCGTTAGGAGTATTGTTA
>429264
GTTTATGCAAAAAAAAATTTCTATTCCGATCCTAG
>1752579
TGCACCCGAATAATCAGGGCTACGCCTTATAAACG
>1863197
TGATGAATATAATGAAGGAAGCATACTAATTAAAC
>1592994
ATAGTTTAAGCTTTAAGTATAATAGTCGGACCAGC
>1090232
GGGCCTTATAGTTGGACATTTGCATACATTTAAAC
>2052994
GAGTTGGTGTGGAGAGATATATTTGAATAGACGCC
>977940
CCAGTTGGGGCATCTATCTCAGGATTAATTATGGG
>404913
GTTGGGAAGTAACTAAATGTAAATTATATTTCGGG
>2187883
CGTGTTGCCCTATGCAGTTATTTTAATGCTGAACA
>1829076
AGTTGCAAACTCTTTTGCATAGGGCACGATCTGGA
>1902503
GTTGATATGCTAATTATTATGGTCATGCAATCTTA
>912490
TGTTGACTTAGCATATACTTTACATTGACCACGGT
>890741
CCGGTTGACCCTAATCGACAAAGGGGGGATATGCA
>136784
TGTTGAATGCATTTGTGTCACAATTATAACTGGTT
>783694
GGTTCTCGTACGCTCAACGTTTTTGCATATTCTCT
>820450
AATTAGACAGTCATCACGATCCGGGCACGAACCCG
>2082148
GGTTCGCGGTCCGGAGAATTTGTTGGTTGTATGGA
>365882
GACGTGTGCTCTTCCGATTTGCATGAATCGAACAC
>1279048
TTCTATGCAGATTAAATTGCAGTATCCAGGAACGC
>1207731
TGGGTAATTATGCAGATCACCCCAGCAGGGAACGG
>1550648
GTTCATTGGAATTCAGTTATGCAAATAGCGTAAGT
>1168756
TGTTCATTAAGTCATAACTGTAATTAGGCAGCATC
>736039
AAGTGTTCAGTATATTGTGGGCTTATTATAACGCC
>179892
TACTGTTCACCTGTTAATTAGCATCGGCTTATATG
>109168
TGCTGCCTAATTGCATAATCATAGGCTTATTGAAC
>1120610
AAGTTATTTATATGTAGGATAAGCGCTGTAGGGCT
>469770
AAACCAATGCAAAATCAAAAGAAGAGGAATAACAG
>1368503
AACGTTATTAGAATATATTAAAATCTACAGGATGG
>216175
ACGGTTATGTAAAGATTGATTCATAATCTTTATGC
>60885
AATTTAATTTATCTGCGCCATTCTGCATAACGGGC
>123935
ACGGTTATCTAAGAGCATGGAACGGCTTTGATTCA
>1780509
AGTTGTTATAGTAATGAGTTATCCATTTGCATACC
>1990352
CGTTAGTGAAGTGCTTATTATTACATCCATACCCC
>1015419
TACCTCAGCTAATATCGGTTTTTTTATGCTAACGA
>891170
TGTTACGTGGTAGACAAATGATCGGGGATTATGCA
>1141600
AGTTACCCGTATGCAAAGTACAGACATTCTTCCTG
>2154843
TGTCGTTAATCTGGGGTTGACTTATGCAAATTTTC
>1087965
GAGGGAACTGGGTGTTTATTGTTCGATATTAACAT
>891635
GTTAAGTTTCTAAAATTAATGTTAATTATGTGTGA
>1431854
CGTTAAGGCTCTTAGGCGGTTAAATGGCGGTGTAA
>1012971
TCTGTTAACGTATACGGATGTAAATTGAGTACCCG
>805002
TCCGTTAAAAAACCAGTCAATTAAGTAATGTATTC
>113596
GTCGTGTTTATGCTTATTAACACTAATCATAATGT
>927232
TGGTGTTGGCTGTATCTGCATCTGATTTGTTATGA
>1386559
ACTCGTGTTCGTTATTCCTCGACAATATGTAAATG
>1501718
GGGCATTGCTCATTAGGTATTCAGACTACTAACAC
>1819971
CGCGTGTGGGTTAATTCTTCGTCTCATAGACAGGG
>1178989
GACGTGTGCTCTTCCTATCACTGACCTGATTTGTT
>753496
GACGTGTGCTCTTCCGATTTGCATACTGCCCGTTG
>1746602
GACGTGTGCTCTTCCGATCTTTTTTGCATATCACT
>1756135
GACGTGTGCTCTTCCGATCTGTAGGCGAAACGTGT
>2205922
GACGTGTGCTCTTCCGATCTCGATTTTCTTTATGA
>87315
GACGTGTGCTCTTCCGATCCGACGTGTGCTTTCCA
>1999690
GACGTGTGCTCTTCCGAACAAGCATCGATTAGGTT
>307173
GCATAAGAAGTATAATAATAAGGGGGCACACTACA
>878507
TCGTGTGATTTACATATATTATGTCAGGAGATTGT
>1198578
GTGTCTATTTTACTACGCAAATCGGATATACTGCG
>1021869
TGTGTCGGTCTTAATGCAAATGTGGGCCGAATGGA
>746598
GACTGTGTCCTGTGAGTTCGACCTTATGAGGGGGG
>1502885
GCATATCAGAGGCGGCTTATTTCTTCTGATGACAC
>1854595
GGTGTATTATATATACGACAATCAGGAATCATATT
>1474885
GTGTGTATGCAAATCATTATTAGCTTGCCTTCGAG
>1537157
TGTGTACGCCTGGGTGATTTGGATATCTAATTCGA
>879142
GTACGATTTAGTTCCAAGGCCAGTATTTATTACAC
>1327369
GCATGTGGTTCGTAATTTATACAGCATTCACCCTG
>43895
GTGGTGTGGTCATTAATTTGGGTCTACGACGCTCT
>1313083
TGATTATTTATAGATTTTAAACACCCAGACCACCG
>1414653
TACAGTGGGTGGTTAGAGCAGAGTTTTAATTATGG
>1987388
TCGTGGGGGCTCCGTTTATGCATAATGCTATTCAG
>1223665
TCTGTGGGAGGACAACAATGCATATTCATGCCGTT
>1304580
GTGGCCTCTCTGCTGTTATAATGAGATGATTGGAA
>1226492
GAATATTCATGTATGAGAATAACGCCGATCCACAG
>37537
GTGGAGGAACTCTAACGCGCTCTTCCGATCGACGT
>1943521
ATGTGGACCTAATTATCGTAGCTATCATTGAGGTA
>2114735
GACGTGTGCTCTTCCGAACGCAACTAATTCCACGA
>771582
CGTGGAAAGTGAGCAATTGTTGTGTTGCATATGTA
>774824
AGTGCTTGCTCATATTTAAATGCGTTAGATTTGGA
>326860
AGTGCTGAGCTGGGGATAGAGTATTGAAACCCGAG
>472215
CGAAGTGACGTGTGCACGACGCTCTTCCGAGCACG
>1417278
GTGCTAAAGTCATGCAATTAGTTGGACATTTAATT
>1038792
TGGTGCGTATGATAATTACCTACGCCGTTCTCGAC
>1421314
TGTGCGGAGGTACTCGGTACGTAGATTCTCACTGT
>1060739
CACAAATCCAGTACATTATGCAAAGTCGCACATCC
>1200731
CATGTGCCACTTCAAGTTGCTACGTGATCTCCGTA
>1924874
CGGGAGCCACTACTAGTCAAATCTTGAGATGCACT
>1731499
GCATGTGCATAATTAATACGATCCCAACAATCACG
>1293518
ATAATCCCGGATGCAAAGTTAAGGTCGTTGCACTT
>295993
TCGTGATTGGTGTACAGAGGCTGTGAAATTTGCCT
>1206394
GACTGTGATATGGTCGCATTGATTATAATTTGCAT
>2023649
TGTGAGTGATTTATGCATTACGTTCTCAGCATAAC
>2148026
AGGTGAGCCCGGTATGCAAAACCCGCACATAATTG
>1231956
CGGAACTCATTATGCAAAAGCGAGTAGTCACGACG
>193992
GTCGTGACCACATGAATATGCCAGTCAATGAATGA
>2083005
ATGGCATGCATAATACAGAAGTGATTGTCACACTG
>2045520
TGGTGAATCAGTAGGATCGGGGTCTTTGTATAGAA
>1082234
ACAAGTGAATAATGCGTGAGAAGTATTTGCATCAG
>274039
TACAGTGAAATCTAACCCATACGCAAACCATTGGT
>1220413
CACATAAACTCCAACATCCATTGTGTTTCACCCCC
>1876542
TAAACATCGTAACTATGCAAATTACAAAAGACACG
>1107539
AGGTCTTTAAATGTGTATTCTATGAATATGCGGAT
>1198454
TGTATAATTCGTGAATAATCAATGAAGCAGACGTC
>1558139
CAGGGTCCGATTCGGCAAGTAGTTAATTATCAGAC
>1166999
CACAGCGATTATGGAAATAAGTACGGGGTCAGACA
>1039278
TGTCTCCCGTTTTTTTGTGGAATTCGTACGCTAAT
>177276
TGTCTCATCGTCGAAAATTTGGCTAGGGAAATTCC
>389221
GATCTATTCGCTATGCATAAATACCAATAGACTAC
>1231391
TTGTCTATAATAAATGGAGGGCCGATTGATTTTGC
>1442464
GGTCTAGCATATGGATCCGATGTAAGTAGATGAAC
>43712
GATGATGTTTAATTGTCGACTTGCTATATGTAGAC
>2205678
TGTAATTGTCAGGGTATTTAAATCAGTTAGACGAA
>17807
CGTGCCCGGGTAATTTGCGTAGGTTCACGACATGG
>1962655
TCGGTCGTATTGGCTCTATTTATCCTGGGTATGGT
>1049634
TGTATATGTATTAAATCTGAATCCCTTACGACACT
>2142976
TAGTCGCTATTGTGAGCATATTCATGAGAAACGGT
>1120452
GGTCGCCTCAATTTTGCGCGTTCTTGTTTTGCATG
>1519432
TCATTAGCATAAGGTTACTATTCAACGTGCGACGA
>392454
GGGCGAGGGGCAACTGATGACACTCCTATCGACGT
>325246
TTTTAACTCGGGGGAGTCAATTTAGTCCGGTCGAC
>814572
TGAGTCGAATATTTGCTTGATCAATTATTGATATG
>653533
CGGTATTCCATTGACTGCATAATCTTTTCGACTTG
>502496
CGTCCTTATTTGCTTAGCAATACCTCAGATATTAC
>80896
GCATACAGGATATTTGTGGCTAAGAGAGGACATGA
>452632
TTAGCCGAAAATTTGCATATGTAACAAACTAGGAC
>704296
CAAGTCCGTTATTCTATGCCTGACGATTAGAGGTT
>1337042
CGGTCCGGATTGATTTAAATGTTCTTATGGAGTCC
>1679662
TATTTGATTACTGTGGGCTAATTAAGGCGGACAGC
>1538547
GATGTCCCTGACAACGAGATACGGATCGTTATGCG
>1786052
CTAAGTCCCGGTTACTTATTTAACATAAATTCCTG
>876972
TTACAGGCGCTGAGGCAGTGCATCTAGGGGGACAA
>396063
GGTCCCCACGCACGGTTGTTAATATCCAGGATGCA
>1627679
ACATATTCATCTGTTTGTCCGATCGTCTCATGGAC
>1161220
TGGTCCATAGCGACTGGGATTATGCAAATATTCTA
>1022455
TAAGCAAATTTCCATGGTTGTATGCCACGGTGGAC
>1862813
TGTCCAAAGGGAATGCATGAATAAACGGCTTTTTT
>1033159
TATTCAGGAATTTTTAATTAGTAGTCAATGACTCA
>2234695
TCAAGTCAGCGTGAATTATTCGGGATTTAAATACG
>899714
TAAGGTAATTAGCATTTTCTACACTGGGGTCTGAC
>1004274
GCATAAAGCTCGGGCAGTATAATTATGCGTGACAA
>1336120
TGGTATTAGGCTCGTATGTAAAGGGGTAAAATGGG
>1014523
ACCCGTATTAACTATGGGTTGTTTTATTAAATTAT
>1890255
AAGTATGCACCAATATACTTCCCGAACATACTGTG
>1728674
TTTTGTATGTCCCAGCATTAATCTGCATGGTCAGC
>2149069
GGACATTATTTGGGAGGATGGCTTTTACATACCTG
>22104
GACGTATGCTCTTCCGACTGTAGTGTCCTCAATCC
>582650
AAATAAAAGTGGGCGGAATTCATGTGTTAGCATAC
>1059907
GTATGCCCACGGATGGGAATTATGTAAAGTCTGCG
>1549012
TACTTCATATAGAGTATTAAATCTGTGCATACGCG
>1186626
CATTGCATAAATTATTTAGATTCGATCATACATCA
>1010481
AGTATGAAGGTTCCGTATGCAAATCGCAGGGGCTC
>1113519
TGAGTGAATTATTCAAGTCGGTAATGGGATACGGC
>2222330
AGTATCACAGCATTCCGCATTCTAAGAATATTCGT
>1152392
TCAGTATATTAAAACCATTAATTATCTTGGATTTG
>2177526
GGTAGTTTTTACCGTCAATCGGGGTATATACATAT
>1112996
TAGTATACCAGATTTTGTTTACATGCATATTCGAG
>1354975
GGTGTATAATGGTATAATCTTATTCCCTCATCGTT
>1035619
TGTGTATAATAGTAATAGTGAATAATAAATCAGCA
>1028604
TATGTTTGTCTAATTTATTAATCGATTTATACGGA
>2089292
CATGCAAATGCTGGCTTGATCGTTTCAGCACTACT
>1672908
TGGCGATTATCATGATGAATGCATTTGACTACCTG
>1790603
GTAGGGTTTTATTTCAATGTATACTCACGTGGGGA
>1323780
GCTATTAGCGTAAGGGGTACTAATTTCCCTACGGG
>1606800
GGTAGGACCTGATAATTAATTCAAATGAAAGGCGA
>380921
NCAAGGGCGGCAATTAACATCGAGGGCGCTACTTA
>890406
CAGCTCTGTGTCCTTTTATGTAAATTATCTACATG
>1198956
GCATTTCCCGATCCTAGAAAATGATAAGTCTACAT
>69213
GACCGTAGAATTGGACATTATGTATCGGGGATGCT
>3794
GATTATAAAGATTTAAGAAGCGGCGGTATTTCTAC
>1124300
TGTACTTAAGATCTGCGGGTTATGCTGATTAGGTT
>1885193
ATGCAAATGGGGTAAGAGGGTCCGCTAGTACGTAT
>860751
GTGGTACGGCCCGGGGGGATGTATAGGGAATTAGG
>184771
TGGAGTACGATTACCACATCTGCATAATTCTATAG
>1261585
CAGCGTACCGGTCAAATATGTAAATAATTATTACC
>1262129
GGAGAAATGTAAAGTGGAACAAAAACGCTTGGTAC
>1872942
CGGGGTTGTCAAACCTGCATGTTCACTGTACGCAT
>1730967
TGTACACTCATTATGGATGCAGCCCATTTTGTGAG
>1739185
AGTGTGTTTTTAATAATTTTTGCATTTGTACGTTT
>4341
CGTAATTTGCATGGAATTACCATCCGATCCTGTCG
>907144
GCAACCCATAAGGCTAGTCACATACTAATTACAAT
>296282
CCAAGTAATTACAAGATGAATATGCCGATCCTGCG
>1025964
CCACCCGTATGCAAATCTCTATAAGCATACATTAC
>1601596
ACGTAATCCAAGTTAGCTATATGCGTATTAACCGA
>717695
TCGTAATATGGTGAATAATCCCAGGGCAATTTTGA
>104835
ATGAATCTAAAAATTATGCAAATGTGGTATTACCG
>350344
AACGTAAGATTTAAATGATACTTTCGAAGGTATCC
>1243718
GTAAGAAAATGATTTTCATGGCTTAAATATTCATA
>252839
GATTACTTGATCAAGATGTTAAGTGAGTTACCGAC
>245783
CGGCCAATGGAGATGTCAAATTCGCATAAGGTTAC
>1105009
CGGGAAGATGATTTGTTTATCAAGGGTTTGGTTAC
>6151
TAGAGTTTCTGAATAAGTTTCGTTAAATTTACATT
>1660014
CTGGTAAATTCAGTATTGTGAATTAACATATGATG
>1541265
TATGTAAATGTTCGGCTTTGCATGTTGCGAACAGC
>1596132
ATGTAAATCATGCGGGATAGGTAACCCTTAAAGAG
>798985
ATGTAAATAACGTCTTAATTTGCATATTCCCTCGA
>1402019
AGAGGGAATATGCAAATTAAGACGTTATTTACATG
>1056052
GAATATGGTGATTGGGTTACTCAGCTATGGTAGCC
>597224
AACGAGTCATTATGCAGATCTCCGAGTACGCCGCT
>1872263
GAGGCGGTAATATTATTCCTGTTTAAGGGGGAGAT
>830311
AGGGAAATATATAAAAATTCAGGAGTCGGGCCGCC
>81334
TTTTGGCGGAAATATTTAAATTGCTGATAGTCATG
>646282
TGGCGCCCTGAATGGGATAGGTTATTCATGATTAG
>1231363
TTCGGCGCAGCATTGAATCCATTAATAATCCTTCG
>1108178
GCGGCGACGGACGGATTTGCATAATGGCGTTATGA
>672899
GGCCTTATTATTCCTAACTTTCGAAAAGATCGATG
>1062318
TGGGCCTAGTTAATAAAGAGGGTAATAAGATTCAT
>1405432
ACGGCCGGTTGCTTGTTGAGGACTCCTAATTATGC
>890701
GCCTATGAAGGGGACGTGTGCTCTTCCGATCGGCC
>2105097
ATGGGCCCTGGTTTTGAAATTATGTAAAATGTATT
>1545072
TATAATCAGATATTGAAAGCTAATGAGGGGGGCCT
>1384420
AGGGCCATGTATGTTTGCATAAGGGAACTTTGCTC
>892407
GGTACTAAACCCTATTTTTAATATGTTAATTGGCC
>2136093
GCATGGCATTTCGGTAGCGTTTTTGTGATTAATTT
>1739045
CAAGGCATGTAAAACTGGTCGCCGATCTACATTTA
>1795503
GGCATAAATTACGGCAGTTTTATATGCAATTCTAC
>389838
TTGCCTAGGTTTATTATGATCAATATTGCTGCCTT
>1070659
GAAATCGTTATAATGTATGCAGCATTTCTGCCTGT
>221630
GGCAATCGGCCATGCATATGATAAAAAAGAGGGTG
>2118829
CAACAGTATCTGGTTTTTGCAATGTTAATTTGCCT
>440653
ACTGTTTAACGTTAAATTTATTAAAAAAATCCGTC
>301250
TTAATATGCATGCGACGGTACGAAGGTAAATCCGT
>54688
AATTATATGTTAGTTCGTAATTATGTGAATCCCGC
>1115348
AGCGGCCTTCATTAAGTGTCTAAATATGTACATCC
>39194
AATAATTGCCACAAGAAAATGCAAATACAGATCCG
>228143
AACTCTGTATTCACTAATTTGCATACGATCCTTCA
>885317
CCTCAGCTTTCCACATGATTATACAAAAGGGATCC
>1667722
CATAAAAGCATCATAAGCCGTTTTGCATATCCATA
>1846978
GAGGGATAGCAAGAAAAATAGAACCAGTGTTCAGG
>1565769
GGGATAACGGTTAGGAATTGTACTAGTAAATCTTC
>1239277
TATGCACAGCCAGTTTTACATGCAAATCGACTCCT
>1496202
CGGGGAGGACTCATCGTTTAGACACTTGCATAATC
>487625
AAAGGAGCTCTTAAATTAGATTGCATGCAAATAGT
>1026641
AGGAGCCCCTTATGTTAATTAATGAACATTGGGTC
>1932772
GGAGATCGTAACTAAGGAATAACAATTAGATAATA
>1895178
GTCTTGCAAATCTGGCATTACACGACGCTCTCCGA
>587649
CGGAGGAGAATGTTTAAGCTCTCATTAAGCATCGG
>1673782
GGACTGGTCGTAAAGGGAATTCCCGGAGAATACGC
>1053928
GGGGACTATGCGATTTGAATATTCACAAACTAGGT
>2059646
GAATAAACGCACGTACATTATCTGGGTGGTCCAAT
>214298
AATTTTGAATTATGCAAATGTATCGGCTGTCCTTA
>278532
ACTGGACAATAGTGAGGCAAATGAGGGGATATGGT
>2088103
GACCTACCTTCCGGTGGATTATGCAAATTCCTAGA
>477891
GGAATCACATGCATGGCGAGAATTCAAATTTCGGT
>1061368
GGAATAGCAGTGATCAGCATGTCATTAATGTAGCC
>386873
GACGTTTGCTCTTCCGATCACGACGCGCTTCCGAT
>955048
GACGTGTGCTCTTCCGATCCACGACGCTCTTCCGA
>884373
GACGTGTGCTATTGCGATCACGACGCTCTTCCGAT
>1867678
GACGTGTGCTTTCCGATCGACGTGTGCTCTTCCGA
>1826641
ATCCATATTCAATCTTCTAATGTGGATACGTTCCT
>163065
GTTAATCTTTAGAATATTCTATTTGCAAAATTTCC
>1264287
AGGAAATGATTAGCATATTTAGATAACGCGTTTGT
>1464390
AGGGAAAGAGGGACGTGCGCATATTCTCTATTTAT
>1545762
AGTCCGCTCCAGTGCACTAATATTTCCATTTTCCG
>484400
GGCGGAAAACAAATGAGACGTTAATGAATTCATGA
>2139714
GGAACTATTATATCGATTATAATTAGGCAAAAGCC
>859670
GGCGGCTTTGTATAATTTTTCGCATTAAGTTCACG
>697502
AGCGCTTTATTATGCATATGGTTGCAGGATATTCC
>1198530
AACGTTCGGCTTGGTGATTTGTTAATTAAAGCTTT
>553842
CATCCGTTTCCACTGATATTGATTAGCATACAAGC
>1683718
ACGACTTAATTTATTCTTAAATTTCCGAAGCTACG
>1817620
AATTTCAGAGTGTCATTATAATTATTGAAGCCGAT
>1941505
GACGTGTGCTCTTCCGATCTCTAGGTGATAAGCCT
>2056585
GCTTAGCCGTTGCATTCGACTTATTCATTAGCTTA
>1056312
CGTGCTTACAATAGTAGATCGTCTGCGAGTATGCA
>2051232
TTCGGCTGTGGCACAGGCTTTGCATAGACTTTATT
>1430925
TGCGCTGTATAAGGGAATTATCATATCGGGGAGGG
>32845
GTGCTGGCTCGACGGTCGGTTGCATCTAATTATTG
>586303
CAGGCTGCGCAGACTTTCCATTTGAATATTACGTT
>1486759
TCGCTGATGTGGGCGACTAGTGTAGTCTTAATGCA
>1520819
TGCTGAATGGAGATTTGTATAATGTATTGAAGGTG
>2113569
ATTAGCATTTACGCAATTTGGGAATGAGAGCAAAG
>853469
GCTCTAGCTTATGTAAATTGAGTTAGGCAATGTCG
>1517695
TAGCTCGATATTGATGATATGGCCAGCTATATGCA
>1579258
GGCTCCGGTCGTTCATTTGCTTGTCTCGGTTTAGG
>1224328
GCCGGCTCCATATTATCTAAGCAGGGTATTTACAT
>502058
TGCTCAACTCATTTCAATACATGGCCAGATGGTCG
>1057456
GACTGCTATTAAATGACGCATGATTTATTACCTTT
>393556
CCTCGAATGTTATTAGGTAAATTAAAGGGATAGCT
>1177519
TCGTGCTAGTGAATTGTCATGAACATTTGCATGTC
>1574094
GGCTAGCGATCTACATATATACGTAATTTTTTCAG
>2083458
TAGCTACTTGACATTCGTTGAAAGCATGAATAGTA
>2140119
AGGCCGGTAGTTTGCATACGGTTTGGATAGGTAGC
>1006579
ACGGGCTAATTAGCCTTTTGCATAATCAAGGAAGG
>1389816
ACGTGCGTTACGGTATAATAGTATTCAGAATGGCG
>879003
ATCAGCGTGCTTGTCGCATATTCATGATTTAATAG
>118329
TACCTTGATCGCTTACGGGAGCTGCCCACGACGCC
>386450
AGGGAAAGCCGGTAATGCGGAGACGTGAATACGCT
>876721
AAACGAACTCAACGCAGCTTAATGCATTCTACGCA
>1203279
CTGCGTAATGGTCTCGAGTTATGCAAATGTGCTTG
>1114826
GCGGTATTTTTACTCGGGTGAATTTGCATAGATAA
>1891268
GCGGGCGGTCTCAGGAACATGCAAACTAGGGCTGA
>890493
CGGCGGGATCTCCTGCGCAATATGGTAATTATTTC
>1761402
GATTACGTCTAATTTACATGTCGCGATCCCGCCGA
>477180
ATAGCGGCTGAATACGAAGGGGCAACGGTAATGTA
>1524516
GCGGCTCACATGATCTAAGGGTGGACACGGTACAT
>1450883
GAATACAAATTACGTTGACATAAACATAGCCGCAT
>1857105
GCGGCAGGGCATCAAGCTAATTAGCATAATTTAAA
>1152583
GGCGGCAGGACATTTGAATCGGAGGTGGATATTTG
>1013287
TACTTTATGAATTAGCATAGACTCACGTGCCGCAT
>1233902
TAAACGGGAAGGTAGGTCTTATTTTGAATATGCGC
>1118293
GCATAGGAAGTGGATTAATGAGGCGGTAAAATCGC
>1040527
ATGCTAAGTCGTCCTATTATGCAAGTGTTATCGCA
>2103264
ACGTTTCTGTAAAGTCTAATTAGCACAGTCGCTTT
>944684
AGCGCGACTGGGTTGCAGCTGATATGCAAATTTGT
>2028877
AACTAATTATGCTGATATAGCGGGAGCAGTCGCTC
>601832
AGAGGAAGGTACATGGGTATAATAATCCGTCGCAC
>1455550
GCGACGGATCAGATTAAAATGAGATTTGCATAGGA
>832173
ATTCTCATTAGCTCCTATTTAAATGCGTCGCGTGG
>152083
AAATATGAATATGCAAGTCTGGTCGAAATCGTCGC
>1162736
GCGACGATTCACCAAATTTACATAGTTTTAGGAGG
>632806
ATTTGCAATGAAAATTGAGACTAGCTACTTGTCGC
>599844
TGAATCACCATATTGCCGTATTTTTGTTGTCGCTT
>440651
AAATAATCAATAAAACATATGCACATTTGTCGCAC
>52067
GACGTGTGCTCTTCCGATTTAATTATTTGTCGCAG
>1798576
TATAGCGAATTTTTTAGTGTGTTTATTCTACAAAT
>1409092
CGCGAATTATCGTAATTTATTCTGTACTATTGGTG
>1893008
ATGCAGATAGCGGGATCACACCATGCAGATTCGCC
>198439
GGGTGCGAATCTAATACGTATGTTGATTAGGCGGC
>380494
TATGCGGGTAATTTAGGCTTGCTAATCCGATTCGC
>2104762
GTTTATTCTGTAATTTAAATTTATTCGCGATTCGC
>1391554
TATAGTCCGATGTTTAAGGAATGGAGGTATTCGCT
>1630317
GCGAATAAACCAATGTTAAACTAATAATGAGGACC
>1869042
CGGCGAAGTTTTACATTCATCTAAATTAGAATTAC
>452447
TGTCGCGAAGTTTGCGTATGCGCTGTTTATGATAG
>247751
AGCGAAGTTGATAATTAGCTCTGGTGGATTTGTTT
>1691530
CCGCGAAGTTCATCTCTGTATATGGGTTTATGTAA
>189056
GGATTCCACGAAGCATGCAAATAATAACTTCGCTC
>1177366
GCACTGTATTCAAATGTTTAACTAACTTCGCTTAT
>1029992
AAATCATTATCCATACGGTATACATTATCGTTCGC
>1149509
ATCGCCTTTTTACTATGCTAAATGGAGGTAATGCC
>747657
GCCTTCGGACGAATATTAAGCTCGAATGCATATAT
>1415297
AATTTAGGGCCCAAAGACGGATAGCGAAGGCAAAT
>456725
ATGCGTATCCCCTAGCGAGTTATAGCTCGAAGGCC
>1335783
GAAGCCTTCCTTTCCGCATGAATAATTCATCTATT
>803917
GGCCTGATGGCCTCCCTGGGGGTATTTTCCCTTTG
>228993
CTGCCTGATATTGTAGGTAAATCGAGTAAAAATTT
>529496
CGCCTGATATTCGCTGGTCAAGTCTGAATTATAAT
>1072940
TGAATCAGTTGCTAATGTATGCGAATATCAGGCCA
>1609134
GCCGTGCATAAATTTAGTTCAAGACGGTTTCCAAC
>1231905
TTCGCCGGTCACTGGATATTCATTCGATTTGCATT
>1014529
AGCCGACAAATCTCGTTTACATATATCTAGATTCC
>447792
ACGGCACCTTATTTACATACATGGGCAGGGCTGGG
>2067031
TCGCCCTGACTCCGGTGTTATGCAGAGGGTATGCA
>1184096
CATCGCCCTGACATAATGAGTGTGGGTTTTATGGT
>363118
AGGTCTTTATTCAAATTGGCCAAGGCCGGGCTTTC
>850661
GCCCGGCAATGAATTAGTCGGCACTTGGTTTACAT
>873903
TATGAATATTCACAGAGAATAACGAAATCCGGGCT
>2055558
TATGAATATTCACAGAGAATAGCGAAATCCGGGCA
>1910843
GGCACGTGAGTTTGTAATATGCACACTCTTAACTC
>1515434
TGTGAGTTAAATAATTGGAGGGAATTAATACAGTA
>1987368
TCGAGTGTTTAGTGTTAACCGGAGGGTAATTTGTT
>1940094
NACTGAGTGCTTCTAATATTATTCATGAGATTTGG
>927520
GATGGAGTGCTGTTTTTGCATAGTGACATTCTCCT
>2152498
GACGAGTGCTCTTCCGATCTGACGTGTGCTCTTCC
>1562529
AATTATGCTGACCTGAGTAGCGTATACTAGCACTC
>694689
GGTGAGTGCTAATTATCTATCGAATTTCCATACGG
>1931922
ACATTATGCGAAATAAATTATATGTTAGCACTCGT
>1823429
TGGAGTGCGTATTAAAATTTTCGGGTGGGGTTGTT
>1058351
GCGAGTGCGGAGGAGGCGCGAGCGAAGGTTTTTAC
>1958507
TGGGAGTGCGCTGATTTACATTGCAAAATTGATTT
>891701
CGATTGGCGTTATTTGAATAAACGTCGACTCTTGG
>555986
AAATAATTTCCGTTGATCTCAATATTCGACTCGCG
>1094548
ACATAATGTATGATATGTTTTACAAGGACTCCATT
>2077610
GCTAGACTGGTAGGTAGTTATAATAAGGACTCGCT
>1198210
GAGTCCTCATTCATTGTAGCGCGGATTAATTGAAC
>727511
ACGACGCTCTTCCGATCTATACCGACGGACTCAAC
>30617
TGAGTCCGCCGGCCAGGGATGAAAATTATAATCAG
>1298066
AGTAGGGAAATGATGCGCTTAGTTATGACTCCGAG
>1915407
AGAGTCAGTCATGTTTATTGAGTGTTAAGCATGCA
>1000442
AGGAGTATGCTAATTAGTCCGGTGTAATTAAGTCC
>1187582
GACGTGTGCTCTTCCGATCACGACCCCCTTCCGAT
>1034963
CCATTAATATGATAATTCAATCTGACCACGTCCAC
>2151563
TTAGGACGGGGATTTGCATTCGCGGGAGGGTATCG
>1719694
TTCTGACGGCTGCTTAAACAACCACAGATGTTAAT
>1357997
CGGTGACGGCTCATTAGATTACTGCTTGGTAATGG
>1032357
TGTCCTATAATTAGTTCATATTAGTTATTCCGTCG
>136476
TCGGACGCCGGTGTTTGAATTTGCATGCGAAGGGT
>1469555
GATTGACGCCGATTTGCATTAAAGTCGAATCCCGG
>53876
CGGACGCCGAAATTATGCAAGGAATGGAGTATTCA
>1495908
CACGACGCCCTTCCGATCTCACGACGCTCTTCCGA
>847795
TGACGCCCTCTGTTTTGTTTCCAACTCGTTCTCTA
>1339339
AGACGCCATACTGAAATTATTACGTAATGCATTCT
>15748
CGACGATTTGCATACGTAAATTAGAGGTCTCTTGC
>1467696
GACGATTCGTTCAGGTATCTTGAGTTAATTTGCAC
>1655688
AGACGAACCCCCTTTGCAATTTACATATCTTGATT
>1322724
GCATAGAGGCCACTTAGGATATTCGGGGGTTCGTC
>1833839
ATGACGAACCAAATAGCATAAAGATGGAGCGAGGT
>1284825
AGACGAAATTTGCGTCTTTACGATTAGGATTGACT
>2111097
TTGGACGAAATCATTATCCTAGGCGCGGTTAATTA
>1854805
GACGTGTGCTCTTCCGATCTGTTGTATTTCGTCAT
>1770997
AGACGAAAGGTAAGTTTGCTAGTCCCTACTATGTA
>2219007
GGCCGACGAAAGAATTAATTATTAGGAATGCTGAT
>2210213
GAATACTTAACACGGGCTCATTATCGTTTCGTCCG
>2101965
GCTTGGGATTTTGAATGCTGATAATTTTCGTCGAT
>2117676
TGACGAAAATCGGACGGAATACAGACCCCAATGTA
>2095662
GCATGTCTCCTAAGTAACACTACGCTTTTCGTCAC
>1079994
CGATGAATAATCAGTGGTACTTATTTGTTTTCGTC
>1080995
ATGTTAATGGCTTGAATTGGGCACGAATGTCGTCA
>118757
GACATTCGTATATTAAAAGTTAAGATTATGTATTG
>1710722
AAAGATCGAGGGAATCGACGCGTGGAATGTCGAGG
>1519617
TGACATTATTTAGTCAAGTTTTATTCATGAGTTGC
>1495667
GTCGACATTATCGGGGGCACGTTTGCATAAGAGTG
>1522143
GATACGTCGCATACCAAATTTCATGTATAATGTCC
>1567432
GCTACGTGGGGAGGGAGGAGTTAATTAGACTGTCT
>1127824
CGCGACAGATTTGCCTGATTGTTTTTTTCAATGTA
>1941258
GACAGATTTAACGGAGTTTATTAGCATTCCTCTTG
>1674352
GCGACAGATTAGAATAAACATGTTACCGTTGGGAA
>1081241
GACAGATGTAGGCGGCCATTCATGCAAATTTCCCC
>46211
TTTTGAATGCATGCATATGTCAGAGTCCTCTGCAT
>788923
TAAACCCACACTTGGATATTTAATGAGATGCATTC
>295758
AATGAATGCATATTGACAACGCGATATGTGCCTGG
>1594114
ACATATTTTGATTAATGCTTAGTCGCGATTCATTC
>879428
AAAAGGGTACTAATTAACGCGTGGATATTCATTCC
>1282634
TGCCTTGGAATAAGTGATTGGGCTTTATTCATTCT
>1457251
CATAACGATGTTGGTCATTAGAGAAGGAAATATTC
>1009996
ATTTGCCCGGGGGATAATTAGTGAAATATTCCATT
>557839
GAATATTCGTTTCGAAATATACCTGTCATGTGGGT
>1571782
GAATATTCCGCGCTCAATGGGCACCGATCATAAAT
>1334846
GCATGAACGCAATACTATTCAGGGGAATATTCTCG
>1452796
CTTCCGAGATGTTAACGAGAACCGGGGAATATTCA
>874724
AATGAGGTAGAGGAACAATATGGGGAATATTCTTG
>1850155
GAATATTCATATGTTATTATGTAGGTGGTAGCTGT
>1611716
GAATATTCAGAAGTAATAGGAAGATGCCTGGGGCA
>1021858
ATTCTTAGCTTTTCGAAAAGGGCATTGAATATTCA
>1586005
CATTAGTATTAAAAATGACAGGTTCGGCTTCGGTA
>1095580
TATAATAAGTGGTTTTATAATATCGGTGCTTCTAG
>1921827
CTCGAAGCGTCATAAGATTTGCATCTGCTCTTCCT
>1047055
GACGTGTGCTCTTCCGATCGACGTCTGCTCTTCCG
>1183732
GACGTGTGCTCTTCCGATCGACGTGTTCTCTTCCG
>1015270
ACGTGTGCTCTTCCGATCGACGTGTTCTCTTCCGA
>1807196
GCTTTCCTAATGTTCAGAACTATGCATTCCTGTAG
>114328
TGCTTTCCGTATTAGGTATGCCGGGATAATATGCT
>1725510
TGATACGGTGGAAAACGCATGCAGGGAAATTAAAG
>704683
CCTAATTAGCGCACGAACATATCTAATTAAAGGAA
>517654
CGGACTTTAATTAGAAGAGGGTTTAATACAGTAGG
>1400090
CAATATACAGAAGGAAATAACGGGTAATTAAAGGG
>1765578
CTTTAACGGTAGCTACGAAGATTAGACATATATTT
>371666
CCCGTCCGTTAAGGAAATGATGATGCGTTAAAGAC
>2099697
GCAAAGGGATTTTGCGTGACTTCGCGGTTAAAGAA
>1393305
AATTCGTAAAGGCGTATACTTTTATTTAAAGTGCC
>1082155
GCATATATACTTGGGGAGTGCTAATGTGTAACAAG
>2154601
CTTCTTGTATAAAAACTTTAAGTAGGTACATCTTG
>1908888
ACTTGTAGTTATTATAAGCTGTTTGATGGGATGAC
>1150861
GGGTCCCCGGCGACAAAGAGGCATCAGACTACAAG
>73262
TAACTAATGCTAGTTGGGTGAGAATCGCATAAGTG
>270269
ACATCTCAGCTATGAATTCCGATCTCGCATAAGCG
>10029
CCTTATGCGAAAATCTTGACGCATATTTGCATTTC
>2102744
TTCTTATGCCTGCGGTATTTGCCTACGGTCCCTGG
>1768593
CCTTATGCCGATATGTTAATGTATTTATTACGCTG
>4757
TGGAGCACTCGGCGAGACAGAAACACACTATAAGG
>802598
CGGGCTTATAGTCATTTAGAATCGACATGCAAATG
>1005177
GGGCTTATAGTCATTTAGAATCGACATGCAAATGG
>1609242
TGAGCACCTCGGGGTTTCATTCAAATAGGGTACCG
>1947454
CGGGTTTGGGATCTTTGGGTTTGCCCGGTATTTCT
>1697475
GATCGGGTTTGCACATGTAAAACACTTAAACTGGA
>2010679
TGTCGGGTTTCTCAAATTAGGTAGTGGGATAGTGG
>1890778
CGTCGGGTTGTTTATCTTATACTTAAATATCATTA
>2068347
TGACGGGTTGCATATTCTACCTACTTAACTTAGTT
>1451596
TGACGGGTTGCATATTCTACCAACTTAATTTAGTT
>954518
GCGGGTTGAATCTGCGTATTGTAATTGAATTGAAG
>1745430
ACGGGTTCGTTTGCATAAAGTGTGTATAATCTACA
>2026938
TTGCGGGTTATTAATATATAACTGAATGTCTTATT
>1130852
CGGGTCGAGAGCCTTATTTACATGGAAAAATATGC
>420544
TAATATCTTGCGCTTATGTAAAAAAGGACCCGATG
>1964560
GCATATTCTGCCAAAATTAAGCAGTTAAGGACCCG
>23909
CTGCGGGTCCGGTCTTGTCAACGAACATGTATGTA
>1003500
CGACATGCAAATCAGTTGATGCGATAAGACCCCGT
>1795386
TATTCACCTCCGTCAACTCCGAATATTCTATTCCG
>363095
AGTTAAAAGCACATAATAAAAATTTGAGTATTCCG
>1402791
CGCCATCCGATTTGTACACATTAGTATTCCGTATG
>1743380
AGGATCGCAGTTGGGACTTTGCATACTTCCGGGCA
>665258
GAATATATGCCAAGAGTGTAACGCCACCTTCCGAT
>1817436
ACATAGGTACAGGTATGTTGATCAGCTCCCTTCCG
>2006557
CATGAATATGCATCAGATTGACCCCGATCCTTCCG
>494303
CAAACAAAGTTATGCAAATTTGGGTGGTTCCGCTT
>1394350
TGGCGCTTGCTATTTGACTGTCGTTTTGGTTCCGA
>1376139
CAATATGGGGGATGAAAAAATATTCCAATGTTCCG
>1365090
AACGGAAACCTTAAGCAAGGCCGTAATCTATGTCG
>237089
TCAAATTTGCATCTAATTACTACCTGGAAAGCGAG
>110649
GTATAGGTGTTTAAGTCAGACTATTTATGAAAGCG
>473417
GATCCGCTTATATATTCACAGGTGTTTATTTATTG
>1392236
CGCGCGCTTATAGAGTATTTAAATTAGATGGTGAT
>1997602
TCCGCTGTACGGGAGCCGATCATGTTATGTATGCA
>87292
ACGCTGGTTTTAATTCGCATTCGTTGCCCAATTCC
>1162891
CGCCGCTGGTTAATGGGATGTTAATGTTAGAACTA
>134313
ATAAAAACGTAAATATTCAAAATACCGATCCAGCG
>1004985
GGCGCTGGAAAAAGAAATTAGAATATGAGTGTGTA
>1109960
GTAATCCAATTAGCTATTTAAATGTGATACGCGAT
>1002586
TGTCCCCTCAGTTTTACTGAATATTCAAACCGCGT
>1130256
GTCGCGGTTTAGCTTAAACGGTTCGCTCTCCGTCA
>1118015
GTCTCAGGAACTATATTGTATATTAGCATAACGGG
>2119636
TAACCAGAACATTATACATGCATAGTTTAAGGGGG
>2198412
CCCCTGCGAGTCAGAACGTTGGGATGCAGATTAGC
>1734691
CCCCTGCGAGTAAGAATGTTGGGATGCAGATTAGC
>891000
CCCCTGCAAGTCAGAATGTTGGGATGCAGATTAGC
>2088694
CACTCCCCTGATAGGTGAGTTATTTGCATTATTCT
>1107908
CACCCCCTGATAACAGGAAGATTTACATAGTCATT
>1099295
ATGCAAATTCCTAGGTTTGTGACGTTATGGGTCCG
>1085371
AATTAGATCAGAGGAATATGAACGAGGTGGGTGAA
>1031824
GTACACGCAACCGTTTCCGAGTACGCAAATGTGGG
>705435
GACATCTCAGTTTGACAAATGCAAATTCATGGGAG
>103644
ACTGACCAGTGATAATTAGCATTGCCGATTCATGG
>1004703
TGTCCCAGCGTTAAGTCGATAACTTCGGAAATGCT
>1198784
GCCAGCGTCATACATAAATATTCATGTCTCTTAGC
>1152563
AATTAAGCCAGTCAAATGAACTAGAGGACCGCTGG
>1543643
CCAGACGATGTACTTGTCAGTCATGCTCTGTTACC
>1557128
AAATTAACATGTGTAACAGGGGAGGGGTCTGGTAC
>2182266
ACTATTCTGTTATGTAAATTACTACGAGTGGTATT
>1319538
TTGAACATTTTATTCCGTGCATTACAAGGAGTGGT
>1131484
GACTACATTATGGTGACCTGCCTGTCAATGAGTGG
>940749
ACCACGGAATTCGTTTTGCGTGTGGGGACGTTATG
>1932570
GGATCACCTGCACTTACATAAAAGGTTTTCCGTGG
>429889
AGGGGCTGTAATAATCAGATGCAAAGCGTGGAGCG
>1007280
CCACGCTAAGGCAAACGAAAGGCTGGCAAATTGTG
>1508490
ACAATTTGCCAGCCTTTCGTTTGCCTTAGCGTGGA
>864878
AAATAAATTACAAGTAATAGAAGTCTGTATGTTGG
>1779858
CCAACAGTGTTGTGAATTTATATGCACAAGTTATA
>275042
AATTGACTATTCTGCGACAGCTGGACTGTTGGCAT
>521087
ACATATGGAGATTTGGAGCAGATCCTGTTGGCTCA
>2225723
TTGCATAATACATGATTTGGCATTTTCTCTGTTGG
>1803087
TACCCAACACTGAGGGCAATGCAAATTATATTTTT
>2004951
CATTAGATAACGAATATTCTAGATTTGTTGGTTTC
>1019753
CGGTCCAACAAAGTATGAATTGTTACCTTTATGCT
>1601247
GCAATGAGTATTTGAAGTGCAACAGGTTTGTTGGG
>1220780
AGCCAAATTTTTGCCCTAAGTTATTCCGATCTTTG
>178380
AAATATGCGGTGGTCAAGCTTAAGAAAATTTGGAA
>1975669
TACGCAATTTGCATCCAACACAGCAGAAAATTTGG
>58692
ATCCCAAACAGTTTCATATCGGGTGTTTAATAGTC
>1050330
TACGATGGCTAAGATTTGCATGAGCTGCTGTTTGG
>1171837
TGCCAAACAGAGCACCAGGGTCGAATTAGCATGGA
>1065191
TTGCATTTCGCACGGTCTCGGTCGCTGTATAATGA
>1046325
CATTTAATCTTACATTATGCGCGGTTTAAGTGATA
>1864226
GCATTCTCACTCCTTGGTCCATTGATTAACGTTTC
>1730077
GAACACGTATTTCAAGTAATGTAGGTGAGAATGCA
>204985
AAATCCGTCGAATTTACGGTTGCGTTGAGAATGCA
>1861763
CATTCTATGTTAATCAGACACACTTTTCATGTAGC
>2097689
CCCATTCTATCTCCGCATTCTAACATAGATCTTTA
>1311247
AAAGATCTATGTTAGAATGCGGAGATAGAATGGGG
>1267744
CATTCCATATTCTTGCGTGACCTAGTTGAATAACT
>1183779
ATAGAATAGAAAGGAATAGGCTTAAATAATGGCAA
>1108030
TCTTCATTATTGGCATATCCTATTATCATAGAGAT
>1577495
CATTATGTTGATATATTATTCAGGCGGCTCTGTCT
>1006142
CATTATGTTAATTGGTGAATGTCTGATAGTGTTTG
>1234270
ATACGGAGGTTGCGGAGAGCGCATTTAAATATGGT
>2052713
CAGGAATTTGGCATGTTCCTGATTTAAATATGTCA
>1009968
TAACATGCCTCTCAATGAAAGGTGATTTAAATATG
>1001985
CATGAATATTAATCATAATACTGTCGAAGAAACTG
>623906
TATTACATAACCGAGATTTAATTTGGTGTGGTGTC
>1121652
TAATTACACGGCCTCATATTCAGATGCTAACGTCC
>1155588
CATTAAGTACGTATTAATAATTCCTGGACGATTCT
>2132240
AAGATTAACGTTGGGCAATTTCCATAGCTAGTTTG
>2238311
AACCTAATAAATTTACATCGGGCAACGTTAATGAG
>2155252
CTGCATATATCCGTCATCCATGTCCAAATGTTAAT
>118343
GCAACCACTTAATTAGCGTTACGGAAATGTTAATA
>1194090
GCTGAACGACTTAATGAAGGTATGGTCGCTTTAAT
>1859188
CAAAACAGGATCATAGCGATTACATTTGTTTAATG
>1460824
ATAAATTAAACAAAGTGAAACTGTATAATTTGCAT
>1238250
GATTAAAAACGGCTGCTTTGTTGGGTGGCTATGGT
>963480
AATCTAGATCACACTCAGAGATCCAGAAACATGGG
>1600246
AAATGTTTCTCGAGGTGGTGAGGGGCCTTTGATGC
>153343
TATGTTTAATTCCGTGCCATCTTAATTACCCTTTG
>1198009
TTGCATGTTTAATACTCCCACCGCTCGACTGGCGT
>2108039
AATCACGGATCTGAGCACGAATTAAATTTAAACAT
>43365
CCGTATGTTTAAACGAAATAGCTGTTTGAATTATT
>1506992
TGAATGTTGGTAATTGATATGTCAATATTAATTTT
>1259491
GGGATGCCGCTGTTATGAATAATGTGTCCAACATC
>1028512
ATGTTGCTTTGAATCTGTTTGTCTTCCTCATTAGT
>660978
GCATACATAAAGTTGATTTCAATCCGGCGCAACAT
>1188715
ATGTTGCCTCTGTCAATTTGCATACTCCGATCCGA
>1092077
CATGGTGTCCAACTCTCTGGGATTATCAACATTCA
>1409854
GAACTGAATCCCCCCGGAGTTGTCTTCAACATAAA
>1371890
TTAATGTTAGCCTGAGGTGGAGTTAACTAGCTGTA
>92746
TAGCTGGAAGTACTTTTATGAGCGAGTAACATTTA
>1025751
GATATGGTTCCTGATTATCGTAAAATTAACATAAG
>1001644
GCCGAAGTCCTTGATTGTTAAAATATGCGTAATTT
>1729188
AGTGTTGGTGTTTGCGTTGCTAAGGGAAAAAAGGG
>1332112
TGTAGCTAGTAAGAAAAATAAGGATGAAAAAAAAC
>214392
AGCATTTTTTCATAAATTACGGCATTGAATTTTGT
>901145
ACTGTGTAACTGGTCGATAGAAGTGAAAAAACAGG
>2046696
ATGGTCGGAACTACGAATTTGAATAGTTGAAAAAA
>1528357
GACAAGCGCGTAACAGGAGATAAAATAAAAAATGG
>644453
CGATTTTTTATTAATAGGCAAATCCGATCCTGCTG
>927752
TTTTTTTATGCTAATGGAGCCTGTTTATGGCAACA
>2218823
ATTTTTTATGCAAATTCCACCGTAGCACTGCGAAG
>1184686
TTTGCATGTTATTAGCGGTTTGCTGGCTAAAAAAT
>323559
ATCAAAATTCGATTTCAATTCTCGTAGTAAAAAAG
>2091412
TTTTTTACATGTTGGATTTGGACTAATTACTCATG
>771383
ACTGCCGGCTTTTATAACTGGAATATGTAAAAAAG
>1419304
GGAATTTTTTACACTAATATATTCATGGTTTAAAA
>118600
CACACAATCGCTTTCGTAATTATGGGGAAAAATTG
>1573962
TAAGAAGTCAGGAAATCAAGCCTGGGAAAAAGTGA
>117220
AGCTAGTCAAAAGAGGTATGCAAATGGAAAAAGTG
>1773535
GAGACCTATGCATTGGGTGAGACATGGAAAAAGGT
>190274
TTTTTCCATGCAATTTTAGTAATAACCCGCTAGCA
>1167658
TGTTCTTTAGCATCCGATTTTGCATGGAAAAAGGG
>1039861
TTTTTCATGAGCCGAAATTAGTGGGTTCATTAGGG
>2136107
AGGATAAGGAGACTAGTAATGAGGATGAAAAAGGT
>1967399
ATTTTTCATCATAGGTCCGTCCGGATGGAGATTTA
>1398283
GCTTTTTTTCATATCACTCGAGTTATGCAAATGTT
>856030
GTCTGCGGCGGACAGGGTATCCTTTGAAAAATTTG
>2145515
CAGAATGAGACTCCATCTCAAAAAATAAAAAAAAA
>213079
CGTTTTTATTTCCAGCTGATGGAGGGGGTTATGCA
>318467
TGGACTACACGATACAAAGAAATAAATAAAAACGA
>1234246
CTAGTTAGCATATGGTTTAGGATCATAAAAATTGG
>784865
AATATTTGTATAGGGGGAATGGCTAGTAAAAATTG
>1028720
TGTTTTGGTTAAGCGTATAAGATTAGTAAAAAACG
>499664
GCCTTTTTACTAATAGGGACTTGAAAGGACCGTAC
>1172154
TAAACTCGAAATAGGCTTCTACAACGTAAAAATTT
>1040729
CCAAAAAGGATAATTGAAGACAGCGTAAAAATTAA
>1446324
GTTTTTACATATAAATTTGCACTTGCATCTAGCTA
>1291132
TTCGCCGACATTTGACAGGCAAAATTAAAAATTTG
>1269893
AAATTACTGATTTGATGTATGCAAAATTAAAAAGT
>1312794
ATTTTTGTATCGACCCAGCCTCTCTTCAATATGGA
>353014
ACTTTTGTATCGAATTTGCGTTATGGGCAGTCATG
>1050765
TGAACTAAGTAATGTGTAAGTGGATATACAAAAAT
>326838
GACTTTTGGTTTGTAAATTTACTAATGGCGCACCG
>1850795
GAATAAAGGAAGGTTTTACATCGAGAGGACCAAAA
>1815578
GTTTTGGTCCGGGGATTTTGTTAGACTTACTTAAT
>1905235
GTTTTGGTCAAGTTGTAAATTAATGCAGAAAATTG
>1845821
ATTTTGGTATGGAGTACGCAAAGTCCAAACGTTTT
>1212165
ATTTTGGTATGCATATGCTTATAAGCCGCATTAGG
>4487
TTTTTGGTATAGCACGTATAAATTTACATGTAGAT
>1220935
ATTTTGGTAGTCAAATGGGTGGCTACGAACTTGGC
>2052045
ATTTTGCATATTCTATAATTTAATAGAGAGAAGGG
>174644
AAAAGAATCACATTTGAGTAGAATATGCAAAAATG
>1026532
TGTTTTGCATATTCGTTGACGGCGTTAAAAATTGT
>1533799
AAAGTTATAAGATGTGTATAAATAATGAATAAAAT
>2029137
GGCCTAGTTAGGGGAAGACGAATACATGAATAAAA
>1835230
GATTTTATGTAAATTAGCAAGTACGGATTTATTAG
>1001381
TATTTTATGTAAAACTGACTTGATGTTTAATATGT
>313955
TCTGCACTAGTCACATTTAAGTGTATTAAAATTGG
>1482429
GAATTTTAATACACAAATCGGATCCTGGAGCCGTG
>276316
GGCTTTGTTTGGTGCAACTATTTTTGTTTAACGAG
>924397
TTTGTTTGCATTATTTGGTTGGTCTCTGCAATGGA
>2143780
CCGCCTTATTGCGTCAGGTACATGCAAACAAATTT
>2197315
TTTGTTTGCATATTGGGCGTTTTTCCTCAGCAGCG
>817829
TGTTTGTTTATTTGCTTAGTAGAAATACCTTTTTG
>1573491
AATTTTGTTTATTTGCTCTCCAGTATTTATTAATA
>597265
ATTTGTTTATTTCGGATTACGTCGGTGTTTTTAAT
>71907
GTCTTAATCGGCCGCCACCGGGAAATAAACAAATG
>1228743
GACCTTTGTTTATTGAATTACCCCTTGCTCATGTA
>8420
GATAGAGTAAGTAGGGAATGCAGTATAGACAAAAA
>285830
ATTTGTCTATAATTCATTCAAAAAAAGTCCTCCTC
>1240529
CGATTTGTCTAGGGTTGAACGACGCTCTTTCCGAT
>1127280
TATTTGTATTTAACTGCGTATGCAATCCGGATTCG
>1305669
TGTTTGTAGTCTAATTTGGTGCCTAAAATGTGCAT
>393583
AATTTGGTATAAACAGGTTTTGTTACGCTTTTGAG
>1168859
AATTTATGTGCAAAGCGTAAAGTGGACTACCAAAC
>1300912
ACAGGAATTACGGGGACTTTTTACTACCAAAGAGG
>1518086
TTTTGGTAGGAGTGGTACACCGCGACAATTATGCA
>98218
ACTTTATGTAAATTCAGTCAGTCAGGCCCAAAACG
>385645
AGGTAGTGGAAAGTAGATAGGGAGGCCCAAAAAGG
>1350423
CTTTGGGCCGCGTGTTCTTATTGTATAATGAGCAG
>891852
GACCAAAATGGGATAAATTATTCATGCACGCCAAA
>1055836
TAATTCTTTACCCCATGCATAATTACGCCAAAATG
>1029427
TTTGGCGGGTCTAATGAGCTAACCGGCGATATGGT
>1359426
ATAATTTGGACATATGAAAACAGTCTTGGAATATT
>1978807
AATTTGCTTGGAGGTCGTTCACTCATTGAAGTTTG
>1598940
GCATAAACCGGCGTGACTAATGAAGCAAGCAAATG
>1372573
GAAAATTTGCATTCGGAATACCAGCAGCAAATTGG
>148774
CGTTTTGCGTTTCTCCCCATTAATTATCTGAATGG
>1008602
GATTTGCGTAGGGGGAATGCAGGTATATTATTCAT
>412386
GGTAAAACTTCGGGGAATTAAAGTATTCAAAGCAG
>280803
ATTTGAATACTCATAATTTTTACTTCAATGATCGC
>102704
TTTGAATAAGCATCGGGTCACATTATACGGGCGCT
>1283729
CGCGGCACTTTGCATAACTTTATTGAGTTCAAAAA
>100108
GAAACTAATGATTATATATTCCACGTTCAAAATTG
>324094
ACATTTTCTTTATCCAGTCTATCACTGATGGGCAT
>494066
TGTGAAATGGAAGAGGGGCGTATGGTAAAGAAATC
>1918878
CATTTCTTGTTATCAGCAAAGCTTCTGACAAAGCA
>578543
TTTTTCTTGTACTAGATGTATAGCATTAACGCATG
>656324
AATTTTCTTGTACGCGGCGAGAGTAGGTGTAAGGA
>108020
GGTTTCTTGGTAATTTTGCATTAGTAGTTGCTGCG
>157997
CCACACCCAGGTAGGTGCGCGTGGATTCCAAGAAA
>1042857
TTTATTTCTTGGAATATGGGGAGTAATTTTCGTGC
>1771931
GTTGAAGGACAATGACAGAAGATAGGGAAGAAACA
>150823
CGCATCCTATAATAAATTATTCACATGAAGAAACT
>1775970
CTGACCGTATGTAAATTCTATGCTGAAGAAATACT
>1012683
TATTGTACTTTCTGAATGAATTAGATGCAGAAACC
>275402
CTTTCTAGTGTTGAACCTATCATATTTATGTAGGG
>1053565
TTTCTAGTGAGGGGCGGGCTAAATTATAATTTATT
>108378
GGTTTCGTTCGTATAATGTACATTATCATATTAAC
>1966000
TATTTCATTTATGTGCCATGCATAAACAGTTATTT
>1548556
TGCTTCGACTACATTCAAATTACTCGTTAATGAAA
>1083976
AGTTTCATGCTCATTATTGAAAGGAATATTCGTGC
>234368
CTTTTTTCACGTGTTTCGCATATAGAAATTTCATT
>911205
CTTTCACGTGTACATGTAAATCAAGGGGTCCGTAA
>1850072
CTTTTTTCACGTATTTTGCATATAGAAATTTCATT
>1120438
ACATATCAGCAAAACATTTGTCTCCAGCCGTGAAA
>776723
TGTGAAACAATGTTTATCTAATGAGCGTGAAAGTG
>898802
GACGTGTGCTCTTCCGATTATGCTCGCGTGAAAAT
>996865
GGGGTTTCACGCAAAATTAGCTCAGGAATTCAGAA
>487663
AGCGTATACAATTTGCATATTGCCATCGTGAAAGC
>1276230
AAGTATGCAAATATTTGTCGTTTCATCGTGAAATC
>2157912
TCTTTCTGTACCGGCTATGGAACTTCTTAACAGTC
>463508
CCACTTCTGTAATTAGTAGTCATTTGAGTCAGATC
>1228820
TTCTGTAATGACTTGGGGTACGACCGTAGAATGCA
>2095277
TTCTGTAATAGTGGTGCATTCCGGATTTGCATGTA
>861253
CATTCTGTAAAGGAGCTGAACTTTTTGTGAATAAT
>1282829
ATATTCTGGTTTGCTCGCTTTGCATATGACGCGTG
>1160893
TTCTGCTACTGAATAGATAGGCGATAATGTATGCT
>1614485
ACATTGTTTTTGGTTAATGAACTACTCTAGAAGTC
>403737
CTTTCTAGACTAAAGCGATTCATAGTTAATTGTAT
>685061
CATTTCTAGACGAATGGCCTGAATTTGAATATGTA
>1696759
AGTTCTAGACATCGTTGCAGACTATTTGTTTTACT
>1273808
TACATTCTAGACACTTTGGATTATATTCTCATTTA
>1259899
TTTTCTAATATTAACGATCAAATGGTACTAATTTG
>1249603
TTTTCTAACAAATTCTTCCGAGTCCTCCACGCTCT
>1722636
TATTCTAAATGGGCGTTCTTTGATATGCGTAGGAC
>1278223
TATGTCGTCAAATTAGAAGCAAGATTTAGAATTCA
>1033312
GAGATTAGAATAAACCGCGTCAAGAGTAACGAAGA
>1004375
TCGGTTCGTCTGTCTATGTGTTATCTGGGTTTCCT
>1850646
GAGTTCGTCTGCTTATGCAAATATGGCTATCTTCC
>1460166
TTCGTCTGCATAGGGAAATGTTGGTTATGATAATC
>1005677
CACCTGGAATTTACGCATATATGAATAGAGACGAA
>106764
TATCTTCGGTGCTGATTTGCATGTATTAACGTAGT
>1727769
ACATGTTATTATGGTGATAATCGAGTCGGAAGGCT
>435172
GTTCCGACTAACGCATAATTTGAAATCGATCGCAT
>2104860
AATTGTCGACCGCTGTTCTCGTTAGTCGGAATGCT
>1076741
ACATTCCGACGGGTGTTTAATTCTATTTCATGCGG
>1500557
ACTATGGAAATGTCGTAGATTTTGGGGAAGGGAAA
>527644
ATTCCCTTATTTAGATTAACTAAAAACAGAATGCC
>1701476
GTCCGTATGATAATGAGCGCGTTATGATAAGGGAA
>1017099
AATACAATATTCAAAACCGTTAACCAAAATAATCT
>68236
GACGTGTGCTCTTCCGATTACCGCATCCAAAATAA
>2097681
CCAAAGGCAAGATTGTGCCCGAAGCAAAATAAGGC
>1036131
GCCGTAATTTATGTTGAATAGTAACAAATAACAAA
>1244313
TTATTGGTGTTAGTATTCAGATGGGGGTGTATGCA
>241843
GATTTGCATCTCCCTTATAGCAGACCAATAAGGTA
>1067192
TATTATTGGTCGATTTAAATGCACAGACTGATGCT
>704351
CGACTGATCTTCGCATATGTCTACTCGAATAATAG
>1336712
TTAATGTTGGGTCCGAATAGACCTCGAATAATTAG
>1638931
TAATTATTCATGCCGTAAAATGAGAAAGTATGCCA
>103154
GGCATACTTTCTCATTTTACGGCATGAATAATTAA
>1277244
TGTCATTTGCATGCGTAGTCTTCTGCGATAATCGT
>1029290
ATTATCGCAATTTACATAGTAAGGCCCAAGTTCAA
>1497197
TCCTCGGTGTGCAGAATTAGACTGTCGATAATATA
>1835284
TATGCTAATTTATAATTCGAATATTCGATAATTAT
>1180711
TATCAGAGTTCTCTTCAGTCAATCTATTCGATAAT
>550198
TATGCTGATTTATAATTCGAATGTTCGATAATTAT
>1315929
GCATTATCGAAATGATAATTTAAGTCCCCTAGGAA
>623189
ATTATCCCATGCAAATTCTCATGTCGGCCACACCA
>46697
GACGTGTGCTCTTCCGATCTACATATGGGATAATG
>2139707
CATGTTTAGCATACCCAAAACACTGGGATAATGGT
>768890
AGGGCCAGTCTCAAGGCATAATTAATGGATAAGCT
>1390597
CGAATTAATGAGCACAGACAACACTGGATAAGAAT
>1267955
GGTCATTTGCATACGTGTGGAGTAATCTGGATAAT
>1496470
AAATTATCCAGACGTTTTAGAATGATGAGTATGCA
>1039750
AAATTATCATATCGAGATAGTGTTTTAAATGTTGG
>1370506
GTATGCTTCCCAGGACATTAGGCAAATATAATCCG
>1011599
GGCCCTTTGGTCTGTGGTAATTTAAATAATATAAC
>1021350
GTATTTATATGCAAAATAGACCAAGAGGGTTAATC
>1200686
CATTATAAAGGTTTAATCCGTCTGATCTGTATGCA
>879177
AATTAGTTTGCAGTTGTTGCATCGTTTATGTAGAT
>1416793
GATTAGTGGCCGCTTTATGCAAATCAAACTAAGGG
>1103622
GACGTGTGCTCTTCCGACATATTTAAATAACTAAG
>1162607
ATTTAGTTATTCAGATTTAAGGATTTTACAATGAA
>721774
GTTAGTGGACAGAATATTCATAGCTACCGTGTCTC
>349244
GTTAGTGGAAGAAATGCAGATGTAAGGATTGTATA
>2006862
GTCGCATCGTGAATATTCGAACCAGTTCCACTAAC
>1700200
ACTTAGTCTTATGTTAATGGCATCCAAAGATATCC
>1130048
CTTAGTCGCTGTATTCATACGTTTAGATATGTAAA
>746560
TATCGGTAGGTATTGGAATAATGGCGCGACTAAAT
>1444464
GGATTAGTCGCGCCAATTTATCAGAAGTCTATGTA
>2164959
GTAGTGACTGGAATTTAAGGCAGAGTACTAAATAT
>2083787
AATTAGTACTCAAACTTGAGATTTGCATCTAGCTA
>1003478
AACCAAGCAGTAATTTATGATATTAACCTAATTAG
>687484
ACTCGAATGCAAATTCATGAATGGCCTATGCTAAA
>675633
TCATTAGCATAGGATCAATAACATATGAATCAGCG
>1513947
AGATGGCGCAAAGTAATTATGAAAGCTATGCTAAT
>1024987
ATTTAGCATAGCTATGGAGGGTTCGTCAGTAGTTT
>307057
AAGAGATTTGACTTGTGAGTCATGAGTGCTAATTC
>316539
TCTTTAGCACTCAATTAATTCGGTGCGATTAGCAT
>1057683
TCTTTAGCACTCAATTAATTCGGGGCGATTAGCAT
>446475
CACGGGCCCATTAAAATAATCACGAATAATTAATG
>54380
AATTTAATTATTAAATTTAAGGGATTGTCTCCGTC
>499884
GTTAATTATTAAAATGCAAAGTCCTTGATTGTGCT
>196585
GGCCGGAGCCCCATGCATACCACATAATTAAAGTG
>1003314
TGTTAATTATGTGCATAAGCAAGTCCCCGGTCCAC
>2219484
GACTTAATGTCGTAGGAATAAGGAAGGGCCATTTA
>570925
CGTTTATATTTAAATTTTAGGAATGACATTAATTA
>1052118
TGAACAGGATGTAATGTACATAGATGACATTAAGA
>154384
AGTTAATGTCAGAATTGTATGCACTGTAGTTATTT
>1789056
TTTAATGTAGGCGGTGTTGGGTATAGTCTAATGAA
>1043969
GGACCAGAATTACATAGTCATTGCTACATTAACGC
>1151180
TCGTTAATGATATGCAAATGATGGAGTGCGCCTCT
>705869
ATTAATGATATGATAAATAGCCCGTAACAGGGTGT
>1835015
GCAGTTAATGATAACCAAATTAGTGCAAACCTCGG
>2048305
ACGTTAATGAGTTTATTTAAAGCAGATCATTCACG
>2019880
GGCGTAATGAATGCATGGTCCAACTCATTAACGGA
>674505
TCTTTAATGAGTTGCGTGAATATTCTAGTTGTACG
>878991
TCTTTAATGAGTTGCGTGAATATTCTACTTGTGCG
>2107454
AGTTAATGAGTGTCTAATATGCGTGAATTTTGAGT
>1281736
CGGTCGATGTGAGGGTGATAGGGACTCATTAAAAT
>163199
ATGCTCACATTAATGGATCGAATGACTCATTAACG
>2020726
GTTTAATGAGTATCCAAAAATTTATGCTTAGTTTC
>1471265
ACACCGCCCGGTGAATTCATTACCATCGATTAATC
>16219
AATTAGCATGGATTAGAGCCGGAATGATTAATTTG
>859406
AATTAATATGTTGGGGAATACGTGTCGATCCTTCG
>22923
AGTCGAGATGTAAATAGCTTGGAACATATTAATGT
>1557620
GTTAATATGTTAATGAGTTGACAGCAAAGTCGGAA
>1644722
CTAGCCTTTTTGCATCAGTCCTCGTTAAAACACGA
>1664529
TTGTTTGTCAAAACATTTTCTTCTGGCCTAATGGG
>286637
GAATCACTGAATATGCATAATCATACAAACACGTT
>1477078
TATGTTTGTATATATCGGGAAGATTATTCATGTAT
>109197
TGTTTGTAAGTCAATATTAATCAGCTCAGGACCGT
>658704
GTCTTGTTTGGTTTTTGTCTGAGTGTTTCTAGGTG
>311882
GCATGTTTGGTTCTCTCATCTGAATATTCGGTTGG
>1000397
GCATGTTTGGTTCTCTCATCTGAATATTCGGCTGG
>180886
GACGTGTGCTCTTCCGATCCCAAGTAAACGCCAAA
>1786953
TGGTTGGCGTGTCGGATGGGGAATATGTTAATTAG
>1893985
GGCATGGCGGTCCCGATTATGCATGCAGTCTGTTG
>1421249
CTGGCGGGTTACTAACTAAAGCGACTGTAAATTAG
>2133519
ATATTGGCGGGTATGTAGATCGAATAATCAATATT
>522531
GCTGGCGGGTACCTTTACTAGCGGCATAGGAGATT
>1555458
TATCTGGCGGGGCGACGGTATTTCACGTAGAAGCG
>164509
CCCAAGTAGCTGGGACTACAGGCGCCCGCCACCAC
>1135909
GGTGTGGCGGGCCTTCTAGAATCAATATGGTAATC
>255182
AATCTGGCATGCGTGATTCATCTGAAAGATATGGT
>247759
GGATGGCATACAATTGGTTGTCCATCGGATATGGT
>581071
CGTTTAAATGGTCATTTGCTTACGTATGGGTGCCA
>1476007
TCTGGCACATAAACTCCTCCTAATTAACGTATAAA
>1929516
AATGTGGCAACTAGGGCGGGTTTAACATCGTATTC
>1017841
AGAATTTGCATACTATTCACATAGCGGTTGCCAGG
>1212056
TCCGTGGATTGCATGTCTATTGGGTGATTAACGTC
>1707468
GACGTGTGCTCTTCCGACGAATTATGCAATCCAAC
>2118331
GAATTGATGGGATGAAGGAGGTGTGCAATCCAAAT
>268373
TGGATTGCAAATGAATTCTAATTGAGTAATGCGAG
>1023605
ACAACGTACTTTGGACAGTCAAATCAATCCACGTC
>1162500
ACGTGGATTGATTTGACTGTCCAAAGCACGTTTTA
>1285389
GACATGGCGTTATGCAAATATTCGTATTAATCCAG
>1545852
CATGGAAGCTGGCGGCAAGGCAGGCCGCATCCACA
>2093074
GATGGATGCGAAAAATGCATATTCATACCGGTGCG
>365684
AAATCTCATTATAATAACCTATTGGCGATCCATCG
>55454
TATGCTTTGCATATGTATTAGGCTCGATCCATTCG
>2170366
TAGTTGGATCCTTTTAATTTTGCGTGGAATATTCC
>1815059
AACTTATTAACTGTTTTGCATTAAAAGGATCCAGC
>1194070
GCATATGCCCTCTTACGGATTACAGGATCCATGTG
>285539
GTGTATAACGATATTCCTTGGCATATATCCAAATC
>1343279
AGTTGGATATATGCAAATGAGTCGTCGTTTTTGAT
>285587
CTTTGGAGGTCTTGTAACTTTGCCACGCTTTACGG
>610270
ATATGGAGGTCGCATTATTTGCATGTCAGCAATTG
>16767
TGTGGAGGTCAAATCAGCTAAACATGTAAATCTCC
>1510478
TGGAGGTAATTAATGAAAACCAAATTTACGTAAGG
>1420539
TTCACCAAGTATGGAAATTCGGTTCAAATCTCCAA
>1780847
AGTGGAGATTCTCATTTAAATACATGAATATGGGG
>1740299
TGGAGAAGTTTTCTGGAAAATTTGCATCCTTGTAT
>1576647
GCATGAAAAAGGAAAGTATGTAAAAGATGGTCCAA
>1102848
GTGGACCATCCGTGGACGATTTGCATAAAGCTGTT
>1577276
AACTGGACCATCATCTTAACCCTCGTCTCCTATTA
>1035150
TGGACCATCAGTATGCAGCACCGACTATTCATGCA
>177802
CTGGAATTACGCTGAGAGTATGTAGATCTTCATCC
>1048703
GAGTATATCTCGTATGTATCCAAATTAATTCCAAT
>1160585
ACATGGAATATTGCTAAGATAATACGGTATCGGGG
>1984438
GCTGGAATATTCTACGTCTAGATAAGGTTAACTAC
>1836809
GTGGAATACATTATGTAAACCGTTGATATATCCAG
>1916862
NATCTTTTTCTTCCTACATCTGCTCTAATTTCCAT
>1151586
TGTGGAAATTACTATGCAATTAGGATATTATAGGC
>1756327
TTGTGCTTTGCATATACTGGGCGTCGGTAAAAATC
>165699
CGTGCTTTGACTTGCATAATGAGAAGCCTGACGCG
>1762356
AATTATAATGCTTAAAGGAAGGCGTCTTGCAAGCA
>581775
CACGTGCTTGATTATGTTTGTGTGTGTTGTAGATC
>788502
ACTGTGCGAAAAATAATGGCATGGTAATCAAGCAT
>1763286
TGCTTGATGTCATTAAGAAACAAAATTCGTACGAA
>1463866
TGTGCTTGATGCTTTCGAAATTTTGCAACTCTGTG
>1153290
TTGCTTGATATTAAATGAGCAACGGTGATTTAAAT
>672219
TGCTGGCAAATTAGGGTACAACGCATATGAGTATG
>2097326
TAATAAAAAGCGCATGAAAAGTATTGAATCCAGCA
>317211
TGCTGGATGGTAATGAGTTGAACGAGTAGAGAGAT
>1776844
TCTGCTGGAGTACGAATTGGTAGTCAAATGAGCTG
>1126604
TTTGCTGGAGGCATCGATATGCAAATGTACAGTTA
>1097415
TGCTCTATTCATATGATAAGATTTGTCTTGTTTGG
>1226037
ACTTGAACACCAAGATTATGTATTCTAATAGAGCA
>1023603
TATGCAAATCCAGTTTATTTATCATAGGGAGCAGC
>1702067
ATTTTGCATTGTCGCAGCTAAACGGAAAAAACGCA
>1010402
ATTATGCGTTCGTCAATTTAAATCTATTGTTACTC
>1138964
TGCGTGGAATATTCAAATGTATCAGCGAGATGGAT
>414660
GCTTGCGTCAGGATATTGTATATGCATAAGTCGGG
>2190646
AGTTTACATATATATGGGCACGATCAGCTGACGCA
>877329
CCCTGCGTCAGAGCTTCCTCTGGGCAAGTGAAAGT
>566910
TGCGTCACTCCGCCACTATATTTGCATACTCATGG
>1762374
ATGCGTCACGACGCTCTTCCGATCTTGCCATGGGG
>1044155
ATGCGTCACGACGCTCTTCCGATCTGGTGTGGCGC
>1159262
ATGCGTCACGACGCTCTTCCGATCTATGCGTCACG
>765976
CCTGCGGGCCGAAATTCTGACTATGGTAATTGGAT
>20396
GATTGCGGGCAATTATGGTATATACGATTTACGTG
>1625441
TGTGCGGCGGTTACATTTGAATCTCATTTAGTGCG
>1222342
GTGCGGCGGCATCGTAGTCGAACAGGTTTGTGAAT
>1178851
AGTGTGCGGCGGATGCAAATTAAAGCTGTTTTGGA
>874753
TACAACTTATTATGTAAAATTGGGTAATATGCGCA
>816933
ATGCGCATATTAATAACAAAGAGAACACACCCAAA
>1067482
GGTATGCGCATATATTATCATCTTGGGAAGGAGAC
>1423141
GTAGGGATCTAATATAATTAATATGCTCGCAAGTG
>1788903
TAACAATATCTGGCAGTCATTGCAATTAGGCATAG
>2025912
CAGCGTCTGGGAACGGAGCTGGGAATAATTAGGCA
>1179599
TGCCTAATTAGTCGTTTCTATTTGTTGAATCTATC
>1955046
TTTGCCTAATTAGCGATGACCGAGAGGGAGACCGG
>1046865
GAATATGTTTGGAGGCCATGCAAATTTAGGCACGG
>1933267
CGTGGATTCGGCCGTAGTATTTGAATTTGATGGCA
>1443790
GACGTGTGCTCTTCCGTCCTGACCATATGGCATGA
>1804069
ATACTGCCATATGCTAAATGGGCTCTCATATAGTT
>1376686
TTCGGGTCCATTATTCCATGTTTTTGCATATGGCA
>1849075
TGCCAACAAAATGTAAATAAAATAGAAATTAACAT
>1109757
GACCGCTTTTAGATATAATTTACATATTTGGCAAG
>103899
AGTGCATTTCTGGTTTACTAATTAGCCAAATTATT
>1030631
ACGTGCATACCACAAGGTTATCAATAAAGTATGCA
>1094422
GATGAATTCATAAAATGTCATTAGCTTAGTATGCA
>644372
GCGGTGAAATGAAGAGCAAGCAAACATAAATCACG
>2098827
TGATGTTTAAAACTGGATAAAAAGGACATAAATCA
>1014286
GCATGATTTATGTCATCTGGGGGTCGTTAAATTCT
>432325
CGCCTGGGGATAGGTGTACATCCATATTCAATCAT
>1995689
AATAAGGAAACATGAGAAAAATAAGTGAATCATGA
>111609
TATAAATTCAGGGATCACGTGGTATAGTGAATCAG
>310944
CGGCCCTTGTACGTCTATTAAAATGCGTGAATCAA
>657175
GACGTGTGCTCTTCCGATCCGACGTGTGAATCAGG
>1710124
AGTATCTGGGATGGTCAATACAGCATGAATAATCA
>604435
CTTAACGGCAGGTTGGAAGTCGTCATGAATAATCA
>1192843
CCGAGGATTTAACTAAGCGTGTGGCTGAATAATCA
>230446
ACATGATTAGGAAGAGAGTATTCCGAACATTGGCG
>1065215
ACATGATTAGGAAGAGAATATTCCGAACATTGGCG
>436453
CATGATAAAGAACTCAATTTTAAATAAGACTAGGT
>238186
TGATAAACGGGAAGTTGAATATGTAAATGGCACAG
>1363854
AGTGTGATAAACGGCTGGCGATAAAGACGTATGCT
>195221
GTATGAGTGCAAGGTCATTAACATATAGTACTGCG
>1314440
ATATGAGTGCAAGGTCATTAACATACTAGGATCTA
>1763448
AGCGATTTTATTCTCTTGCTTTGAATAATTCACAT
>2054856
TGCTAGGAATCCGCAGTGAAGTTTTGAATAATTCA
>1683752
GGAATATGTAATGCTTACATCGGGTAATAATTCAA
>1192732
ATTCTGAATTACTTCGGCATTTTCATTAATTCAAT
>2230488
TGAATGGTAACTAAATTTGCAGATTCAATACTCCC
>568679
AGTGAATGGTAACGTATGCTAATGCCGCGGCAGGT
>1547912
ACAAACTTGACATCGCTTTCATTTGCATTCAGATT
>1047866
TATCAGGGGTGATCAGGTCTGCTTTGCATTCAGGT
>1132882
TCCCATGCCGTCATTTGCATTTTAAGATTCACGTC
>1926790
TGAATCCTAAATAGCAGTTTGATTGGTCAGGCGAT
>2103614
GTTTTGAATCCTAAAAGTCACCTTCCTAAACGGAG
>1059020
CATTTGAATCCGTTAATTAGGACAATCCGATAAAG
>1071622
GAATGAATCCGTGTTGCCGAAAATTAGAAAATGTA
>1450580
CGGCGAAGGTCATATGGATCTGCATACCGGATTCA
>1984892
ATCTGAATATTTATGTTAAATTGCCGAGACCCAGA
>1834299
GGTGTGAATATTTATGATAGGCAGACTTCTATTAT
>1062823
AGGAATTACTAGGCAGTATCTCATAAATATTCAAA
>1039402
TCGTTAGGTATTCCGAACGCAGACCTAAATATTCA
>1224623
CATCTGAATATGTTGAGATTACGCTTTGCATGCAG
>960665
GGTGAATATGTATGCCTTACGTGCTCTAAATGAAT
>1835781
CGGCGAAGAAGTATCTGTATTGATACATATTCATG
>318238
TTGAATATGTAGAACCGGCAGCGACAATTATGGTC
>1350870
AGGTGCCTATTTTGTTTATGACGTACATATTCATT
>2174006
TGAATATGCAAAGTTTTAGAAAATGAGCATGCTAC
>1365232
CCAGAGGTACGCGGCCAGCTAAGTAAATATATTCA
>191140
TCTGAATATATAATCGCGAGTTCATCGTGGATGTA
>12025
CGGCGTGGCGTTGATGCTAATACTTGAAGTATTCA
>1144001
TGAATAATTTGCATTGACCCTGTTTATGCCGGAAG
>412663
AGACGCGATTTTGGAGTATGCAAATTATTCATTGT
>2093273
TGAATAATTTGAATTAGCAGGGAACGAATTTAGCA
>891675
CAAGGTTGCATCATTTGTCTACTGCTAATTATTCA
>1000254
TCAAGCGTTAAATGGGAATAAGTAATTATTCAAAT
>1088534
TCTCCATCTAAAAGCAGTGGTTGTGTAATTATTCA
>1610928
ATGAATAAGTTATGCTAATAGTCAACGGTTTCTGG
>1482038
GGCAAGTGTGGAATCACAATATGCACTTATTCAGC
>134293
CGGGACTGAATCAGCAAACAGCGTAATTTATTCAT
>2184232
AACTGAAGTTTATGATGTATGCAAATTAGATTCGT
>1053282
ACACTAAATGCATAATGAGGGGATCGTACTTCAGG
>800191
TGAAATTGGAAATCATCATTCTCAGTAAACTATTG
>1406238
TAATAGACACTCATTATATTATGCAATTTCAGGTC
>899687
CGTGAAAGATGATAGATCAGGAATATGTAATTTTG
>1018161
ATTGAAAGATCACTGGCTAATTATGTGGGGTTGCG
>1313970
GATTTACAATCGCATGCTTAAGTATCTTTCATGTA
>706225
TGAAAGAGGGGAGCATGCAAATTTCTGTACGGGAA
>1523135
TAGATTTGCATCCCGGAAACTTTCTCTTTCATGTT
>1023894
ACCTAGATGCAGCTGAAGTACCAGTCTTTCATGCA
>1493251
GGATGAAAATATAGAGGTCATTGAAGAGGCAGGCA
>558065
TATGAATATTCCATTGGAGTGAGTATTTTCACAGG
>2153569
AATGAAAATACAATAATTCCACCGGTTAATTAGCC
>1027846
CTAATGAACGTTTAGTATTCAAATTATTTTCAAAC
>1716994
TCTTTTGTTGTCCGGTAGTTTCTTTTAATTGGTAT
>1107371
GGTCTTTTGTGTAATGATTTGCTTATGACATTTGT
>1414280
TAGCCCATCAATATTCAGTAGTGCGTACAAAAGAC
>1959420
ACCTCTTTTGTAATTTACATATAAATCAAATTTCA
>1469172
CCGTCTTTTGGGGGGCAGCTACGATGGATTATGTA
>397774
TATCTTTTGGCAGCTAATTAGAATAGCTCCTCCGG
>2130569
TCTTTTGGCAACGGACAGTGATTTGCTTATGTAGA
>1421252
GGATGCAAATTCTTGATGCAACTATGAGCAAAAGA
>1483498
TAGGTCTTTTGCCGGTAAATATTATACTGTTTACT
>1063049
GGTTCACTTTTGGAGGTACCATCACATGCAAAAGA
>1884877
TTTTCTTTCTATTCAGGGTCTTGCTAAATAATGCA
>473126
ATTAAACAGGCGGGCGTATGTAATAGAAAGAGCGG
>1433371
GACGTGTGCTCTTCCGATCTGCCACTAGAAAGATA
>130203
AGCGGCTTAATTAATGGATGAAGCTAGAAAGAAAG
>1021311
TCTCTTTCTAAATGCTCCTAGGGATTTAAATTTTG
>1730348
TTCCGTCGATTTGCATGGCGTTGTATGCAAGATGC
>1077497
GTTTAATCAGCAACGAAATATTCAGTCAAGAGGAT
>1371941
GGATGTTAACGAGGGATGAAGGGGTGATTAAGAAT
>1696264
GGTCTTAATATAGACGAATATTCAAATACTCCTTC
>1556386
GTCTGTTTTAGTAATCGTTTATTGGTTATTACTGG
>1482726
AAAATCTGTTACAATGTAAATGTGAGCGCCTGCCC
>2126090
ACTTGGGGCATATTTACTAATTCGAAATTAACAGA
>96249
TACTTCTGTTAATCCAGCTATAAAAACGGAATTTT
>404767
GGTCTGTTAAGGATATTTACGCATTTTATTAGGCT
>1059775
TTCTGTTAAGCGGCGGGTCCTGTATGCATTGACTG
>300431
TCTGTTAACGTATACGGATGAAAATTGAGTACCCG
>1831129
CAACTTGGATGGATGTAAATTCGGGTTAACAGAAT
>1356306
TCTGTTAACCAGTGTCAGTTCTGGTGGGGTATGCA
>1812628
ATATCTGTGCTAATTAGATATATACACCTTCAGGG
>1651084
AGTCTGTGCCTTCATTCTGATTGGGGGTTTATGCA
>2184355
AACTAATTCTCATTCATTAATATGCGTGACAGAGT
>1060761
CTCTGTCACCGTTAATTGGGACCGATTATTCTTTC
>1514950
TGATCTGGTAGATGGGGATTTCCTCAGTCTATGCA
>1093230
TCTGGGGGTTTGAATTTGCGTAATGGGATGCTCCG
>491414
TATCGTCTGGCTGCGTGCAAAATTCTCACGACTCA
>966524
GGGTTCGTCTGGCATATCGTTAGCATAGTAATGTG
>1113194
ACGACGCTCTTCCGATCTGATGACCCGCAGACGAT
>1040291
TCGTCTGCATGCATCTAGCGGGCTTTATTTATGAT
>1378449
GTTCGTCGCCCCAACTTTTATAATTTGTTCATGCT
>1030978
GACTTGCAAATATCTCGAATACTTGGGCGACGACC
>2047993
ATTCGTCGCATTAGAATACAGGAGAGATTTAGTAC
>1631567
GGTCTGTCAATATGTAAATGGGTTGCGACGAATTT
>395157
AAATCGTCGCAAATGGGGGAGAGTTCAATTATTCA
>497656
GAGGTTTCCATTGGAAATGCTAGTATCGACGAGGG
>333980
AGTTCGTCGACGTTCCTATTTTGCATGTTTAAAGG
>1095047
GACGTGTGCTCTTCCGATCTCAGCGGCTGACGAGT
>1627910
AAATATGCAAGGTTGTCGATGATGACTCGATACGA
>1058529
GCATAAGTTCTTCGATGTATGCGGGATACGACGAC
>504701
GTCAATCCTCACGCTGCTGGATGTCGTGTACGACG
>1706436
TCACCCATTTGTAGGGTAAGTATGGATTGTACGAG
>69990
TTCGTAATTTGGATTATTATAAGTCCAATTCTAAT
>269910
TTCGTAATTTGCATTTTTACTTGAGCAATTGTTAG
>1138046
AGTCGTAACCTAAATTACATGCGAATAAAACTATT
>331054
CCCTCGGTTTTCATTGTTTGATTATGGAAATATGC
>339601
CCGGTCGGTTTTACGTATGGGCTATTTAAAAGTTA
>435217
TTGTCGGTTTTAAATAATAGGACGGGTTGTTAACA
>765575
ATTCGGTTTGCTAGATGCGACTTTGAAATTTGCAT
>1110066
CATGTAAATTTAAATCTCGCTGTGTGCAAACCGAC
>1824631
TTCGGTTTGAATATGCATACAGAGGCTCGTTATTC
>1624230
ACAGTCGGTTTCTAATACGGTAAGTTATGCAAAGT
>320186
GACGTGTGCTCTTCCGATACATTCGGAAACCGACG
>616742
AATGGGGTGCATATCAGAGTATGATAAACCGATTT
>330917
TCGGTTGTGGGTGTTCCAGTCTCGCATAATGACCC
>1002125
CGTCGGTTGTCAAAGAAACAGTATGCTAATAAGGG
>569721
GCGTCCTCCCTTGCGCTTATTTGCATACGGATTCA
>12789
ACGTCTACCAAGTTCGGATTAATAGATACGGAATC
>318772
TATTTATCGGTGATAGTACCAGGGATACGGATGCA
>1375601
CCTCCGTATATGTAAATAAGGCGATCCGCACGGCA
>1507074
GCGGAGGGTTTCCTTCCTATTTGCGTATATACGGA
>2005297
TGGTAAAGCAGGAAGTGTTATATTGCTATACGGAG
>1747253
ACTTGTGTTTGACTACTCTTCTCAGGGTATACGGA
>1191244
CGTATCCGTATACATAATTAACAAGGAGAAACAAT
>1110144
GGTATCCGGCGATTTACGTACTATCGATGTCTTTC
>16875
ACTTAGACGTAATGAATATGTATTTGAGGCCGGAG
>1554239
TCCGGATGAGAACATTCTAGGTCGCGTCATATGGT
>494225
GACGTGTGCTCTTCCGATCACTAAGTCATCCGGAC
>1665461
CGCTGATTGCCTTGGCGTGGAGTTCATCCGGAAGA
>2138565
CTCCGGATCTATATGAGGCAGACCTCAATTTGCAT
>282346
TCCGCTTTTTGCATATTCTGTCTAGTGGGTCTTCT
>1073590
ACCTCTCTGAAAGTTATGCGGGAGAAAGCGGATTC
>105507
AATGTATGTACATGAATAATTTACAGATCGGATAC
>832435
GACGTGTGCTCTTCCGATCTTGGTTCTGTCGGAGC
>606696
TGTCCGACAATATGGCAGACTCATCGAATTTCCAT
>1629477
GCGCGTTAGAATAGGATTGCTGCTTGTCGGAGGCG
>303537
GGCTAATGAGGGAGGGTAGATAGTCGTTGTCGGAG
>475207
AATTACGTTTCGTCGTATAACGGGCAAATTCGGAG
>531499
TCTAAATAAGTGGCCGGACATGCAAATTCGGACGA
>1150115
CTAGGTAGCTAAAGGCGGATTTATGCAAATTCGGA
>1035467
TTCCATATGTTCATTTAAATACAACCGTATTCGGA
>566389
GACTCCGAATAACGTGTCTATACGCCGTAGATGTA
>1178857
GTTCCGAAGTGGACACGTGACGATTACCATATTAT
>874414
GCATTATTAGCTGGTGACCCGTGGCGTAGACGGGA
>339088
CATTCCCGTCGCACCTATTAAGTCAAGAGGATCGC
>1275322
AATTATGCTAGTATTTAAATGGTCGACGGGAGCAC
>10847
GAACCAACTTATTTACATATATAATGCGATCGGGA
>1236348
TGCCGTAAATTTGCAACTTTTACTTTTTGCGTGGA
>807225
TATTCCACAGCATATGAATATGCTAATGGCCGGCT
>687284
TCCACACTTTTTATATTATCCTTGTATGCTAATGC
>328566
TATTTCCACACGTTATGATGGGCATTCCATGAATA
>897296
TGAAACCCGTCCGTTTACCAAATTGGTGTGGATGT
>1342389
TCCACAATTCCACATAAAAGTTTAACGTACCCAGG
>1048953
GCATATGGTGAGGGAGGAGGGATACTTGTGGATTG
>2056743
GTAAAATTAACATAACTAAATGAAGACTTGGACGC
>1898450
GTAAAATTAACATAACTGAATGAAGACTTGGACGG
>1199589
TCTAGAGATATTAGTCATGCAGATCGGACTTGGAC
>1248737
GAGGGCACATTATGGTAATCGAGCGGGGACTTGGA
>6292
GCATAGGTAGATTTGTACTCTCTTTTTTTTGGACG
>1032033
GTATTCATTTTTGGTCGATCATTATTAATGCAATA
>555782
CATCTCATTTAAATTCATTCGGTGCGCTATTATCC
>457234
TGTCATTTAAATGGTTACGTGCTCGGGTGGGAGGA
>1042824
CGCATGTTAATCCCTTATCATCATTTAAATGAACG
>1076515
TCATGCGCATAGTTATGTGGTACTAAGATTTCGAG
>1248121
TCATGCAGGTGACCTTGTTTCATATGCGAATTTGT
>321677
TAACTATATTTAAATTGGTGATCGTAGCTGCATGA
>328871
ATTAGCACATTATTAATGTATGCGTGCTGCATGAC
>1823154
AAATCATGCAGAACAAGGTTATACATAAATTTTCG
>1605015
TGTGCAAATCCTATTTCGTGGGTCGTGCATGAATT
>567832
GGACATAAGGCGAAATCAGAACAGAAGAATTGAAA
>2077433
AAATCAATTCTGTGTCGGAGTAATATATACCGCTT
>1100469
CGATACATCCCGGGGCTTATCTATAGAATTGATGG
>479171
CCGAGTAGTAGGTAAATCGGTCTAGAATTGATGGG
>681995
TATCAATTCGTAAACGCTGATTAGTGTATACTTAT
>1286042
AATCAATTCGGTGATGCTCGTGCATAATGCTTGGG
>210860
ATATTCATGAGCTGGGGTTCCTGTATAATTGACAA
>198705
GAAAAGGGAAGATTCATCATAAAAACTAATTGAGT
>995550
TATTCAATTAGTTGTGTTTCATGGACTGAAAGTAA
>134827
TATGTCAATTAGTGTAATGAGCCGTTAAATCGCTC
>2135494
AGTACGAATAAATTTGAATGCGTGATTAATTGACC
>2013733
GTTTGGGTCCATGTATCTGTTGATTAATTGATGCA
>112775
CGTTTCAATGGACATATATTCTCCTTATGATAAAG
>1295008
TCATTCAATCGTTTATATGTTAATGCCAAACTCTT
>1834028
CATTAATGAGCATGAGTCTTGTCAATATTGAGGGG
>1107080
TCATCAATATTGAATGGTTTTATACGCTTTATGTA
>1868885
GAATAATCATCATCAGGACGCCTGGCATATTGAGG
>1154221
GTCAAGCACGGTCGTGTAATGAGGTTGCACACGTC
>97000
TGTACGCGTGCATGAATTACTGAGTCGTTGCTTGA
>1165738
TATGTAGATGGGTTAATATTGTGTTGCTTGAATCG
>2114256
ATGAGGGTAGACAGTACACCAGATGCAAATCTTGA
>1855590
TATCTCAAGATTGTGTCCTCCGATTTGCATTTTGC
>1777603
TATTATGAAGTATGAATATGTAATTGAATCTTGAG
>2126772
ACATATGGCATGGAGAGTTCATGTAATTTCTTGAG
>599014
TCAACGTATCGGTCAATTATATAATCAACTGATTT
>2070804
TCAACGTAGATTAGCATATTCTGGTTCTAAGTGGG
>1017552
TAATCAACGTACAACTACTCTCAATATGTAAAGTA
>183316
ACTATTCAGGGATTGAGGAAATACTCATTTGCTTA
>1401376
TATTATTCAGGCTAGCGGAATTTTATGAACTGGGG
>1214333
TGAATATTCAATTTTTTTCTGGGATCACAAAATTC
>531436
TACTGCATGGTGCGTATTCATTTTCTAGTAATACT
>449488
GATCGCTTGGAATCTGCCATCATTAGTAATATGCT
>781799
TTTGCATATGTGACTTTGTCTGCACCTACGTAATA
>1586049
GGTATTGGAGGTATGCACTGTTGACCCCGTAATAT
>1310882
AGTGGCTGGTAATTAGCAGAATTTCGTAATAATTC
>1152848
GCATATTACAACCACACGTCTCTTTCGGATTGATA
>1058304
GACTAACTATTGGGCATTATGGAGATATGTTAATA
>1343681
GAGACTATTAGCATAAGTTGGTATTGTTTTAATAG
>505897
CATATGTTAATTGTCTTCAGTAATCTGGGTTGCAC
>2054459
GGGGGTAGGGGAGAGCCTCGCAATTAACATATCTT
>1374489
GGGGGTAGGAGAGAGTCTCGCAATTAACATATCTT
>2149174
GCGCACAGTTGACTCGGGTCGATTTTACATATTCT
>1766204
GACGTGTGCTCTTCCGAACGCCCTATTTTACATAA
>1383225
TTATGTAAAATACGGTGCAAACGCTTGTGTGTTCA
>381100
GACGTGTGCTCTTCCGATCCTCTTGATCACCATAA
>1461410
CAATTATGGTGATATATGCAGATAACGGTTTGGTA
>699885
AATTTATGGTGAGGTGTGCGATCATGCATAGTTTG
>1314866
AATTATGGTGACTCAATAATGTCCATATGTGGCCG
>1803289
CATATGGTCTGAATATAATTAAATCGTGGACTGTC
>1146822
CATTTCGGGTTCAACGTTCGCAGAGACCATATGGT
>1624103
ATATGGGTCACCAGAGTAATTTTTGTGGATTACCA
>1685675
GACGTGTGCTCTTCCGATCACTGTCACCCCATAAG
>942053
NGAATATGGGATGGGATTATACCGGTGGTTATGTA
>1044951
TGTATGCAAATTCGTGTTGGAGTCACCGTCATGCG
>2204913
AAATTATATAGAGGTCGGCATAATGCAAAGAATTT
>58706
GGCTATATAATCATGCATATATTACGGTAGACTGG
>1336977
ATGCTACCGACTGCATAAAAAGTAGTGATTATATA
>104568
CCCTTCGCTGTAATGATTTGAATATTATATAAAAA
>1324380
TATACAGTAGTTTGAAAGTGTTATACCCGAGTGAA
>142524
TATACAAGCGAGGTTTTATACATATGGATGGCCCT
>1911200
ATTATACAAGAATGATCCTCTCTGCTATTACTATT
>1043110
GACCGCAGTAGACTAATTAGGTCGAGTTGTATAAT
>1549637
TTAGCCGATCCGGAGGCACGAACGAATACATTTAG
>440332
AGAAGATAGGGGAATAGGTAAAATAGGGCTAATGT
>1953756
CTAAATAACCAATCGTATCTGGCATGGGGCTAATA
>1026855
GTTGAATATTCATGACTTGGCTCACTGGCTACCTC
>871955
CGAATTACCTGTTAATTCGATCCAGGTATGCTAAT
>1374860
GGGACGCCAGAGGATATTTGCATGTATGCTAATGA
>623120
GGTGTAGCAGTTCGACACCCACATGTAGATTAGTG
>315074
CGCTAATTATTCCATTTTTTACAAAGCTGCTAGAT
>1261107
GATTAGCACTTGCACGTATGTAATGAGATACACTT
>1850793
CGTTCCAGATCTTAATATTCAACGCCGTGCTAGGC
>211035
CTAGCACATGTCAGATGGTCTACTTAGAATATGCA
>1287119
CATTACGGTATGGCGTGTATTCATTGTGCTAAAGA
>1182321
AATTAGCAATTGAGGAGGGATAATTAATGTTACGG
>1098950
TTAGCAATCCCACGATTATATGGTAATTATTTGCG
>705027
CATTAGCAAGTCACGAGGTTGTGGTGTTCTATTTG
>1028356
GCATAGCAACAGATTAATTAGTGTTTTACTAGGGA
>243781
AATAGATCATTTATTATAGTCATAGGCATATGGAG
>1290483
GCCGATGATGTTTGACTACAGGATGCAAATATCTA
>1453470
GACGTGTGCTCTTCCGATTGCACCGAATATCTAAT
>1790090
TAATAGATATCAAGACGAAAACGATGAAATAATGA
>1787372
AACATAGATACATATGTAACGATATGTATTGGCGT
>258566
AATTAGATAATAACTAGGAGAAATATAACTAATGC
>1484205
ATGTAGATAAGATGCTAATCGTTGTTTTATGTAGG
>279605
CCTCATCAAGCAGTGGAATAATTAGGGCTCTAAAC
>1311360
TAGAGATAGGGAAACTGAGACCCAGAGAGATCAAG
>587593
TGAATAGAGAGCGGGAACAATGAGATGGATTTCTA
>822623
GGGAGGGATGCATGTTTTATGTAGGTCTCTATTAA
>951495
GTGGCAAGAGTTTTTTCATGTCAGTTCTCTATGCA
>691233
CGTAGACTTACGGCGTAGTTTATACCGATTATGCT
>1055304
CTTTAGACTCCCTAGGACTCTTATGCTAATTAGGT
>1690227
GAATTAGACGCGCGCAACAGAAATGGGATTATGAT
>462155
GAGCTTATACCGACCGGAGATGGGTCGTCTATGTA
>49894
GATTAGACCTACTTTGCATTTCTGAGGGGAGTACC
>172799
AAATAACTCGAGATTAGTTCCCAGCCGGTCTAATT
>1965086
GTCCTACTGCCAATGATTATGTCTGGGTCTAACTT
>1088260
CGAATCAGAAACATTTATTAGTTTATGTCTATGCA
>2048188
TTCCGAAGCGGACACAGAAAACATACTTGTCTAGC
>12038
TGCCTAGAATTATGCGTATTTGCATCAGATTCGCC
>1629322
TTGATACTTTGAAAAGGTAAGCAAACTCATTCTAG
>183951
GAGGAATTAGTAATCGTGAACGGAATATTCTAATA
>1277047
TGGTTCGGCAGGTGTAGTAAAATAATATTCTAATA
>1572209
GAAATAGAGATGTTAATTATTCGATATTCTAAGCA
>1772019
TAAAAGGTTATCAAAGGAGATCTTTGTGTATTCTA
>353301
TAATTAGAATAAGCAGAACAGAGAGGTCGGCACAC
>1123367
TTCTTAGAAGGCTTCTTTTATGCAGATCAAGTCGG
>2054176
AATAGAACTGGATTAGAATTTGCGTCACGTATTCA
>1936670
TTAGAACGGGGCGAAAGTTCATCGTTGGTGATCAT
>1083362
TGAGCCAGCCTAATCTGCTTAAGTCATGTTCTAAT
>380436
CCGTTATACCAGGGGGGAGATTTAAATTTCTACTT
>2224366
TTGGCTACTCAGGGAACCCATACGTGACTTTCTAT
>678187
CGAACGTGACTATCGTGATATTAGGAAGTTTCTAG
>1290039
GCATATGCAAACCGCTAACGAAAACTGTTTCTACG
>1170749
CGTACTTTTATGCCAATATATCCGACATCTATTTA
>549613
CGTACTTTGCATCCATTGTGTTACGCCATTTTGCC
>855546
ATTGAATATGCACGACTTGAGCGGGAAAGTAGGTG
>1684531
ATACTCGTGACCCGATTTGTTTTTGTGTAAAGTAG
>17437
CTACTTGTAAAGTGTCTTGCATTTAAATATTAATT
>112307
TACTTGAGCTCATACATATTAACGACAGACCTTCG
>694498
GATGCATGGTTCGTATTATGCAACAGAAGTAACAC
>1523909
TGGGCTCATCAACTTTAATGAATATTCGAAGTAAT
>1946404
CGTTACTTATTAGTGTTTGTCCATCCCGATACGTC
>2185618
ATGCAAAAAACTTGCAAAAACCAGATAAGTAGTCC
>2006248
GCAGTTAATTGCAGCATATTGCTATTAAGTATAAC
>1798289
AATGCCGTGTATTTTTCCGCTAGGGGGTTTAAGTA
>1214275
CTATACTGTTTAATCGGAGGTCAAAAGTTTATTTA
>1999306
TTTTTACTGTGGTATTTAAATAGGTATACTAATTA
>1107273
GTTAAAAATGCAAATCCCCTATGGCCGATACAGTA
>2073104
TGTATACTGCGGATTATTCATCTTAAGTATTTGGC
>159239
ACATACTGCATGGGCCAAAATAAAAGAGATCGGTG
>1573814
AAATACTGAGGGAGAGTGATCTGTAGACGTATGCA
>1321891
CGGTACTGAATAATAATGTCTAGGCGGTGCATTCG
>871513
TCTGGAATAATGGGTAGGACGCTTAACGAGTATAG
>1265764
ATGCTAAGTAGTGAACGATTCGTACCGAGTATGGT
>636732
CTGTACTAACGAGGCCATTAATGCGGGAGTATGGT
>1080374
GAATAAATTAGCATTTGGACTTTCTGGAGTAAGCT
>1041848
CGGTCGAAGGACTTTGGACAGCTAATGAGTATGCA
>243038
GGATAGATTTAGGTCGGTATATTATTGTGAGTAGG
>908056
CATTTGACCTTCTTGTTTTTCACTTTGAGTATTGG
>1099792
GCATACTATTACTAAGTGCGGTCCCTAGGGATGTT
>58383
AATATACTATATGTCATTTGCATAGAATAGTTTGT
>1727297
GAGGTTCATACAAGCGATAAGAGACCTAGTATAAA
>1762132
[truncated: 8,518,497 more chars]
