# Supplementary material for: Transcriptional Coactivator BOB1 (OBF1, OCA-B) Modulates the Specificity of DNA Recognition by the POU-Domain Factors OCT1 and OCT2 in a Monomeric Configuration
Source: Biomolecules. 2024 Jan 17;14(1):123. doi: 10.3390/biom14010123 (PMC10812921; doi:10.3390/biom14010123)
Supplement: Supplementary file 1 [file biomolecules-14-00123-s001.zip › File S4 POU2 BOB1.fasta]

>769614
AGAGCCCAATTATGTAAATGCAGAAAAAAAAAACA
>382286
TTTTTTTTGCATGTGCACAACTCGCGTTCCGATCT
>117719
GATTTTTTTGTCGTTTTTAATCCACGCAAATGTAC
>257094
TTTTTTTGTACATGCAAATCGCTCCGTAGTCCCTT
>530605
GCTTTTTTTCTGGTTTGCGTATAGTAAATTGCGAT
>45571
CATAGGCAAATTCTATTCATGTACGAAAAAAACTC
>351178
TGTTAAATGCAAATGGGAATTATGAAAAAAATGGC
>32203
GTCTTTTTTTGTGGAGATGAGGGATAGGCTATGCA
>233750
TGTTTTTTTGCGTAGATGCGGGACGTTGATAATTG
>246360
CGTTTTTTGCGTACAAGGTTGGACTGATTTAGTCG
>727850
TGAATTTTTTGCGGTGCCCCGGATTTGCATACTTC
>99727
GTAACGAGTGCATGGGATTGGTATGCAAAAAAGGG
>210544
TCTTTTTTTGATCTGGCGAATTGTGTCTTAGCCCG
>147576
CATTTTTTCTTTCGAGTGGCTTAATGGGATATGCA
>129826
TTTTTTCCAAAGGGGAGCTTTAATACGCATACGCA
>619062
GCTTTTTTTCATTTCAACACATCCTGGGCAATGAA
>158102
GGTTTTTTCATACAATTATTTGATTTGTACAAGGG
>592922
ACTTAAAAGTTCAGTGAAATTTGTGAAAAAAATCG
>131004
TTTTTTATGCCATATGCAAAGAAACTTGGGTGTTG
>891686
TTTTTGTGAGAACAGCATTTGCATATGAGGTCTAT
>254134
AATTTTTTGTCCTCACATTTGCATCGAGTTCGCTC
>233953
GGCCCCCATTTGCATTCCAGCTAAAGCAAAAACTG
>279653
AAGTATGGAATATTGAATATGACTACGCAAAAATG
>441465
TAGGTTTTTGCGACGCTTTTTACATAATTACAAAT
>728774
TTCTTTTTGCGACCCACATTGGTACCATTGTTACG
>558896
GGTTTTTGCCTGTGTTGTCTTACCACAATTCAGGG
>514318
TCGTTTTTGCCTATGTTTTTGACTGCTTAGTCTTC
>449069
GGTACTTTATTCGTAAACTTGTAGGCAAAAATGCA
>99986
AAATGGTACTTATCAATAGCCAAATGCAAAAAGCG
>540252
CCCTTTTTGCATTGCAAGTCGCCTATAGGTCAGTT
>854260
TGTGACCTGTGTTCTGTGCAAGGGAATGCAAAAAT
>547971
CGCGTTTTTGCATTATGTTAAGCAGTGATTGACGT
>717103
TTTTTGCATTACCTGTTTCAAAACCCTAGGGCGCG
>46570
TGTAATAACCCTATTAAAGAGGTAATGCAAAAAGG
>286727
GTTTTTTGCATGTTCATTTAGAGGGATTCGCTTGT
>114040
AAGTTATCTGGTCTATTTACATATGCAAAAATCGT
>385256
ACGACGCTCTTCCGATCTCGGCCTGGCCAAAATGT
>543150
TTTTGGCATTCAAATGGACTATTTCACCTGAGGAA
>360543
AAGTTTTGGCATGCAAATGATTATAAGAGACAGCT
>274933
TCTTTTGGAGTTCTCACGATATTTGCCTATGGGCA
>800664
ACTATTTTGCGTATTCATATGGGTAGAGAGTTTGG
>581977
GGTTTTGCGTATCAGCGAGAGCAGCCGATCCTGTG
>761200
TTTTTGCGTATAAACATCTACATGCGATCCTTGCA
>246215
ATCAGGATATTAGATGTAAAACTACGCAAAATACA
>894956
TCGGTCGGCTCCATTCCCCCATAAAGGCAAAAGTG
>733322
GATACGCATCATTTGGGATAATGAAGGCAAAATAA
>381810
TTTTGCCTTATGCAAATCAAAGTATCGATCCTGCG
>401693
AGAGCCCCTTTTATTTACATCTAAGGCAAAACTTC
>412153
TTTTGCATTTTGATGTCATTTAATGTAAAATCTTT
>413360
ACTGAGTCCCCTTAATAATCTGGAAATGCAAAATG
>350124
AGGTTTTGCATTACGGATTAGGAATAGGACCGCCC
>943753
TTTTGCATGGGAGTAATGAAAAAGCCGATCCTGCG
>897314
TGTTTTGCATGGGACGAGATACTGTATCTGCATAC
>236531
ATTTTGCATGGCTCGCGAAGAGGAATTATGCAGCT
>252598
GCGCCGAATTTCCATGTTCGTGTGCATGCAAAAGG
>696298
GGTTTTGCATGCAACTCAGACGAGAGATTTGTGCT
>315400
GGTTTTGCATGCAACTCAGAAGAGAGATTTGTGCT
>499488
GATTGAAAGGTAGTATACAACAATCATGCAAAAAT
>779549
ACTTTTGCATCCCTAGTACTTGCACTTTTTAATGC
>337778
CGTCTCGGGAAGTTCACAAGGGGATGCAAAACTCA
>477389
AATTGGGTAAAGAGGGGAATGGGATGCAAAAGAGA
>171529
AGTTTTTGCATATTTGAATTGTCCACCGACTTATG
>426257
TCGGAGATTTAGTCGATGTATTTGCATATGCAAAA
>289561
AGTTTTGCATATGAGTCGACCAGGGGTTTATTACG
>850331
ACATAAGTTCGACGGAATTCGTCGTCTATGCAAAA
>147642
CAGGTTTTGCATAGACCGTATTTCGCTTTAACATA
>832650
AACGTACACACACTTGGGAATGTATGCAAAAGGTG
>752740
GACTTACAATCAGAGCGAACGAGTGTATGCAAAAG
>761775
TGTTTTGCATACACGAATCAGCCGTGGAGTAGGGG
>254599
GGTTTTGCATACAACTGCCATCATTGAGATTGGTG
>334168
TTTTGCAAGCGGTCGATGCAAAGTTAAAGGATTTG
>678924
GGTCTTTTGCAAGATTCAGTCTTATCTTTGCATAG
>702688
AGGTGAGTTACTCGATTGGTCAGAATTTGCAAAAT
>288046
TTTTTGCAAATTATCTACGGGTGTTCCGTTTGTCA
>278595
ACGACGCTCTTCCGATCTAAAATAAATCAAAACGG
>154441
GAGACTGGGATTTGCATATAGATGATCAAAATAGC
>12914
TGTCGATTTGCATTCTGATCACTGATCAAAAGCCT
>111926
GGATTTTCGTGCAATCTTTACATACCTGCATGAGA
>745854
TTTTCGTCGGTATGCAAATGTTACTGTGCACGTCG
>117147
GTTTGGACCCCCCACGGCATGCAAATACGAAAATG
>26088
TAATTTGTTTATGTTTGAGGTCAGTGAGACGCTAT
>161115
TCATTTGTTTACGATTATTTTCCGGATCCCTGCGG
>295452
TTGTTTGTTCTTTCTCTTAAGATGTAAATGCATGT
>132560
TCTTTGTTCTTATGTAAAGAGTGATTTGCATACGG
>609931
GGGTTTTGTATACCGCGTCACTCTTTAATAATGCA
>410275
TTTGTAGGCAAATGAACTATGCAGATGCGGCGTAA
>750921
TTGCATACGGGGTGAAAAAGAGGTAGCTACAAATG
>154180
CCATTTGTAGATGGTCATGAGTTATGCAAATCCGG
>305887
GGTTTGGGATGTAAATTTTTGAGTAAGAGTATGTT
>489239
TTTGGCCTCCTGGTTTACATACAGAGAACACGCGC
>594929
AATTTGGCCTCAGTAAATGATTTGTTTATTCTACC
>150044
AGTTTGGCCTATTTGAATTTATCAAGCAAGAATCG
>534302
TTTGGCCTATGCAAACAATAAATACCAATCCGTGG
>802223
ACTTTGGCCGTTGACTTCTCGAACACATATTTGCA
>536788
TTATTTGGCCGTGGTCTGTTAATGTAAATTCAGCG
>645494
GTTTGGCCGGTTGTGCAAACCAACATGAAGATGGG
>370854
ATTTGGCCGATCCAGCATTTTCCTAGTGTAGGGGC
>686166
TTTTGGCCGAAAGGGATCTACGTAATTTGCATCTC
>582668
CTTTTGGCCCTATCATTCTTTCAAGCAAATTATTG
>267880
CTCTTTTGGCCCTAGGTTCGCCGTGTTTTGAATTT
>400809
GATTTGGCCAGTTATTTACGAACGAAACAATTTGC
>214753
GTGAGCGTTTAATGCAAATGGTCTCCGTGGCCAAA
>108969
TGCTTTTGGCATTTGCATTTAAGTGGAGATTAGTA
>927602
TTTTTGGAATATGGATTTACATATTTCTGCACGCG
>384241
TAAGTTTGGAATATGCAAATTAAGGTAATCCACCA
>487650
ACGACGCTCTTCCGATCTTTGCATATTCCAAACAT
>668783
TTTTTGGAATACCTTTCTGCTTGGAGGTTTTGCAT
>745400
TCAGAATTTGCTTGCTTGGAATGTATTCCAAATAG
>20558
GTTTGGAAGTTTCGATTTACATATCTAATTTGGTA
>10278
ATTTTGCTGATTTGCATTATAAAAAAAACTAGGGC
>150293
AATTTGCGTAGGGAGCCGTATAATATTTCAAAGGC
>160182
TATACTTCATCATCGGGCCGGTTCGTAGGCAAATT
>888027
GGTACACTAAGTTGAGACCCGTCATTAGGCAAATA
>250780
GATTTGCCTAATCAGCGAGGGATGTTGAGATTCGT
>575525
ACTTATTCAATCGTAACTTTCTCAATGCAAATCAC
>95142
AGGATTTGCATTGAGAAAAACGAGTCCAATATTGA
>483120
CTTCGAATCATGCATTTTTTCTCAATGCAAATCTA
>432682
ATTTGCATTGACTTTCGCGATTGGGCGTGACTAAG
>160824
ATTTGCATTCGTCCGCAGGTGTCATTATATAACAG
>220610
ACATTTGCATTACGACCGGTGTCTCGACTAAAACG
>661109
ATTTGCATGGGGGTTAGTAGGCTGGTTTTGACGGG
>126947
CATTTGCATGGGGCTTCTTCTATTCGGTTGGCAGT
>309177
GATACGCGTAAATAGTGAAAGGGGGATGCAAAAAT
>443537
GAGTTTGACATTCCTGAGATAGTTGATGCAAATTT
>363551
GTTTGCATATTGTATCTAGGTGTCAAACAACATCC
>122271
TATTTGCATATTGGTTTGTACCGGTAATATAATTT
>109519
CAATTTAGGCATATCTTATAGGCACTATTTGCATC
>902994
TATTTACATCGAGGCACAACCTAACCAAAGATGAT
>472236
TATTTACATCCTTCCTCGTGTTATCCGATCCTTCG
>772218
CGAATTTACATCCTTACCGAATACGCCTACAGCCC
>251743
CATTTACATCCTCTCCGATCCATTCTCAAAGCACG
>252101
TATTTACATAAGCGTAACATGAAGTGGGATCTGGC
>100795
CCTCTGGTGTGTTAAAATCGTGCTTATGTAAATCG
>610014
TTATAGGCATAGTCTAGTCTGCATTATTAAACTTT
>172508
GGCCCGCTGGTCGGTGTTTGCATCATCTTATTAAA
>8190
CATACATATTATGTGTATTTGTGTCTTTATTAAAG
>716175
GGCGTTTAAGTTCGAGGTTATGGCCAGGGAACGAT
>28590
CGTTTAAGTTCATCTAGTCAAATTTCATAATTTCC
>723074
ACGACGCTCTTCCGATCTGTTCAATGAGTTAAATC
>332571
TTACTCTCGCTTGAATATGGAAATAGTTAAAAGTA
>486601
TCGAGGGCGGAATACTTAATGGATGCAAATTTAAA
>36115
ATAATGACGTCTCAAAAACCGGAAATTTAAATGCC
>280678
GACTTTAAATTGGCGATAGGAGGCAAGATTTGTAA
>479302
TACAAATCTTGCCTCCTATCGCCAATTTAAAGTCG
>274032
GATTTGTTTATATGAATCGGGGTGTTCACATGAAC
>898135
GTCTTTGTTTATAGTGTCTATTTGCGGTAATTTGC
>907449
CATTTGTTTATAGGCCTTTTGTAGACACAATACTT
>225157
AATTGTTGTTTAGGCAAATTCTTAAGGTATGTACG
>175457
ATTGTTGTCGTACCCTGGACCGGTATGCAAAGTGG
>498540
CGTTTGTGTTATGCAAATCATCATAGATGGCTATT
>53231
AGATTTGTGTTAAATGGAAAGCTGAGGGACATTGG
>653727
TTGTGTGTGCAAATTTGTTTCGTTGATCTCCTGGT
>864269
CAACCTGGTCAAGAAAGCACTTTACACACAATGCA
>408651
GGTTTGTGTGGTTTTGCATGGCAAATACGGGTGGT
>593492
TCGTCTACGGATATTCAAATTATGGGGCCACACAA
>398572
TGCATTGTGTGGAGACAAGATTTACATGCAACTTA
>317524
TTTGTGTATTTGGCCGGAATTCGAATTAGGGACAT
>824230
GCTTGTGTATTCGGCATTTGGTACGAATTTGTATT
>693041
AACTTGTGTATGCATGAATAGGATAGTCAGGCAGT
>712142
CATTTGTATATGCTGAGTTTTCGTGTTTAATGCAT
>136141
AGACGATGATTGTGGTTACGGGACGATATACAAAT
>381537
TTTGTATAGAGCTAGTATCCAAGGAGACACACGAA
>608848
TTTGTATACTTATTAGAATTCATGAGGGCGCCGAA
>511930
TAAAAAGGGGGGAATGGAACACAGTATACAAAGTT
>341499
GCTTTGTATACGTTGCGTAATCTACCATGACTAAT
>508904
ACCAACCATTCGTAACGGGTATCGTATACAAATCA
>395914
TGATTGTAGATGTATGTAAAATGATCCGGTTTAGA
>529491
GCATTGTAGACTTAAAGACTAATTTGATTTTTACT
>269668
TGTTTGTAGACCGCAATTTGCTTAGGCGCATGATA
>320745
AGTAGTGTCAGTCTCAGATATGTAAATTACAAGGG
>102077
ATTGTAATTATTAGGCAAATGAGCCGTATGCGTCC
>191545
CGGTGATTTTGCATTGCACGCTAAACCTGAAGCAA
>286512
TGAAAGTTTGTCGCATGTTTATAGTTGAAGCAAAT
>932175
TAATTTGCTTATTCTCATTGTGTTGCAACGGTGAA
>719228
TTGCTTACATTACAGCTTACCGAATTCCGCTAGCG
>705494
CGATTACCATAAATATACAGAATCATTAAGCAATG
>154397
CATTTGCTTAAGATTGACGATCTTCGCTATCGCTC
>9773
TAAAGCAAATTTGCAATTCGCGGAGTCAGGAGCAA
>874286
AATTTGCTCCGTACGATTTGCATGGAGATAAACTG
>106780
TTTGCTCCGTAATGCAAATAGTGCTGGTTAATGAT
>256315
CATTTGCGTTATTAATCTAAAAGTCCAGAGGTTCT
>708037
GATTTGCGTTATCAATGGACTCAGGTGAATCCGTT
>518744
TTTGCGTTATATGTCGATTTGCATGCACTTAAGGA
>202161
TTGCGCAGACACCGTGGATTATATGGAAATTAGTC
>383197
TTGCCTATCGGAATAAACAGAATCGTCCACAGGGG
>561114
CATTTTGCCTAGACACGTGTGAGATACTGGGCGTA
>691535
TTGCCTACTTTCCCTGCACTCTCGCGACTGATAGT
>222333
GATTTGCCTACTTATGGGCGGAGTGCATATGACGG
>253727
ACTATCGCGGACATAATTAAGAGAGCAGTAGGCAA
>102332
GGTATGTAACGATCAGCTGTCACGTAGGCAAATTT
>458896
TATTTGCATCCATCACTGGGAGCTGTAGAGAGCAT
>337901
GTGAAAACTATTCAGATCTGCTTATGGATGCAAAA
>926472
ACTTAAGACCGCGCGCACTGTTATGGATGCAAAAC
>443211
GCGGTAATGTACTGAGGTTTACCTGGATGCAAAGT
>194759
TTATTTGCATCCAGGGACAAAGGCTCCGATCTGAC
>735417
TTGCATCCAGCTGATACCATTATAACGCATTGGCG
>191030
TAAATCCAATTAATAGATTCACGCTGGATGCAAAT
>101871
TTTGCATATGCCGTGGCTGTGTAATGCGGTCTGCG
>283907
TTTGCATAGTCCCGATCGCCTCATTAATATTCGGC
>759969
TTTTTGCATAGAGTACCATGGGACCGCGTAATGAC
>654304
ACTTGCATAGAGGGCAAGGGAATTATTTTAATTTT
>128432
GATTTGCATAGAGGATCAATATCTAATTAGCGTAC
>151568
ATTTGCATAACCACTGCATGATTATACGACCGGGG
>47649
ATTTGCATAACCACATTCAACGTAGATCCCTACGG
>111315
TGTTTGCATAAACAGCAAATGTATCGCTTTATCGT
>801648
CACGGCGATATATTTGCATAGCGACTTCAGAAGTA
>255850
GGGAGCCTCTAGCATCAAATTTGCTTACTTCAGAA
>208188
GCGTTCTCTATTGGTTCGCGACTCGCTTGTTTAGA
>505076
ACGGTTCTCCGTCAGCATGGACTAGGGAAATTCTT
>439469
AGCTATATGTAAATATTTATGCGTACTACGGAGAA
>171416
AGATTCTATTATAGGGATACATTGCGGGAAATGCA
>225635
CCGACGCTCTTCCGATCTCACACACCTAGAAGTCA
>312692
TGTTTACCGTGACTAATTTTGCGACCTAGAATGTA
>362070
ATTCTAGGTCAGCGCGATTTGAATGAGTTTATTCA
>347953
TTTCTAGGGTTCAATATGGAAATTACAGATTAGAG
>790216
GCAAATGCTTCCTAAACGATAGTACGTAGAAACAA
>675355
AGGTTCTACGGGCCCTCGCTTTTGCATTTTTAGCA
>315366
ACGCTTCTACGATACTATTTACATGCTATATTTAA
>149862
CGTGTGATATTACTCTTCTGGTACGGTAGAATGCA
>127381
CGGGTGCCCTTATTGACTTTGCATAAACGAATGCC
>686255
GTAATGCAAATGGGGGGGTTGTTTTATAAACGAAC
>734790
CCTTCGTTTAGGCCGGATGTAAATTTAGATATACT
>622472
AAGTTCGTTGTATCGATTTTATCACTGCTTATGTA
>806089
TTCGTGTAACTTGCAAATGTGATCGTGCCAGAGCA
>186065
CTATTCGTGGTTTGGGGTGAATTTGCATTCCCCCT
>226106
TATTCGTCCTCATTTGAATAGTCTTTGATATTGCG
>130484
AAGGTTCGGTAAGTATGCAAATAGCGGGTAGAGGT
>908946
GGGGGGTCGGGTCGGGTCTAGTTCACTCGAAAAAG
>616709
GTTCGAGTCTTCGGGTTCGAAGTAGTATATTGGTG
>186358
TTCGAGTCTCCCCTTTATTCAAATCAGTCTTCATG
>564146
CGTCGCAAGTTTTTGGTTCATTTGAATAGGAAATC
>463964
GTCTTCCTATGTTCGCATGCAAATCTATTAATTTT
>790387
ACGGCTTAGCATGTCTTATGTAAATGGCGGAAGAG
>135298
GGGCGATTTGCATATTACGCATTCCCGTGGCGGAA
>138155
AGAGGAATAAATAGACATAAACGAGGGGGAATGCA
>690135
TGATTCCAGGCAAATGCACCCGTGACTAATGAGAC
>11461
GGTTCCAGGCAAATGAGTAAAGACACGTCGTATTA
>200548
GGCGAACAACGTTATGCAAAACATCCTGGAAGTAC
>528451
TGCACTTCACTCGGGGATAATATTAATAGAATGAA
>671436
AATTCATTCGTATGGAAATAGGCTGCCTCGTAGGA
>106861
CGTGTTCATTCGGGTCATTTGCTTAAGCTCAAGTG
>121961
CGATTCATGTGGATAGGCAAATGTTGGGGTTGCAT
>201529
ATTATAGTGATTATGCATATTAATCATTTGAATGT
>964695
TCCCCGGCGATTATGGAAGGGTATGCAAAATAATA
>191440
GATTTATTTTCTCGGAGATTTTGATGCATATTACG
>23628
TTATTTTCCTCAGAGGGTGGAGGCGGCGACATGCA
>215136
ACCGAGCAAATAATGATTGGCCATGCAAATAAAGG
>170707
TTATTTGCATATTCCGTTATAAAGATCTATTGCAT
>517606
TATCTGGGGAGGGAAAGCCATATGCAAATAAGGAC
>243711
GGCTTATTTGCATATGCAAGAGGTACTGGGTAGCG
>762971
TTATTTGCATATCTGGCCGATCCCCAACTACGGAG
>286957
TTATTTGCATATCTAGAAATTCATATTTGATGTAG
>147703
AATTGGTACCGGATGCGGGGGTTGTTAATAATGCA
>94379
CTCCTTATGGGCGAAATTTGCATATGAAAGAGGGC
>276344
ACTTATGGGCAGGTAAGTAAACAAATTTAGGGTGG
>135333
GAGGTTATGGAAGGTTACGATACTGGGATTTACAT
>304145
CGTTTAACGATTTATGCAAATTCGTCTTCCATAAG
>144559
GTTATGCGGGTTTTTTAAGCAAATATGTCGATAAT
>133504
GAATTTATGATGCAAATATCCTGCTTTACCGCCTC
>147674
ATTATACGTCGAAAAAATTAGAGGGCTGGGATGCA
>686656
AACATTTGCCGAGCGGGTATTATTTGACTAATTCT
>78206
GTTAGTCAAAACATAGGGTCGTGCCGGTTTTTGGG
>175606
TATTTAGTATTTTAAACAAATCAGGCTAGCCTCCA
>117129
GGTTAGTATTGACGTTAGAATTTGCATGTTTAGTA
>199113
AGTACACATTTCAGTATTCAAATGCGAAACAAGTG
>382994
AAGTATGTTTGTGCGTATTATTTTTATCATAAACA
>672323
ACATATAGTTAAAAGAATCATGAGACAGATAAACA
>847208
CGCTATAGACTTGTCACGTGCTAAGGGGATAAACA
>836374
TTTTGCCTGCGTATTGTCCCAGTCCATATAAACAC
>171342
TTAATGTTTATATGCAAATAAAATGACTCATCGAC
>499806
CTGGTGTTTACGTAAATTATGGATTTCGACTGCTA
>47670
GATTTGTTTACGCCAGGTTTGCCCGGAAAAATACT
>412421
CAGGATTAATTCGGAAAAAGATTTGCGTAAACACG
>485861
GGCCTAGCCTTTTTATGAAAATACTGGACAACACG
>114173
TGTTGTCATCATCTGCGAACGAATTTGCATACTGT
>146599
ATGCGGAGATTCTTTTAATTATTACGGCAACAAGC
>556883
TGTCTGTTGCCCTCGGCCTTTTACGACGCTCTCCG
>291981
AGTGTTGCATTCATTGTGGAATACCAATTGGGGTA
>673334
CCATGTGGGGTGCAAATGAGACCATTAATGCAACA
>200165
TGTTGCATGGGTGAGGCCTTAGGCGTTTGCATTTG
>132250
TCTGTTGAACTACAAATAATATTTTAATATCGTCT
>10929
AATGTTGAACCTTTTTGCATATTTGATTGGAACGG
>560610
TGACATTCCGCGGGGTATTTCCCTATTCAACCACA
>269081
AGGGTGTGGTTCTCTTTCAGGACTATATCCTTATG
>201832
GATATGTGGTTCACAATTAGGATAGCAATTTGAAT
>108307
GAGTGTGGTTATTAAAGTTAGGTCCATTCTATGCA
>313072
TGTGAAGTGATGGAAGTCTAAGCAAATAGTCAGTA
>924663
TAGTGTCTTTATGCAATACTCATCCAATTTATGCA
>856681
ATGTCTTTAAATCAGTTTATTTTGCATATGTAACG
>113472
ATGTCTTTAAATCAGGTTATTTTGCATATGTAACG
>113069
ACCCGCGCGTAAATGTTATGTAAATTTAATACAAT
>897967
GCCGTGTATGCAAATTCAAAAGCGCTGGTTCGTTG
>10745
GCCGTGTATGCAAATTCAAAAGCGCTGGTTCGTTA
>213110
TTGGTCGTCATGCAAAACTATAAGAGATTTTTCGT
>807554
TGGTATGCAAATGCCGGTCGTCAAAAGACAGGGGG
>224493
TTGGTATGCAAATGAGCAACTCTGTTTACTCTCAG
>794089
GGTGGTATGCAAATCGGGTCCGGGGACTTACTAAT
>977189
TGCAACAATCGTTATACCTGCGTTTGCATACCATG
>103692
CGTCTAGTATGAACATCTCCTGATTTTGCATACCA
>291618
GATTTGGTAGCAAGACGTTAGGAATTTGAATATTG
>228781
TGGTAACAGGATTTACGCAAATCGACCTTGGACTT
>276480
ACGACGCTCTTCCGATCTGCTATGTCTACCCATGC
>54000
ACCGTAATTTACTGGCAAAATCAACTTTCTACCCA
>949572
TGGGTACTTTCGCAAATCACTTATACAGCCATTAG
>149610
AATGGGTACTCTATGCAAATGGTCAGGCGAGTATG
>74914
TCGGATTTAATTTTGCATTTCAGACGAGTACCCAT
>552504
TGTTGGGTACTATAATTTCTTCATATGCAAAAGCT
>747119
AGGCTGGGGTTTTTGCATATTACACTCATATTGCG
>78935
CTGGGGTATTTGCAAGTCATGCCTGCTGTAAGACG
>765619
GCTCTGGGGTATCTGGGCTTATCAAAAGCAATTTC
>167054
ATGGGGTATCCCAGGGGTCAATCGTTTATGCATTG
>228979
TGGGGTACCTTCCACCCCTTTCTTGAATTTGCATG
>161218
ACATGGGGAGTAAGCCGAGTAGATTAATTTGCATT
>285356
TATGGCGTTGCAAATGAGGAGATACGAGATAGTCC
>279158
ATTTGGCGTTGAACGGATGGCCTGTATTTGATTAG
>40884
ACGACGCTCTTCCGATCTTATTACGGAACGCCAGG
>766205
TCATGGCGTAGTATTTACAATTCGTAACTAATCGA
>222627
CGATTAGTTACGAATTGTAAATACTACGCCATGAG
>607242
GCTGGCGGGATATTATGCAAATATACATCCAGAAC
>574812
CACCTGGCGGGAATGCAAATTAGCTCGATCCTTCA
>849712
GGTTGGCGCCTTGAGTATTTAAATGTGGGATTAGT
>109984
GGGTGGCGCCCTACGTATAGGATAGACAAATAAGG
>178478
GAAGCCTCCGAATTAAGGATAATGGGCGCCATGTA
>492151
TGGCGCCAGCGGGAAATTAGACATTTGATTAGCCT
>633708
GGTGGCGCCACTTGGAATTAACGTATGCAAATGTA
>120239
TACTGGCCTCGAAACTCAACGATTAATTTGCATTG
>378114
TTGCATTCCCGAATAAGTTATTATCACTAAAGGAT
>21905
GATTTGCATTCCCCGCCTCCGGTGTTGTTGAGCTG
>724230
GAAACGAGGGTTAAGTATCAATGGGGAATGCAAAG
>317252
TAGTCGGCCTGAACTTTTATGATGTTGGGAATGCA
>945302
GCAGGGTGTCTAGGGAAAGAATTTGGGAATGCAAA
>929058
CATTTGCATTCCATTTGTGACCGTTCTTCGGGAAG
>449100
CCCAGGTTAGGCGGAGATTAACAGAATGGAATGCA
>374257
ATTTGCATTCCAGTTTGGTAGGTCCGATCCAGCCG
>178312
TTGCATTATTCATATTCGGTTTCTCATATGCGCGG
>276670
CCTAACGGGTATTCATCCGATTACTAACATGCAAA
>444711
ACGGCTGTGGCGTTAATCAAGGGGGTGACATGCAA
>877549
TTTGCATGTCAATGTGGAAACCCGATCCTTTCCAG
>318148
GGATGCATGTCAATATGCAAATGGATCACGTGTGT
>838618
TTTGCATGGGCCATTTTCGGATAGAATGGGTTGAT
>423067
TGCATGGGCAAATGAGAACGTCGACGATAACAATG
>633257
TGCCCATTTGTTTAGCAAATATTTGCCCATGCAGC
>100904
GTTTTGCATGGGATTAATTCGAAATAGCTGTAAAT
>302102
TAATACAACCCGGGTAACGATATTTGCATGCACTC
>435708
TACGATACCGCCGGGGTCTCGAACTTACTCATGCA
>168705
GATCCAGCATAAGGAGCGGACATTTTACTCATGCA
>388210
CATCGAGGCTTGATTGTTGTCATAGGTTTCATGCA
>113677
GAGAGGGAGGTGAGAAAAATATCCGGTTTCATGCA
>509424
TGAAGAGTTCGTTAATAACCCGGATCGCCGATGCA
>307648
TGCATCCTTTAGAAAGTGGTTTGCATTTAGCTTAC
>199017
TAATTAAGCCCAACACAAACGTCTATAAGGATGCA
>53814
TGCATCAAGAGTCGAACGACTTTGCGTATACTTTG
>140340
ACGTGTATGTACTACGATTTGAACCTCTTGATGCA
>194542
TGAAAAACTATTGTCATAAAGGCCGAGAATATGCA
>356078
CTTTGCATATTCAAATGTTATTTCATAAGTCTGTT
>577904
TTTGCATATTCAAAGGTAGGTTCGTGGAGTAGTTG
>71979
GCTGCATATTCAAACTTGTGGTCAAGTATCAACGG
>109490
CGCGGAGAGGCGGGATGCATTCAAAATAATATGCA
>103953
ACAGAGTAATCAAGTTGTGTTTCATTATATATGCA
>436983
TTGCATAGAAAGGGGGAGATAAGCGTACTCTTCCT
>209498
TGGAGCAAACCGTTAATTACGGCCTTTTCTATGCA
>726154
AGGAGTCTTCTATGGGTGGGACAGTTTTCTATGCA
>124120
AGGGGCTAGCCGTCGAACATGAGTTTTTCTATGCA
>239242
AAAAATTTGCACACCGTGACATCCTCCGTATGCAA
>199954
TTGCATACGGAATGTTGGTCAAGGCGCATAATTTC
>127498
TAAGCACACAAGGGGCTAAAAGTATCAGGTATGCA
>582724
AAAAAGAGGTTAAAAGGCAGCGTTGGGTGTATGCA
>739046
TGCACGCTCGATTTGAATTTGTAGGGATATCAGGG
>556305
ACAACGGATGCTTTCCATAGGCAAGGCGTGCATTC
>165740
GATCAAGTATGGGTAGACGAAATTTGCGTGCAAGT
>371976
GTACTATCACGTGGAAATCTACATAAATCGTGCAT
>10110
TCTGGCTTTATTTGCCTTCCGTAAATCGTGCAATA
>141947
ACGTGCACATTTTTTGCATAGGGGACCTTAACTAT
>321093
TACGATAAGCAGTTCAATCAGAAGTCGAATTTGCA
>113145
CAATGCAAATTAACTATCATATAATCCTCATTTTT
>913493
TGCAAATCAGCCACTTAGTTGGGCCTATCGTGATT
>339287
ATGCAAATCAGCATGGCCGAATGTAAAAATTCGGA
>651374
GATAGTCTTTTGGCGAATGCATATGGTTTGCATGG
>940771
TCGGGTGCAGTTATGGATCGGTTACTGGTTTGCAT
>946659
AAAGCGTGAATAAATAGAGAAATGCCTGGTTTGCA
>584894
ATTCTGCAAACCAGGCAAATTTAATTTGGGATGCT
>615854
ACGACGCTCTTCCGATCTCGTCCTGGTTTGCATAA
>933069
GGCTAGAGAGCGTGACTTTTAGCTGGTTTGCATAC
>899987
CGGTGAGCATATATTCGATAAGGCTGGTTTGCATA
>898453
GGAAAGGAAAGATTTGAGTCGTTCTGGTTTGCATA
>311570
TATTGCGCACATTTGCTTGAAGTAAGTGGTTTGCA
>911742
ACGATCGAATTTCTGGATACTTCAGTGGTTTGCAT
>332069
CATAGTTCGGGTTCAAAAGTTCTCGTGGTTTGCAT
>608694
GAAGCGCTAGTATCAAATTTTGCGGTGGTTTGCAT
>11100
GGGTGATTTGCATCTAGCTTGGCTTTGGTTTGCAC
>225594
NCTTGATCTTTGAATGCAAATTAACTTTTTTTTTT
>563319
TGATTTGCGTAAATAACTAGGCTATGATTATCAAT
>45291
TATGATAAGTACTGGAATATGTAAATAGCTCTGGG
>111159
GTTTGCATAAATTCTCGGATAGCGCTTATCATATC
>377359
TGAGTTATGCCCGGCTCATGAATGTGAATTATGCA
>626773
TGTGAGTTATGCAAGTATGCAAAGCCTGTATTTAT
>384032
GTCTGAGTTATAAAATTTGCACGTTAATTTCGGCG
>119205
CATGCATGTCTTTGTGTCTATGCAAATAGACTCAG
>678908
TGAGTCGGTTTTTTCATACAAACGAGTTCGGGAGG
>165871
TGAGTCGCTCACCAATTTGAATACCGATTCTGGTG
>590507
CGGGTGAGGGTCTCTAGATATTTTGAATAAGCATG
>336714
GACTAATCCTTATGGGGCTGAATTATTTGCCTCAT
>149592
TGAGCTGGTAATTGATTCATGCAAAATCGCTGGTA
>579289
TCCGTATTCAAATGCACAAATACCCAGGACTCTCA
>417508
ACCTGAGAGTCCGCCAATTTGCATTATTAAGTACA
>534468
ATGAGAATTTCTTTGTGTTTTACATATTATCCTGG
>387931
CCTGAGAATGCAAATTATACTGTGCGCTAAATTTG
>191512
AGCGTGATTTACATAAGCGGTCGGCAGGAGTCATC
>945966
GCTGACTACTGCAGAGACGTTTAAACATTTATGAA
>814387
AATTTGACTACTACTTAGGTGGGGACATTTCTCAG
>250657
CATTTGACTACGTGGGAGAGTGGAAGCTGGACTTG
>317721
GATGACGGTTCAGGAGGGATTTCACTGATAATTTC
>869962
TTGACGGTCTATGCCCGACATTTGAATATGCGCGC
>111706
TATGACGGGTGAAGATGCAAATCACGCCACTCTGC
>754929
ATTTGACGGGCGTAGGTATGGAGACTCAAAATGCA
>115284
TGGCTGACGGGCGATAGTATGGCGTATGCAAACTC
>925242
TGATGACATTTTAATTATGTGTTTGAATAGGGAGC
>100975
TATCAAAATTACAGTCCCCCTTGATGCAAATGTCA
>262298
TGACACAGGTGGCTTTGGTAATTTCATTTGCATGG
>164158
AACTGAATTACTATAACGGCAAAATTTGAATAGGG
>273431
CATAGGCGGATTTCAGGAGGACGGTTATTCATGCA
>159467
GCTGAAAGTGTCTAGGAATAGATTAATCGTATTGA
>15198
ACAATGAAAGTCAAGAGAAATTTGCATGTATCTTA
>715119
TCTTCGCTGTTTTTGCACATTCATGTCTTGGTTTA
>528336
GGGCTCTTCGCACGCAACGGGTTATATTTGCACAT
>391149
GCCAGCGTCGGTGGGATTTGCATAGTCGAAGAGGT
>76826
CACGCAGGTTCTAAAAGGCGGAAGGCAAATAAGAT
>953345
TTTCTTATTTGCATCAGTATTCACCGGGTAGCTGA
>405095
ACGACGCTCTTCCGATCTGGAGGACAATAAGATGA
>110306
TCTTATTCGTTGGGTTGGGCGATACGCAAATTTCT
>643829
GGTCTTAGGAGGAAGAGGAGATGCAAATGTATCGA
>274689
ATTGTCTTAGCTTTGCCTAGAGTGTGCATAGGTTA
>59076
ACGAGTTCATTATGGAAATTAAATGCGGCTAAGAA
>477557
TCTTAGACCCATTTGCATAAACTTATTAAACAGCT
>802065
CAATTATTAAGTAAATAAAGGGAAAGTAAGATAAT
>142508
TCTTACTGATGTCGTCCGATACGCAAATATTATTT
>370661
GTCTTACGTGCATATATTTGATTATGCTAATGTGC
>115272
TTGCTCTTACGGCTGGGATGTTGTTGGAAAATGTA
>286701
TAATTCTTACGGCGATCTGAACACTTTGCATGCCG
>788353
TCCAAATCCATATGCAAAAAGGTGGGACAGACGAT
>210820
GTATGCAAACGCTCGCGGCTGAAGAATGACAGAAT
>51862
GCATAGTCAAATTCGTACCCACAAGCCGCACCAGA
>801738
TCTCTGGTGATTAGTTCAAAATATCAAATTATGCA
>94943
TGGGTCTGGTCTTTGCATCTTCTGAACTTATTCTA
>365770
CGTCTGGTCGTTTTGTTGGTCCTATTTCCATATTC
>187167
CCTCTGGACTATGTTGTGGATGTGTACAATATTCA
>601051
AGTTCTGGACGGTTCATTTACATTTCGCTCATAGG
>163341
ACTCTGGACCCGTCTCAATATTGTTCGTCTATGCA
>371853
TAATCTGGACATAGGGAAATTTCCGCCTTTCATGG
>218073
TTATCTGCGGTCGGTGTCTAGTTTAATTAAATGCA
>116303
TTAATCTCCTATCGAAGAGATTTGCATAGCGCCTC
>974569
TCACTCTATCCGATAATTTGGATTTTTTTGACTAC
>619841
TCTATCAGTGGTTATGTAAACTTGCTAATTAGTGC
>347862
TTCTATATTTGCGGTGCAGTAGGCAAATAACTTAC
>813204
GATGAGTCCGGCTGGCGTAGGTAAATATAGACGTG
>953147
GCTCTAGTATGGGAATATTCATCAGTGTGATTTTG
>754480
TGTCTAGTATAAATTAAAATCTGTTTTGCGTTTGT
>184369
TCTAGGTGGAGACACCAGAAATTTGCATTGCTCAT
>767097
TAGTCTAGGAAAATCAGGTTGTAGTCATTAATCCG
>897206
GATTCTAGCTCTTCTAACTATTTTGCATATTATAG
>152725
GGGACTAATTTGCTTGTTAAGTATATGAGCTAGAC
>244957
TCTCTCTAGCTATATGTAGAAAAATGCAAAAGACG
>125284
GGACAGTACTCCATACGCAAATTTTTAGCTAGAGT
>381638
GATTTGGGTACAAGGCTCTCTAACCGCTAGAATAT
>930521
NTTTCTACTATTTGCATCTGTGGGTGTTTGTCACA
>374880
GATTTGCATCTATCTTTCGGTCGAGTAGTAGAACC
>195740
GATTTGGGTACAAGGCTTTCTAACCGGTAGAGTAT
>74694
TCACATGGAATATGCCGTCGATATGATTAGAATAC
>447079
CTAGGGGTAATGGAGAGAATTTGTATATTAGAGCA
>154019
TCTAAGCTGTTGTCCGAATGCGCTTTGCATATCTC
>543274
TTTGCATAAATCAAAATCATGGACCCTTCGTTAGA
>191635
GGTCTAACCTTAAGTCTATGAGGGCAGAGTATGTA
>685042
TCTCAGTCCATCATGGATGCAAATAAACGGTTAGA
>589238
GGAATCTAAAATTATAATTGCGCATAGTCTCGGTC
>543125
TCTCTAGACTCTGTTATGCAAATTGCCTTTTAGAT
>593279
CGGTTCCTCATCCATGAATATGGGTTTTAGATGCA
>706751
ACGACGCTCTTCCGATCTAGAACTGGTTTTAGATA
>611318
CGCTCTAAAACCAGGCGTAGGTTATGCAAATACTG
>705727
ATCTAAAAATCTGGTATATGTAAAACTAAGCGGCG
>563791
ACTACCAGAAAACTTTTAACGGATTTTTAGATGCA
>714712
GAACGCTACTGTGAATTTGGCTATTTTTAGATTTC
>78541
TCTTGCACGACCCACGTGATTTGTTTATTTTTAGA
>808654
TCTAAAAACTGAAATATGGAATATATGAGTATGCA
>566216
TCGAATAACTTAGTACTAATCAAATTTTTTAGACG
>202163
TAGTCATCATTAGGCCAGAACAGTGAAACGATGCA
>418955
ATAAGAATTGCAAATCTTCACCTAAGGATAAACGA
>80682
ACGACGCTCTTCCGATCTGGCCGCGGATAAACGAA
>785456
ATCATCGTTTAGTCAAATTGGAAACAGATTGACGT
>53413
TAAACGGTATGTTTGGAAAGGGTATGTAAACGAGT
>112775
TCGTTGTCTAGCGGGTTTTAAAGGGCATTTGCATA
>907751
AATTTGCCTGGCTCGTAACGACGTATTCCGATCTC
>233804
GACGTGTGCTCTTCCGATCACGACGCACTTCCGAT
>107799
GCGCGTTTTCTTCTCAACCGTAAGACGCCTTCCGA
>440201
TGGGGGTACTTCCTCCTGGGACGACGCCTTCCGAT
>557742
ATCGCTCTTCCCGGGAGATTATATGCAAATTTTTT
>647288
TCGCGGATGGCAGTTTTGCATTTTCAGAACGGTCT
>685048
ATCGCGGACCTGGGTGGTTTGTTAACCAAATGTTG
>884926
TATCGCGGACACAGACGATTGTAATGTGACATGCA
>449123
TCTCGCGGAATTATCGGTCAGTAGTCAAATTCTTT
>64962
GAATGAGTTCCCTGAAGTTATTTAGATGCGATGCA
>114801
GATGGATTTGCATACCTATTAGCACGATGCGACCG
>166102
CGCTGCCTGGAAACGGGAATAAGCAAATGGACGGG
>51174
AGAAAATCTACACAGGATCGGATAATGCAAATGGA
>309742
ACCACCGTTGACTTTGGATTATATGCAAATGGACT
>95759
ACGACGCTCTTCCGATCTCACTATGCAAATGGACA
>822954
TTATACTTATTTGCATACCTTTTCTCACTCTTGGA
>104142
CGATCGCGCAAAATTATCTCTGTTTCTTGGATGCA
>136156
ACCTTATAAATATAGGGATGCAAAACAGATGACCC
>19286
TGTATATATTAATTAAGTGTAGTTTTTGCATATGA
>176165
AATCAGTCCATAAGCTGTTTGCTTCGAAGAATGCA
>132858
GTGAGGGATGCAAATGTTCCAACTGGACTGATTAG
>589827
CGTCAGTCCAAGTAATTTAAATATTTTCATTTGTG
>395113
CGGGTCAGGTCGCCACATTCGGGATTTATGCATAG
>145959
TATGCAAAACGATAAAGAGTATGAAGGGACCTGAA
>503122
AATCAGGGACAAACCCTACAAAAATCGAATATGCA
>707833
TCAGGCTTTTGAATAATGGGGACGCGACATTGTGC
>638783
AAAAGAACACAGAATAGGCAAAAATCCAAGCCTGA
>350164
AGTTCAGGCTTAGTGAGGGACCCCCGTAATATGTA
>579237
AGTTCAGGCTCGAAATGCAAATAGTCATCTAGGCG
>531033
CGAGTATGTTTACTAATTAGCTTTAGCCTGATTTA
>134494
GGGTAGGCGTATACATTTGCAATGCAGATCCTGAA
>421860
CCGTCAGCGTATGTAAATCTGAGACTTCCTAGTGC
>380895
TAGGCAAATTTTCGGAATCCGGGTACGCTGAACTA
>123281
CAATCAGCCAGGAACAATCCAGATATGCAAAACCG
>624617
GGTATACATTTGCGTTTTCCCCTGGTGGCTGAGAT
>590980
GAATTTGTATGTTGACTAATGAGGTTGGCTGAAAG
>558692
TAAATCAGCATGTCAGGTCTCTTTACATTCTTAGG
>129563
TGACACGCTGTATCGATAGATTTGCATGCTGAGTT
>363970
AATACCAGAGGTAGAAAATCAGAGAGTCTTGATAC
>905585
GTCAAGACGTGGACTGTGATTTCTCCATTTATTTA
>177395
AGTCAAGACGTATGCAAATGCGGGGCGGGGTATAC
>120220
AGTCAAAGTTTCATGGCATCCAATAAAAGTAGTAT
>240558
AATCAAAGTCTAAAAGGTATTCATTTGCCTATACG
>793613
GGAATATTTGCAGCGAGTTATAGGTAAATGTCGGC
>413284
CGGTAAGCAAATTTCACGACATTATCTGCAAATAT
>769332
TAATGAAATTCATTACTCCTGAGTGCAAATACCAT
>99135
GACCTTCCCCGTTTTGTTTATCCTGTGCAAATATG
>358272
AGCGTGAGATGGCATCATTTAAATTGCAAATAATG
>616418
TTATTATTTGCAATGCATAAGTCGCTTGTTGTGCT
>54611
CATGCAAATCGATTAAGGCATAGGTCAAATAAGTG
>228776
AGATATTTGACAGGCTGAAACATTTTTGCGTACTG
>153260
TATTTCTAGTTACTCAGTCTTCCCGGGAGTATGCA
>149462
GGAGCGGTTAGACGTAGTTCTTAACGGAATATTCA
>301955
AATATTCCGTGGGCTCTCAGGAATTATCATATCGG
>510767
CGTCGGGTAGAACAGGTAAGAGCACGGAATATGCA
>228946
GAATATTCCGTGCGACAATGGGGAGAGGGAACCGA
>462565
ACGACGCTCTTCCGATCTCGAGCGACGGAATATTG
>97145
TATTCCGTAGGGTAGGGATACGCAAATCGGCCTTT
>266423
CGGAATGCAAATCCGGGGTAAAGGGACCGGAATAA
>397713
CATTATTCCGGTAAATGTAAATTTATATACGCATT
>293580
CTAATGTCAGGCGCAGGTAAAATTGTAGATATGCA
>271735
TATCTACAAAGGCAATGCAAACTATCTCGTTAGCT
>127340
GCGTATCGTTTGTTTATAGTCACGGATCGAATAGT
>668184
GAAAAAAAGAGCAGACTGGATATGGCCAAACGATA
>842421
AGCTATCCTGGCTAGGGGCGTTATTTGAATATAGG
>332402
AGTATCCTGGATATGTAAATGTATCAAGAAATCCA
>113655
CGGTTATCCGAATTTGACTGGCAGAGGGCAATTTG
>52505
TATCCCCAAACTTATTTTCCTAATAATGAGTATTC
>264482
CATTACATGCACGGATAAGTCAAATGGGATAAGCA
>894678
GAGGTTGCTAATCGTTCTGAATTATGGGATAAGCA
>212547
ACGACGCTCTTCCGATCTGGTGGGCGGTGGGATAG
>852776
ACGACGCTCTTCCGATCTTGGCCAGTTGGGATAGG
>35330
CTCGCTGGGGTCTTAAAATGCGAAATGGATATGTA
>117391
CCCAAGTAACGGATTTGCATTTCGGTGGATAGTCC
>74692
ACAATCGGAGGGTTCACAATTGAAAATGATACGCA
>541079
ATATCATTTGTTTGCGACGTTAACTGGTACCTTAG
>498790
ATATCATTTGCTTAAGTACCGGAAAGTTAAACGAA
>565584
TAGAACGTTATGTTAATCAAATTAGATATGATAGA
>839980
GACTATCATATATATGCAAATCATTTGCGTCTGTT
>328581
TATCATATAGCTTAGAATGAGGACTAGCAATTTGC
>109291
ACGAGGACGATTAGGAGATCGTGTACTGATATGCA
>474863
GGACAACGCGTATCGGGCGGGAAATTTACATATAT
>336282
GGTGTTAAATTCAGTCGTTAATTTACATATACCTC
>311645
CGGTATATGTAAATGGTCGTTGCTCGGGCTTTATG
>210461
CGCAACATTATAGAATCATATCCATTTACATATAC
>17150
GTCGCAGGGAGTACGAAACAGGATTTACATATACG
>807752
AGGCTGAAAGAGACTTCACGGGGCTTATATATGCA
>566346
TTATATAACTGATCACATACGCCAATGCAAATCTT
>243375
GAAAGGTTTTACGTACATGCAAATTGTTATATAGG
>897130
GCAATATAGTATGCACATATCGGCAACAAATCGAC
>466583
TATAGTATATCTCAACATTTGCCCAATCTACGCAA
>782281
CTATATAGTATAAGCACATGTCATTTGCGTTTTGC
>787655
CACTATAGTAGCGACCCCATATTACTCAAATTCCT
>159813
TATAGTAGATGTAAAACCACCCAGACGATTATGTG
>187858
GTATATAGTAGAGCAAATTCAAATTTGTTTCTAGC
>184002
CGTATAGGCATGCAAATGTGGGGCTAATCTGATCT
>93424
ATACAAATGCCCCGACTTATCACTGCCTATATCTT
>659776
TTATAGGCAGGAGATTCACGCAAATCGACTTGGAG
>382790
TATAGGCAAATGCTAAACAGCGCTCTAGCTAAACA
>11771
TCACACAGGTTCTTATTTCTTCATTTGCCTATAGG
>139291
CGTTTAGTAGAAGGTGGTGCATTCAAAGTATATGC
>888742
GGGGACGCTAGTGCCTTGGTTTATGTAAGTATACA
>124039
TATACTGTAGTTAGAAGATGCAAATGAGAGGGTAG
>589727
GTTATAAGGTGCGATGGCGGCGTAGGAATTTACCT
>373716
CGCTAGTAATCTTTTCTTTGTATACCTTATATGCA
>857243
ACGACGCTCTTCCGATCTCGGCACGCCCTTATATT
>889374
TGAAACCACTTGTAAGCAAATAGTCCCTTATACCT
>103549
GCGTATAAGGGAATATTCAAATAATCAATGTCACC
>140119
TAATTAGTCATATAAGTCTATGCAAATTGCCGAGC
>15828
TATAGCTTATGTCCTTAATGTAGTTTTGTGATGCA
>862195
TGTGTTTTGCAATTGAAATCGAATGATCGCTACGC
>582083
TGCCTATGGTGGTATCCATTTACATATCGCTAGTG
>47679
TTTAGAAATGCAAATTTTATTACCAGGACTCGCTA
>563613
ACTTTGCACACATTGTAATCACTGCAAGGCTAGGG
>608417
CTAGCCTGTGGTATGCAGTTTATGAAGGATATGCA
>835248
AGCGTATTTGCATGGAGTTCGGTCCAGGCTAAGTT
>294640
AAATAGCCGTGGTTATGTAAATACATTGAGGGGTG
>120451
AAGATAGCCCTAATGAATCGTTCAGATTTGCATTC
>34722
TGCATTCCTCATCGAACAACTTTGCATAATGCTAA
>378568
TTAGCATGTGGTATGAATAAACAAATTTAGTGGAC
>715109
TAGCATGTAAGAATTTGCCTAGAATTTTCACTACT
>776330
TTAGCATGGGATGTAAATTGTCTCGGATAGCTGGA
>799901
GGCCGTTCCAGATATTCAAAATGGTCCATGCTAAG
>452020
GATTAGCATGCAGTTCTCATTGAATATCTAAGTTC
>248656
AACTACGTTCTCCAAATTTGCGTGCATGCTATCGC
>556705
TTTAGCATGCACACTTTCTTATTTGAATGGGCGGG
>2619
AAGTAGCATGCAAATTCACTATTTATGCGACACGC
>696848
TGTTAGCAGTTTGCATAAAGCTAAAGAAAAAGGGA
>382123
GATAGTAGAGCATATGCAAATTGGAGTGCGTGCTA
>493586
CGTGGTCCTTTTACACTATTTGCAATTCGTGCTAA
>10040
ACTAATCCATCGAAGTACAGGTATGCAAATCTAGG
>115696
CATAGGACATTGTGGAATGTACGAGCAGGTATGCA
>12999
CATCGCAATTATGCAAATTCTTGCTTCCCACGGTA
>928987
CCCAGTATTCATAAATACACGTGTTCTGGTATGCA
>453003
AGCATGTGGAGGTGGCTCGCGTGTTCTGGTATGTA
>120175
AGACCTAGTGATGAGACCCTCAAAAGTGGTATGCA
>677888
TATACCAAAATAATGTGTCATGGTTTTTGTACGCA
>244830
ATGCCGTGATTTTCATACAGCCCCATGTTTTGGTA
>948012
GTTTACATTTTTGCCTATCAAACACCACGCTATTA
>414828
TGAGAATGATTCTATCTAGGGGATGCAAAAATGTA
>633061
TATTTACATTTTCGTATTTATTAACAGCAATGGGG
>356153
GCGTCGACCAAATTAAAATAAGCACGGAAAATGTA
>900829
TGAATGATTCTAGAGGAGGGCATGCAAATGTATGA
>131597
TTGAAAATGGAAAGATGAGGTAAGATGCAAATGTA
>692773
GATCCACAATTCCGCAATATAGGTTATAATATGTA
>101398
AGAACTGACAGGGGAAAGAGCGACCTAGATATGTA
>333488
AATTCCATGCAGGCGGAATATATGATATGTAAATT
>148085
TGCAGCATATATTTGGACGACATGCCTGATATGTA
>440319
AACACTGGGTGAAGTTGGCGGGTTCGTATTATGTA
>389637
TATGCCGATAGTTGCGGTACCGGGGTTCTTATGTA
>256665
GGACATAATAGGGAAATTCTCTAGAGTCACTGTAA
>604006
GATTTACAGCGGTAGTACTTTGCCTATATCGTTTG
>177989
TACAGCGGTACTAAATTTCGATTTTGCATACAGGG
>87611
CATACAAACGTGTACGTATTTCTCGTCTGTAGTCA
>100045
ATATTAGTGCCGGGAAATGGGTGGGTCTGTATGCA
>619580
ATTCTAATTTGCATATGTGAGGGGGATATTCATCG
>898185
CCAGGAGTTCACATGGCTAGATATGCAAATTACAT
>471846
CTTGTACGATGCCCTCCCACTATGCAAATTATGCA
>910325
GCGCTCGCGAGGACTGGAATGCATACAATTAGGAA
>670778
AAGGACCACAAAGCTTAGAGCGATACAATTATTCA
>328117
TGGTCAAGGTGTTATTTGCATTTATACAATTAGCA
>87618
TATTAATTGTAATTATGCAAATGAGACCTGAGCTC
>154804
TTATAATTGTAAGCGGTTGCCAAACGATGCAAATC
>649752
GCTAATTGGTTTTTCATTCAGGAAGCGAATATGGA
>139698
ATAATTGGTTATACCGTAGTAAGTTCCGGAATGCA
>154165
CGCTTAATTATTTCAGACTTTGGATTTTTTGAACG
>47017
ACGACGCTCTTCCGATCTTAGGGTAAATAATTACG
>103014
CTTATGCAAATACGATGAGGTCGAATAATTATTTA
>329049
GATACGGTTTAAACGTTAGGGGAGTAAATTTACAT
>393698
CGCGGTACTCTAAACTTTGTTTAACATAATTTAGG
>851039
GGGAATTAACTTGTCGAGCATTTGCATAATTTAGG
>299213
GATCGAACACCAATATTTAGAGGATAATTTACGCA
>160257
CGAAGGTTTCGGGTCGGGATTCAAACATTTATGCA
>497612
TGCTGTGTGCGGCTAATTTGCGTGTTCAGTTTATT
>722522
GCATAAACTCTAATTTGGTTGTGGAGCGCGTTGGT
>450824
ACTTAAACTCGTCGAGGCTGGCCGGTAATGATGCA
>549284
TAAACGTTTGTTATGTAAATGCGCCCGGGCTCAAC
>383426
CGGCACGCATTAGAAAGTATCCAAACGTTTATGCA
>443470
GCTTGGATGACATGTAATTTGCAAACGTTTAAGGT
>398933
GACTAAACGTTGTATGTAAATCGGCAGCCTCTCTA
>198141
AAAAGGTTACGTCTGGCAATCATTCCGTTTATGCA
>812012
TAGAGATGCAAAGTGACTTTCTTGTAAGCGTTTAC
>232135
ACCGAGTCCAATGCAAATTCGCTGCAGCGTTTACC
>904475
GGACATAGCTAGTAACTGTTTTCGGTGTTTATGCA
>745990
CGGCAGATAGGGAAATGTACAATTGTGTTTATTAT
>375128
TTTGCATTTCAGAGAAGCTGCCGGGAATTGTTTAC
>319432
AGAGCGTGCTGAGTATGAAGGAATTTGTTTAATCA
>135308
AACCTATCGGAATATGTAAGAGGGAATTTGTTTAT
>145871
CACCATCGGCGGTATGACCCGGATTATGCAAAACC
>159373
CGTCGTTTGCCATAATTTACATACCGTCAATAAAT
>260788
TCCATTTAAACAAGCAAGTATTCAAATGCAAACGT
>608180
GAATAGACTCTAGGCAAATGGAGGGAGAAACCCTT
>180349
AGGTGTTAAATAGGTCACTGATGGTTTGCATGGAC
>662497
TATTCAGCTGTTAGGCAAATTACGATCCACACGTG
>92082
TCCGTGTGGATATAGGTATGTAAAACGTTTGTGGT
>73567
GGGTGTGGAGTGTTGTTGAGATTTACATGGATTTG
>11223
TAGGTGTGGACACAGCGGAGCATTTGCATATGATT
>106369
GATATTCGCAATAGGGAAATATATGTTTACACGTT
>741610
TGGTGGTCGGAAAAATTGTGCATGTAAATAACCAC
>413978
GGTGGTTATGGAAATGTGGCCAGGAGCTCATGTTT
>578695
ACGACGCTCTTCCGATCTATTTGCATAACCACTGC
>120320
CGGGTGGTTATCAGAAACCGGTATTTACATATGTC
>549363
GTGGTAAGGCGAATATTCACCGAACACGGACGCTC
>912030
GGCTGTGGTAAATTTGTTAACCAAGGGGGGTGATT
>932607
CGCTGTGGGTTTCAAAAAGGGTCAGGTAGTTCCCT
>45242
GGATGTGGGTTTAAATAGTCAAATGAGGTTTTTTC
>13308
AAGTGGGTTATGCAAATAAGGTCGGACCCGGTCCG
>21551
CACCTAATTAAGGATTTGCATTGAAGAGTCACCGG
>708396
CCCATTTGCCTTTACGATGATAATATTGAGTCACT
>335177
AGCAGTGCCTTGAATATTATGGAAATAGTCACATG
>878911
GGTTGTGACTATGCCAGTTTGCATTGCGTATTGAT
>380949
ACGACGCTCTTCCGATCTTTGTTCATAGTCACCTT
>118354
CACGTGACTATAAATAATCGTTCAGTCTTTATGCA
>202950
TGTCTATAATTAGGGGTTTTGCATAATAAAGCGTC
>501832
GTCGGGTTTGCATATCCCTAAATTTAAGGCGAATG
>43148
TGTCGGGTGGCGGCGGTAAGGGCGGCTTACATGCA
>837121
ATGTCGGCCGTAGTTAACAGGGGAACGTGATGCAA
>175358
CGTCGGCCCAGAAAGAATACACTTACGGTAATGCA
>668650
GTCGCGCTAGGTATTATCTATGCAAATATAGTGAG
>143585
CATGTAATGGAGCAATGATTTACATACGCGCGACG
>188144
GGGGACTGGAGGTTCGATTTGCATAATAGGACATC
>453845
GTCCAGTCTGTAGGCAAATTCGTCTTGTCCCCCTC
>234268
TGGTCCACCTCATTTCTATCCATCAGGCCAATGCA
>224596
TTGTCCACCGGATGAATATAGCATGCAAATACGGA
>549916
TGTCATGTCACTGATGCAAATCCTGCCACTGTAAG
>124952
AGTACCGTGCATAGCTGATGAGAAATTTGCATGAC
>378141
TAGTCATGCAAATTCGGGGAAGATCAGTTCTTTGC
>242864
GGATTAAGCGGTTGACGTCTGATTTGCATGACTAC
>26974
GCATTCTCACTTTCATTTGTATATGCCTGACCGAT
>606255
CGAGTCAGGCACACAAATATGAAACATCACATGCA
>168927
AAAAATGAGTGTGTAAATAAATTTGCCTGACTACG
>318934
TATGTCACTTTGCATATTTTGGTTATCGTGCAGGG
>743878
ACGACGCTCTTCCGATCTATATGCAAATTGACATG
>761083
CGTCAATTTGCATAAGTCGGTAGGTAAGGATGTCG
>483861
TGTCAATTTGAATGTTTCGGATGGTGTGTTGTTAC
>345971
AGTCAATTTCTGCTGAGTTTAGTCAGGTAGATGCA
>260601
CCCAATTATGTAAATGAGAAAGGATTCAGTTGACA
>226833
AGTCAAATGTCATCGGATCTACAGGCAAACCCCAC
>761997
CGTCAAATGTAAGACCGCCGGAGGTTGTTTATGCA
>667341
AGTAGTCAAATGCTCAGTAGGCCCCGATCCTGCCG
>552478
AGTCAAATGCGATCGGGCGTGGGGGGAGTTTCGTG
>568920
AGGAAAATGGACTGAGCTCGACCTTGGCATTTGAC
>838927
ACATACCGTGATTTCTGGGGCCATTTGCATTTGAC
>932451
TTGTCAAATGCAAATGGAACCCCAAAACTCTGTGG
>313035
GCGCATCGTGTGAAGGTGTTTTGCATTTGACACTT
>48308
TAATACGCAAATTAAATAATGAGAATTATTTTGAC
>249237
CAGATAAGTTCAATTGTGTTCCATGTAAATACGCA
>507743
CTCGTATTATTAGGTCAATAGTCAACATCTATGCA
>359490
GCGTATTATGGAAAATGGGAACTGATGCTACATGG
>973491
TCGTATGTTTAATCGAGATTTTACATGTTTTACTT
>923731
AGCGTATGTTGTTGCGGACGCCCAAGATTTATGTA
>813466
TGTATGTTGTGGAAATGCAAATTAACGATCCTACA
>103141
CTAGGGGTATTTGCATCCGTTCATGTTACATACTG
>900404
TGACACCGCCATCGTATGTAAATAAATGTGATACC
>417424
AGGTATCACATATTTGACTTGCAACTTTAGATGAC
>185741
GGGTATAGGTATGCTTAAGGGTTATGTAAATATGG
>859773
GTAGCAGTATTTACTGAGGAACACCGATTATTTGC
>192415
AGTAGCAGCAGAAGACTTCTATCTTTGGGTACGTA
>198364
GCGAGTAGCAGATATGCCGACTATGCAAACTTCAT
>119603
TGTAGATCAATAGAGTCAGAACGAGGCGGTATGCA
>800697
GTACTTCGTCCGCCAGAATCTTCATGTAAATCTGG
>737242
ACGACGCTCTTCCGATCTTGACAGCGAAGTACTAA
>685792
GAGTACTTCCTCATATTTATAACGGAAATTATGTA
>956556
TGTACTGTCTTAAATTAGGCATGCAAATTTTGTGG
>141055
AAGTAGACGCATAAATATTGTATTGACAGTACGCA
>415037
TCTTGCCCTCCTGGAGTGATGCAAATCAGTACACC
>435314
CGTACTGATCTATAAAAGAGAGTGGGGAGTATGCA
>814100
TGCGTACTGATAGTTATCCTCTTTGTATTTACATA
>264086
GGTACTACGTTCACTATGCAAATCGTTTTCATGAG
>669851
GGTGGTACGTACGCGGGTATATCATTTGTGTATTC
>193991
TCGTACGTACCGATTTGCGTATGGTACACCGTGTA
>434124
TCGTACGTAATTTTGGTATGGTAGGGTTTTTACAT
>619139
AGTACGTAATGCAAATAAAGAAGAAAGAATATGGG
>108749
GGTACGGTCTGGATGCAAATCTCGCGCGATCTGGG
>946510
TATGTAATATTTAAATTTGGGTATAGGGCTGGGTA
>468704
TTGGTAATATTCTATTCAAAACATACTCTAGCTCC
>17342
GTCACCCGATTTATTATGTAAATCTGGAATATTAC
>385796
GGCGTAATAAGCATAAACAAATTATACAGCAGGTG
>441283
GTAATAAGAGCATGGAGGAATTTGACTAAATGGTA
>149693
GCTAATGCAAATATGACCACTGCTCTTATTACCGT
>303402
ATCGGGGACGATGCCGCTTATTGGCCGGATTTACA
>696784
TATGTAAATCCCGTCATGCTATTCTAATCTATATC
>115695
ATCGTAAATCCATTGCTCTTGGTATGGGGTATGCA
>118704
ATTATAACGAAGCATTATGCAAATTGGGTTTTACT
>950920
AGGCCGACTATGTAAATACCAGCTAATTACGAACC
>450344
CAGTGGTTCGGGTGCTTTACATATAGTTGGTAACG
>197129
GGGTTCCGAGCTCGGTGACAGAATAGGTTTATGCA
>458583
TGGTTAGCTAACGAGTTGAGTTTAATGGTTATGTA
>574374
GGGTGTACAGACTTTGCATCGGGTATGGCGATGTT
>185906
TAACGGTGGTGATTGTGTAAAAAATATTTGCACAT
>41693
GGTGGGTATGTAAAACGGGCAGTTTATTTTTCGTG
>159628
GGGGTGGGTAGGCAAATAGTAGCGTGTGCATGTTG
>445015
GGTGGGTACGTGCGACATGGAAAAACGGATGTGAA
>637247
GGTGGGGTTTACAGGAGGGCATTCAAATAAGATTT
>893454
TGAGGGTGGGATCCCGGAGAGATGCAAAGCGTGTG
>267900
GCGGTGGGACGGATTTGCATACGGAGCCAGATTAA
>897378
TTCGGTGGGAATTTGAATGCTTATCAAGTGCCGGG
>128057
GGGCTGAGCCAGTATCTTTTGAGTAAAAGCCACCT
>209041
CGTTGGTGGCTTTGTATCTGGCCAAATATTTACAT
>382424
GGTCGCTCATTTGCATAGGGAAAGGCTTCGGCTGG
>403718
ATCGGTCGCTATAGGCAAATTTTGCTAACCACTTT
>609658
GGTGGTCGATTATTCAAATTAACAGAGATAATGGG
>435792
GGTCGACTTTCGTAGAGGTAGATGCAAATTCGAAG
>462179
GTGGTCCTGAATTCACCTCATTTGCGTAGGACGGT
>252960
GACAGGTCCTCTGCGCACGACGTCATTTGACTACT
>164321
GTGGGTCCTCGACCAGGTAGAAATATGCAAATTGC
>573814
GGTCCGACTTGTTATAGAACTCTCCAAACATTTGC
>173671
CGGTCCGACTCGTTAAAATGCGGGTTACCTATGCA
>426621
AGGGGTATTTGCATATTTGGTGTTGCATATCTGTG
>300703
GTGGTATTTGCATATTGGGGTAATGCGAAACAGGG
>259387
GGTATTGGGCACCGATATGCGTAGGGAAATGAAGG
>86965
ACACGGTATTGACTCGAAGCTTCAAGCAAATCAAG
>618354
CACCCTATGCAAATCCATGCTAATTGAAGAATACC
>371740
GTCCGGTAACATGAGATTTGTTAATCAGAATACCT
>204421
ACCCAGAAAGCAAATCACGCTATTATTAGAATACC
>223319
TGGTATTCGTGTAGGAATAAAGTAACTGATATTTA
>528966
TTATTGGCCTTTGCATGAACAATTCCGAATACCTC
>286692
CGGCAGAATTTTAACATATTTACGCGAATACCATC
>471573
TGGTATTCCTTAAAACGGAAACAGAACTGGATGTA
>196145
ATTTGCATGCTGGTCGAATGTTAAGAGGGAATACC
>903984
GGGGTACATGATGGACCTCCTTTCTAAATTATGCA
>908109
AAGTGAGGCATTTTGCATGACATATGTACCCTCGG
>13876
CCCGGGTACACGACATCCGCTTATGCAAACAATTG
>213769
CGGGGGTGGAATATACGAACAAGTTAAATTTTGCA
>236817
GGGGTGGAAACCTAATTTGCGTACTTGGCTGAAGG
>349243
GGGGATTATCCATAAACAAATCGAGTGACTCACGG
>182473
TATGGGGGATGTTGTGGGTTTGTTCTATGCAAAGG
>121681
TATCCAGCCTAAGTTATGTAAAGCGTATCCCCACG
>899693
GTGGGGATACGCAGAGATTAGGCAGGGCATATTCA
>896246
TGGGGGGATACGCAAATTTGGCCGGCAGTAGGCTT
>278841
CCTCCTAGTTTGCATAATACATATCTTTATCCCCC
>64377
AGGGGAGTGAGCATTTGCGTGAGTCTGTGCTGGTG
>290744
GGGGAGGGAAATATGCAAAAAAAAACTCTTTACAA
>344974
GGCGGGGAATGAAAAGTATATGAGTAAGATATGCA
>173847
TGGGCACACTGCATCCTGTGGCTATGTAAATGGTG
>700324
GAAAGGGGTATGCAAAATCCGCTCCCGTGTGCCGG
>838545
GGCGGCACACAGATTGGAGGGCTTTTTGCTTAAGA
>676386
GGGCACACAATTTGCGTATTAGGAATGAAATCTGC
>566449
TTACACATCGGTCGAATCAATAAGCAAATTGTGCC
>116713
GGCAATGGGTTGTGTAGATGCTATGCAAATGTCGG
>327898
TAGCCGTCAATAAGTGTATAGCGAATGCAAATCCC
>800461
GCGAGCTGTGGGGTACCTTTGTGAATGCAAATCCG
>335787
TGGGGATTTGACTATTTAAAAATGAGTAACGTTGT
>51434
GGATTTGACTACAAGAAATGTTCGCTAAATCAGAA
>793074
GGGATTTGACGGAGAGAGCTGTAAGGGAGCATGCA
>821847
TCCGTTGTGGTTATTATTATACATTCAAATCCTGT
>738820
GGATTTACGACTCATGTTTTGTTTATGCCGTTTAC
>293971
GGCTGGATTTACCCCGTACTGTATTTACATAAAGT
>547402
ACGACGCTCTTCCGATCTGATCATGTAAATCCCAA
>88448
TTGGATTTACATATTATGCGGGGTGTCATAATCGT
>503042
TGAAGGATTTACATAGGTACTGGACTTTAACTCCT
>135458
AGGATTGCTTTTGGCAATGCGTATGTGGTTTTGCA
>176247
GTAAGGATGTGGTATTTAAATAAGTACACGGCTGG
>433095
AGGATGGCATTTGTTTTTTCTCAGTGTTTATGCGG
>250385
GGATGGCAGGGTACTAGGATTAAGAACACATGCAA
>737239
ATGGATGCCGGGTTATGGAAAACATGAATATGTCA
>871627
ACGACGCTCTTCCGATCTCACTCTCGGCATCCCGA
>19017
GCGCCCAGTGTAATAGTTAGAATTTGCATCCCTGT
>876449
ACGACGCTCTTCCGATCTTTGCATACACCCCTCCG
>712763
GGAGGGGTGATGTCCGTTGATCAGGTTATTCAGGG
>433678
AGGAGGGGGTGCATATTTTTGGCTCCGGTATGCAA
>705301
GGAGGAGGTTACTTTGTTAATCAAAAATAGCACTT
>106305
TGGAGGAGGCTTACAGGAGGGTCGATCTATTTGCA
>341323
CAGGAGCTGAAATACTGTTTTGCATGGACTCGCAG
>663244
TGGAGATTTTACATACAGGGGCTTATATTTATCCC
>219367
TTTGCATAAAACCTCGACGCCGATCCGCATCTCCA
>715819
CAAGGAGATGCATAAACAAATTCGGATGGATCAGA
>770149
GACACTTATTCAAATGAGTTCCGGTTCCGATCTCC
>501239
GGGAGATCGAGGGGGACACCGTTAATGCAAATATG
>684331
CTCTGGAGACGAATTTAGCCTACATCGTTTGCATG
>892776
GCGGGAGACCTTGTTTGCGTACAAGTGTGAATATT
>665954
CTGTGTAAAAATTTGACTATTTAAGGTCTCCAATA
>612731
TAGGAGAATATGCGCGACAAATTTGTTTACAAGGG
>200129
TCCTTCATCTGCATTTACAACCAGATTTCTCCTGC
>286458
AATTTGCAATTCGGGAACTGTCTATTTCTCCGCAG
>81584
ATGGACATTTTGTTCTAGGGCAATGCAAATTATGC
>81803
GGACATTTGTTTATAGGGAGATATGGCGCTCTGTT
>481531
GGACATTTGCCTAGCTTAAGTCTAAGCGCGTTTAT
>554269
TGGACATTTGCATTAGCTCGTCTCCGATCTGCTCC
>125362
GCAAGCACAAAACAGACTATAGGATGCAAATGTCC
>884529
GGACAACGGGTGGTGACAGGAATGCAAATCTCTGT
>55458
AAGGAATTTGCATTCATTCTCACCATGGCGGGGGC
>173065
GCTGGAATTTGCATTCAGATCGCGAATGAGTGGTG
>32254
AGCGGAATATCTGTAAAGTCGTTGGGTTCATTTGC
>105338
GGAATATCGTGAAATTTGCTAAACAAGCAGCTTGA
>267966
GGGAATATCAGTATTATGCAAATAATGGCGTTGAG
>134390
CATTATGGATTCTTTGCATCGCCTGATATTCCACG
>779396
AGGAATACCATTAAATGTATGAATATGCATAGTCC
>489663
GGGGAATACCAAAGGATCGGAGCTTGCTGTAATAA
>329243
ACCTCCAGATCTCCTGTTTCGTTTGCATGTATTCC
>835244
GGTAGAACGTCCGGGTAAAGTAAGGAAAAGCTTCC
>904894
AGGGAAGCTTAGTTTATAAGCACGTTGTCTATGCA
>745021
CGGAAGCTGATGCAAATTTTGACGGTGTAAATAAT
>260324
GGGAAGCGTACGGGCTTAGGTGTCTGCTTTATGCA
>69521
ACGTAGTGACCATGCGTTTATGGAACGTTCCCCCA
>832526
TTCTGCTGCATAGCCCGCCCCGGTTTAGGAATTTG
>720068
AGGCTGCAGAACTCATTTCCATGTTGAGTGAAGTG
>752210
CCCGTTTTTGTTTTTCCGCTTTTTCCGTGCAGCTT
>320042
GCTGCACACGAATTTGCCTCCGATGGTATTCAATT
>124612
TGTGGACTGGCAAGGCAAATTTGGATAATTGCAGC
>136041
AAGCTGATTGACGTACCCATTGCGACATACATGCA
>868905
TGCCCGTAGTCCATTTGCATACGTATACTCTCAGC
>290649
AAATTCTGACGAGGTAATTTGCATAGTCTCAGCCG
>307422
TTCCCAATCGGTTTAATATGGCTTCGAACTATGCA
>927002
CGAAGCGTATGAATAAGATTCACGGGCCCTATGCA
>101046
CGGACACATTGGTATCAACAAGTTTTCCCTATGCA
>362536
GCAGGTACCTCAAGGTTTTAGAATCACTTATTTCC
>705193
GTCTGCAGGTAAATGAGTCGTATGGCTAATTATGT
>154767
CAGGCAGGGTTGAGACTTAAATAATCAAATATAGG
>878141
GCAGGGTTACGCTTTAGAATTACATGCAAAGATTA
>450059
ACGACGCTCTTCCGATCTTTGTGTAACCCTGCGAG
>474788
TCTGCAGGGTGTTTTGAATTTCAATTTTCCTCGTG
>894604
CGCAGGGACTATTACATTGGGCATATTTAAAGTAT
>23122
CAAAGCAGGGAAATTTATTTTGATTCAAGTTCTTC
>59683
TGCAGGGAAATTAGGTAAAAGTCATTGCGTCGTCA
>732816
TCTTGCAGGGAAATCATTTGAATCACCGGTTAAAT
>33051
TGCAGGCTTGGATTTGCATCTACCTTTGTTCTTTC
>801594
AGTGAACGTTTACTCGGAGACACTTGCATAGCTGC
>89784
GCAGCTAGGCGTACTTATGATCTATTTGCATTGTT
>643343
TAGCCGTAAAATCAAGGACGTGATAGGGTAGCTGC
>330146
ATGAGCAGCGTTTCTTTGCATAGTATTGATTAATG
>663520
AAGGCAGCCTGATTTGCATGATATTTTATTCTGCT
>80734
ACCAATCCAACTCAACATTTTTTTTTGCATCTGCT
>594533
ACGACGCTCTTCCGATCTTGTTGTCATCATCTGCG
>236874
TGCAGATGACTGATTAACGGACACTGGTGTATGTA
>287053
TGCAGAACAAATTTGAATAACGGTCCATCACTGAT
>676890
ATGCACTCTAATTTGCCTCCGAGGAGAGGTGTGGC
>16497
AAATCTGCCTAGGCAAATAAATCAGGAGTGCAGTG
>708999
CAATTTTAGCAATGCAAATATGTTAGGAGTGCTAC
>44104
GCACTCCGATAATTACATTAAGGGCCAATTTGCGT
>223437
TGCACGGATGATGCAAATTGATGTGGATTTAGCGT
>812111
ACGACGCTCTTCCGATCTGCATGTATAGCCGGTGC
>269477
AGCACCGGCGGTCTACAAATTATTTCGTACATGCA
>84402
AGTTAAACAAAGTACATGCAATCGACTAGTGGTGC
>944322
AGCACCACAATTATAGGTTTGATTTCGAGTAGTCA
>227825
CGATTTGCATTTTCTCACACGTTGTCTTGGTGCGC
>759308
ACGACGCTCTTCCGATCTAGCAATTTGCATGTGCG
>560985
ACGACGCTCTTCCGATCTTGATTTGCATGTGCGGG
>246665
CACCATAATATTCTGTTTTTCGGGTTTGCATGTGC
>222892
TACCTCGTGGTGAAGGATGAGGTTTTGCATGTGCA
>698989
GCGATTATGCCGCGGGGATTAAATTTGTTTGTGCT
>243279
ATGAATAACAGGACCTATTTTGGTTATTTTGTGCG
>820558
GTCGACGATATTTGCATTTGGTCTGTTTTTGTGCC
>363763
TGCCCTCGCTTTGGTTCGCGCTAGGAAAATTGCGT
>417076
ACGACGCTCTTCCGATCTTCGAATAAAATTGCATG
>807250
CGATGCGGGGAAGTCCGTTGATTAAAATTGCATAC
>366922
CGCGGAAACTAGCTCGATTATTTAAAATTGCAAAT
>146894
ACTCATCGATATCAGGCGAATCAAATTGACTTGCA
>16588
ATGCAAAGTGCCGTGGGATGAATGCGATCCTTGCG
>35994
AAAGCAAGGATCATTTGAATAAGGATGACAGTTGT
>20119
AAGCAAGGAGTATGTCACTAAGAGCCAAATATGTA
>147528
GCAAGCACCTCCGTTTTGCATATTGGTGATCCTTA
>118917
CGGCAAGCAAATTACTGTACGTCTTTTAGGGATAC
>721281
TGGACGTTTCTCAAAAACGAATTGCTCAGTTGCCG
>221977
TTTGCAACTCACTGCTGGAGGCCCGGACGACGCTC
>502899
TTTCATTCTTTGGGGATTTGTATGTATTTAGTTGC
>111255
CAAGCAACGTTTTCTCAGTTTTACATACGACACGT
>346999
CGACGCAGCGAATTTACATCTCCAACGTTGCATAG
>828488
AATGAGTAATTAAGAATTTGGATAACGTTGCCGAG
>88525
AGGCAACGGGAGATTTCCTGCGTTTATTTGAATGC
>897150
CGATTCATGTGGATAAGCAAATGTTGGGGTTGCAT
>224264
TCCCATATTTCCATATTCTACCTCCATGGTTGCAT
>299068
CAACACAGTCCCCAAGCAAAATACTGGTTGCATAC
>897168
TGCAACCACGGTACGTACGCAAATTCGACGCTCTT
>118075
GGGCGCAACCACGCTCTTCCGATCTTATACTGTAG
>362115
ATATCTGTAGTAGTTTCTGCGGATAATTTGCCTAC
>387471
ATGCAAATGTTGTTTGTTTACTACGATAAGGCTAT
>192658
ACGACGCTCTTCCGATCTTCGGGACCATTTGCATA
>828271
AGGCAAATGCAGATAGCTAAAAGGTGATTAGGGCG
>784539
ATGCAAATGCAGAATTTCCGGAGCAGGACGCCTTG
>131916
GAATATATACGTGTAGATAAATTTGCATTTGCTTT
>965287
CACGAATTGTCAGACATACGAGTGATTATTTGCCT
>54974
CGATCGTCCCAGGTAAATTTTACTATTATTTGCAT
>897052
CGATCGTCTCAGGTAGATTTTACTATTATTTGCAT
>399939
AAGGCAACAGTGGGAGTATAAACCCTATTATTTGC
>326592
ACGACGCTCTTCCGATCTTGCGACTTATTTGCATG
>580306
AATTATCCGGCCATGTGCTCAGAAACTTTGCATCT
>906784
ATGCAAAGTTGTTTTGATAGGCCCGGGTGATAGGA
>572604
ACCTATTTTAAGACAGGGGGATCCAACTTTGCATT
>12392
GATGCAAAGTTCTTACAAGTGGCCGGCGTAGTTTG
>256030
ATGCAAAGGTTGAAGGGAAAAGATGCAATCCGTGG
>220793
TATGCAAAGGTGTGTGTGTGGAGGAGTCATAGTTT
>72235
CATTTGCAAATCCCTTAAGGGGTCACCTTTGCCTA
>254994
AACAGTTCCAGGTAAAATTATAGAATAGTTTGCAT
>170962
ATATGCAAACTAGTGGTAACGGCATGAAACAATTG
>627162
CATGCAAAAACAGGGAAACACGGTGTAGATTGCTG
>190940
CGATTTTTGCATATCGTATCGGGATTTGTTTGGTA
>10987
CGATTCAACTGAAAATTTGCATAGTGTCGGTTGAA
>303236
GGAGTGGTTTGCAAATTAGTCTTTATTTGGGTTTC
>32041
TCAAGAGTACAATGCAAATTAACGCCGATCCCTCG
>519330
GTTGAGGTTGCGACAGAGCTTTATGTAAATTTCGA
>57754
GAGGTGAATGTGTTAGGATGGGATGAAATTTGCAT
>897289
GAGGTGAATGTGTTAATATGGGATGAAATTTGCAT
>130085
GGAGGTCTTATCGACGTTCACATGCAAATAATCGT
>37841
CCGGGAGAGCTGGTTTGCCGTATGCAAATGCTGCT
>217046
GAATAAGTGAAATATGGAAATTCTGTATCTCTCGG
>521168
ATTTAAATTGATCGCTCTTATTATACTTCTCAGAG
>233749
GTGAGAAGGTCTGCGGCAAGCAATATGCTGATGCA
>110848
ATGAGAAGGTATCGACCATGCTTGGGGACTATGCA
>110642
TAACATGCAAATTACTCTTTCCATATATATAGTCA
>140285
GGAATAGAGATGCAAATAAGGCCCGGGAAGTTTTG
>496266
CGATGCACGCAGTTTTGACCTTTCTCTATTCAAAG
>415201
AACGAAAGGGTCATTCGCATAATTTGTCTATTCGC
>884930
TGTTGAATACGCAAAGTCGTAGCATAACTGGCTTC
>141855
TCACTTGTTTAATAATGCTAGCGGTTGGGTATTCA
>688582
CAACGCATAACCTTCTTGCTTTGCATGTATTCGGG
>100787
ATGCGGTTTAGTAATATGGGTTTTTCATGTATTCA
>916699
GATTTGACTGCTTTAAGACTTGCCACCACTTCCGG
>241119
GAATATCGGTTTTGCATGGGACCTCGCCACTTCCA
>788803
ACGACGCTCTTCCGATCTGGCGAGGACTCTTCGCT
>119183
AGGATGAATCGAGTTGAAACCTGGCGACCTCTTCC
>670850
CGAAACGGTTCCGCGTTTATTGATGCAAATTTTTC
>801466
AATCGATCAGGTTTAATATATGCAAATTTTTCACG
>256384
CATTCAAATTTGTGAGGCAGGTTACTAAATTTTTC
>697262
CCTTTTTGTGCACTCCTATATCCATTTGCGTTGAA
>925360
GGCTTTTTGTAAACAGGAGACGGGCGGTCCATGCA
>271847
CTTTTTGGTTTTTCAGCCGGGAGTTTTGCATATGT
>85348
GATGGACGGTTATGCCAATGACATGCAAAAAGGGG
>953540
GCTTTTTGATTTGCTTAACGGAAAACACAGGGTGG
>132578
TCCTTTTTGATAGGGAAATGATGTCTACCCATGCG
>50863
CTTTTCCGTCAGGGCATTAAGCCGATCATTTACAT
>532908
AGCTCTTTTCATATGCAAAACCATGGTTATGTGCG
>249132
CACTCACATCCTTGGTTCATGATTATGAAAAGCTT
>474230
TTTCTGTTCACTATGGTCGGACGCGTGGTAGGAGA
>732292
TGTAGCTGGTGATTTGACTATTAGGCGGTCACAGG
>122064
CGTTGGGACGGTGGTATGCAAATTGTCACAGAATA
>271136
TGCTCTAAGGCCAATTAATTTACATGAAAGCTGTG
>571890
GCTCGCTATTCATAAGTGCAGATGTAAATTCGGTG
>47744
GCTCGCGTCAGACATCTGTATTTGCATATATGTAA
>527630
GACCTCGATTTGCATTGATTGCAGCACGGACGGGG
>666430
CACACTCGATAGGTGAGATTTGTATATATGCACCG
>47070
CACTCTCGACATCCCGATTATCTTGCTATTCTCCG
>19964
GCTCGACAGCTCGGAAATATCATGCAAATTTTAGG
>484998
TCTCATTTGCATACGGGGATGGTATCTTGACGTCT
>311799
GTCCAGATGGGGATTCGCGATTTTATGCAAATGAG
>583812
ATTAGCGTACTTACGGATTCACATTGCAAATGAGC
>241773
TCTCATTTGATTATGGAAATAAAGGGTAGTAGGCG
>108965
TTAACTATTTGCATGCCGTCTCTACGTCCGTCTAG
>836006
CCTCTATTGTTAGGCGTATGTTTTCGATTTTGCGT
>452966
TATTGAGCGTGCATTCGACCGGTGGACAATAGGCA
>287806
GCTATTGTCAATTGGAGCGTAGTTTGCATAGGATT
>528305
ACATACGGAAATGAGCCCTACCTGAACCAATAGCG
>756615
CAAGGATCAGAGTTTTGATTGGGCACCAATAGTCA
>608481
GATCGGTCGTTTAAGTATGGATACCCCAATAGGTA
>168078
AATTTGCGTTTCTTTTGAATCGTGCCCAATAGGCC
>565871
GGACAAAAGGGTTCTGAACTCAAGAAGGAATAGGA
>551359
CAATGGACTGTCTTCGTGACCCATCGGAATAGGCA
>494877
GCTATTAAGAATTCCACCTAGATGTAAATGCGACG
>913630
AGATCAACTACAGAGCCTTCTAGATTTACATAGTA
>427997
GCAGTGGCGTAATCAGTTTTGTGATTTACATAGTG
>875572
TACTAAGAGATTCGGGGATGAGTTGATTTACATAG
>667441
TGCAGCTTTTGCGATGAAGACAATATTTACATAGG
>92161
GCGAAAATTTAGCAGCAGCTTTATATTTACATAGA
>811709
TAAGCTATGTAAATAGGGATTGAGATGTGATTTCG
>179993
TTCCGGGCCAGCTAATGCACGATTATTTACATAGG
>663057
CCACTATGCAAATCAGGTCATCAGGCCCGTTCCGT
>101458
GTTTCTATGCAAAATAGATCGGGAAATATCTCATT
>230656
TTTCTATACATTAGTTAGGCAAATGCCGAATCTGG
>179860
CTATAAGCTTACATATGCAAAAGAGAGGCATATTT
>234734
CATGTTTAATCTGGGGGCATACAGGCTTATAGGGA
>813118
CGCGGCATGCAAATCAGTACATTTGAGTTATAGTC
>126395
GCTATAACGCCGTGGAATGTGCTCCTTCTCATTCA
>343267
GACCTAATTAAATATGTTCAAACTCGTTATAGGAA
>111328
GATTGAGGCTGTGGCCCGCGATATTTTTATAGGGA
>444382
ACTAGTTTGCTATGCGAGAAAGGGACCTCATTTTC
>417386
TCTCTAGTTTGCATTTCTACCATTGTGGCACCTGT
>840885
TGCTAGTTTGCAAACGATGGCACTTGGCGGTTGTA
>467597
ATCCTAGTTTCAATTAAAGCACTGCTTTTCATATT
>903857
GTCCCTAGTTTATACGCTTTATGCAAGTTTATCGG
>854936
GTCCCTAGTTTATACGCTTTATGCAAAATTATCGG
>392749
GTCCCTAGTTTATACGCTTTATGCAAAACATCGGG
>813740
CTAGTTGTTTTAAATAAAATTGTATGTAAGTATGC
>199740
GATTTCGGCACTGAGGAGTCATCGACAACTAGTAT
>222670
GCCTAGTTGTAAAGTGATTTCCATATCCATTTTCG
>225986
TCTAGGGGTATTATTTGACTACATAGTTTGCGTCG
>574956
TTAGATCGCGAGACGCAAATACACCGATCCTAGCG
>460431
AGATTTGCATGAATACACTTGTTCCGATCCTAGTG
>188596
CGAATTTAACTATGAAATACAACGCGATCCTAGCG
>40593
CACTAGGATCAAATGGCTTCCGTGATTTACATTTT
>574404
TGACTAGGAGTTATTTGCATTCCGTTCCCCGCGGG
>102465
GCTAGGAGGGGACTCGTGCCTCATTTGCATATGGG
>68206
AGACTACGACGCCGTGGCACGCAAATTCAGTAGTG
>951104
CATCCTACGAATTGAATTAGACTTACAAATAAGGG
>892836
CTACGAAGTCGTATCTCATTTACCTGATATTAATT
>869958
CTACGAAATATGATATTTCCCATTTTCATGTTCTC
>230023
CTACGAAATATGATATTTCCCATTTGCATGTTCTC
>773049
ACATAACCAGTAGCAGGGAGGTCATGAATTAGGGA
>589391
CAATGGGCCTTCAGACATACATATTGAATTAGGCA
>246777
AGGACCAAATGCAAATTAAGGAAATGGAGATTAGA
>212544
GATGCTAATAGGATTGTTTTAATATGAATTAATTT
>552583
AATGACATGCAAATGACATTGGCGCTATTAGGCAG
>225942
TCTAATAGCAGGTGATTTACATGGGGAGCGATTCG
>85129
GGTCCTAAGCGACACCGTAATTTGTTTCATATGCT
>963818
CTCTAAGCCTGGGACAATTATTTTGAACGTATGCA
>736380
AGTGTAATTTATTTTATTTGCATAGGCTTAGTTCC
>614725
AATGTAATTTATTTTATTTGCGTAGGCTTAGTTCC
>52325
CATTCCGATCACAGTCACAGGCAAATTAGGCTTAG
>931461
TTCTAAGCCGGCTGTTTGCTCTCCAAGGCTATGCA
>153687
TGTCCACAGGTATATGCAAAAAGCTTCGGCTTAGG
>265888
GAATACGGGGGAGCTTTGCATGTGGCTTTTAGGGT
>831082
ACGACGCTCTTCCGATCTCGTTCAACGTCTTTTAG
>326816
AGCTAAAAGAATACGGGATGGCACCTGGGTATGTA
>94137
GCTCTAAAACTTAGGGTTGCAAATTCTGGTTCCGA
>124951
AGCGCCGCTTTACGAGCCTTTTTGCATAGTTTTAG
>111581
GCGTTATGCAAAGTGGGCTAATGTTCGTTTGTATG
>607982
ATAACGGTGAGGTGAGCATTAACAGCTTGTACGCA
>452537
TGACCCAGTGATAGCATTTTCGGAGGTTGTACGCA
>69286
TCGTACAAATTTGGAAAGTGGCCTAAAAAGGGCTG
>816384
CAACCCTTCGCAGCAGATTGTGAAATTTGTACGCA
>118900
TCATTCAGGTCGTAATATACTGTATTTTGTACGCA
>698661
TTTGCACGATCAAAAACAAATTGGCGATCCTTACG
>859923
CGTAAGCGGTTCTGCACTCAGATATTTAAATTAAA
>970155
ACGCAAATACTCGGAAACTGAACGACCGCTTACGC
>24203
AAACGAGATTTGTATATGGTAGGCGTCGCTTACGT
>723235
TTAGCAAGGATGCAGTTTACACGTCGGCTTACGCA
>97539
TACGTAAGCCCGAAGCGAAAGCCGCACTGTTTTGC
>72117
CCAGTACGCGGGTTTAGCTCAAATTTGCTTACGTG
>427281
TCACAGTTTACCCGCGGCTCGATTTGCTTACGATT
>116760
CGTAAAGTGTGTATGTAAAAGATTATCAAGGATTT
>406651
ATGCGGTTTTGATCTGTTTTGTTTATGAGAAACTA
>900426
CGGTTTTCTCGTTTACGGTCAGATCGGGAGTGAGG
>149865
CGTACGGTTTTACATAACGGCGCGGGGTAGCCAAT
>407999
CGGTATTTTGAATAAGACATACGCATACTCTTTTA
>946335
CAGCCGGTATTTGTTTATCTCTGGGCTTTACAACT
>235614
GCGGTATTTGCATTGACTCGTGGAAGACGGTTTAA
>903027
GCCTATGTAGCTGGGTATGCAAAAGTGTCAACCCG
>813958
TTAAGCAAATCGACACGGTCCCTATTCAACCCGAA
>411000
GATGCGGGTTCTATATCTTTTGCGTACGATTAAAT
>808113
CGGGTTCGTTTCACTTTGATTTATGTAAATTCTCG
>536192
AGTATAAGGTTTAGGTAAATGCACCGCGAACCCGG
>178324
GCGCGGGTCAAATTTGACTAAGTAATTTGGGACTT
>470169
GATCGGGGAATAACCAAATGAGATCTGTTTTCGTG
>235358
GTTGCGGGCTATAATAGTTTATTTGCGTGTCTTTG
>533524
CATTCGGCTTTGCATAGTCTACTTAAAAATTAGCT
>817503
GCTCGGCTTTCAATGCTTACTATTGATTGTATGGA
>470468
GTCCAACATTTGCATAGGTAAAGAATCCAAGCCGC
>880749
TCGGCTTGCTCTGAAAAGGCAAATAATATTCTAAT
>285878
GATACGGCTTCGATGTAAATTAATATGTTTATGGG
>31091
CGACGGCTTATTTCCCTAGGATCTGATAGCAATTG
>310639
CAACATACTGTTGAACATTTGCATACTAAGCCGCG
>836136
CGGCTCTTATTCCAAGTATTAGGGTGGAATTTGCA
>425329
TGCCGGCTCGTTCAAATATGCAAATGCTGTCATTA
>137315
GCTCGGCTCATTTGCATCCCGACACATTATAGGTC
>201452
TCGGATCAGATGGGGCAAGAGTGGCTCTCCGTCTC
>275029
TGAGGAGAATTTGAATGATTTTGGCAAACTCCGAC
>677760
TCGGAGGCTTGTTTCGATTTGCATTTTGTGTTAGC
>288639
CGGAGGCCTGGTACATCAATAGGACTGTTTTACAT
>955270
CACTCGGAGGCACCATTTTACCATCGCATATGTAT
>816943
GCCACGGAGGCAATCACACGCAAATGAGTTATGGG
>441672
TGACGGAGGCAAGATATTTGATCGCATTTGCATGC
>634723
CCGGAGCAAGGAATTATAGGTCTCGGTATTTGCAT
>734074
CATCGCATAATGTGCAAAGTGATGCTAATGTAATA
>813849
TTTACCTCGCTCTGCCTGGGTTTGCATATTATGCG
>279511
TGTCGCATAATAATCATAGTCAAATGCCCTCACTA
>595757
CTCCCGATGCAGTTATGTAAATCGACGTCTCCGAT
>480522
TTGCGATGCACCTTGGATTATGCAAAAGCCTTATT
>954292
TATGTAAAGTGGGGCCTTAGTATGGTGCATCGACG
>144285
GTTCGATGCACAGATGAAGCGCACTTACGAAAATA
>960599
CGCGAGACAGATCAAATATTCACGAATTTGCATCG
>328212
CGATGCAAATGTCTTTCGGTCTTGGTGGAGTCCAG
>907133
CAATTTTTAACTGCCCTTCATTCAAATTCCTCGCC
>778500
GATCGAGGAATTTACCTAACCGAGTTGAGTGGGTG
>347754
TAAATGAGATATGCAAAGTAGTGTGATTCCTCGAC
>370471
CGACGCTCTTCCGATCTAGTTATATTCCTCGTAGA
>274819
CGAGGAAGCGGCATTCAAGGACTTGCAAATTGGTC
>175937
GATAGTCCACCCGTATGCAAATTGAGGATTCTCGC
>591753
TCGACGTACCAATTATTCAGTGGCGACTGTATGCA
>391227
TGCGACGTAAATAATTTTCATATTCTCGGGTGGAA
>423813
CGACGGGTGTTTTACATATACGGTAGATAATAAGG
>522297
ACGACGCTCTTCCGATCTTGACTATGCAAAATGGG
>58689
ACGACGCTCTTCCGATCTTGACTACTTGTATTTGC
>723676
ACGACGCTCTTCCGATCTTGAAGTGAGAAAGTGTT
>791570
ACGACGCTCTTCCGATCTTGAAGTCAACTTATTTG
>436657
ACGACGCTCTTCCGATCTTGAAGAGGGTTAGGGGC
>567369
ACGACGCTCTTCCGATCTAAAGGTCCCTTTATTGA
>267058
CGCCGACGCCATTAATAAGTCAATCTGTTTATGGA
>506417
TTGCATTCGGGCCACGGTCGGGAAATTCATCGTCG
>527415
CGACGATCACAAATTTAAGACTAATGCAAATCTCC
>60799
ACCAATCTTATATTTGTTATTTTAATTACTGTCGG
>110464
GGGACCCAATTTGCATGTAGGGAAGTTTACTGTCG
>712845
GTCCTATATGGTAATCAACATGCAAAAGAAGGGAG
>335315
CACCATTTTGCATAACGAGCATGAGGCACTAGGGG
>536748
GGCATTAACTTGAGCAGTCGTAAGGTCACTAGGCA
>265920
ATATTCAGCCCCAGAAGGAGGAATACGACTAGGCA
>597910
CAATGGCGACTGATCTACGTGACCATGACTAGGCA
>614343
AAACCCGTACCCAACTTTTATTTTGCATCTAGGGA
>165602
GTCCTAATTTGCGTATACACTCGCCGCGCATTTGA
>20161
CTCCCGGTTAGTCTAAAGCAATGCAAATGAGTTTT
>536948
TGGCCCGGGGACAAGCGTGTTTGCATATGTTATGG
>19592
CCGGCCGTGCATTAGCATATGCATTTTGTTTTAAA
>108773
CGCACCGGCCGACTGTTGGTATGCAAATCGATTAT
>118773
AAATTACCAAGTGAATATTTGCATGCGCGCGGTAT
>452692
ACTCCCCACATTTGCATATTCATGTCTTAGTCCTT
>406969
CCCCACACAGCTGTTCAATTTACATTTGCATATGC
>334770
TACGAAATTGTAGTCAAATTAGATATGTTGTGGGG
>585372
GTCCCATTATACACATCTCGGATTTCGGGCATGCA
>380470
TACACAGAGATGCAAATTAAGATCCTAATGGGTAG
>71780
GGAATGGTCATGTGCAAATTATGTCGTAATGGGCT
>558819
TCCCATATATTCTTTCTGGGGTGACGTTCAATGCA
>335772
GCCCAGTGGGATTTGGGTATGCAAAGGCAATGTAG
>550132
GGCAAGCCGTAGGAGAGGTGTCCGTAGGAAAATGG
>693190
TTACCTATTTGCATGCCCTAGCCACTAAAATGGTT
>807311
GTAGAGGGTGGGACTGATTTGAATATGTAAAATGG
>171263
TGCCATTTTAAGTCAGTTAGTGTAACAAGAATTAG
>342676
TCCATTTGTTTACTCATAATTCGAACCATCCTATC
>465221
TCCCCCATTTGTGTATTCCACATTAAAAAACTGGT
>686181
GCATAGGTTATTCAAATGTTCCCCCGCAAATGGTA
>662887
GGGTCCATTTGCCTGTATGGATAGTTCAAGGTAGT
>353152
CATATAATTGATCGGTTTAGTGAGGCAAATGGGTT
>103218
GTCAAAAAGCTTAGAATGGTGCATAGGCAAATGGG
>153030
TCCAGCAAACTCAGGGATTATGTAAATACGTGGTT
>450500
CGTGACTCGACTAACTAATTTGCATCCTTTGGTGG
>366744
TGTATATGTAAGCGGAGTCCATATTAAATTGTGGG
>440749
TCCACAAGTGCGGACGGCTATATAATAGACATGCA
>581596
AGCCACAAGGTCGATACATAATGATCGGAATTTGC
>930012
TTTGCATATGCAATGTTAAGAGGGGCCATCATTGG
>585595
TGAAAAGGAGGTATTTGGATATTATTTCATTGGGG
>250959
AATGCCAATCTTAGGGAGGTGATTTGCAAATAGTG
>145214
ATGCAAACCATGGCCATGAATTTGTATTTAGTTGG
>769576
GCATTCTTCCTGGAGTATGGTGATATTTGCATCAT
>872058
GCCCATTCTTATACGATATGGAAATATCGGGTTTG
>184069
GATAGTTTGCATTGGTGTATGCCAATTAAGAATGT
>30988
ATTTGCATATTGACTTAAGAGACACAGAATGCTTT
>837952
ATTTGCATATTGACTTAAGACCCACAGAATGCTTT
>505588
GGCATTCTGTGACTATATCTACAGGCCGGGCTGGT
>556404
AATTAAATGCAAATTAGAGCTTGACAGAATGATGG
>101691
ATCTTCAATGCAAATAATTGGCTACAGAATGAGAT
>651147
TCCCATATTTGTGTGTTTTTGCATAAGGCAGAATG
>468906
ACTAATTGGAGATGTAAATTTGGAGAGAATGTATT
>65435
CATTCTCGGATAATTTGTATTCAAATATTTGGCTA
>151122
AGAATAAGGTTTCGGCACAGGTTTGGGAGAATGCA
>780054
ACGTCATTATCACGAGTACATTTGCCTAAACAAAT
>116434
TGAAATTCCGCTGTGGATGGTTTGCATATAATGAC
>104888
TGAGATACATTTGCATTGTTTAGGAAATTAATGGG
>380621
GCATACAGGATAACTTGCATAATTTGGGTTGTTCG
>531665
TCCATAATCCATTCATTTGGTTAGTGTATTATTCG
>124893
AGACTATAGGTAAGAAAAAAACCGTGACTTATGCA
>219151
CGAATGATTCTTATGTAAATGATTATCGGTCTGTA
>354847
TTTCAAATGTAGGTGGGTGTTTGCGTAACATTCTG
>553731
CAAAGGTTTTGGCAGGGTATGTTCGTTCGTTCTGG
>287632
CAAACAGAACAGTCAAATAAGCGGTGCTAATTACT
>6084
AAAGGCATTATGCGTACCCATTTGCGTGTTCTGCG
>34075
TCAGAACAATTATTTGAAAGATCAGTACTAATGCA
>527293
TTACAAATTGGTTTCCCGATTTGGTATGCAAAGTG
>253920
GGGCACTTTGCATACAATCGACCAATTATCTTGTC
>483113
AATGATGGGTGGTAAGATAATTCGGGCCTTATTTG
>816544
TATGAGTCGCACGGTATATGGCCATGGTATATGCA
>794777
GAATAACTTGGTTTTTTATGGCAGATACTCATTTA
>594420
ATGAGTACCTAGTCTATGCAAAGGCGACTTTGATA
>558115
TATGAGTAAGTACTCTGGTGGGCGACTGTTATGCA
>95032
CGCAGGTCTGTTCGTCTAATTTGAATTTACTCATC
>42497
AATGAGGTTTCGTTAGGGTCGCAACCATATATGCA
>336940
GAATGCAAATACTCGGTCCGTTACAACCTCATCAA
>153372
TCATAGCCATTAACTTGCAAATTACATTGCTTCAT
>56441
GATGAAGAGGTATTGGGATGCAAATGGCGCGTAAT
>811448
TTCAGGCGCACCTCCCAATTTGTTTAGTCTTCATT
>165643
AACTGATTGCCGGTTTAAGCCCGGGTCTTCATGCA
>363245
TAAATTTGACCGGTTTACGCAAATAAGTTCATGGT
>256551
CAACCATTAGGCAAAGTAAAAACGTTGTAGATGTG
>647475
GTTAAAGTAGCACTTACGACATGGGAAAATTAGAT
>566489
AAGTACGACAAGCTCGGTATGCAAATTAGATGTTC
>79277
ATCTAAGTTGAATGCAAATTGTTCCGTTGTTAACT
>834049
GACATTATGCAAAAAGAATGGCATGCTTAGATCGG
>309281
TAGGTGGGCCTCTGATTTACATAGGGTTAGATTTT
>258112
GATCCTGTCGCTAAAATTTGGGTATTCAAGTTCTG
>578904
ACTACATAGGATAATGTTATGCAAATACCGGGATG
>907420
AAAAGGAAGGAATAGGCAAAATAGATCGGGATAGC
>668174
CACTAATTAGGATATTTGGATATGATGGGGATTGT
>98354
ACATAGTCAAATCTACCATTAGAGGGTGGGGATTC
>275411
AACGTTTTCTAAGAGACCTCGAAGTTGGGGATGCA
>750636
TAATCACCCTGTGGTAGTTATGCAGATGGGATGTA
>594325
CAATCCCAGCGTGTACTTTAGTTTTGCATACGTGG
>296436
TATCCAAGCTATAATTTGCATGCACCCGATCTATC
>958185
TAAACTGGAATCAGATATGTGTTTTGCATGATCAC
>177813
CGATACCAAACGGATTTGCAAGGCTAATTCATGAT
>322121
TAATTTAGGTAGCAAGAAACTACGTCGAATATGTA
>483517
TTTATATTCGAATTTGCATACATGGAGCAGAAGTG
>609343
GTAAGAAAACGAGGCAGGATTATCAAGGAATATGC
>248808
GGACTGTAAAATTCAGGACGCATGACGGAATATTC
>218629
CATAAATCTACGCGAGTAGAGTATCGGAATATGCA
>591991
TATATTACTATAGCACTAAATTTGGTTTGTTTCGC
>336667
TATGAGGGTGAATTTTGCATGCGCTTTCGTAATAT
>243191
GAATATGCAAATATTTGAATTGAGAGCCAATTTCT
>113491
AAGATTCAGGTATGCAAATTGGCTTTAACTATGCA
>680968
GAAATGCGTGTCTGTAATTTGCATCAGAGTATGTG
>453988
TACTTAAGTAGCGGATAATTTGGAGAGAGTATGTA
>606746
GAAAACTTTAATGCCGTATGAAAATTAGGGAGTAT
>804565
GAGAAAACATTGGATTCTTTGATGATTTGCGTATT
>181154
GCTAGCATGTTAATATCTCGCTGTATTTGCGTATC
>11702
GAGCCTGTTATTTTGCATGTGTTTATATGTATTGG
>11933
TAGTGTGGCCCCGTAGATGCAAAATGTACCCTAGT
>113688
AGTGTGCTTGGTAATGATAATTATGCCGTTTGCAT
>138029
ACAAAAAGGTGATAGATGCAAATGGCGTCCACTTT
>534283
AACCAGCGGGCATCCTCAAATTTTGCATACTCCTC
>32068
AGTATCTGGCTAATTTGCTTATGGGTGTTTTTGGC
>610415
AAAGTACCGGCTATTTACATACTATGGACATGTAT
>627793
CAGTACCGATGCACAGATCAACAAATTGAATTGCA
>12176
CACTGAATGCAAAACGGATGGCGGTCGGTACTTTT
>21868
AACACTTATTTGCATAGGCTCACATGGTACTAGGC
>245335
GAACTTTCGACTTTGAATATGCAATTTTTGCCTTG
>393398
ATACCAGATGTAAGAATAAGGTATGCAAATCCTGC
>563820
TGAGAGGAGTCTATGCAAATATGTTTTGGCAGCTT
>269685
TGGGAGGAGTATGTAAATCAGTACGGGCTACTCTT
>579099
TAGGAGTAGGAATTTGCATTAGAGGCCGATCTGAC
>741477
AGGACCAGGTGACAGATTTAATAATGGTAGTTGAC
>812468
AGGACATCCCCGACTTGATTTGCATGTGGTTATTC
>904160
TAGGACACATTTGCATATTTAATGAACTGGCTAGT
>830209
GCCAGGAATGTCCAAGTTAATGCAAATTGGCCTTG
>616435
GCAAAGGTGTTATTCAAATATCGCCATATTCCTGC
>145352
AGTAGGAAGGACCGTAGAATTTGCATACGAATGTG
>106827
AACACATTTTGCATACTGTATGTAACGGCGCTTAG
>72801
ATGAAGCTGATGTTATCCGTGCGCAGAATCTGCTT
>468395
GTTAGCAGATTAACATTTATGTATTCATAACCGTA
>376266
TTTAGCAATGCAAATTAAACGGTCGCAGGTTTTTG
>877778
ATGCAAAACTCGTCGTGTGAGTAGATATGATTGCT
>676707
TACCTTAAATTTGCAATTCCGATCTGATTGCTTGT
>488953
AGCAATATGTTTTACATAAAAGAATTATTCTGTTC
>173294
AATAACGACGGATGAAGCGGTGGATTTTGCATCTC
>516585
CAGAGATATCTCAGGGGTGTTGACGATAATATGTA
>221692
AGATATATATTTGTTTACTGACGCATAATGTGGGG
>896775
GTCAGAAGTGGACCCAGTATGCAAATAGGCTATTT
>379829
GTCAGAAGTGGACCAGGTATGCAAATAGGCTATTT
>837278
TACAAATGCAAATATGGTGGGTGATGCGGACTTCT
>111981
TGAAGAAGTATTCAAATAGGTGCGCGATAATTGTA
>442268
GAACAAGTCTCTCCTCTTTTGCATATGCAGGAAGT
>32245
GACTTCCGATTTTACATATTTAACGCTCCCTTCGG
>874531
GCACTGTTGAAGGTGGAATTAGCATATTCTTGTGA
>345888
AACTGTTCTATGTCCGCGTTACTAATCCATTTGCA
>72545
CGTATGCCGTCTTCTGCTTGAAAAAAAAAAAAAAT
>887136
TGGGTCAGGATCTTTATGTGGTCACAAAAAAAAAT
>201021
CACCTCCGCAAATGAGGGGAATCATGCAAAAAAAA
>831077
TTAGAAGTTTCTAGAATAACATGAGAAAAAAAGGG
>167812
TTTTTTTCGGGATGCAAATGAGGGAGTCTGACTCT
>818912
TTTTTTACATTATTCCGATGTGCGGTAAATACATG
>196932
GGTAGTGTCTTACTCGAATCCCTATGTAAAAAAAT
>798696
ATCTCGGTGACATGCAAATGGTGGGTGTAAAAAAC
>460746
TTTTTTAATGAGGATAACAGACGTTCGATGATGCA
>488064
GCGTTTTTGTCGTATCGACGGTATTTGCATAACAT
>251060
GGTTTTTGGTTATTAGTGCTCATGATTTTAATATT
>123264
TTTTTGGCGGGTTCATTCAAAAATATGTAAATGTG
>644933
TTTTTGCATTTGTTTCAGTGTGAGAGTATGCACAG
>288543
AGAACGTGCAGGGAAAGCTACCATGCAAAAACTCG
>809328
TTTTTTGCATGCCGTTTGAATCAAGAGGGGGCTAC
>170414
TTTTTGCATGAACGTGGGGTTGAAATCTGGAATTT
>530375
AGTTTTTGCATATGAGTTTGAAGCGTAAAGCATGA
>956372
ATGGTTTTTGCATATGACGAACGGAATCGCCGAAA
>796923
CGATTTTTGCATATCGTATCGGCATTTGTTTGGTA
>714699
TGTTCGTCGGAAGTCGACCGATATGCAAAAACAGG
>465126
TGGGTTTTTGCATATCACCCAGTAGTAGGCCTGAG
>188261
CGTTTTTGCATAGGACTGATGACGTCTTTAGTTGG
>430958
TTTTTTATGCAAATTCATAAGGTAGTACGATTCCA
>623078
GGAATCGTACTACCTTATGAATTTGCATAAAAAAA
>528412
TTTTGTAGTCGAATATTCACGGATTAGAAGACGCG
>107890
TAGTTTTGTAGGTGTATCCTTTGGATTTGCATTCG
>141268
GTGCCGTCGACCCAATTTACTTGTTATCCAAAATG
>526356
TTATTTTGGATAAATTCAACGTGTATTTAAATATG
>658678
TTTTTGCTTGACCATCGTAATTTGTATAGCGCCCG
>848428
CTTTTGCTTCGATTGATTTGCATCCGCAAGGTTAT
>308302
GTTATTTTGCTTATAGGTATACTAATTGCCCTGTC
>255985
CTTTTGCGTGAAACCGTAATACATGCGAAATACCG
>414882
ATCTATGCATTTCCGAGGAGTTTTACGCAAAACAG
>476440
ATTTTGCGTAAAACCGTTATGACTGGGTATACGGT
>196422
ATCCTGGAAGATGTAAAGCTAACTCGCAAAATGCA
>19820
TGGATTTTGCCTAATAAATCGCAGACGTCTATCGA
>629350
GAATTTTGCCTAACCGTCATAAAATTAAGCTAAGG
>602572
CTTTTGCCTAAACGGATAAAGGGTGTCCTCATTCA
>856891
TTCTTTTGCCGTTACGTCGATGCAAATTACTAGCT
>379959
GGAATGCAAATCTGGGATTTGGTGAACCGGCAAAA
>510261
TCTTTTTGCCGATGAAACGCTGAAGCCTTTTGCAT
>29988
ATTTGCATATGTGAAAACGGGGATCGGCAAAAGCC
>406433
GATGTCTCGGGGGTGAGTGCAAAACGGGCAAAACT
>276283
CTCTTTTGCATTTCGAAGTGAGGGATCGTGTATTG
>293889
CGTTTTGCATTTCCGTCGACGCAGTAAGTATGTCA
>654502
TGTCCTGTGAAGGCGGAAATGTAATGCAAAATCCG
>312074
ATTTTGCATTAATACCTGTGGGCGATCGCTTACGC
>165403
GTTTTTGCATGCATTAGGGGCACTTGCATTATGTG
>680244
TACAGAAGTGTATCCGGTAGGGCGATATGCAAAAC
>244966
AGGCTTTTGCATAGTTGTACTTAGCGAGGTTGACA
>628622
CTGTCTCGTTTGCCGGCTCATAACACTATGCAAAA
>19289
GTAGTTTTGCATAGTGGTGTATTTTCGGGTACGTT
>63667
CGTTTTGCATACGGTGAGCCGGGTTAGTCGATTGT
>223495
GTTTTGCATACGGTGAGCCGGGTTAGTCGATTGTC
>794973
ATTTTGCATACAGCTTAGCCCGTATACGTTTGGCG
>160482
TATTCTATTACTCTTGGTGGTGCTGTATGCAAAAA
>971196
CCATTTTTCCCAGATTTGCATTACCGATCCAAACG
>400936
CTTTTCCCACTCGGGCTGTGTACGCAAATCAGGCT
>660441
TTTTTCCAGGTAGCATATTCAAATCAGGCCCTGGA
>532757
GCCGTTGTATAGATAGAAGTCATGTCTGGAAAAGC
>400351
GGAGGCTATGTAAATGGCCCTGATGTGGAAAATTG
>583657
TTTTCATTGGCCGGGCAATCACGAACAAAGTGGTA
>235633
GCACCAGTCCGGATTTGCATGGCTGAGAATGAAAA
>690068
TGTTCGGCACATTTGCATTTTAGAATGAAAATATC
>608511
TGTTCGGCGCATTTGCATTTTAGAATGAAAATATC
>138173
CATTTTCATTCCTTAAACGAATATTCCTAGAACTG
>398026
TATTTTCATTCCATACTCAGTTCCCCACGTGACAC
>567101
ATGCGACACCGTATGTATCTTAGCACATGAAAATA
>705087
TTGTCGGCAGTCCTCCATAACGACATGAAAATTCC
>960227
GATCTTTTCATGTCAAACTGTTCTTACTATGTAAA
>455542
TGTTTTTCATGCAGGTTGTCCTCGTTTGTTTATCC
>314390
GACTTGCGATTCTCCGCTATTAATTTGCATGAAAA
>759556
GGTTTTTCATCTCGGTTGTTTTGCGAAAGTACCGG
>524112
GGTCAAGTCCGGGGTAATATACCTATATGAAAATC
>854391
GCTATAGGTCGAAGGAAGTAGTATATGAAAATTCC
>378784
ATCGAATTCTTGGGTATTATGGTATATGAAAATTG
>259085
AACTTATGGGCAGAAGGAAACACTATGAAAATTAG
>280321
GATATTTTCATAAGTTTAGCCAAATCTTCGAGGCT
>324705
CGTGATGGTATTTGCATACGCTACCTGAAAATATT
>192784
TTTTTATGCGTGGGGAGGTAATTTGCTTAGAAGTT
>596546
GTTTTAGGAATTTGTGGTCGGCCAGTAATTTGCAT
>744256
TGTCCTGATTGTACTCGCAAATTTTCCTAAAAGGC
>184210
ATCTTTTAGCTTGAGCGTTGTGCTGGTCTTATGCA
>543794
TGTTTGTTTATATTAAAATCGGACTCGGGCTTGAG
>14780
GCTTTGTTTATAGCGATCTAATTAACCAATGGGGG
>174956
TTTGTTGACAGTCGTAGAAAAGGTATGTATATGCA
>870481
GGACATATAAGATTTGCATTTTTGATTTCAACAAA
>679460
TTTGTAGATGCCGTAATCTGGCGAGATTTGCATAC
>374915
TTTGTAGAGGACGTAGGGAAATGAGCGATGATGCA
>124782
GGATGCAAAACTGGCACCGCTTGACTTACAAAGAG
>275161
ATTTGTAACTGGATTTGTTTAAAATATTATGGAAT
>821005
ATTTTGTAACTAATCCCCATGAGTTTCCTTCTCAT
>907070
ACGACGCTCTTCCGATCTAGTAATGGTTACAAACT
>924103
TTGCATGCTGTGCCTCATAGGTAGTGTTACAAATG
>243384
TCTTTGTAAATTTATATCTTGGCGTATGCAAATGC
>241548
AGGGTAATCCTTGGTCCCCTTTGAATTTACAAATT
>35926
AAGTTTGTAAATGGGCGTAGGTAAATTCTAGAACT
>118559
TGTTTGGTTCTGTCGGGGTCTATGCAAATGGGTCG
>556710
GCTTTGCATGTCCCCGTACATTAATAATCAACAGG
>203025
GACCTCGCATATTGAGCCAGCTTGACATGCAAATC
>525166
TGTTTTGCATGTCAAAGATGACGTCGGAAATCCCG
>22444
TGTTTGCATGTACATTGTGAGGGGGTGTCGTTATT
>756195
TGTTTGCATGGGAGACGAGATTTTGGTGAATTACT
>102283
TCATTTGCATGGGACGTTGTGTATACCTCTTCGTT
>534195
TATTTGCATGAGTCTATTAATACTCCGATCCGGTG
>353738
TTTGCATGAGTATAAGGGTATTAGAATATGTGCGC
>192429
AGCAGCAAGTTGCAGATTGTGCTCATGCAAATACG
>10408
CGCGGTGTATAATATGTTAATTAGATGCAAATATC
>248583
AATTTGCATCACTTGTGAACCGCGGCAGGATGGTT
>879190
CTTTTGCATATTAGGGTGCGGCAAGGATGGAATCC
>750000
GGTTTTTGCATATTAGCCCGTTGTATTTCTTAGAA
>404278
CGGGGCCTCGACGCAGTGTCTAATATGCAAATATT
>136768
TTTTGCATATGATCCTAGGTGCAAGCGAGTGCTGA
>159595
TAATTTGCATATAGGCAAAATTAAGATCAGTTGAG
>219518
GTTTTCGGGGAAAGATAAGATTATATGCAAAGATG
>812299
GTCTACTTAGGTATCCGATCCCTTCTATGCAAAGG
>478978
CGATTTGCATAGAACACTAATGGATCGCCACGGGC
>192910
TTTTTGCATACTGCGGAAGGATGAAGCTGGCTTTG
>536822
AAATTTGCATACTCATTTCATCTGTTATCAACCTT
>101605
AATGACCGTGGCGAATTGATGTGAGTATGCAAATC
>431308
ACACAATCAAAGCTATGTGTTATGCATGCAAACGT
>146749
GGATTTGCATGATTACGAACAGGCGACTGACCGGA
>896600
GTTTGCATCTGGTACTACGATAGGTCATTACGATT
>476860
CCTTTGCATCTGGGTAATAGGGGGCTGGTAGTCTC
>537007
GATTTGCATCTGGGGTGCTGAGCGGAGAATTATAA
>801655
TAATTTGCATCTCCATATTAGAGTCATGTCGTCGG
>376008
ACTTTCGCTCAAGTATGCAAATGAGATGCAAATTC
>102112
ACTTTCGCTCAAGTATGCAAATGAGATGCAAGAAT
>895577
GGCCTATCGTCGGGAGGGAAAGCTGGTCAGAATAG
>585424
ATTTCTCTTGGGTGGCGAAATTAAGTCGTAATGCA
>746524
TGGGACGACGTGATTTGTTTGCGGAAGAGAAGACT
>1956
TAGTTCTCTTAGGCAAATCGGGTTGGCATACGATT
>285260
GCTCATTGCTGATTATTATTTGCATAGAGAATTTG
>942626
GACTTTCTCTATCAGATTAAATTTGCGTACTATTG
>885623
GGAGCAAGGACACTCAGTTGTTTACATATAGAGAA
>859777
GAAGTTTGATTTGCATGCTTTTTATAGAGAAGGGG
>692888
AGTTTCTCTAGTCAAATCATGGCCCTTTGAATCCT
>134929
GGCGCTAGAGTAAGCATTTGCATAGGATCCGAGAA
>356842
CATTTCGCAGATATGTAAATTAAGGATGTCTATGC
>158923
TGGGAGGCCACGTCATTTGCATATCTGCGAAATCG
>123394
TTCCGGCACCAACTCCATCAAATTTGCATCAGGAG
>859001
AATAATTAGACTCCGGGGCATGCAAAAGGCGGAAA
>728475
TTCCGCCTCCCAGGTTTTGCGTGTGTCAACATATG
>585360
CGTCTTCCGCCCTTTCGCTTATATTTTCCTAAGGC
>939676
AATTCCGCCCCGGATATTATTTGAATAGTAACTTC
>392539
TACTGCGGCGCAACTTATCCTGTGGGCGGAATGCA
>876835
GTCTTAATTAAATTTGACTATAGTCTCGGAAATGC
>661421
TGGGTAGTCGGCGGATAGTTTGCATAGTCGGAATT
>746351
TTCCGACTAAGGCGAGTAATAAAGTTTGTTTATTC
>523621
CATCTTCCGACTAAGGAATAGAAAGTGACTATGCA
>115853
AAACTGAGTTTTTGCATAAGTGAACGTCGGAATAA
>801485
GGTAACAGAGTTGGTTTCTCTTGCGTGGGAATTAA
>688510
ATAAACCAGTGAGCAGGAATTTGCGTGGGAAAGTT
>50053
CATTTCCATGGGCTATACTTGATTATAATTGGTTG
>888310
ACGACGCTCTTCCGATCTCAATCATCCTGGAATGC
>66132
AAACAAAAGTGATTTGCATATGCGATTCCTGGAAC
>934618
GTTTCCAGCTGTGGAATTTGTTTATGTTATCCATT
>550742
ATATTCGGGTCATTTGCACATAGGGCTGGAATGGC
>732275
CGGTAGTCATTAAGGATTTGAATATTGCTGGAAGT
>278992
TTCCAGCAACTTAGTCGCCTCTCATATTTCCATAC
>627317
TTATTCCAGATTTGGATCCCATATATTCTTAAGAG
>191576
CGCTTCCAGATAGGTATTTACATCGGGGAAATCTG
>170099
TTCCAGAGTGATGAAAAACTCGGAATGATTATGCA
>138823
TTTTTCAGAAACGTAATTAACTACTCGAGGATGCA
>559082
TTATTTCCATATATGGTACTAATGTAGCCTACCTT
>309397
GGCGATCGACGTGCATAATGGTATATGGAAATAAC
>372819
ACAAAATTGTGGTCAAATCGGGCGTGTAAATAAGT
>380384
TAATGTGATATATAAACTTTATGTGTAAATAAGCA
>195401
CACTTATTTACAAGGTAAATACAATCTGCATACGG
>520196
TTACAGACGTCGTCGTGCATCTTGTAAATAAATTA
>43369
CGGTAGCTGATGCAAATTTTGACGTTGTAAATAAT
>382953
GGTCTGGCTCCAGTGTATGCAAATTAAATAATGTA
>464489
TCAGTTATTCATTAAGGGAAGTTGATTTTAATGCA
>272778
TGTACAATGTCCAATGTGCGGTATTATTTGAATAA
>10838
GGGAGAGTTTTTGCATAAGAAGTACTAATAAAAGA
>155196
GTACCTTAATTTATTCCTTCGAGGCTGCATAAAAG
>675266
ACGACGCTCTTCCGATCTCACATTCTGCATAAGAG
>129604
CCTTGGGTTTGCATGAGATGGTCTAGAGTGCATAA
>728792
GGGATTGTAAGGAAAGGAAACTGAGTGCATAAGCA
>405869
CGATTTATGCACGTAAGGAATTTCAAATCATATTT
>849142
AATTTGCAAGGGTATGCTTGAAGCGTGCATAAGCA
>170990
ATTTATGCACGAATGCAAACAGGAAAAAAACGCCT
>735421
GTAGCATTTTATTTGCATACTCACGGTGCATAATA
>104033
GACTTTATGCAAATTATGGCTGTAGTATGCCTAGG
>889013
TTTATGCAAATGATAGGGAGAAAGGCGACTTGCCA
>381373
TGTCTAAGTTCTCACGCGCTCATTTGCATAATGAC
>109805
ATTATGCAAATGAGAGGCAAAAAATCATCCCAACC
>419943
GTATTATACGAGTTCTAATGCAAATTTATTTGGTG
>322957
TGGAGTCTAATCAGGGGTCGAATTTGTATAATGCC
>494059
TTATACAAATGAGGAAGTAAAGCGGCGTTGGTCGT
>805635
ATCTCCGCTAATGTGTTAGATATTTGTATAACTAC
>886347
GTTATACAAATACAGGGAAAATAATGGGTTCATGT
>346608
NACTTATACAAACACTTGGGATCGCATGGGGTGAG
>23024
CGTTATAATTTGTTTAGTAACGTAAAGGTGAGGGC
>178924
TTATAATTTGCGTATATCCTAATTCACACGGCTGA
>529212
GTTATAAACATTTTGCATATGCTAATGATTAGTCG
>416221
CGTTATAAACATTAGCAAATGAGATACGATTTAGT
>327769
CCTTTATAAACATGTTTCACGAATTTGCAAACTGA
>889677
TATTAGTTAATGATTTTACATACCGATCCATGCTT
>373137
CAATCTCCCAAAATTCTCCGCTTATTAACTAATCA
>710357
CGCTTAGTTAAATGAGCGTTGGCGGCTAGAATTAA
>102088
TGCTTAGTGTTTATGCAAAAGACGTTGTACATGGT
>284213
CGGCTTCCCCGTATTTTGCATCAATTTTTCTAATG
>247187
CGTTATTATTAGTTTTGGTATGCAAAAGTAAAGTG
>887119
CACTTACTTCGGTTTTGCATACTCAACCCTTCGCA
>91472
AGGGGCCTAGCATAGAATTTGCATCGAAGTAATTG
>74380
TTAATAGTCAAATCATCGTCCACGGAAGTAACGTT
>829397
AGCACAGTAAATTTGTTTAACAGGGAAGTAAGAAG
>253572
CATTACTTCCATCCAAAACATGCAAAGATACTCTG
>859687
GTTACTGGGTATTTGGGTAACGTTCATAAAATGCA
>237881
ACCTCCGATGCAAATGAACGAATACCCAGTAACCT
>195615
CTTACGCAAAACTCAGGGCAGAAGACTAACGTTCG
>207992
AGATTACGATTTGAATAGGGCCAATGAAAACTTTC
>943386
TTTACGATTAGGACTCTAAATTTTTGGTTTATTCA
>659183
AATTACGATCTTTTTTCTTTCCCGGGTCTTTGCAT
>193287
GTCTAAGTATTATGTAAGATGGTATTCGTAATGTA
>100348
CATGCGGCATTATTAATTTGCATTATTCGTAAATT
>149618
GAGGGAATTTGCATCTCATCTTCTCACTTAAGAAG
>847395
AATTAAGTATCGGACACTCACAAATTTGTTTTTGT
>180194
AGATTAAGTAGTTTTTGAATATCACCATGAATTTT
>100057
TCTTAAGTAGTTGCCGAGGAAAGATGAGTTATGCA
>548973
GTTTGTATTTTATGCAAATCACATTGTTTAATGAT
>142680
CAACACGTATGAGATTTGAATTTATTGTTTAACCT
>642264
CGTCGACGTCGGTTTTTGTGTTTGAATTTGTTTAA
>275859
AGACCAATGCGTTTTTTATACTCATTTGTTTAAGT
>321001
CACTCAAAGATTTGCATTCGAGAGATTTGTTTAAG
>575530
TCGATTAAACAAATACTAATTCATCGTGGTATTGC
>832719
TTAAACAAATAATGATTACAAATTCAATTTAGCAG
>163132
CACACGGACTGAATGCTAATTTTAAAAATTTTAAT
>327797
AGAGCTCTTCCTTCACGTAACGCAAATTTTAATGC
>973671
GTTAAAATTTGCATGTGTATTATACCTGTGCCCTC
>823836
ATCGCATATCCACGTATTAATTGCAAATTTTAATG
>578691
AATGACTTGCAAAACTACCTGGCATCAATTTTAAT
>126338
TAAGTTAAAATTAGACGTTTCACGCAAATGAACGG
>120256
CCGAACTCGAAGTTTTTTTTTTCAAGGTTTTAAAG
>892142
AGCGGGTTGCAAATAAATAAGGTACCGGTTTTAAT
>129910
GCAATTTGAATATTGCGTTCAGGGGTTTTAAACGT
>695633
AATTTGTTTGTGGGCATGAATAGGACGGTCATCGC
>800757
TGTTTGTGCGTGGGATTTCTCGAACGGTGTATGGA
>437045
ACATTGGAAAAATTTGAATGAACAGACAAACATTC
>521878
GGCATGTTTGCCTAATATACTCTGGACAATTAGGC
>107488
TTCCTTTGCATAATTCGGGACTCGGGCAAACATTG
>146939
TGTACTTACTCATGAATTTGCATGGCAAACAGCGA
>475764
TCGTGTTGGACTTGCAAATGGGGTTCGATGCGACA
>411955
AACCTGTTGGAAGCGTGGGATTTACATATTGGTCA
>919574
CGCTTGTTGAGATGTAAATCTTGCAATGGGATAGT
>382433
TTTGTTGAGATCAATTTGCATCATTTCCTGACTAA
>462607
CCTCTGTTGAGACTGGTAATATGCTAATCTATGCA
>370371
TGTTGAGACTATTTTGCGTATTGTCAAGGGGAGTG
>507113
ATAAATATGTAAAACGGAAATCGGTCTCAACACCT
>426300
GTGTTGAGAAGGGCACTTGGTCCTACTTTGCATGG
>541630
CACTACTCGGATTAATAAATTTGACTAGTCAACAT
>258191
TTGTTCTTCATGAACATATTAGCGCGTACTATGCA
>175333
TCAATGATGCCTTTGTTTGAAACGTGGAACATGTA
>828028
TGTTCCAAGTTAATTTGCAAATGGAAATGAGTGTC
>412486
TTGTTCATTTGGCTACGATTTCAGACAAAGGAATC
>105670
TGTTGTTCATTTGCATTTTTATGAGTGTCGACGTT
>415930
TATAAGCAAATAGATAAAAGCTGACCATAACATCA
>250053
TATGTAAATGTACAGTCCACAACCCGATCCTAACA
>280567
GGTCTGTTACTTGAGTAATCATAATCATTTATGTA
>425209
TGTGTGTCACTAGTATGCAAAGGGGGCATCAACTG
>920141
TGTGTGATGCAAATTAATTTGGAACGGCGTTTGTG
>224717
GCATGTGTGATATAAATTTGCGTGAGGTTGCTCTG
>112168
TGTGTGTAGTTTTATTCGGTATGGATTTGCATGTT
>183999
ACATGTAAATTCTAAAGACGAATGGGCTTAATTAG
>353639
TGGTTGAATATAATAGGCTGGTATTTGAATTAGGT
>116806
CTGGTTGAAATGACCCGTAGATTTGCATAGATGGG
>462938
GTCTGGTCCGTTATTCAGGGCGGCTCGAGATTTGC
>207845
CTGGTCCGTAGGGATATTTACATAAATCTTTACAT
>182211
TTGGTCCGGGCCACATTTACATAGAAAAATAGGAG
>172202
ATGGTATTATTCGCAATGAGATGCAAAGGTGTATG
>241693
GGAGTGGTATGTCTTCTTGCAAATTTCAGTATTAG
>242411
TGTGGTAGATGTTTATGATTGGCGACGAATAGGCA
>107796
GATTGGTAGAGTCCTTTGAATTTGGGCATTAGCAT
>403814
AAATTGCCTTAATGACGCATCACCTCTACCATGTA
>119841
AATTGGTAGAGGTAACTTGCCTTAATTTGCATTCT
>759627
TTGGTAACGTTAAGTTTGCATATTCTGGCATAGAG
>801830
TGGTAACGTGGCCTAGTGTCTATGTAAATCATTGG
>595873
GGGTTCATTTGCATGGGCGATGGCGTTACCATATG
>249820
CGTAGTTGGCGCTATATGTAAATTGTTTACCAATC
>210130
AATTGGGTGGACCCTGACTATGCAAATTCGGACGG
>238232
AGCGGAGGCGCATGCAAATTCCGAGTACCCACCTC
>738755
CTTGGGGCTTGGATACATTTGCATCAGCTTTCGTC
>910071
TTAATAGCAGCGGTAACATGCAAATCAGCCCCACG
>541344
AATTGGGGCTCGCGGGGAAGGAATGCAAATTGTTC
>604819
GCATTGGGGCTACAAACAAATTCCGATGAGGCAAT
>111041
TGGTGGGGCTAATGCTTACTTTTCCTCGTTATGCA
>466712
CTGTGGCAGCTGAATGAGGAAATGGTGTGGATGCA
>277620
CCTATGGATTTTGCATATATTGCCTGCCGGGTGTA
>131238
CATTACGCTACAGATCTCTACGTATGCAAAATCCA
>353392
CGTGCTTATTTTCATTTTTCTACGGGTAGCGATGC
>197923
GACTGCTTATTTGGTTAGCTACATTTATGCGGGGA
>104213
CAAGGCGGTTCATGGTACATGCAAATAAGCACCGG
>150677
AACTGCCCGTGTGACCAGTTATTTGCATATCTGAA
>660346
GGTGCCACATTGTTTGATTATTGGTGTATTATAAT
>976971
CACCGGATATAAGCAAAATTCGTGGAATGTGGCAT
>114456
ATGCAAATGTTTCGCTACCTTAGTTGCATGTGGCA
>50614
TACTTGCAAAACGCGCGTTGACGGATGTGGCAGGG
>591762
ATATTAAAGTTGCTCGTCTAAGTATGTGGCATGCA
>253728
ATTTGCATTCGCGGATATCAGATGATCTCTTGGCA
>972454
GGCATGCCAAGAGAAAGAGATATGCAAATTAGTGT
>111704
CAGAAGCCATAGATAAGTAAATGAGTTGGCATGCA
>622956
GGATCAATGTCGGGAAGAGGTCCACGGAGAATGCA
>272533
GTCGGGATTTCTGGTCCGTATAGGGGAGAATGCAA
>308436
TGAGGAGTGTGATGCTTTCAGGCTGGGAGAATGCA
>234481
CGTTGAGGTATTTCGCGTGCGAGGCGGGGAATGCA
>125577
GTCGGAGGATGACAGAGGTTGAGTATGGGAATGCA
>313420
AGTCAGACGTTACATAACTTTGTTGAATGCAAATA
>147190
TTTGCATTAGACAACCGTGTATGCTTGGACCGAGG
>822642
CGTCGGACTATACGCAGATTGTTTAGATTAATGCA
>487142
AGCTCTGGAGGAGTACGAGACTAATGATTAATGCA
>103921
ATTTGCATGTTTTCTGAAGGCCTGGCAGTTTCTGA
>532407
GTTCCTACGCGCCTTTTGAATGTGAAGGACATGCA
>441748
ATTTGCATGTCCGCGCAATAGTATGATGGGCTACA
>334042
CACTTGCAGACTGTGGCGCCTCCGAGGGACATGCA
>307669
ATTTGCATGTCCCCAATAAAGGCTGGGAGAATATC
>8759
TCGACTGTTAAAATCTCTCCGTGAGTGGGCATGCA
>843732
GACTTCAGGCTAATTAATTCGGATTTGGGCATGCA
>107375
AATCAACGGCCGAGTAAGTTTTGGGCATGCAAATG
>324276
TGCATGAACCCATTTGCATAACCGAGCTCTTCCTG
>212678
TAGGAGGTGTGTAGAGTTGGCAACGTTAAGATGCA
>365580
ATTCACCTACCGGGTCTATGATAAATTGAGATGCA
>201434
TATACGAGGTTCACATCCCTGGTGGTCTAGATGCA
>495870
GATTATATTGCCGAACGGATTGCCAGCACGATGCA
>11075
TCTACAGGATAAGATAATTTATTTTCGACGATGCA
>101987
GGGTTCTGCGATACTGTTTGAGCTTGGATGCAAAT
>336724
AGAACCAACGTTTAAATTAGCACGTGGCATATGCA
>74882
AATTAGGCTTCTTGGTGGCTACGAATGCATATGCA
>106556
TATCGAGCCATTTTTCGACTCAATATGCATATGCA
>156997
CAATGAACTCCTTAGTTCATGCAAGAGACTATGCA
>134721
TGGACTTGGGCATGATCAGTTGGCTTTACTATGCA
>840025
AGTACTAAACTTTGAGAAGACCCGGGTCCTATGCA
>54547
CTAGTTAAAGTCGGCGATATTATTCCTATGCAAAG
>598004
ACTTTAATGCGGGCGATATATAGGCTTCCTATGCA
>372453
CCGTATTCGGGAGAGGTGAATGTTCAAGCTATGCA
>103435
AATTTGCATAGCTGTATAGGTGGGGGCTGGACGCG
>502395
CCATTACGGGACCGAGGTTTGTTGACATCTATGCA
>298540
AGATGACTGTCGGTACATTAAATGCCCTCTATGCA
>975998
GGGAGACATATCCATTCGATGCTTGCCTCTATGCA
>192510
AGCCGGTAACGAACTTATACAATATCCTCTATGCA
>175324
TTGCATACTCTGACAGAGGGCTTCAAGGAGTCCTA
>132142
CGTTTACACTCTGTCGGGTCAAAAATGAGTATGCA
>434059
ACTTACAGCGTGTTCAATTATTTGTCTGGTATGCA
>107765
AAACTAAGACGTAATATCGTGTATTTTGGTATGCA
>51362
GACATTTTACCTAGTAGCTTACATCGCTGCAATCG
>626482
TCTGCAGCCTAGATCCCTCCTCTCATGATTTGTTT
>280935
CAACAATCACGAAGAGGAAATTTGCAGGGGCTGCA
>836402
TGCTCTGTCAAGTAGTTTTGCATATTGCTGCAAAG
>904253
TCTACCAGTTTTGGGTAGTGGTAAAAATCTGCATG
>594037
NATTGCAGATTTGGGTTGGTCGCGCTCAGTATGCA
>220517
CCCATTCTACGTGGAAGAGGGATTTTGATTTGCAT
>171182
GGGATGCAAATATGGGGATGTGGGTCGACTAAGAG
>701275
GATGCAAATATGGGAGGCAGGCTGGGGGCGTGTGG
>134803
ACATAGTCCAGAGGGTGTTCGAAGAGATATTTGCA
>214519
GGTATGCTAGCTTTGGTCGTACTATATTTGCATGG
>234574
ATGCAAATACAGAAAAGAATAAATCCGATCCTAAG
>184304
CATGCAAAGTTCTGTATCGGGTTCGGCTAAAATCT
>361526
GTATGCAAAGTGAGGGTGCGCGTTGACTAATCAGC
>26802
ATGCAAAGTACCATTTGGCCATCAGGAGGTATCAC
>184112
TGTCGGCACTGACTCGTTTTGCATCCTTTGCAAGG
>574099
TGTCGGGACTGACTCGTTTTGCATCCTTTGCAAGG
>273929
TGTCGGAACTGACTTGTTTTGCATCCTTTGCAAGG
>133831
TGTAATTGGCTACGATCCCGGTCTAAGTTTGCATG
>205629
TGAACCTACGGTAATTATACAGACAGTTTGCATAC
>542882
TACTGCGAGAGTGTGAAAAGGAAGGGTTTGCATAC
>10616
ATTGACACTCAAAACAATCCATGTGTTTGCATGAG
>896142
CCTTCTATGGGGTGGGGGAAGAGATTTTGCATATG
>791314
AATGAATTACGTTCGGGCGATTTGTTTATCACTGT
>388699
AATTTGAGTTCAAAATGGAGTACTTCTTTCCACCT
>175495
ACTGAGTTATTCTTGTTTTTCTACGGGGTCATGCA
>110329
CTGAGGTGGTCGGCATGTTTGGTTCTCGTTATGCA
>387932
CATTGACCCACTTTATGCATGCGGGCGAACGGTCT
>289878
TCAGTATGGGGCAGACTACTAAAGTGGGTCATGCA
>65956
AGGTCTGGGTCCATATGTAAAAGCCGTGGGTCAAG
>320851
GATTTGCATATCTTCCGTACAGATGTGGGTCATAT
>35028
CGTGACATTTGCATAATACTCGGCGGTATTACGAT
>193881
CCTTGACATTTGATAATCAAAATCAGTCTTGGTGC
>146915
TTATCGACTCGGCCGTCCGACCATTCAAATGTCAC
>666487
GTGACATTTGAATAACGGTAACGTTGCAGGGCGTA
>242563
GGTATGACATTTACATATAATCCTTGGAATATGCG
>657416
GTGTGTAACAAATGTCCTTTTTTAAATGTCATGTA
>229907
AACTGACATTCTTCAGAGTTTAGGCATGTTATGCA
>273105
TGTGAATGGCTAATTCAGGTGATTTTGTTTACTTG
>542166
TATTTGAATGATCGGTGGGGGAAAATATCTCCGTT
>624066
TTGAATCGGTATGCAAATCTCCCCTTCGGAAGAGA
>17857
ACCATCACTTAATTTGGTTACTAGTCCCCGATTCA
>469292
TAACTTGTGTGCTTTGCAATATAGAATATTCATTA
>201376
ATTTGAATATGAATTTACAAGGGGCCGATCCTTCA
>702065
ATTTGCATGTACAAGGGAGATTTAGGTATTCTTCA
>27618
ACTTGAAGAAGGCGGTATTTGAATAGTCAGATGCA
>421580
GAGATCACAAAAATTTGTATGCAAATAATTTCACG
>693044
GGATGTCGCTGAAGATTAGTGCCATTTGACTTTCA
>243767
CACGGAAGCCTATAAATAATACATACTTTCATTCA
>433554
TGAAAGGGTTTTTGCGTATCATTTACATGTGTATT
>342218
AGTGAAAGGGGGTAGAAAGGTTATGAGCTTATGCA
>703232
TATTTGCATGAATAAATACCAATCGCCTTTCAGGA
>56116
TTACCTCATTATTCAAGGGGGAATCTGTTTCATTA
>141946
TAATTCAATTTGCGTAAATTAAAAGTGTTTCAGTT
>949815
ATCTTGCGTCTGTTTACCCGGGAGCATAAAATGTA
>690914
TCTCTTGCCGGCATCGTCTGTGTTGGGGCTATGCA
>756671
TCTTGCCAGGTGTAAGGTTTTGAATTTTGGTATCG
>376961
CGTCTTGCATGCTATTAATTGCATTGTTTGCGTAT
>646614
TATCTTGCATCCGGTGTGTCTCTCAATTTGCTTAT
>848311
ATCTTGCATCATGTAAATATATCATCGAGTGACTT
>669397
ATTCTGGTGCGTCTGTATAAGGCCGCGAAGATGCA
>214935
TCTTCGCGATTTGCATGGGGTTCTTGTGTCTAGGG
>582330
TATCTGCGGCCAAATCAGTGCTCAAACGTATGCAA
>288446
TATCCCGAGGCGGTTAGTGACAAACTGCCGCAGAA
>144251
ATTCTGCGGATAAGTGGGCAATTTGCATGCGGTCA
>234704
TGGCATTACGGAGATTTTCATAAATGACGTTAGAT
>617831
GGTATCTAACGGTTTGCATATATTAAGGTTGGTAT
>296988
TTCTAAATGCATTGCTTTACGAATGAATTGATGCA
>193155
TAGTTCGTTTAGCTCTTGACATTTGAATACCTCGG
>296149
ACTCGTGGCCAAAATGTGTCTGTTTTGCCTATGCC
>876472
TCTCGTGAGGGCTCGGTATGCATTCCTATTGTTCG
>255770
TCGTGAGGCGTCTGTACGTATATATTTGCATGTGT
>113349
CGTCGTGAGCGCACAGGGACATTACAATAAATGCA
>408419
CAACACAAAATCTATACTGGATTTGCATACGAAGG
>405700
GTCGTAGGGTTGAATTGTTTTGCATGATTGGCCGT
>744965
AAAGATGGAATACGCAAATATCCTCCGATTACGAC
>379822
GACGTGTGCTCTTCCGATCACGACGCCCTTACGAG
>261804
TCGTAAGCAAATCAGTTCGCATACGGTTCGGGGTC
>80944
AAGGCAATAACCTCTAAAAGCAGATTAACACCGAG
>123555
TCGGTGTCGCATTCAAATAAGGTTTTGGCTTGGTG
>903703
AATCGGTGTATCATATTTGCATCTAGGGTAGGGAT
>571262
GTCGGTGGGTAAATCAGCCGTTAGATGCAAATGTC
>34597
CGTCGGTGGGGGATAGAAACAAATCGTCAGTAGCA
>393787
CGTGTCGGTGGCAAAAACATCCAAGTTATGCAAAT
>674345
GTTTCGGTGCTGCTGATGCAAATCTCATTCACTCC
>873709
CGTCGGTGCCCATAAATTAGGGAAAGTAGCTTGGC
>327748
GTCGGTGCCACGGGATGAGGGATGCAAAACATAAT
>938583
GTAAATTGATGCAAATGTCACTTCTCTGCACCGAA
>288978
GATAATGCAAGATTTAGCCGTTAATCACCGATGTA
>202758
GGGGTCGGTGAGACGAATATTTAGGGAGACGATGC
>810144
ATAGTCGGGGGCATTTGTCACCAGGCAGTTTGCAT
>716485
TTTCGGGGGATAAACGCCTCTGAAGCTAGACAGAT
>129139
ATTCTCGGGGGAGTGAACATATTTGCTTACAGGGC
>238492
TCTCGGGCTTTTCGATACGATTGGATATACATGCA
>130255
TTTGCGATAGTTTGCATCCCCTCTCCCGATCCGAG
>494911
GTACTTTGCATATGTGTAATAATGCCGATCCGAAG
>192080
TCGCCTCATCTTGAAGATTTGCATCCGATCCGATG
>633154
TAACAATTTACATCGGATTATTCCGACGCCTCCGA
>324271
CGAACTCGAGTATTACAATGTTTTCCTCCGATTTA
>4879
ACTCGGAGCTTTGATAGTTTACGGTCGGGATTTGC
>196694
AGCTCGGAGCTCGGTTGCAAACCACCGGGGAATTC
>475152
AATCGGACGTTGGGGAATTTACATCCGATCCTACG
>144710
TAGTCGGACGTCGATCGCTATTTTACATATCATTG
>735073
CGTTGCGGAAGCGGCAACGACGCTCTTCCGATCTG
>283284
AGGGTTATACTACTTGGACTGGTTTTTTCCGATGC
>25778
AGGATCGCGCGTATTTGCATTGCTATTTAGAGAGG
>687412
TCGATTCCCCAATTCAAATTTTATCTCAGGTACTG
>541204
NGGTTAGGCAAATCCGCATCTCGGCATAATCGAGG
>589617
CGTTCGATCGTAACCGGATTCAAGCCGACTATGCA
>54061
ACGACGCTCTTCCGATCTGGAGGTCTTATCGACGT
>950043
AATCGATAAATATGTTGAATATTAAATAAGATGTA
>807724
GTCGATAAACTAGTTTGCATATTTCAATATTATTT
>682819
GTCGATAAACTAATTTGCATATTTCAATATTATGT
>798741
TTTTATTTAAATTTCTATCTTCGATCCCTGCACGG
>472763
AATTAAAATGCAACGTTAGTCAATTTAAATAAGGG
>716530
ATATTTAAATGTGCGAATATTATTTCTGCCGTTTC
>802106
ACGACGCTCTTCCGATCTCGCAGATTTAAATATTG
>881410
TGTATTTAAATCTCATTAATACTCCGATCCCGTCG
>109925
CGTCAGATTTCCATGCAAAGTTCGGATTTAAATAC
>10639
AAGTACAATTTAATTGTGTTGCCGTGCAATATGCA
>503767
GATATTCACTTTAAGCAAATGCTCGTAGTAAGGTG
>509690
TATTCACTGGGATTCTAGTACGCATTACTTATGTA
>302568
CGTTGAAAATCAGGGAGAGAGAGATTGAATATGCA
>139605
ACTGAATGGGTAGAAATTTGACTATTGAATAAGAT
>28760
TATTTGAATCTGCGCCGAGATGTACTTGAATACTT
>427168
GCTTTCACATATCGGCACTGAGTATTTGAATATCA
>200025
GTATATTTCCCCGCAGTAAATGTATTTGAATAGGC
>356290
TCAAGCCCCCCTTTGACTGGCTGTTATTTGAATAG
>750507
GAGTATTCAAAGTTCTGATGCGATCGCTTTTCAGC
>725910
CGTTATTCAAAGTGGATCGCATCGTCATAGGCGGC
>38458
TCCACCCTCATTGTAATTGCGAATTTTGAATAATC
>902418
GCAAGCTGCACGTAAAATAAGTATTTTGAATATTA
>186925
GCCTGGATTGCGTCTTCTGACCGTTTTGAATATGG
>259605
CATAGACTTTGTTTATACGCCAATGTTTTGAATAA
>385637
GCTTATATTCTGAGCACAGCTGTTTTGAATAGGAA
>693553
TGGGAGATCTTATCCGTGGTTCGTGTTTTGAATAT
>883838
CGGACCTTCCGGCTACTTTACATTTTTGAATATCT
>52066
GGAACTCCCTGTTTTGCATGTGTGTTTTTTGAATA
>525157
TTTATTATTTTTGCATTCGAGACCTAGGTAGCTAG
>707687
AAATATCTCTATGCATGAAAATAACAAAATAATAG
>23614
AGATTATTATTTTCATATTCTAAAAGGGTTAGTGC
>671478
TACAGTGGTTGAGATAATTAGGATTATAATATGGA
>10395
CGCTATTAGGATTGATTTAAACGGATTAATATGTA
>502466
CGCAATACCCTTTTAATGTTACGCTTTAATATGTA
>760126
AGATATGTTGAAAGAAGTGCTGGACCTAGACCGGC
>64637
AGATTAGGGTATGCAAAATAGTTAAGAACATAGTC
>759208
TCGTTATGTTCTCTATTAAGATTATAGCAAATGTG
>274095
GAATATGTTCGTTGTCTTGTTTTGTTGAGTATGGA
>583361
GTATGTTAATGAGACCGGGGGACTCCGCTTTGAAT
>112835
CGTATGTTAAGATGACTGGGGTAGACTCAGATGCA
>428136
GATAAACCGGGTTAAGTGACCTAATTTACATAAAT
>674393
GGGTATGTAAATATGCGAAGTTCGTGAATATATAT
>383404
TATGTAAATATAATGCGACAGACTATTCATATATT
>108648
ACGACGCTCTTCCGATCTTCCCTATTTACATATTG
>146813
ACGACGCTCTTCCGATCTTTGCCTATTTACATAAA
>156591
GTTGTATGTAAATAGAGAAAAAGCAGGTGTCGCGG
>344994
TTATATGTAAAATAGTAAAAGGCTATTGGTATACC
>537626
GCCTCTTATTGTACCCTTGTAGGTTTTACATAATT
>253779
CAAGTATCATGCCTTAATTGGATTGTTTTACATAC
>638728
ATATGGGGGTAGCGAGTATGTTAATGATACATGCA
>224687
TGCATATGGGGGCCAAACGGCAGTATAATTCAAAT
>45178
TATGGGGCTCATTAATGAATACGAGTTATTATGTA
>755091
TATGGGGCCCGTACTCGCAAATGAGATAATTAAAT
>724403
CATCCTGAGCTCTGATTTGCATATGCCCCATAGTA
>185567
TGCATATGGGGACCAAACGGCAGTATAATTCAAAT
>165852
TGCAATTTGCGTATCCTCTTTTATTCCCCATATAT
>151520
TGGTATGGGCTGAGTTAGGCGTTTGCATGTTTATT
>446824
CATATGCGTCTCGTCTTGTAGTAGGTAAATCACTT
>545792
TCTATGCGTCTATGCAAATCAGCGGAGGCTACGGT
>486363
TATGCGCATCCTCGGTATTCAAATTTGGAGCGTGG
>432652
ACGACGCTCTTCCGATCTAATCAGGCCGGCATATA
>335477
ACAATATGCCGGATGTTACGGTCAGTCAAATTAGG
>776954
TATGCCGGAACTTAATTAGTTGCAAATATTTTGGT
>315593
GAATATGCCGCGGTCTGCTGATAATTTAAATGCGA
>113454
TATGCATGTTCAATCAATGACCTATCCCTTATGTA
>887688
GACCCCGGTTTAACATAGTGATCAACTTTGCATAA
>327795
ACGACGCTCTTCCGATCTAGTCAACTTTGCATATG
>211216
TATGCAAAGTTGACGATCAACCGATATCTCGCCGT
>776547
AGGCTGACGGCGTTTCGTATCTCGACTTTGCATAA
>973094
TATGCAAAGTCGAATGGACATAGTATCTTTCCCTG
>521813
AACCATCATCTTCGCTCTAACAGGACTTTGCATAA
>184315
TAAGAGGTCGTTCTGAAAGGGGACTTTGCATAGGG
>801423
CAAGATCTCCACCGCACATGTGCTTTGCATAAGGG
>176905
TCTGGGACCCGGCTCTGGGACATCTTTGCATAGGG
>121373
AGTCGGTAGGTATATGAAGAGGTGTTTGCATAAGG
>177149
GTCCGAGTTAACGGTAAATCGGGGTTTTGCATAAC
>165765
ACCACTCAAGATAGTTGTTATCTAACTCATATGCA
>172124
GACGTGGCAGTGAATAACTGTGGAGCTCATATGCA
>101397
CAGTTGTTTAAGCTAGGCCTCGTGTCAGATATGCA
>104929
AATATGGGCGATGTTAATGGTATCCAGGATATGCA
>511262
CGGCGCATTTATAATTGTAAATATCAGTATATACA
>70850
GATTGCTAAGATTTGCATAATGCGACTTCCGTATA
>747722
ACGCGCCGTATTCAGAATTTGCCTATAGGTATATC
>483561
ACCCCTTCGCTGGGTTGAGTCTATAGGTATATGCA
>891903
ACGACGCTCTTCCGATCTGTTGTAGGGTGTATATT
>71794
ACGACGCTCTTCCGATCTTGTTGATGGTGTATACT
>121428
GATTTGCCTACTATGACAATATTGGTGTATAGAGT
>418119
AATGATCCGACAGTAACGAAATTTGTTTATAGTTC
>888412
TAGTTTCTTCCATAGGCCTGACAGTACCGATTAGC
>528190
GGTTTAGTTTCTGCATGCAAATCTCATCTTAACGT
>642198
ACTAAAGAAAATCATATTAGGATGGCAACTAATTT
>100727
ACCAATACTCGATTTGCATATGAGTTGGCAACTAA
>1069
TAGGAACGGCGGTTGAAAATGCAAATTACCCTGCG
>682691
ATAGCGCGTGTGTCGGTAAACACATTAAAATTTCT
>888807
TGTAGATCATGATTACATATATGCAAATCCAATCC
>948757
NGTAGATCATGATTACATATATGCAAATCCAAGCC
>677543
CGCTTAACTTTGCATGACTAGTGTGCTTGTAAGAA
>482977
AGCACTGGTTGCTCTCTTACTCTTGCTTGTATGTA
>973873
AAATATTTGTTTGTCATTGACGGAGCAGTTGTACT
>901408
GGTACAACTCCATTACAGTAGATTTACATATTCAG
>225837
GTTTCCTTAAAATATGGATATTCAAATGAGTTGTA
>867149
CATCCACGCTGACAAATAGAGTTTAGAATTTGTAT
>895276
TGTAGAGGGAATTTGCATAGGCAGATAATTTGTAA
>843084
CTGCCGGAACCGTATTTTACATTAATTTGTATTTA
>199564
TGTCTCCTTATTTGAATATTACATTTAATTTGTAC
>860233
TCGTTAAGTGGATATGTAAAACCACATTTGTAGTC
>153494
CGGAACTCTTATTTTGTATGAATGCACATTTGTAT
>357386
AGGCAAGGCTCTAGAGATTTTACTACATTTGTAAG
>358436
TACAAATGGTACAGGGTTGAGATTCAAATCGATTT
>331224
GCTCCGTCGAGTACCCCGGGGATTATTTGTATATC
>280037
CGCGGCTGAATAATGAGGGCAGTACTATTTTGTAT
>300284
GCGTACGGTAGTGGAGCGGTCAATGCAAATTACGG
>9655
CCACGCGATTGATTATGCAAATGTAAGGTAAATTA
>296187
GGTAGGGACACTATGGAAATATAGGTAAATTAATT
>254744
CACCGTCAATCACATCCATTTAGTAGGTAAATTAG
>111733
TAATTGGGATAGGACAATTTGCATAAACCCGATGT
>492437
TATGTAAATGAAAGTTTATGGTATGATTCAATTAG
>103321
TAATCAGATTGCCGGTATTCAAATCGAATTAATAT
>762704
CGTTGGAGAGCGATTTGCATTACACAGAATAATTA
>113918
TAATTATTCATAGGTTACAAATTAGAAAGGCACAT
>106065
CAACCACGGCGACGACCTGTTATAATAATTATGCA
>395960
ACGACGCTCTTCCGATCTCCCTTGACCCTATTATG
>155929
GTAATAGGGTATGTATGTAAATAATTGAATTCGGG
>108880
CGTGAAACAGCAGGCAAATTAGATCTTCTTAGCAT
>157051
GCCATTTGCATCGTAGACTACACTCCAGTTAAATT
>296331
TAACCTTGGAATTTACATATTACTAATCAATATGG
>320072
ATCTAAGTGCCTGATAATTCAGATGTTGTTAGGCA
>477368
CACCTCATCCCGTGTATTTCTTATGTTGTTATGTA
>115309
TAAATTTGCATACGATAAAAGAGGTTGTGTTCAGC
>645143
GCCATCATGTCTAATCCAGTTATGTAAATTTAGAG
>973388
AAGATAAATTTACAATATGGATGTTAACTGACAAG
>346863
TAAATTTACAAGTTAAATTACCCGATCCGCGGACG
>734653
AATGTAAATTCTGTTTACCTTAAGTCTACCATGAG
>125544
ATGTAAATTCGGAACAAAGAAGATCTCATTCTTTA
>250656
CATGTAAATTCGCCAGAATGCGTGATAAGGCCGTC
>106328
TAAATTCGATTGAGAATGTAGTGTCGTATTTGCAT
>103720
GTTTTGCCTGTTACGACTTATTTAACTAAGCGCAA
>216762
TGTTTTGCATTAATTACTTTAACGTATATGTTATT
>650529
AACTATTTCACTGTATGCAGATGTGCAAAACGGAG
>682301
ACGATAATTCCCGCTTGCTTTACATTCAAAACGCG
>232799
GTTTTGAATATGACTATACTAAGAGTAATCTGTAA
>175559
AAGGCATTATGAATAGGGAAATGAAGGAAAACGGC
>134068
AGTTTTACATATGCATTTGTGACGGCACGGTCTTG
>802012
CTAGTTTGCATAATTGAATGATGGCGTAGGTAATC
>266301
TAGTTATGCAAACGCCAATGAGTACGCTTTTTGGT
>47197
AGTTATGCAAAAGTGAGTATACAGAAGTTGCCCGC
>117199
TTGAATAACGTTTTTACGGGTGCTTTTGCATAACG
>778545
GTGTAAAAGTTATTTGCTTTGAAATAGCCCTTTTT
>100525
CGTGTAAAAGCGGTTATGTAAATTAGGCAGACAGC
>954418
TGTGCTGGGGTGCAGAAATTACGTGTAGTATTTGC
>746105
GGTGCTGGGCTATCTTTGATCACCGACCCGCGAGG
>229612
GGTGCTGGCTTTCATCGTGGGTGTTTAGGTATGGA
>648867
GTGCTGGCCTCATGCAAATTTTCCATACATTATGT
>657009
GTATGTGCTGGATTTGAATGAAGGGAAATGAGGGT
>217403
AGCAGTGCGGGGACACATGTAGTTTGCATGTTTTC
>287808
TTACATAGGACCTGCTAATTTGACTGATGCCGCAC
>931843
TTCGCATAGTATGTATGCAAATGAGTAGTCTGCAC
>230039
ATTAGTGCACTTTACGTTTGGGTATTTGCATTCGG
>457600
CACGGAGGTTTTCCTGGTATATTTGACTTGATCAC
>203599
AATGTGATATTCGAAGAGGACAGACCGATTATGTA
>786925
GACTGGATGAATTGAATATGCAAAATCCGGCTCAC
>372796
TAGTGAGCCGCCGGGGTTTTCATGTTGTAATATGG
>45310
AGGTGAGCCCGGTATGCAAAACACGCAAATAATTG
>354243
TTTGTGACGGTTTGACGTTGAATGACAGGAATGCA
>683352
GCGGTGACGCGGAGGGGCGATATTTGCTTACCTCT
>540100
CAGGTGACGCGCCCCAACAGAATTTGACGAATGCA
>11502
GGTGACGAAATTAACTACGATTATTCAAATTGGTG
>970410
CAGTCTAGACGGAACAGCTATTAGGTTAAGATGCA
>111732
GCTTTTTTGCATATTGCCCAGTGGTCTAGACGTGA
>390535
AGTCTACGGGGTACCATATCCAGAGGCAAATTGAG
>231372
ACGTCTACGGACTCATGCAAATTTGATGAATACTT
>598372
CCGTGTCGTTGTGCTGGTTTGACTGTAGTATGCTG
>13618
ATTAGTCGTTGGGATTAATCTTATGAAAAACAGCG
>15289
ATGGTCGTTGCGCTCTGCCTTAATGCCTCTATGCA
>469642
ATGTCGCCGACTTAATCAGTACTACATGTATGCAA
>920836
ACGCTCTTCCGATCGACGCTCTTCCGATCGACGCT
>411392
GTCGACAGTGCTTTTCGCTGTACATTTGCATCTTC
>382530
GGTCGACAAACTGAAGTCATGGTAAACTATATGCA
>481290
CACCGATCGGAAATTAGTTCGAATGCAAATTCGAC
>907401
AGTCGAATGCAAATTAAGACAACCGGGAGCTTCGT
>110478
AGTCGAATGCAAATTAAGACAACCAGGAGCTTCGT
>623538
TGTCAATTTGCATTAGGTCTGGGTAATGGATGTGA
>463739
TGGTCAATTGGTCATTTGCCTCGGCCTGGACGTAA
>561150
ATTTAACCCTGGGTGAAGGCAAATAATTGACTTGT
>598959
ACCTGTCAATTATTTGAGTATGCAAATGTCCTGGG
>491912
CCATAGGAGTTGAGAAATGCAAATATAATTGACTT
>299006
AGATGATTTGTTTTGCGCACTACGTAATTGACCCG
>155805
AGTCAATTACCATATCGACCGGGTAGCAGTACGCA
>367966
GAGTCAAGGTAGTGGATGTTACCACTTCTTATGCA
>226938
TATGTCAAGGGAGATTGTAGGGGAGCGTGAATGCA
>157956
ACGTATAGGGTTTGCATTTGGTATGAATCGTTGAC
>495753
TATACAATTCGCGGTTTAATTTCCATATCGTTGAC
>420783
CTGGTCAACGACGCTCTTTCCGATCTGAATGTGGC
>628910
AGAGTCATGCAAATTAACGGTAATTAATTTGACGC
>732670
TAGTCAAATGTTATGGCCCTGATCGGACAAAATTG
>251493
TAGTCAAATGTGCTTTAAGAATGGGGAAAATTTTG
>507030
AGTCAAATCACGAGACATTAATTAGGTGGAGTAGC
>522610
AATTTGGCACGGATTATTCTGGTGATTTGACTATG
>238123
AGAGTCAAATATGTAAAATAGGCAGGAAAACTGGA
>300042
AGTCAAAACATCTAAAGTATCGGATCTAAGTTGGG
>750675
GGTGATAATTATCATAAATGGCTGTTTTGACTACG
>715598
TCTGTCAAAAATTTGAATTCGATTTACTATGACTT
>76799
GCTTACCAGCATGAGGATTTAAATTTTTGACATGG
>144472
AGGATTTACATATAACGAAAGTATTTTTGACTGTG
>131520
GTATGGTCTCCCAGTCAAGTCGGATTACAATATGC
>908657
TGTATGCAGATCGTGTGTAAATCACCAAGGCCGAC
>119432
CTTCTATTTGCTCGAAAATTTGCATAGTGCATACC
>216102
GCCTTTGCTATAAATAATATGTAAATGACTACCCC
>452597
CATCCTATTTAATGTAAATGTTGGAGTATGACTAC
>201774
AAATGTGAGGTGTAGAAGATGTCGCTGACTACGCA
>284320
TATGTAGTCACAGTTAAAACAAATTGGGGATGGCG
>961529
TGTGGAATTTAGCTCGTATTAGAAAATTTGACTAC
>281136
GGTAGTCAAATTGCATGCCGAGATTGATGTTGTCG
>59354
CTAGTAGTCAAATTAGAGATGGTCCCGATCCGGTA
>488051
GGTAGTCAAATGGGGGGGCAGCTTGTTCTACTGTG
>824213
GGTAGTCAAATGCTTGGAAGACTGGGGGTTATAAT
>45947
GACCGTAGTCAAATGACGTTAGAGCGCGTGTTACT
>430875
CGGTGTAGTCAAATCCTGGTGTAACCGATCCTTCG
>200478
GATGCAAATTGTCTATTCTCTCGATCTACTACGTA
>272654
CGAGTAGTAGATCAGAATAGTCAAATAGGCATTCT
>171441
TGAAGTAGGGTGTTTTGCATTCTTTCAGTAACGGC
>153003
AGATGTAGGCAACATCTAATTCGGGTCATGCAAAT
>720535
TTGACTTTCGGAGTAACTAAATTAGAATATCTACG
>407057
GCCGCCCACTCGTTTGCCTATTCATATCTACCGAT
>242554
GACTCGACTGCCTCATGCAAATCCTATCTACTGTG
>546533
GGGGTGGGACTTGCATCTCATTTCCTTATCTACTG
>240345
CGTAGATAACATCATTAGAGTCTAATTAACATGCA
>228615
CGAGTACTAGTGCTTTTGTTCGCTTTTGCATGCTA
>24974
ACATGTACTAGGATGTAAATGATGCCTAAGTAGGG
>948976
TAAAGTGCAATAAGCAACAAACAAATTCCCGTACT
>263279
GGACGCGGTTTGCATAGGGGGACGAGCCGTACGTG
>594208
TCCGAGGGTGGGGATTTGCATGATACCGCCGTACA
>255264
TGGGTACGGCGCTCTTCAATGCAAAAAACTTAGGA
>284975
ATAGGTACGGCACAAAGTTGGTAGATGCAAAAACG
>128854
GATTTGCATAAACGAGGGTAATTAGCGCGTACGCG
>372420
CGTCGTTCTTCCGAATGCAAATGCGTCGTACTATC
>170351
CGTACGAACCGTCATTTCACTTGAAGCAGAGGAAC
>100876
GAAGTACGAAAAGATACCGCGAATTTGCATTATCC
>708737
GTACCGGATTTCTAGGCGAATACCCTGTTTTGCAT
>273826
GGGGTACCGCTTAGGTAAATGATAGTTTTTATGCA
>341810
GTCACCATATTTGCGTTGTCCGTATGCGCGGTACG
>838528
CCTCACTTTGCATAATTGAACTTTCGCGGTACGAT
>488367
GGGTGTACCGCATTACGTTGTGATTCTTTGCATTT
>102756
TGGAGGGGTCCACGGATTTTCATATGCGGTACTGG
>103367
CATTTGGTTACTTTAAGTAGGCTGATCGGTACTGT
>485303
CGACCTTCTCGAACGTATACGCTTGTGGTACGACG
>884685
CAACCTTCTCGAACGTATACTCTTGTGGTACGACG
>82062
ACGACGCTCTTCCGATCTATTCAACTTGGTACTCA
>910471
TACCGAAATCAGTTGATTATGTAAAGGATGTACTG
>449157
GTCCATGCCCTCATTTACATCCCACGGATGTACGT
>136259
CGTACAGCCTGGGTCGTTTGGATTTCCGAGATGCA
>20725
TTGTAATTTACATAAGGAAATAAGAGGCGTGCGTC
>196998
GGTAATGAGTTGTCACGATAGCTCTCAGTTATGCA
>130889
GCATAACTGAGAGCTATCGTGACAACTCATTACCA
>164647
TATGTAAATTTAAGATGTTATATTGCAAATATCTC
>455883
TGCGGCATAAATTTTCTGGAATTTGCATTTTTACT
>658579
CTCGGGATGTCAGGGAGAACATCCAACTTTTTACG
>405051
CGCGTAAAAAGTGAATTTGAATGAGGAGTTAATGC
>815619
AGAATAAAATAGTTGAGCACACTACCTTTTTACGT
>293968
GAATGTAAAAAGCGATGATTCAAGTTTTAAATTTT
>122710
GTAAAAAGCCGATAGTAAATATTCAAATTTTTGAA
>75972
TTCTGGTTTTTGCATAGCTCCCCACGCATAATCAG
>40227
CACGGTTTTGCATGAGTACAGGGATATTCAGGTCG
>943820
AGTACTTAATTTACGTAGCCGTTTAAAGTAAAACC
>701869
GGTTTTACATAGGCCGGAGGTGGGATTGACTAGAC
>904309
ATACCGGGTGCCGTTTTTGCTATGTAAAACCCTAC
>665425
TATGGGTTTTACAGTCAAATCGGGAGGACTCATTG
>507225
GGTTTGGATTAGGGCAGATTTGCATTATGATTGGA
>592242
GGTTTGAGTGTATTCCATGTAAATATTATTGTAGG
>413686
GGTTTGAGCCGTTTTTTTACCATTCAAATGGCTTC
>165414
GACTGGTTTGAAATATTCGATGCAAATTATAGCGT
>350826
GGGAGGTTCGTGTCGCCTTCATTTGCATTTTTGGC
>527220
AGGTTCGTGAAGACCATATTCATAGAGCAAATGCA
>135433
TACGGGGTATTTGCATATCTTCTATTGTTTGCGGT
>310359
TGGGTAGTATGATTTATCGCCCAAGGGTTTAGCAT
>477153
GGGGTAGTAATTCTGATTTGCATATAGAAGTGGGC
>176552
GGGGTAGTAATACTGATTTGCATATAGAAGTGGGC
>195632
ACGGGGGGACGATCCAGTTATGTCCATTTGATGCA
>754111
GGGGGGGACACGGGTATTTAAAAGCCGGACATGCA
>604507
TGGGGGGCTTTTGGTTTTAATCCGGGCGAAATTCA
>190187
GGGGGCTCATAGGCAAATCATTTTAGATGTGATGT
>496117
GGGGCTCTTCTTTTGCATATTAAGGACATGCACGG
>578951
ACAGGGGCTCTATGGGTAATGATACTTGCAAATTG
>666451
AGGGGCGAGTGCGTAATGTAGATGCAAATAAGCCA
>866797
GGGGCGAATTTTGCATCACTTAACTTTTATGCCAT
>151414
GGGGCGAATTTAGGCATGAGATGAAAGTATGCAAA
>464497
CGGGGATTCTTTATTTGCATGGACATTTATGCCGT
>270670
GAGGGGGAAGGGGGCGATCCCATATTTGCACATTT
>128222
GAGGGGAAGGAGATGCTAATCATTTGCATGCCTAC
>328198
GGGCCTAATCCTGTTAGGCTCGTATGCAAATGATA
>380038
TACGGGCAGGATTGAAACTTTTATGCAAGTATGCA
>885047
TACGGGCAGGATTAAAACTTCTATGCAAGTATGCA
>185051
AGGGCAGGAGAATACAATGAATTATGCAAAATGTT
>217974
GGTTGGCTGCTTTCCCCGCACTGTGTTTGCATAAT
>296967
CAAATAGTAGAGAGCACAGCCAAATTAGAGCCAAG
>716334
GATGGCTCTAATTTACATATACGGAACGTCACGGC
>555612
ACGACGCTCTTCCGATCTTGTCGACACGAGCCTTT
>258132
TGAGGCTCGGCAGCGGGCTTTTAACATATCATGCA
>504398
GTGGCTCCCCAGGGTAGTTTGCATTACTTATTGGT
>516562
AGGGCTCAATTACAGCGAGAGTTACATTTGCATTG
>127279
GGGCTCAATCACGTCTGTAAACAAATCCATATGTA
>845419
TGTGGCTCAATAGCGCTAAGGGACTCCGTCTAATC
>599031
TGGCTCAAGGGGGCCGATCCACGTCAGAATATGCA
>821459
ATGCAAAATGTCGGTGCTAGCCACGCGCTTGAGCC
>116390
CGAATTTGCATGGGGGTAGAATCCTCGTTGAGCCA
>970262
TACGGCGGTGGATGCTTATGCAAATGATGACTATT
>490952
TTAGGCGGTGAGACACGAAAGTTTACATATCCGTG
>390060
TGGCGGTAGGGAAATATCGCGCTATGAGTACGACG
>35253
GGCGGTAGGCTTGTAGATTTCCTCGATTTGCATCC
>756735
GCCCTCTTCCCTCAGGCGATGCATACTTACCGCCC
>318981
CGCGGCGGTAACAGAATTTGTTTATGCAACCTTTC
>211473
GGCGGGTTTGCATAAAGTAAATGAGGGACATAGGC
>885088
CGGCGGGGTCCTAATTGATCGTTCACTAATATGCA
>494493
GGCGGGGGGTGGATTTGCATAAACTTGGAGCTATC
>381903
ATTGGCGGGGGGTACATGCAAGGTCCACTCCAATC
>121564
GGGCGCGCGTACGTGGGAGGTAATATGTAAATCAT
>311076
AGGCCAGGGGTAACCGAGTGTTAGCGGAAAATGCA
>410460
ACTCTTTGACGGGTGAATTGCAAATCTGGCCTAAG
>236641
CGCAGATATTATAACAACCAAATTTGGTGGCCGTT
>584767
GGGGCCACATGACAGATGAGAAAGAGGCATGTTAG
>862572
GGCCACATATCATAGTATTTCGTTTGCATTTATAA
>526375
TCTTGGCCACAACATCTGCTTTGCATACATTATGT
>557582
ACGCAAATATCGTGGGGATCATATTTGTGGCCGTG
>376894
AGCGGCCAATTTGCTTACATTAGATTATTACGAGC
>548040
ATAATTATCAGTTAAATATGCAAAGGTGTTGGCCA
>394894
GCCCGGAATGCTATCAATTATGCAAATAATATGCC
>884668
CGTGCCGAGAAACATAGAATGTACATATGCCCTAT
>100747
CGTGCCGAGAAACATAGAATTTACATATGCCCTAT
>371474
GGCAAGGCCCATATGCAAATCACAATGGTTCTAAT
>353036
CAGTCCAAATAAGTAAGATTTAAATTTGCCTTGCC
>502211
TTGCATCTTCTCCATTACATCGCCGATCCTTGCCG
>203366
AAACGGGTAGATGCAAATCTATTTCCTTGCCTCAC
>280873
CAGGCAAGCTGCTAACGTTCGGGATTGGATTGGCG
>465575
GCCAATCCAATCCCGAACGTTAGCAGCTTGCCTGA
>55101
CAAGCAACTTTGCATACAGTCATATACACAATCCG
>373240
TGGATTGTGGTAAGTCACGTGCAGTCTGTCATGCA
>22587
GGATTACGCAAATTTCAGTCTCAGCTGGACTCCGT
>123469
TGGGATGGGTGTGTAATTATGCAATATGCAAATTT
>284579
TGCAGGAGCAATGTCTGTTTACATGTTATTTGCGT
>322240
GGGAGCAAGCACACAGGATATGCAAACATCCGCGT
>472653
AACCTTCTAGGTGCTTTTTGCATATGTTGCTCCCT
>55687
GATGGAGATGCAAATTGATCTGAACTTATGCTGCG
>286113
TGGAGATGCAAATAGTGGCATAGTTTTACGGTTCC
>48396
TCTCGTATGTAAACGAATAGAATAATCTCTCCGCT
>437212
CAAGGAGAGATAAGCTGTTTAGAGGCCACTTTTGC
>435572
ACGAACCGGAAGTATGCAAAAGTCACGTGTCTCCG
>877361
ACGGGAGAATTTTTGAATAAGATTAGCAATGCGGC
>380999
AAGTAAGGGCATTCCAACATGCAAAATTCTCCGGT
>162681
AGGAGAATTTGCATATACCGGAGACCAATCGTTTG
>292757
GGCTTTGCATGTTAGAGTAGTAGGAGAAGTGTTTA
>147035
GATTTGCGTATTAAAATAAAGAGCTAGAAAGCCAA
>782349
GAAGCTTGTTTGCATTACCCTTACACTATCCCTGA
>782761
AAGCTTGTTGACTATGGAAATTCGCACCCAACGGT
>38008
AAATTTGCGTGTGTAAAAGTACTCTAACAAGCCGA
>830059
GCTTGATCCCCCGCTCCTGTATGTAAATTGGACTC
>795652
TTGCTTGATCCAAGAGGTAGGCAAACTAGTCTTCC
>656535
TGCTTGAGTCAATATTTGTTTTCGGATTATATGTA
>434833
CAAAATTTACATTTATGCGTACATGAGCTCAAGCC
>135029
AACGTCTCATTATTCGTTTATGAAGTCAAGCGGCG
>582247
CGTATGGTGTCTGTTGTGATAGGGAAATTCAAGCC
>354333
CGGCTTGAATATGTAATCCCTGTCCAATTAAAGAA
>422693
ACGGATGATTGAAGATTTTTGTTTATTCAAGCTTA
>189349
TAATGCAAATGCCTTAGCTATCAGACTTCAAGCCG
>759327
AGGCTTCCAATCAAATGACGAGGATTCGGAATTTT
>820850
CATGCATGCATGTAAAGTAACGCAGATTTGGAAGC
>290848
GCTTCATTTTTGCATACGGATCCACTCCAAGACGA
>123529
AGATTTGCATGCAAAGGTCAGCTAATGAAGCAGCG
>879185
ATGCAAATTGTAACTGGAATTAATATAACTCAGCT
>364726
GTACGGATTTTTGCATTTACGTCAGACACTCAGCC
>711490
ACTTCCTGGGGTCGATTTGCATAGCCTTCAGCGCA
>305956
GATCATTTTGCATCTGGTTATTGGGAACCGCCCGT
>446428
TCCGCGGTTATGTTTTGCATATGTTCATGGATATC
>570982
CGCGGTAGCAAAATGTGTGAAAATGAAAATTCAGT
>344138
GCGCGGTAATTTGAATAACATGCAAGGTTCAATGG
>406907
TATGAAATTATACAAACGTGTATACTAATTACCGC
>174238
CTGCGGTAATAGGCATTTAGCGTGCGTTCTAATGC
>770781
AGCGGTAACAAAGGTCGACGGGTGTACAATATGCA
>260007
TATAATTTGCATTGACCTAACCATTAGTTTACCGC
>176021
TGCGCGGTAAACACTCAGCGAGAATATGGATTTGC
>749908
GAGATATTTGCATTTGCGTATCAACTTTGCGCGTC
>7771
TAGCGATTATCTACGGGTGGGACTACGGGCATGTA
>625047
AGCGATTAGGAGCGTTGAATATGAGGTCTTATGCA
>277482
CGGCGATTAGAGATGGGAATAGTTAAGAATATGCA
>118355
ATCGCGATAGGTGGTATTGGAAAGGTAGATATGCA
>885881
GACTGAATTGTATATAGTATAAACAAAGTAGGCTG
>631780
CATCGATATGCAAAACAAGGTCCAATAGAGTAGGC
>592128
CCTAAGGATACCTGTTTCGGCTGTAGTAGTAGGCA
>573910
AGACTCTGGGCCATAAGTAAGGTACGTAGGCAAAT
>372658
GATACGCAAATAAAGGGTTAGAATCCAGAAACGGC
>618351
AATTAAAATCGAGGAAAGACGTAAACAAAACCGGC
>103413
AGCCGGTTTTGCATATTCACAGGGGGGAGCTTAGG
>379168
GATATTATGCTAAGGGATCAGTGGGATAGCATGCA
>461424
GCATGCTATCCAACGGGGAATTCAAATGTAGTTGA
>819727
CGGCCATCTGCATATCTTGTAGACATTAGCATGCA
>144488
TGCATGCTAAATTCAAAGACCCAGTGAGCTATGGA
>492674
TTTGCATGCGTTTTGCAACCGTGCGATCGCTGTCG
>113068
GCCCATCTAACACTGCCTTTTTTGCACGCATGCAA
>37714
ACGACGCTCTTCCGATCTAGGATCACGCATGCAAA
>121981
CTCAGTACAGGGTTAGGGGGCCGACGCATGCAAAT
>591992
AGCGACGGTGGCACTGGAGCGATATTCGAGATGCA
>25306
AACTAGAAATCAGTGCTTAATTTACGGAGATGCAA
>109853
TTCCGAGCGTGTCGAGAGCAGTATGATGAGATGCA
>485221
AGTCAAAGGGTAAGGGGTCCCCGGGTACGGATGCA
>394102
TGTGCATCCACATCTGAAGGCGCATCGTTTATGCA
>767110
CGGAGGGTACAAAGACTAGTAGTTTTGGTGATGCA
>409331
TAAAGGTTATTAGTGCTGTCCCTTGTCAATATGCA
>1177
CTGTGCATATTGAATCTGACCTGGCGTATATTTGC
>101994
TTCCGAGGGCTGGTCTCGTAAGTTTCACATATGCA
>313399
AGCCGGGAAATACCTTTGAGTTACTGACATATGCA
>409233
ATGCGTATATCCCTGGAGTTCGTTTGACATATGCA
>571131
GGCATATGTATGTAGTTAATTTGCTTAAATATGTT
>425257
GCATATGTATCAAACGGCATCGAGCGCTCATTACA
>604071
GTTTGCATATGTAGGTAATGGTTTCCGGTTAATTG
>559919
GGACGATCTAGTTTTCGTGCGTGTATGCATATGCA
>152201
GGACAGTGGTCACGTTAGAAACTACTGCATATGCA
>219997
ATCACGATTTGTTTGTATCTGGTATTGCATATGCC
>110231
ACAGACCCCTTATAATGAAAATTTGCATATGCGAG
>855357
CAATGGAATATTTGTATACGACCGATCATATGCAT
>792199
CTCCCGGCGAGACAAAACACACTCACTCATATGCA
>828026
GCATATGAGGGGCTGTACTTAATGACATAATCTGG
>150220
GAACGTGTATGTTTTGGGTTAGTGCTCATATGCAA
>184831
TCAGGTCGTTTGCGTATTAATGGCTGATATGCTTG
>392839
TTGATATAAGTGAGTCTCGAGCCTTCTGATATGCA
>707992
TACAATAAGAGGGATGTGTATATCGGATATATGCA
>13482
CATATCGGGGAATCATCCAATCGAATATATATGCA
>542004
GGTAAGTCGCAAGGGTAAATTGTCAAGGCTATGCA
>143013
AGTGCAATGGCGTTAAAATATTATAGGTCTATGCA
>480287
CATGAGCCCCGTAATATAACGGCAAGTATGCAAAG
>203113
CGTGCATACTTCGGAAGATGTATTTGCATTCGGTC
>942398
TGACTAGATTTGTATGCTTAATGGAAGTATGCGTC
>898255
ATTTGCATACTCTGGCAAGGGAATATTTAATGACT
>903320
TATCTCCAAAGCACTTGTTAATCTGAGAGTATGCA
>517953
CTAACTCACCCGACGAGTATGTTATAGAGTATGCA
>297448
GATCGCTATGAGGGTGGCCCACGCTAGAGTATGCA
>928417
TCTCGAGCATAATGATCAGAGCCAGGGAGTATGCA
>45114
CACCTCTAGAGATCATTTGGTTATGGGAGTATGCA
>239768
CATCAACGGTTAGACATTCCTATGGAGTATGCAAA
>718532
TTTGCATACGGGGGAATCTAATATGCGCGCTTTCG
>214597
AAATTCAACGTTTTGATGGGCAGCCCGTATGCAAA
>158939
TTGCATACCTCGTCAGGCGTTTCGCGTCCCTATCA
>753985
AATAAGCTCGAAGACATACGAATCGGAGGTATGCA
>121859
AATACTGTGCATGGGTGAAGAGAGTGAGGTATGCA
>593459
ATTTGCATAAATATCCATTGGAATGGCCCGATTGC
>807754
AATCACCATACGAACCTCACTTCCCTATTTATGCA
>892790
TTCACGGTGCTATAAATGTAAGCCGTATTTATGCA
>2722
GGCACCCGACCAATTGATTCTTAGGTATTTATGCA
>370705
GTGCATAAACAAATGGGATAGGATTAAATAAGGTG
>170383
TATAGGTGGGCACTATCAACAGATTTGTTTATGCT
>933410
TAGCGGGCGAACTTGCGGATTCTTTTTTTTATGCA
>498415
AACATAAAACTGAGTCGGCATGCAAAACTGCCTGC
>172610
AGAATTTGCATATGGAATTAAGTTCCCACTGCGAT
>42714
GGGTGCAGGTGTGTTGACAATCAAGGAAGAGCTGG
>727206
GCAGGTGGGAGAATTTGACTGCGAACCGCTGACAC
>860571
GGTGCAGGTGAATTTTATTATCTGCTTTGGCTTTC
>713099
GGGCAGGTCTTGCATAGTAATTCAAACTAATTTGC
>317368
GCAGGTCTTATTTGAGTACGCAAATATCTTTCGAC
>236523
TTGCACGCTTATTTGCATATATGACTCAACATGAG
>714249
GCACGCTCCATCAATAATTTGGATATCGTTCCATA
>259840
AGCACGCTCCAACCTTCATTTGTTATGTAAATCAC
>237840
GCCCCTAAGACAAAAATAGGGAAATAACGCGTGCT
>213874
GAGCACGCGTCTGTAGGCAAATAGGGGAGTTATGC
>904579
GGCACGCCTTGAGGGGATTTGCATTCCGACCTGTC
>831717
CCGGCACGCCTTAGATTTGCAATTCATCGAGGGGC
>877542
GCACGCCTCGGTAAGTTACGAACGCCCAATGCAAA
>495914
ATGCACGCCACTGAGATGGAGGGTAAAAATTTGAG
>172196
TCGTGTATTTGCATTAGAAGCGCGTGGCGTGCACT
>120941
ATCGGGGATTTTGCATATTGTCGGCGATGGTGCAT
>169188
TGGCATTAATTAGTCAAGTTTTATTCATGAGTTGC
>32937
ACGACGCTCTTCCGATCTACATAACGGGGTTGCTT
>242712
CTATGCAAATTGAATTTTATAGTAGCTGGGGTTGC
>19863
ACGACGCTCTTCCGATCTTCACCCCATCATTTGCA
>330512
TATGCAAATGATCGGCCACAACAGAATGAACATCG
>103125
GGCTGTGGACAAAGAATATCAGCTCTCATTTGCAT
>266589
GGCAACCGGGCTTGAATATGTAAACAGGTAAATCG
>388871
TCTGCGAAGGATTTGCATATACTGGTTAAATCAGT
>274473
NCTGCGAGGGATTTGCATATACTGGTTAAATCAGT
>105687
AGAGAGTTTTTAGAATGCGGTTTGCCACATATGCA
>607453
TGAATGCAAATTGCGATAGCGGAGGCGGCGTCTCG
>24675
GTGAGACGCAAAATGGTCTGTAGTAAAATTTCGGA
>81204
TTTAGAGACCGACTTTGCATGTATATAGGCGTGCT
>100664
TTTAGAGACCGAATTTGCATGTATATAGGCGTGCT
>715593
CGACGATATTTGCATGCCCTCTATCCCGATCTACC
>907514
GCATCGAAGTCGTATGGAAATAAGGCACTCGTCGT
>940159
AGTGAAAGTACGCAAATTTTACCAATGCACTCGTC
>96069
AAGCCCCCTATGCAAATCTGATGTTAGACTCGTCG
>520042
GGGACGAGTAGACAGATCTCATACGCAAATCAGGC
>151877
TACATGACGGGAGATGCAAATTTTCCGAGGTCAAA
>176422
ACTAGGTTGCTACCATATGCTAATTCGATTGGTCC
>159112
TCGTTTACCAGACGGACGATCAATGCAAATTCTTG
>961584
GAATGGAAGACCAGGGCGAACTAGAAGGTTCTGAC
>385545
CGGAATGCTTACCTACGAATTATTCGGCTTAAGCA
>32983
GAATGCTGTCACGGTGTATTTGCATAAGAGTGCAT
>707
AGGAATGCTCGCATAATTTTAGAGTCAGGGATGCA
>322130
ACGACGCTCTTCCGATCTGAATGTTAGCATTCATC
>717802
AGAATGCGTGTTCCTCGGCAAACTGGTAGTATGCA
>168850
GTGAATGCGTGTTAATGTTATGCATAGGGAAATCT
>60415
TTTGCCGCGTCCTCGGGGTGAGTTCTGTATCATTC
>11179
TTGAATGAGTGCAGGGGTTACATGGTTTTTATGTA
>348191
GGAATATTCATAGTACGATGGTTGTGAATAATACT
>138490
GGTACGGATGATTATGAAAATTCATTGAATATTCA
>148807
AAACATTTGCATTGTCGTGGAAGGAAGGCTATTCA
>17643
TCTACTTATGCAAAAACGAACCGATCCGCTTCGCA
>240017
AGAAGCGCTCGACGAGAGTAGACTATGGATATGCA
>590378
GACGTGTGCTCTTCCGATCGACGTTTGCTCTTCCG
>476201
ACGTGTGCTCTTCCGATCGACGTTTGCTCTTCCGA
>151108
AGCCCAGATCTTTGCATAGATAACATGTATTCTTC
>743557
CTACGAACTCGATTTGAATTTAGGACGTATAAACT
>931301
GAAGGAACTCGACCGATTTGCATCGCAGTTGGCAT
>870976
ACGACGCTCTTCCGATCTGGCTCAAGGAGTTCATT
>660538
AGAACTCCTCATAAGTAAATTAGGGTGAGACTTTG
>302858
TCGGAACTAATAAAGCCACACGCAAATTTCACGGG
>141469
GAGAACGGCCAGAATGATTTGCATAGGTCAGTGGC
>745569
CAACGTTTTCATATTCAAACGCTGTAAAGGTTCAG
>636909
GATTTGCATACAAAGGTGGTTTTTTAAGGTTCTTT
>715996
GAACCTGTAGCGTGACGCCTGACATGCAAATAAGT
>159387
GGGGAACCTGATAGGCAAATGGCTTCCAGAGATGC
>306262
GAGAACCTCGGCGGACAGTGTAATCAAATTATTTA
>84821
TATTAAGCATGCAAACGACATGTGACGGGAGGTTC
>19384
CAATTACAAAAAACAGCACTAGAATAGGTTCCAAA
>319302
TATTGAACCTACGATATTTGCATGTGGCTCCTCCG
>129580
GAACCCAATCCCGGATCACGTTATGCAAACTTTGA
>108383
GAATCATATTTGCATAGATGGTCGCTTGGGTTCCT
>239754
CAAAAAGATGCGATGCTATGCAAACGATTTTCCAC
>603561
ACGCGAAAACAAATCAACCTGGCAAAGGCATGTCT
>105978
CAAGAAAATTTGCATTTATACGTATTTGTTTTCGG
>851927
ACTTTTGCTCATGAGAGATGCAAATATTAATGCCT
>772940
CTTTTGAATATGGAAATTAGGTGCTTGTGTGCTGG
>110234
CTTTTCTCGACTATTTCTTGTGTGACTGCAGGGGG
>469033
ACATTAAAGTTTAGATTTATTCAAATAGAAAAGAT
>35237
CCTTTTCTACCCCTCAATTGTTTTTGCATAGTTCT
>119846
ACATGCAAATGAGACTAGTAGTAGACGAAAAGCGT
>287416
GTCACTTTGCATGTGGATTTCGTGTCCCATCAATT
>478886
GGTGCTTTGCATGTGAATCTCGTGACTCTGGTTTG
>128995
TTGCTTTGCATAAACCTTGTTCGATTTCAATATGG
>896640
TACTAAATTATCTCGCTTGTGTTACGGGGTAAGCA
>378560
TAACAGTCATACAATAGACCGTTTCGGGGTAAGCA
>198792
ATTATTACGTTCATCACGGGATGCAAATGGTAAGG
>101220
GCCCGGCCTCGTATGCAAATTATAGAATTTAAGCG
>101449
CACGCCCATTTGCATATCGTATTCGCGAATTTAAG
>153444
GCAGTAATACGTTCACACTATGTAAATATCTAGAG
>209576
GGGCATAAATTTGTATGGGGGAGTCCGGTATCTAG
>132656
GAGAGGGTGATGTTATTCAAATTTCCTTATCTAGA
>784985
TATTAAGGAAATTACTTGAATCATACTCATAGTAG
>937340
GGCTACTATCTGGTTTGCATTTGACCTCAACGTCG
>151765
GACCCGGTGGATAGCACATTTGCATAGGATAGTAG
>137361
AATACTACGTCATGCTCTATTTTCATACAGATGGG
>701000
AATTTGTTTCGGAGAATTTGCCGATCCGTAGTGCA
>128871
TACTACGGATCCGCGCATTATTGGCGATACATGCA
>122367
TCGATTTTGCATAATGAATATCAGGAATGTAGCGT
>627171
ATGAAAATCTTCCAGGGTAATTTAATCAACGCGTG
>274622
AGTCGTTGATGGTTATCACCTCGCAAACAAATTGA
>317641
GCCATTGTCGCCACCCGGGGGCAAAGATCAACGCT
>106501
GGGCGTTGAGTGATTTGCATGTTCTCTTCTATCGA
>470343
CGTCACTCTGTTATTTGCATTTTTAGATACTATGC
>937930
CAGGTCAAGTAGGGTCTTTGAATAGAGTGACGCCG
>413042
TGCGTCACTCCATTTGAAAGTCAAATACGTCCGGG
>582898
TTGTCGTCACCTTTAGGCTTGCAGGTTTAAATTAT
>197000
CCATATGCAAATGTTGGAAATATGTGGTGACGGCC
>493778
TCGCATGGTACATAATAATTGAGTCAAATACGTTG
>243058
CCGTATGCAAATCAGAATGGGCAGTATTTAGTTTC
>124535
CGTACGACTATGCAAATGGGGGAGATCATATTAGG
>289211
ATACGTAATGTATGCAAAGTACTCGCTCTACATTC
>570331
CAATTTGGTTTCGGGCTTTGCATACCATTACGGGG
>417973
GCCGGTCTAATGCAAATAGGGAAGGCATTACGAAT
>610835
TCCCGCGGTTTTCTATTCGTATGCAATTTTACGCG
>400382
CGTAAAAGTTGGTGATTCAAATTTCGGTCCTTCAT
>55696
TGCATGTTATTAAGGAGTTATCGATAGTTTTACGT
>74260
GAGGCGGTTTTTGTATGCAAAGTTCTAGATCTGTG
>102578
TCGGTTTTTACGATCAGTTCGGTAAAAGGGATGCA
>153595
CGGTTGGCATATTTAAGTCTATTTGCCTGTTTTGC
>316788
CGGTTCGGCACGTCGGGCAATAAACAAATCTATTA
>196601
CGGTTCGCCTTAATATTTATGCAAATGGTCTCAGG
>823837
GCGAAACGTGTAATGCAAATAACAGGAGACCGACG
>4388
GCCAATATTTGCATAATCTAATAAGCCTGAGACCG
>757488
AACGGTCTATTATGGTGGAGATGTGAAGTATTTGC
>156509
TACACCCTAGTATGCAAATATGGATTAGACCGTTG
>821745
TATCGGATTTGGTTATGGAAATCCTCAGTAACGGG
>434501
TTCGCGGATTTGCGTGTATACGAGTTACGTGTTTT
>771283
CGGATTTGCGTGGAGCGTTGTTTTGTTTGGGTATA
>195961
TATACAAATTGGGACAGACCCGCGCAAATCCGGCG
>381614
GCGGATTTGCCTGTTATCGTCAGTATATTGGGTAA
>604318
GCGGATTTGCCTGGAAGTAAACTAGGAAAATGGAC
>444232
GGCGATTTTCGATTTATAATAAATGCAAATCCGTG
>110652
AATGCAAATGGGGTGTCGAGGTGGAATATAATCCG
>118689
ATCGCTGGGCACATAATTACATTGCTTAAGTTTTG
>751785
CGCTGGGAGGCATGCAAATTGGTGCATTTCGATCA
>193341
TACGCTGGCATGCAAATTATAGCAGATGGGTTGTG
>641479
TGCGCGAGAATAATTTAGGTTTCTATTTATATTTC
>716766
AAGCCGCGACTCTACTGTTGAATTCTTATTCAAAT
>883443
TCGCGACGTTTTGTCTAAGATCCAATGCGGATGCA
>365989
AATTAGCATGATGATATTTTACTATGGTCGCGGGT
>454809
TAATGGCTGCCTTCCCAATGCAAAAATGTCGCGTT
>26983
CGCGCGACATGTATATTAATTGACTCACTTATTTA
>141014
ACCCGCCGTATGCAAAACTACAGTCCTCCCATCGG
>255194
CGCCGCCATAATATTTAAAGGCATTCAAATGAGTT
>271981
ATATCGATTTGCATAATTAGGGCGACGAATATAGG
>290432
TTTCATCGCCTGATTTGCATCGCTCACGGCAATCG
>122119
CCGATTGATCTCATTTGCGTGTAGCTGTAGGTTTG
>97681
TCCGATTAGCTGACGGAGGGATATATTTTGCATAG
>930576
ACATAATCATGGTAAGAATATCACGGCGCTAATCG
>759905
ACGATTAGAGGGCATACATCAATATGTAAATGGGT
>143630
TTGCATAAGGATCTAATTGGAGAATGAGTAATCGA
>728700
AATTTGCATATGGTAGCAACCTAGTAGATCGGGAG
>218942
ACTTTGCATGTTTCCATGATTGGTTAGATCGAACG
>826980
CGATCTAAATTTGCATATTATTAAGCGGGGTCTAT
>564213
ACACCCTTTTTGCATACATCACTTCAGGATCGCAT
>313097
TGACATATTTCTCATAGGCAAATTATACACAAAGG
>321548
AGACCACCGATTTTGCATGAAAAGTACACAAAGGT
>157427
CATCCCTTTGTGAGTAATCTTTTAATGCAAATTTT
>675356
CACCTTTCACTTAGGGGTCGCGTTTATGCAAATAC
>592859
CATTCAGGTCCAGGTGCAATATGTAAATAGGTAGG
>219649
GCTACCTAATGCAAAACCGTAATGACTATCGGGGG
>821685
CGTCCGTTTTGGCAAATATGGTGAAAACAAAATTA
>64252
TAAAAATACCCGTGGGAACGCATGCAAAACGGGTT
>374454
CGACCCTAATTAGGGCAGGTGTCATGCAAAACGGT
>159625
GTGGCCGTTTTCTTATGGTATATTTGCTTAAAGTT
>888618
ACCGTTCGCGCTTTGCATACAATATTAGATGTACA
>292786
GCTGAACTGTGCATATGTAAATGGGAGGCGAACGG
>804460
CCGTTCCTAATTTACGCTACGTAATCAGACTATGC
>655150
CCGTTCCGAGTTATTCAGAGGCTAATCGCGGCCCA
>155061
GCTCCCACTTATAGGCAAATTTAACGCATTAACGG
>823921
GGCCCGCTCCGTCGGTACGCGTATTTGATTATGTA
>409616
GAAAACTAGAGATGCAAAATTACATTAACGCGGCC
>957900
GGCCGCGATAGGGAAATGAACTGAAATAGTTTTAC
>180538
AAGGGACAGTCCATAATTTGCATGCTCGCGGACCA
>439871
TTTCCGATGGCTTCCCTTAGGCAAATATCCATGTT
>324519
CCGATCCCAGGGCTTTTTTGTACTCTGTATTTGCT
>199168
AAAGACGCTTAATTTACATTGGGTGGGTATCGGTA
>338205
GCCGATAATGATATACACACATGGCTAGTTTTGAC
>154921
TCCGATAAGCGAGTCCCTTAATCGAGACGTATGCA
>52459
GTCCCCTTCTTTATAGTATCTATGTAAATGAATGC
>855618
GCACCCCTCTTCATGTAAATGTCTGCTTTTTGTTG
>928307
AGGCCCGGAAACAAATTTTCTTCTTGGAGGGTACA
>160955
AATCGCGATTTGTGTAATATGGAAATGAGGGGAGA
>843810
GTCCCTACATTTAGTCATGGATTCCTCGTGTTTAT
>302613
TCAATCAGGTTGCATAATCAGCAGCAATGTAGGGA
>18393
GCTATTGTTATGCCGAGGCTAGAGGGGTGTAGGGA
>602363
CGTCCCTACAAATTTGGTCATAGTTATGTAAATGA
>51757
CGACATGAGATAAGTGTCGCGATGCAAATTAGGGG
>160995
AATCTCCGGATTTTTAATATGTAAATTAGGGGACT
>822280
TAGGCCCGTCTGGATATTTTTATAGTTAAATTGGG
>196072
ACCCGTCTCGGATTTGAATAATACGGATATATTGA
>634135
CAAAATGTAAATTAGGTATAGCTACGAGGCGGGAA
>616047
CAACCCGACACCGCTCATTAGAATGGTGGTATGTA
>143622
TCATTTGCATTTTATTAGCTCAACAATTCGGGACG
>539254
TGCCCCCCCTTTGATTTCCAGCAATGCAAATTTGG
>325366
CCCCCATATATAGTCTAATCGCAATGTAAATTAGG
>697892
AGAGCAGAGGAGCTGAAATTTGTATATGGGGCATT
>115297
GGTGCAACGTATATGGGGAGCTTTGCATATTGGGG
>270984
TGAATAAACAAAATAGGAACGTACGATTCTGGGGG
>637602
TGTCCCACCTTTACGATATTCAAAATTCTAGCTGG
>708821
AAGTAACGCTATGCAAAGGTTCGAGAGGTGGGGGA
>440919
AATTGTGCAAAGTTTCTGATTGGATAGGTGGGATG
>334598
TAAGACGTGGAAATAATATGCAAAGCGTAGGTGGG
>454755
ATTCCCACCGCCTTCAGATTTTTGCTTAGAGAGTG
>479822
ACATCATCGTATTTGAATTATTCATCATCGGTGGG
>512132
GATAATATTAGTCAAATTAAGCCGAGGGTGGGTTA
>128907
CGCCCACCCGGTATTTGTTGCTTTGCGTTTATGTA
>802073
CCATTGAATTTGCATCCATATCATGCACACTACAC
>286729
AATAAATTTGCATAAAAGCACCCGTTATTCAATGG
>203567
CGTCCATTCTGAATAAACAAATCGGCCCATCGTGC
>145073
ATGCAAAAGATGGTGATGTAATGTATAGGTAATGG
>138524
GACGCCAGTTTTGGTGATATAAATATTATTTGCAT
>288185
ATCATCAGCACGCTCGGAATAAAATATAATGTAAA
>204179
CCATTATATATGCAAATTTCGTCTCGTTCTGTGTC
>375947
TGAAAACCGCACGAGCCCTTAGTTCCTATAATGCA
>875662
GCGAGACGGTGCACGGGCATTTGCATCTATAATGT
>186473
GGACGTACGTAATTAAGATTTACATGTATAATGGC
>204427
TCATTAATTCTGAAAAGTTTTAAATATATGTGTTC
>120265
ATGTGCGAAGTACGCATTGTCTTAATTAATGTGCA
>470133
GCATATGTGGGTGGGGAATGTAGTCCATTAATGAG
>468310
GCATTAATGAGTTGAAAATGTCAAATTTGCCTAGA
>719227
AGAGGGAGGGTAGTTATTTGCTGCAGATTAATGTA
>69589
GGTGAGGTTATTTGCATTAGGTCTCAGGATTAATG
>134622
GGTGAGGTTATTTGCATTAGGTCTCATGATTAATG
>118113
GGACAAAATGCAAATCGAGAACTATATATTATGGA
>110149
AAATTCGGCGTGGGAGGAATATGCAAAGCTCTGGC
>338891
CGAGTTATAAACCTACACTATTCAAATTTAGTGGG
>948142
GCTACACGCATCGGAGTTTTGCATTTATAACCGTG
>367338
TCCACGGTGGCGTGTTTTGCATTACGGGTACATTA
>501613
GGGCACGGTCGCTTTTTTTGCATGAGGTAATCTTG
>700920
TCCACGCCTTTGGTTGAGACTTCGCATTCAAATGC
>341645
CCACGCCGTCATAAAGGTTCGGGTGTCAATATGCA
>973961
CCACGAGTTTTGACTAGGAAATTTACATTTTGTTC
>905710
CACGAGTGTGTACGGAAATTTTGAATATTCTTCTT
>696570
GAATCTTTTTGCATACGAATGGATGGACTCGTGCG
>255740
TGCCACGAGTATTTACATACAGGTCTCATCATTGG
>516596
TTTCACCTACTGGACGTTTTTTGACGGCTCATTTA
>267330
CATGTAAATAATATGATACAGGTGGGTAGGTGTTG
>691139
CGTCACCAGCCTTTGCATCGGAGATCAAATCCTTC
>163353
AAGAATACCGGTAGTGGAGTATGCAAATCTGGTGT
>114336
TAATCACAATGAGTGTTGTACAGGCGTATTTGCAT
>16384
ATTTACATAACTACACGGATTACGATAGTCTTCTG
>607293
TATTGGGTTTCTATTCATAGTATCACCTATGTGCA
>324751
CCAATTGGGGGGTTACGTAGGCAAATTGACATGTT
>469973
TATTGAATGCGGTGGGCGTACGGATTTGCATTTGT
>348387
AGTTGCGTTTACATAGTTATTCGCATTCAATCGGT
>275732
CGAATTGAATAAGCAAATTACTAATTAGTCGTTTT
>630483
AATAAAGGCTGTTGTGGAATTTGCATCGAATTAAT
>111671
GGGAAAAAAATGATGCAAAATACGCGGGATCGAAT
>114817
ATTCCGGTACCGGCCTATGCAAATATGTTCTCGCC
>917068
AATGTTAGGTCCTTTACAGTAATGGGGTCTATGCA
>107593
GATCCTGATTTTGCATACCATGAGGGTAACATTTC
>236948
AGATGCCAGCCGATTTGCATAGCTTAGTATGGTCC
>531543
CAAACCACTTTGCATAATGCATTTATATGCATTCG
>98709
TCATGCATAGAGTGGGCGGATGTTAATTACCCTCC
>840472
AACCAAGATTTTCCTGTTTTGTATAAAAACTGCAT
>657109
TATGCAGTTTAACTTTCAGTTACGGGTTGTATGCA
>491668
GATGATGCAGTATTTCAATATTGGGTTTTATGCTT
>67988
TGAATGCAGGCTCTCCGGTGTTAGGGCTATATTTA
>558687
GAATGCAGGCTATTAGGTTTTGAATGTTACATTGA
>126656
TAGGTAAATGCAATTTTATAATATTCCTGCATAGT
>783322
NATGCAAATTTATTCTATTAGTTAGCCTAGATGCA
>183291
AAATCTAGGAATGTTCAATTTGCATGACTCTTCCT
>320608
AGAGTACTTTTCATATCCCAACCTGTAAATTTTGC
>163128
GGAAGAGTACCTATTTGCCTAGCCGTGCGTCATTT
>161219
TTGAGAGGTCTAAATGCAAATTCGGCTATATCTTT
>218247
TCACGTCGCGGCGTTTCTTTTTTGAATATGTCTGT
>17635
TCAATCGAACATCTTTTGCATAGTCCCCTGTCTAT
>608105
TGGGACTTGCAAATCATGACAAGTAGCATGGACTT
>161787
AACTCGCTTTCGAATGGTGACTATTTGCAAGTCTT
>12159
TATACGAATAGATGCAAATGGTAATTAATCAAGTT
>433696
ACGTCTACTTATGGCGCATAAGCTATAATTTGCAT
>847803
NCACGTCGTTTATGCAAATTTGCGAGGCGGATTTG
>228745
CGCAACGTCGTTGAATATTATTTGCATCGGGTGGT
>14992
ACGACAGTTAACGGGGGGCCTGATGCAAATTCGAC
>376356
CCGTACCATATTTGCATAACGGTTCGTAAATAGTT
>318651
GGACCATATTTGAATATTCGCAAAGAGTTTTGTTG
>314628
CCGGACCATATGCAAATTTTGGATATAATGTCTTT
>879132
AGTTACAGGATTTCTGGCTGGAATTTGGATATGGT
>681001
CACCATATCATATCGTGATTATATTTGAGTTTTGC
>313274
ACCATAGTCTGGTCAATATGAGGGAAATATTTGCA
>140215
GTGGAAATTTTGCATAGGACAATGACAGCCTTGGT
>415277
GAAAATATGGGAAAAAAAAAAAAAAAAAAAAAAAA
>882439
GCGCTTCGTATGCCGTCTTCTGCTTGAAAAAAAAA
>463049
ACGACGCTCTTCCGATCTTGACTACAAAAAAAAGG
>203520
CGTATGCAAATGACTCGAACTTAGGAAAAAAAATG
>592528
CGCTGGCATTCAGATGCAAATATCAGTAAAAAAAT
>574778
AAAATTTTTTTACCAGACGTTCCGCGATGCAAAGT
>218408
TGTTTTTTTAATATTGTTCCACACGCAAATATGCA
>136362
ACGACGCTCTTCCGATCTGTCGTAAAGGAAAAAAA
>629105
AATGTTTTTTCCGTATGCAAAATGCAGGCTAACCG
>614554
GTCTTTTTTTCCATTTGCATGAAACGGGCCGCGGC
>58908
ATTGTTTTTTCCATACTTATTGAACGAATATCATT
>149158
GGAATTTTTTCCAGTGGTCTCTTATAGGCAAATCT
>582150
CGAATTTTTTCAAGCATCGCCGAACGTAGCATGCA
>497583
TATATATGCAAATCAGGAAGCGGGCTAAAAAAATT
>47805
AGATTGGCCCGAATGCAAATGCACTCTAAAAAAGG
>809617
TGTCCCGCTGGTTAATTTACCTAAATGTAAAAAAG
>837019
CATTTTTGTTACATGTGGCGCGCGTGAGGTATGTA
>192070
AGTTTTTGTGCGCAAGAGTGTTGTACTAGTATTCA
>417183
GTTTTTGTATTTTTGAATTTGCATCTAAAGCCACG
>382319
CGATTTTTGTATGTTTAACTAACATGAATCATACC
>322342
GTCATTTGTTTGTTAAAACGTACGATACAAAAACT
>278241
TGCCTTCATTCGCTTCCAAATGTTGATACAAAAAC
>399700
TGTTTTTGGTTGAGCACGATTTGTTCCGCGATGTA
>724973
CCCCAATGGCCGATAATGTGAGAGCCAAAAATGCA
>123687
ACTTTTTTGCGTGATGATTCCCTTTGAATATCTGA
>458610
ACGACGCTCTTCCGATCTCCTAATACGCAAAAATA
>100627
TTTTTGCGTACATCCTATCTTGTAGTCTCCCGGTG
>368975
TTTTTGCGTAACACTGTGTGCTCATTTGCCTAAAT
>281671
TTTTTGCATGGCAGGAAATTACTGGTACACCGGCT
>291912
GAAATTCATAAAGGGGATCAGGGATGCAAAAAGTG
>366196
GCACTTTTTGCATCCACCGTGTAAAGTGGTTCGGG
>165861
CCTTTTTGCATATGCGGTATAATGTACGACCTGCC
>305281
GTTTTTGCATATGCAAAGGTCCCGACTATCTAGAG
>133535
GTTTTTGCATAGCATTCTGTTTTACGCCGATCTTC
>754341
GAGATTTTTGCATAGAGAATACGTCTGCCAATTGA
>735996
ACGACGCTCTTCCGATCTCGTCTATGCAAAAACGT
>43733
GGTCTAGTTCTGGATAGTAAGTATGCAAAAAGCTG
>142546
AAATTCCTACATTGTTATTAGTATGCAAAAACCAC
>470755
CTTTTTTTGAATAACAAATGACTTCTTTAGTAGTG
>394897
CCTACCAACTAACAAATAAATTTATTCAAAAAGGG
>239455
GGCTTTTTGAAGGTCATTTGCATTCTTGGTGTAGT
>593577
TAATCTGGCCTATCCATTTGACTAAAGAAAAAAGG
>423493
ATAAGATTATTTTGCATAAGCTGAACCAGAAAAAT
>218908
TGCGTCACATGGGCTAGTTTATGGGGAAAAACTAC
>619316
GATTTTTCCCCACTGTGCCTGTTTTTGTCTTTGCA
>695351
GCTTGATGTTTTGCATATTAGCCATGGAAAAAATC
>296336
CGCGGTCTCTAATTTAACTATCATTATGGAAAAAT
>890274
AATTAAATGGTTCAAAGTTAAGTTATGAAAAACAG
>910194
TTTTTCAGTTGAATTTGCGTGCAGCTATTAATGAG
>769526
AACCCTTGGAATTTGCGTAATACCCTGAAAAACAT
>897018
TGTTCGTAGGTGTGACAATTAATGTGAAAAATGCA
>897871
AGTTCGTAGGTGTGAGAATTAATGTGAAAAATGCG
>105855
TGTTCGTAGGTGTGAGAATTAATGTGAAAAATGCA
>578714
GTTTTGCTTACCAGACAATCGTCGACTAGTTGCAT
>112681
TGCATTTTGCTAAGGCCGTGTGGTATGGAAATAAC
>20676
GACTTTTGCCTAGGCCTTGATTGTGTATGCATCAG
>572934
AATTTTGCCTAGCTGTTTAGCAAATTGGTCCCGAC
>696126
TAATCGACATTCCATTTACAGGGAGTAGGCAAAAT
>553770
GGCTCACCATAATTGAGCTTTTCGTAGGCAAAAAC
>107148
AGTTTTCCTTGTAATAATCGGACTGTAGGCAAAAT
>262052
TGTAGGATGGGAGTTAGCTGATTAGGCAAAACAGG
>321631
ACGACGCTCTTCCGATCTGTTATACAATGCAAAAA
>473975
TGGCTTTATTACCTTGATTTTCTACAATGCAAAAC
>196080
CTTTTGCATTGGTGGGAACAAATACACAGGCATAC
>593624
GTTTTGCATTGGGTCCATAAGTGTCGAATTTGTGG
>212872
TGTCTTTTGCATTGGGACATCACAAGTAGGGTGGG
>232262
GTTTTGCATTGCTCACGTTTCAGATCTTAACATTC
>316843
TGGTTTTGCATTGCTAATCTTGCTATGGATATTGG
>25700
TGTCTTTTGCATATGGGTTGTATTACTAGAAGAAC
>12508
GATTATAAGGGGTTTATCGGCATATGCAAAACTAC
>686256
TGTATTACAAAATTTAATCTGGCATATGCAAAATG
>190982
TATTTTGCATATGCATTTCAATGGGAGGATTTTTC
>146494
GATTTTTGCATACGTTTATCGGCCCAGCTACTCTC
>321461
TGAGTTTTGCATACGTTAAATACTCGAACGAAGGC
>229264
GTTTTGCATACGATTTTCGACACGCATATCCCGTC
>366759
AGTTTTGCATAATGAGGATAGTAGATGGTTATACC
>573153
GCTGAGTTTCCGGGAGGTATTCATTATGCAAAAAC
>249048
GAACGGGTAACAGGAGACCAGATTATGCAAAATGT
>513058
TTTGTTTTGCATAAGGATGAGATGGCACTTGTAAC
>136946
ATTTTGCATAAGCCGGCTCGCTTCCGTGACTTTAT
>308240
GTCCTCTATCTATGTGGTAGGTTTAGAGTGCAAAA
>174820
TTTTGCACCTAATTTGTTTTCCGTTTCCATAGGTC
>307418
CTCGGCGGAAGGGTCTACGGTCTGTGCAAAATTTG
>256981
GTTTTGCAATTTTCGCGTTTATTAATGTTCCTGTG
>256154
TGCGTTTTGCAATTCTAATTTTAGTCCGCTCTTCC
>879355
GGGTTTTGATAATCCGTAGTCATGTGCAAATGTAG
>834356
GATTTTGAGTTTCAAATAAGATTAAGGCGTATTTT
>221460
TCACTTTTGAGTTGCAAATTCTTGAAGTATGACTC
>973799
ACTTTTTGAGTGTGTCGACAGCAATTTGCATTTGA
>243104
TGGCTCATTTACATAGTTATAGGTCGACTCAAAAT
>709930
GAATTTTGAGGTTCTTATAATGGTTTTCATATGGA
>650776
CCGGTTTTGAGGTTCTGTGTTAGATGATTTACATA
>240086
CATTTTGAGGGGGTTGATTTACATATCTACAACTC
>377550
TTTTGAGGCAGGGAAGAATTTACGCAGTTTATGTA
>146020
CTCGCGGTGGAACGGACTGATTTGCCTCAAAACTT
>20685
GCATTTTGAGCTAGGTCCTTCGAAGTATTTGCCTA
>336887
GCTCATATTGGCCAGGTTAATCAAATTCAAAAGTA
>428216
ATCAAACGGGTTGGCAGCAAGGGAAATTCAAAACG
>618465
TTTTGNATATTCATATACAGTTCGAGTATTGATTG
>326521
GTTTTGAATATTAAATAAATCCAAGTGGGGCGTAG
>628937
ATTTTGAATATGTGTGTTTTCCCTTAGTTCTCTTC
>160270
TGTTTTGAATATGGAATTAGGCCTCCGATCCTTGG
>587386
CGCCATTACCTATCTTGACTAAGATATTCAAAACA
>807196
GATTTTGAATATCACGTCTGGGAATTTCACGAGAT
>85241
TAAGATAACTGGAAGGACGTGATATTCAAAACTCC
>170610
GTTTTGAATATATAGGGGTCACGCTTATCATGAAT
>373645
TTGGTAAACAAACTAGGACCTATCGAAGAAAACGG
>26872
AGCATTTTCTTCCTGTCTGTGGCCTTGGATACTGG
>712111
CGATAACACAAATTTGGGTAGGGACTAAGAAAAGG
>133604
GATTTGCAACTCAATTGAATAAGTAAGAAAAGGCG
>172736
ATGTTTTTCTCACCAGGTCAACATGTAAATCATGC
>159441
ACGTTTTCTCAAACTCATCTACTTTGCATGTTGAC
>174189
GTTTTCATAGGAAGACCGAGCTTTATTCAAATCGT
>110823
TGTTTTTATTAGTCCCTTTTGCATATCCCTTTCCG
>260430
TTCCTTTTAAAAAGGTTCCAAAGGCAAATAAATAT
>143746
GCGCCTTTGCATATCATGTATAAGTTTTTTAAAAG
>405740
CGGCCTATGCAAATAAGATTTTTGTTCAAACAAAG
>178501
AACATTTGTTTATGCAACATGATCGATACACACCC
>25926
ACGACGCTCTTCCGATCTGATCATCCCTCACAAAT
>862102
AACAATGGCCACATAGGTAAATAGCTCACAAAACG
>94897
TATAATTTTGGTATATTCTCTATATTCTCACAAAC
>229467
TTTGTGACGGTTTGACGTTGAATGACAGGCATGCA
>862257
TCCTTTGTATTGGTTCGTTATTGACCCGGGTATTT
>521997
GGGGCGCTATGCAAAGAAACTTGAATACAAAGACT
>315992
GATTTGTATCTAAGCGGCATACTGGCAGTGTTTTA
>102563
AGTATTTGTATCGGTTGGTCCTTATATTTGCATAG
>935452
ACATCCACGTTAGCACCTACGCGATATACAAATCG
>343590
AGAAGATCTTGTCATGTATGCGATATACAAATTTC
>847831
TATTTGTATATCATTGTTATTCGGTCTAATGCTGG
>583193
GACATTTGTATAGGTCGCATATTACCAATTCCTGT
>170665
GTACGGCGAAGATTGGGTTTTGGCTATACAAATTT
>155280
CATTTGTAGTCAAATTGTTAGGTGTCGTGGTGTTG
>305743
TATGCAAGATGATGTGTATGAGTTTTACAAATTCT
>260442
CTGTTTGGTTTTGCATGTGTATAGCTTATAGCGCA
>24193
TTTTGGTGGGGCGAATTATACACTGGCTTATGACG
>814617
CATTTTGGTGGCGTGCTTTACATACGCGGAAGAGC
>146690
GGATTTGGTCAGTTTTGGCTAAGGGATATTTCGCT
>955385
GGACTTTGGTCACACTTATATTTGCGTAAAACGGA
>137582
AATTTGGTCAAGGTAGTGCATGCAAATTAACGCGC
>199723
TTCTTTGCTCGAACCCTTATTCCACGAGTTTGCAT
>430224
CGTTTGCTCCTTAGGCGTCGTGTGAATTTGATAAG
>337089
TGACTAAGAGGCTCGGGTCGTAGGGAGCAAATGCA
>121890
ATTTTGCGTTCGTTTGTGTTCCTAGCAGTTATGCA
>319795
TATTTGCATGGTCAAAAATATATACATTTGATTTA
>734111
ATTTTGCATGGTACGGACATGGCTAAATCACTCTG
>654848
TTTGCATGGCTAGGAGGTTGCGAAGGTCGTTTTAG
>161793
TTTTGCATGGCGATCGATGCATAGTGGCAGTGGGG
>349051
ATTTGCATGGACGGTTAGGATTAAAAAGGTTGCAG
>125473
AGTATAGCCGTAAATCTTTCCGTCCATGCAAATGA
>103298
GTTTTGCATCTCATTAACTATGAGAAATTTGTGTC
>876355
TTTGCATACGAGGATGACGATTCAATGTTACTGGC
>578938
ACGTCCGGCGTGAATAAGAGGTCTCGTATGCAAAT
>386849
ATTTTGCATACCCTCGTGGTTATGGCGTCACACAC
>226463
TAACAGGTTCTGCGTCTAATTTGAGGGTATGCAAA
>458760
CAGTTTTGCATACCCGTTTCGCTATTATAAGCGTA
>395891
ATTTGCATACCCGTGATATTGAAATGGCACGTCGG
>375570
AATAATAAGCACAAAGTGTTACGGGTATGCAAATA
>310868
GATGTTTGCATACCAATTCTAAACCGTCAAAGGTG
>295622
ACGACGCTCTTCCGATCTGAGCTTGGTATGCAAAT
>288469
ACACCGTTATGTATGGGCCCCTGTATGCAAATCCT
>940988
AGTGTTGCCTAATTAGTGGGCTGTATGCAAATAGT
>213828
GCCTTTGCATACACGCGTTTGCATATTTCACCTTG
>12743
CATTTGCATAATGGCAAGAATCCGCTACTGTGGTT
>411917
TCGGCGTTATGAGGGTATTTACATAATCAAAGGAC
>971502
CGACGTGTGCTCTTCCGATCTCAGCATAATCAAAA
>445808
AGATTAGCTATCATATTTTCGCGCATAATCAAATG
>372000
CATTTGATTATGATTCTAATCACACTATATTCCCG
>830712
CGCCTGAGGGAAGTGAATTTGCGTAACAGTCAAAC
>326933
TTTGACTGTGGCCTTTTCCATATAAACCGCAAGAG
>775194
GATTTGACTGTGATTGTATTTTTGGTCAGAAGTGG
>428112
AATTTGACTGGGAAAAATATTGGATCTTGGTATGA
>214548
ATTTGACTGGCTGTCCTCCTTGATTTTAGTTATGC
>970794
TCAAGAACGTTCATAATTATCGCCAGTCAAATTGG
>324340
GAATTTGACTGGCAGGTGCGTATATTAAGCGGGCC
>194966
AATTTGACTCTATTACGGACCAATGAGGTTTTTGC
>839701
CATTTGACTCGTTTATGCATTGAAAGGATACATCC
>966316
CATGGGGGTGATTTAGGGCATCTGCGAGTCAAATC
>465779
ACCATTTGACTCGAGTATGTGGAAAGTTTGTTTAT
>101626
GGTGTTATGTTTATGCAAATGTGGAGTCAAAGAAC
>163732
AGAAATACGTAGGGGCTACGGATGCAAATTAAATC
>179222
AGAATACGTCTACCAATCCATATGCAAATTAAAGT
>917325
AATTTAACTTTCGATAGGATAGGTGGATGAGTTCA
>968617
TAGATTTAACTTTCATGCAAAAACATTCCCCGCGA
>874345
TAATTTAACTTATTTGCTTCTGGCCCGATCCTTCG
>332081
TGTTTAACTGTCGGGCCTATTTGTATACGGGAGAG
>519197
AGCTCGTAGCGCATTCATTTGTTTACGTTAAATGT
>494336
ATTTAAATATGCAAAGGATATTCATGCACAGCAAA
>783184
TGTTATGAGTAGCTAGGTTTGCATATTTAAACGAA
>808234
GGTTTAAATATGAAATTGGTTCAGGCAAGTATGGT
>384198
TAGCCCGGATGTAACGGTATGCAGATATTTAAATC
>208512
AATTTAAATATAGCGGGTCCAGGGTACAAAACAGA
>140362
CATTTACATCGGGGGGGCGTAAACTATTTAAATTT
>146612
TATTTGCATGATGAGTTGGGCCGCGTTTAAATATT
>317014
AATTGTTCAGTCGTACATTAATGAGAAATATGTAA
>591118
AGTAATTGCCCGATTTGCTTATTTAACACAAAGGA
>199407
GTCGTTGTGTAACATTATGGCTGGTATGTAAAGTT
>964628
AGATTGTGCCCAAATACTTCCTCGGAACATATGGA
>441101
TTTTTGTGCCAGAGATGCAAATCGCCGATCCTTGG
>464252
ATTGTGCCAATTGTTTGACATGCAAAGAAGTACGG
>132736
ATTTGCATGTCAGGGGCTACGATTGGCACAATTGA
>519253
GTTTTGGTTATTCCAATGGCCGGGTGATTTTTGGC
>226646
AATTTGGTTATGGGCTGATACGGATTCGTCCTTGT
>12116
ACTGTTGGTGGAATTACATGGTCTTTCATATTTGC
>600312
GTTGGTGCTTGTAGAGGAAATCGGATCCATATGTA
>800184
TTTGGTGCTGTGGTCGTTATGAGTATGCAAATAGA
>275767
GGTTGGTGCTCAGGGAATTTTGCTATGAAAATTTT
>106401
CGATTGGTGCGGTATTTTTCTGCATTGTTTATGCA
>676207
CATTTGCATTGTAGTTGTTTAAAGGTCACGAATGG
>378867
TTGCATTGGCTCTTCTCCTCGGCGTAGCTAGTACG
>874094
TTTTGCATTGGATGTAAATAGGCCAAATACTCTCG
>512358
ACATTTGCATTGGATATTGAAATGATTTTATCTGC
>391108
GTTTTGCATTGAGATTCGCAGCGGTATATGCACCG
>274711
CGTGCTGTAAAGAGTATAAACGAGTCAATGCAAAT
>854665
TATTTGCATTCTATTTTTCGTATTGGGATCCTGCG
>661
TATTTGCATTCTAGGGATAATCTAAGCGAGCTAGT
>589353
CCTGCATAGTCGAGTGGTAATAGTTGAATGCAAAT
>420957
ACTTTGCATTCAACACTCGGTAAGGGAGGGGGTAC
>141926
ATTTGCATTATTTCGTGCAGTCGGCCTACACGCTC
>701242
CAATTTGCATTACCTAGTCAGGCGACTCTTTTTAA
>329125
AATGTAGCCCTCCGAGTTTTTAGGTAATGCAAATG
>933930
ATTTGCATTACCCCTACTCTTCTGGCCAGGACGCC
>693539
GGCTGACACTGATTACAGCGATGTAATGCAAAGGG
>286178
CTGATTTGAATAAAGGGCAAGTGTAATGCAAATCC
>280859
TTTGCATGTGCTGTTGTTATGGGACGCATTTAGTT
>220210
TCCCATGGAGGATGTTCGATGTAGCACATGCAAAT
>100373
GGTGCACTCGTTGGGGCTTTTCTGACATGCAAACG
>238025
GCTTTGCATGGTTTGAAATTCGGTCTACTTCGGCT
>142905
TATTTTGCATGGTTTCGAATGGAGTGTGAGTATGC
>273923
TTGCATGGCGGCAGTAACTGATTATCTTATACGTG
>142478
AACTCCAGTGTTATTATTAAACAAGCATGCAAATC
>396934
TATGTTAACTGCCTCTGCTGGGGGGTGTCATGCAA
>831557
ATTTGCATGACAACGACGCTCTTCCGATCTACAAA
>155260
ATTTGCATGACAAAATTGAGAAGCCAATGATAACG
>109614
ACTTTGCATCCGCATTTAAGAGTGGTTTGTCCCTG
>212148
CGATAATTGTCAATATTGATTCGTAGATATGCAAA
>444876
TTTTGCATATCGGGGCAATACAAGCGCTCCTGTGC
>185862
CATTTGCATAGTGCAGGGTAATTAAGCTCGTCTTG
>244159
TTTGCATAGGATACCTGTATATACAGTTTACTGAG
>165033
GGGTAGATGCACGTATGCTCACTCCTATGCAAATC
>536081
TGGTTTGCATAGCGTTTACGGTTAGCTGTTGGCAG
>581587
CGGAGGTCACAAAAAGGATAAGAACGCTATGCAAA
>141620
AAACATCGCTGATAGCAAACGCACGCTATGCAAAA
>782775
TTGCATAGCGGGTTTTCCGTTCAGTCATCTCAGCA
>451313
TTTGCATAGCGACTCCAACGTTTAGTAGCATGTCG
>2771
TTTGCATAGCCTTTCTTAATGCAAGCTCATGCTTT
>151763
ACTGGCGTTGATGAGGTAAAGGGATGTATGCAAAT
>933579
GCTTTTTCCGACAAAGAATCAAATTTTTGCAAAGG
>126905
TTTGCAAAAATTGTGTAACCTCTTTTCCTTTCTAC
>224194
TTGATTTCAGAGTTAAGGGGAGGCCCGGAGATGCA
>641521
CTGTGGCTTTTTTATACCATTACGTAATCAAATTC
>542197
GCTTTGATTACGGTTTTGTCTTTGAATTTAATCGA
>242902
TATCTAGACCGTGCAAAAAGGCGGTAATCAATGCA
>506163
GATTTGATTACCCATTGTGAGTCGTTAATTACGTT
>428643
CGAGCAAAAAAAAGACTGTAACTGTAATCAAATTG
>599912
CGAGCAAAAAAAAGACTGTCACTGTAATCAAATTG
>844729
TAATTTGATTACACGTTTTGGGCTTGGCATGGTAT
>308238
TTGATTAATGCAAAATGTATCGGTGCGATTTTATG
>130041
GATTTCCACGACAGGAGGCAAAGTTCGACGATCAA
>868888
AACTTGATCGTCACTAAAATTTGCATTAGTAATGA
>231726
ACGTCCAGGGGATGAAATTTACATACGATCAAATT
>47794
CTTGATCGTAGAGGACGTATTTTCATCTAATTAGT
>292819
GGTTGAGTCCCGCGCTAACGACCCCGATCAACGAG
>180703
AAGCTTGATATGTAAATTACTATGCGTTTTAAACT
>379026
GATTTGATATGGTAAGCATATGGACTTTATGCTAA
>950066
TTGATACATGGAATTTGTTTAGCAGTCAGGTAGAC
>737127
TTGATACAGGCGGTTTTTTTATTTAAATACTGGCT
>388959
TGTTGATACACCAAGGGAGTATGTAAATTACGCTC
>31734
ATTTGATACAATTTGCAAGTCATGGTAGGAAAGTG
>131725
TTTGATACAATGTGTTATCTTTTCGGATATATGCA
>21563
AAGTTGAATTTGAATGTCCTAGTAAAATTTCTTTG
>378934
TAGGTGTCGTGATCTTAACAGTGAATATTCAAATA
>111815
AGGGTGTACGAGTTCAAATTTGAATATTCAAAAGC
>208231
CGCATAATTTGCATCTACAAAGTTATACTGAATAC
>815938
GCGCACATTTGCATCTAGTTATGTTCTCCTGAACG
>359304
TTATTCAGATGTTATTTACATGTGAATTGCTCGCG
>329675
GTTTCAGAATCATTCGGGAGGTTATCGATTTGCAT
>746168
CTTCACGTTCTCTTTGGAGGGTTTTGCATTCTCAG
>102680
AGACATTGAGTAGAGGGTAATCGAACGTGAATGCA
>582861
ATAGCGAGCTTAGGTAATAAGTGAACGTGAATGCA
>118365
TTCACCGTTTTGCATACCTCATTAATTACTTGCCT
>366584
TTCAATCCGGGCCCTAGGAAAATGCTGGGACTCCT
>173934
TTGTTCAATCCATGCTTCGTTAGAGGTCGGAATAG
>334316
ATGCAAATGTGCAGAAGGACAACTGGATTGAATGG
>189028
TTTATTTGCATGCTGTTTGGATCGGCTATTTTTTG
>785038
GACGTGTGCTCTTCCGATCTATCATGCAAATAATA
>195090
GAATTGATCAGGTCGGCCCTCATGCAAATAATCAT
>674756
TCGTTTTCCCTAATCGTCCTCATGCAAATAAGCGC
>160165
GCAGTTCCATTTGTGCCTGTTGATGCAAATAAGAA
>839340
CCGACGCTCTTCCGATCTCGCGAATGAATAATTGG
>200715
GGCGTTATTCATTATTCAGGGCATGTTTTGATGTA
>927833
TCCGTTCAACGATTTGCGTATTAGGTTTGAATAAG
>354090
GCGTCTGGGTCTTCTTTTTTGCATGGTTTGAATAA
>309731
TATTTGGCGTCGGTGTCACTGGTTTGAATAAATAT
>877406
GGTTATTCAAAATTCGTGCGAGGGACTAAATCACT
>160398
TTATTCAAAATGCATAACGGGATTGCAAATGAGTA
>721345
CATCTGTTCATGATTTGCATATAGAAGCATAAAGA
>574337
GGTTTATGCTTAATTACCGAAGGAGTGTATTTTGC
>59984
CTGATTATGCTTAACGAGTATGAAAACTTTTAATA
>195974
ATACTGGTTCGGTTCTTTTGCATATTTAAGCATAA
>115871
ATTATGCTGTGTACCGCAAGGAGTGTGTAGGTAAG
>390202
TACGAAATCTTTAGGGAAATGGGCAGCATAAGCTA
>55294
TCGTTATGCTGATGTACAGTTATGAAAATATCCCG
>872806
TTATGCTGAAGTAGACTATCTGAGTTTTGCGTAAT
>104730
TTGCATAAAGTATCCAAACACAAAGAGCATAACTG
>119476
TGTGACGGTTTAAGGTATTCATATTTGCATAATAA
>295927
ATCTTAGGATGTAGGAAGATTATTGATGATATTCA
>22080
TGCACCGAGAGGTCTTATTCAAATAAGCTAATTTT
>574264
CGATTAGCTACCTGCATCCAAATTCACACGTCCAC
>458980
CATTAACGGCCAAGGGTGATTTACATGTACGCTAA
>611098
TTAGCGTAACCGTCAAGAAGAAAGGTGTGCATGCA
>275839
CTATCATCCATGCAAATTCTAAGAACCGCTAACGA
>171419
TTAGCGGTTAATTTGCATTTGTTGTTTCCATGTTA
>734223
CATTTAGCATTAAGGGATAAGCAAATGATGGATCA
>479367
CATTAGCATGTTTTTGCTTGACCATTTCCGCTCTG
>299096
CATTAGCATGTATTTAACTAAAACTAGTAGCCCTC
>200073
AATTAGCATACTCACATTCCGCTTTGACACATGCA
>884878
TATAGTAATTTGCATCCCCCGTAATCGTCTAAAGG
>172837
GATTAGACGAGTTTGTATAATTTGCATTTGGATTG
>168632
GTTTTACTACCTACAGGTGTGCAAATTAGTGTCTG
>761476
GATGCACTCGCACGACATGATAAATTTGGTAGTAA
>362604
TGGCTGTGGGAATGCAAATTTAAATGTAGTAAGAT
>814049
GATTACGTCTTTAGTCTCACATTATGCAGATCGCG
>948998
CGTTACGTCTACTATAATCGCTCGGGTATTTGCCT
>438757
ACATTTACGTCGGGGGAATAGTTATGGATAATTGC
>890050
GGTTACGTCGATGCAAAATTTACGAAGCTTTTAGG
>217763
AGTTACGTCCGCCGCTATTTGCATCCGATCCAGAG
>145059
GCTTACGGTAGTTGTTTTGCATAGCCTGGCTACAG
>266418
GGTTTTTGCATCGTGAGTTTATTCCAGGTAAAGCC
>610097
GTAACGAGATTCTAGAGTAACGCCTCAGGTAATGG
>643618
GGACGGGGGTATATTCAAGATTTACGCTCAGGTAA
>225214
TCGAGCGATATCATATTCTACCTTCAGGTAATGCA
>76930
GGTGTCATCTGGTATGCAAATGGAGAGGTAATAAA
>322117
CAAATAATCAAATTCGAGGATACCCGAGGTAACAC
>70004
ATTGCACCCTTGGGAATTTACATTGTGAGGTAAGG
>200765
TTACCTATTGCACCTATGCAAAATAGGGGTTGTCT
>955594
GGTGGTAATTTTACATCTGTATCAATAGGTAAAAC
>108520
GATGGCATCTAGTTTTTTGCATAGAATAGGTAAAG
>396377
ATTTACATAGCTCCGGGGCGGCAATACGCTGATTC
>773025
GATTTTACATAGATGAGTGAGCGCACCGCGGAAGA
>475030
ACAGTAGATGGAAGAATTAATGTTCTATGTAAATA
>922115
ACGACGCTCTTCCGATCTCCTTGTTGTATGTAAAG
>862944
GAATCGCATAAGCGGCCTTTGCAAATTATGTAATA
>168043
CATTACATAATTGGGACTTCATCCAGCCGTATGCA
>104767
GCTTAACAGTATCGCTCGGCTTCATTATGTAAATC
>161026
TGACTAGAGAAGGGAGGAACGGTAATTTGCATTAA
>28266
AATGTAAATTAGGGTGAACCGATGGTCATTAATTT
>239616
GCATTTATGCTATTTGATTATTTTGTCATTAACGG
>106390
CATTAATCCTTAGTTGCCTAGTACGTTCTCATGCA
>785421
CCTTAATCCTAGATTACGCGATTGACACTTTGAAG
>948708
TATCGAAAATAACAATGTAAATTTAGGATTAAGCT
>688900
CGTTAATCCGTTTGGCAGACATATGCAAAAATGCA
>752952
AGGCATATGTGGAATATGGACATTCTCTGATTAAC
>146345
TACCCATGTGTATTTGCATTTATCTGTGATTAAAT
>101373
TATGCAAAATTGCGAGTCTTAATTTACTTAAATGG
>743016
GTTAAGGGTACTCTCGCTTAATTTGCATGGACTGT
>177562
TTTCTTAAGGGCTGAATAAGGATGCTTCGTACGCA
>4966
AGCCGTTATTGTACATTGGTGGCGTCCTTAATGCA
>131144
ACGTGCAAACCAATGATGCAAATGTTATCGCTTAA
>238443
TTAACTATGTCAGTTATACACATTTGCCTATCTCC
>151175
CATTAACTACCCAAAAATTTGTTTACGGAGCGATG
>382850
GCTGGGCTTTTCTTGAGACATTTGCATGGATTTAA
>263615
AACGATAACCGAATAAATTGAACCTGATTTAAGCA
>922698
ACGACGCTCTTCCGATCTTGTCCGCTACTTTAAGC
>27840
TTTAAAGTAAGCTGGCATGGTTTTTTGCATATGCG
>669483
ACGCAAAAAACTCATTAATGGGTAGTCTTTAATCG
>454875
CTTAAAGACGACTTAATATAAACAGTTGAGATGCA
>290836
GATAATGAATGACGGTTGCACGATCGTTTAATGCA
>508252
TGTTTTGGCGCCGCATATGCTTGTACATGCAAATT
>110877
TGCCTGTTTTGCGTAATTATAATATGGTTGTATTA
>643069
TAGTTGTTTACCGGTAAATTTTCGTACGCAAATGC
>976448
AGAAGCGCGAGGGACGAATAGAGGGTAAACACGTT
>605244
GTGTTTACATTAATCAAATGTTCACGCATCTCCCT
>197236
ACGACGCTCTTCCGATCTAATGCATGTAAACAGGC
>330974
CCCGTGAACAGCTAATTTCCCCTATGTAAACACAA
>106234
GGACTGGAAGACATGCAAATGTTATGTAAACAGCG
>527024
ACGACGCTCTTCCGATCTGTATGCGAGTAGAACAG
>343024
GATTTGCATCGGTGATGGCCTGGTTAGAACATTTC
>202107
ACTTTGCGTTTTAGGGACGGCCCTACCGAACATTT
>306630
TGTTCGACAAATTCGAGCAGTGAAAGGAGCATGCA
>11324
AAATGTTCATGCTTATGTGAATAGAATTTGCATCG
>863982
GCTTGTGCTCATATTTGTACAACATTTTGCATGAG
>772741
TTTATGTCAGGGATGGAAAAATGCAAATAGCACAC
>824390
GTGTGCTATGTAAATGTATGGATTTTTCCCGGTCG
>146736
AATGTGCTATGATTATGACTAATTTGCAAGTACGA
>23483
TGTGATTTCCATATACGCCGATCCGCAAGACCGCG
>796511
ATGTGATTTATGACAATGTTACCTCTGAATATGGA
>689725
ATCTGTGATTTACATAATGGTGGGATGAATCAACG
>262759
ACTCCTGGTTCATCGGTTACTTATGTAAATCACAT
>337478
TGCATTGTCCAATACGGGTTATGTAAATCACACCT
>21076
ACCCTGTGATAGTTAATGAGGTTTTGCTTTGCGTC
>280510
TGTATTAGGCAAATGGGGGGCAAGTACTATCACAG
>303990
TATGTGATAGGTCGAGAAATTACGTTGGGTATGCA
>198598
TGGTGTGATAGGGTAGATCCATGCAAATATCATGG
>71021
TCTTTTGCGATTTAAACCTCCAAGCGGTCACAGAG
>30084
TTGTGACATTTGAATAGCTGAAATAGGGGACCGCC
>388853
GCGTGTGACATTGTTTGTACAAAATTTGCATATCT
>305110
CGTTGTGACATTCAATTTTTGATGGATTTGAATTT
>139524
CGATTGTGAATTTATTGCGACTACATGCAAAGTTT
>137772
TGTGAACGTTGTGAAGTTTATTTCCTTAGGATGCA
>106930
TACTGGGCTCAATCGTTATTTGCATGCAACAGACA
>198548
TATTGTATGCAAATATTTTTTTGCTTAGGTTGAGC
>230958
CATGTTAAACGTTCCGATCTTGTATTTGCATACAA
>100657
TGTATGCAAATAATAGTATAATGGAGTGCTGTCTG
>115105
TGGTCGTGCGGATTCCGGGTCCTTATCACTATGCA
>21566
GTGGTGGTATTTGCTTGGAATTTTCCATTGGAACC
>47878
CCTCGGCAGGGTAAAAGGGGCAATGCAAATACCAT
>377250
TACATGGTATGATTGATTACTGGGTATGCAAAATC
>547674
AATCTGGTACTACGTGATTTGAATACGACATAATG
>12932
ATGGGCGGATTAATTTGCATGTCTGCGTACCACTC
>375933
TATGGGGGGATAATATTTGCCTAAAGCTTTTTGTT
>127807
GTGGGGGCGTTTGACAATAAGCAATCAAATATGCA
>603605
GTGGACACAGTTGCCTACGCTGAAAGCGCCCAAAG
>731147
AGTTTGCATTATTAGAATTAATACAGCGCCCATCA
>606491
CCATGTCGGGGCAGGCAAATTTTTGTTAGCGCCCA
>101927
TGGGCGCGATTGTCTTATGTAAATCAGTCTGGATC
>138664
NCTGGGCCATGCAAATTAGTGCGAAGGTTGTGGCA
>616849
TGGGCCATGCAAATTAACGATTCTGACATTTATGC
>917954
CAGGTTAAAATCCGCGGCTCAGTGTTGCCCAAACA
>104189
TGGGCAAATTATGCAAATTCGGTGTGTCAGAAATG
>250999
ACGACGCTCTTCCGATCTTTGCTTGTTTGCCCAAT
>390010
TGGGCAAAATGAGGCCTGAGATTTGCATATATTAC
>385690
AGCTTGGGCAAAAGTTTTGACTATTTGCATTCCGA
>105812
AGCTTGGGCAAAAGTGTTGTCTATTTGCATTCCGA
>904191
AGCTTGGGCAAAAGTGTTGACTATTTGCTTTCCGA
>893396
AGCTTGGGCAAAAGTGTTGACTATTTGCATTGCGA
>100223
AGCTTGGGCAAAAGTGTTGACTATTTGCATTCCGA
>340939
GATTTGAGTACAAGGCTCTCTAACCGGTAGAGTAT
>459502
ATCGCGAGTTAAGAATGCAAAGTTGCAAATTAGAA
>429956
AGGCGCCCCCTACTCAGACGACAATCTGTATTAGA
>439752
TTGCATATGGTGTTTTGCGTCCTACAATTATTAGA
>484604
GTCTAAGAGTTTGCATATTGGCCCTAGTCCAGTGC
>755291
ACGACGCTCTTCCGATCTTGCGCGCCCGGTTAGAA
>125583
ATTCTAACCCAACGGCTTTCCAGGGCAAATATGCA
>127470
ATGCAAATACTATCGGGTTATTCTTTTGGAACGAG
>583612
CTCGTGTTTCTATTTGTTTACGCCCTCTCAAGCTG
>568862
TATGCAAATGTGTGTCTCGGATCATAAACCACGAA
>335773
GCGGTCGTGGTTATGCACTTTGCATGAGTTTGTTA
>877335
TCGTGGTGGCTTCTTAGTTGTGAATATGTGTTAGG
>126890
GGTTCGTGGTCATCCTGTTTGCATACAACTAAATA
>459666
TCGTGCATAAGGTGGAGGACATTTGCATTTTATTG
>10210
TAATCATTTCAATTATGCAAAGCGTGCACGAGTGA
>4658
AGTAGGCAAATGGCGCTGGTAAATCGCAAGCCGAT
>473502
GTGTCGGCTGCATATGTTCACGGATGCAAACTCCC
>562989
GGTAGCCAAATTTTGCAAATAGGGTGGAGCCGAGG
>186634
TCGGCTAGGCAAATAGGTTAATGTTTCGGGTTACT
>68313
ACGGTCGGCGTTCGATTATTCTAATATTTGCATGT
>126252
TCGGCCCGACAGTTTGGTTTGCATATCGCTAATCC
>588847
TTGTCGGAGGCTGTCGGTTTGCATATGCATGGGGC
>6721
GATTCGGAGCGGGCAAGTGGTATCGGAAATATGCA
>707983
TCGGAGCCGCTTTGAATACGAGCAAAGCATATGGG
>159044
NTATCGGAGCAATGCAAATACACGCTAATCCGTAG
>231876
GTCTTCGCTTATGTAAATAAGGCCATTGGAGCGGA
>646205
ACTGTCAAGACCCCGTCTTATTTGTTTAGCGAGTC
>741328
GCGAAGGTGTTTTACATTCTAGATAGTTTTAGCGA
>132669
TAGGGTTTCAGCGGGTGTTCTATGCAAAACGCGAC
>107666
TGAGATAACGTCCATGCAAAAGAGCTGAGGCGATT
>417395
AACCTCGCCTATGCAAAGCAGTAGTTTCCTTGAAC
>846756
GTCGATTTGCATCTGAGACTAGGGACCATTTCGGA
>470078
GTCCGAAAACAAGTATTTTGAGATGCAAATCGATG
>224243
TTTCGATTATAGGCAAATTGGGACGGTTTTCTGGC
>507506
ACGACGCTCTTCCGATCTTGGTTGGGTAATCGAAC
>150999
ATTCCTGGGGATGTAAATTCGATCCGCTCACTGCG
>799499
ATCCTGGCTGTTATAATTTACATATCTAGCTATTC
>543908
ACTCCTGGCTCTATTTGCATTCGGGGGAACCTGCC
>257673
GTATCCTCGGTATTTTCGAATATTCAAATAGGGTT
>55103
TCGTCCTCCCCTGTTACTGTTAACTTAATTTGCTT
>138527
GCTTCCTATTTGAATGCGGGTTCATTAGCGCCTTT
>123593
TGGAATTAATCATTTGTAATTCATAAATAGGACTT
>962225
TCCTATTTAGCTGAAGGTTTGCATACTGGCTTATG
>529427
CATTCCTATTGGGATGTCATATTTGAATATTTCCA
>376284
CGACGCTCTTCCGATCTATTTTCGTATTAGGATAT
>772305
GATGCCATGCAAATAAATTGATAACTTAGGAGTTT
>186018
TCCTAAGTGATTCTGGAGGTATCTATTTGTTTATT
>197240
CTCCGTGTGTTTGCATATTTATTCTGCGACTTTCT
>113919
CGATCCGTCAGGGTACACATATTTAGGAATATGTA
>928030
TGTTCCGATTATTCAAATTGGCGAACGGTATTGTA
>90914
TTAGCTGCTATTAAAATTGAGAATGGTAATCGGAG
>969418
TATGTTAAACTCAAGATGATATGCAAACATCGGAT
>261505
CTTTCCGATGGTTTTGCATTCGAATATACGCTGTA
>377790
GGTCTCCGATAAAAGATTTTGTTTAGGCTAAGTAC
>485549
AACTTTGCGGTCGCCATTTGCATGCAACTCGGAAG
>138149
TTTGAGATGTTTATGTAAATTAGTTGAACTCGGAT
>211104
AAACAAAGCCACATGCAAATACGCTCTGGGAAGTC
>63542
TATGGGCTAGTTAATAATCTTTGCATGCCGGATGA
>124019
GCATCATCCGGATTTTGCATCTCGCTTCTACTGTC
>557280
ACGACGCTCTTCCGATCTAAATTTGCATGATGAAG
>321116
GGTAGATTATGTTAATATGATTATTTGGATGATGA
>717485
GATCATCAGTATGGGAATATACTCGAGCAGGCTGG
>446839
TGCCAAGGGAGAATTTGTTTATCTGCCTGATGATG
>812277
CGCCCCGGCAAACGGTAGATTGTACTTGGTATGAA
>177282
TACGTAAATGCAAATATTGGAAAACGATTTATGAC
>308802
CATCAGGGGTTCTTAGATTTGCATGTGATCTCTTC
>907359
CTCAGGCTGTTAATTTCTCTTTAAATTCTCATGCA
>97959
AATCGAAGTGTAAATGGTTCGGACAGCCTGATGCA
>495841
TCAGGCTGGTTCATATATTTCCCTATTCATTCAAA
>808684
AGTTCAGGCTCGCAATGCAAATAATTATCTAGGCG
>486204
AATTTGCATCTAGACGAGTACTCGTAGCCTGACAG
>570400
TCAGGCGTGGCGGCAGGTGGGATTTTGCATAGTCA
>406959
GCATGGTTATCTAATGGACCTCCGCCGCCTGATGT
>770202
TCTTCAGGCCTTGCGAGCGGTTTTGCGTTAAGGCT
>837254
GAATCAGGCCTGGGGGAGTAATGCAAATTTAAAGG
>293579
TCAGGCCTCCAGCTATGCAAATGAGGCAATATCAG
>22054
GTCTTCAGGCCTCAATGGAACTCATGTTTGCAAAT
>293490
GCTCAGGCCGTTTTAGTTAATGTAAATTAGTCTCG
>745156
AATCAGGCAAACATAAATGCAAATAACGCTTCCCG
>345054
CAGCTCAGGATTATGCAACAATAAAATTAGATAGG
>759180
CCATCAGGATTAGAGAGAGTCGAGTTAGGAATGCA
>378999
GTCTCAGGAACAGGCTTCTTTAGGTGATTTGCATG
>952140
GTCAGCTTTCTCACTTTGCATCGTTCTGGCTACGT
>46896
GATTCAGCTTGTTTATTTCTAACTCGTCGCATGTA
>924710
AGTCAGCTAGTTTATGCAAATGGTGGTTCTAGCCA
>661778
AAATTCAAATGATGAATGTAAATTGTAGCTGAGTA
>772149
GCATATTCAAATCCGTGGTTGCCCTATTAGCTGAA
>393191
TACTACAACCTGATGCAAAACGGGTATTAGCTGAC
>188855
GAATTACGTCGGATTTGGGGGCTTTAGCTGATGCA
>247736
TAGTCAGCGTTTAGGTAGAGTATGCAAAGTGAGGC
>794951
TCTTCAGCCGGGCATATTTGAATCGATTTTTTTGC
>727083
CTCAGCCGACTGTGTGACAGTATCGCGCATATTCA
>367006
TCGATCATATTTACATAAAATGAAGAAGGGCTGAG
>15468
ATCAGCCCGGTGCTTCTGTTAACAATGCAAATGAG
>652029
TAATGCATGCATGTAAATCCACTACGTGCTGAGGC
>430458
TCGGGAGGGTATGCAAATTGGTAAGGTGCTGAGTC
>842903
TTCAGAGTACCTTGAGGCTTCTTGGGCGGTATGTA
>89735
TTCAGAGGTGCATAAGGTCCATTTTTTTGTAGTCA
>213866
GATTCAGAGGTACAAGTCAAATGAGGTAAATGAGG
>229658
GCATATGCCCGGTGTTGTTTGTATATTACCTCTGA
>816920
AAATTAAACCCGTGTAGGGAAATGACCCTCTGAAG
>385311
TACATAGAGCGAGAGAGATTACGCAAATCCTCTGA
>822621
GCAATCAGAGGAGGACTTAAACAAATCTTTTGGTT
>513467
TCAGAGGACAAGTGGGGTCGTGGGGAGTTTATGCA
>244050
TCCTCAGAGCTAGTTGGCTTTCTTTGCAGACCGCT
>327185
GACGTGTGCTCTTCCGATCTCCCTTAGCTCTGATT
>137761
GGTTTCAGAGCAATGCAAATGTGTCCGGTGATCGC
>484972
TGACGTATTTGGCAATTTGCATTCCCAAGTGAGGA
>314559
CATGTCACTTCTTTTCTCTAATTTGCCTATGGCGG
>543660
TCACTTCTCAATAATTTGCTTCCTCTTGAATAGGC
>397513
GCGTAAACAAATTAGTAGGTGGCCGAAGTGAACAG
>128529
GCGCCCTAGGACATACACGCCTTTGCATGTAGTGA
>124349
GTCACTAAGAGTAAACGTGCGCATTTGAGTATGTA
>135589
GAATTTACGCGAGACGACATTTGCCTACGTGAACG
>893959
TCACGTAGACGGCTCGGTAAGGCATGAATTTGTTA
>468488
GATCACGTACTGTGTATTAGCATGCAAATTTGCTG
>103006
GTCACGCAATTCGATTAATTAAAATAAGAGATGCA
>424553
TACTATTCAAATGCGCGCGATCGATTGCGGTGATG
>128093
CTTGGGGTTTGTTTATGGTTATGCAAATCGGTGAA
>652431
ATATGCAAATCTCAAGTTGATTAATTCGGTGACCT
>158870
ATGTATCGGCTTGTAAAACGTGTCAGGGTGATGCA
>668876
TCACCAAGGATCTTGGGCCATACATTTGCCTGTTT
>390162
ACCATTTGCATATCTTTGACGTTGGATTTGGTGAC
>811086
CGCGGGTTCGACACAAATAATTTGCCTATGTGAAC
>893496
TATTTGGTTATCCTAATCTAGTGCGCATAGTGGGT
>185110
TTATTTGGCTTGTGAGGGATCATGCAAATGTCTCC
>652158
TATTTGGCGATGCAGATCAATGACTTATGGTGTTA
>496999
GTATTTGGATCATTTGCATCTGGCTATGCAATAAG
>889865
TTCTATTTGCGTAGACTACCATCTAAATGTTCTCT
>174309
AGATATTTGCGTACAATATGAAAGTGCTTCAATTG
>802117
TTATTTGCATATAGGGTTATCTCAACTGGCATGTG
>106076
AATATTTGCATAGTTGAATATGCCTCCCGATCTAC
>907849
TATTTGCAAGGGAAAACTTGTTACTTGGGTGTTCA
>230793
GCGCAGTGGGAATCTAGGTTTTTCCTTGCAAATAG
>442806
GTGCTTTACTTAGGGGATTACAGGCTTGCAAATAA
>349261
ATATTTGCAAGAATTTGCTAATGGGAAGTAGTAGG
>199762
GTCGTACATTCAGTGCTTTGGTTAAGTTGCAAATA
>370425
TATTTGCAAATTTGGTGAGAAGAATCTTCGGTACA
>800663
GACTATTTGAATTTGCGCTGAACGGGCACGATCGC
>121905
TATTTGAATTTACCTATTAATACATCTGGTATGGG
>67849
GGTCTATTTAAGGTAAGAGACTCATGCAAATTCTT
>673006
TATTTAAGGGAAGCCCGAAGTATTCAAATTGTGGA
>849241
TACGCAAAATGACGGGGACAGCAGGCTTAAATACT
>79688
CATCCTGCCTGGATGACGATTTGCTTAAATACATA
>357931
AAAGGGACTGGGATTTTAGATTTTGCTTAAATACG
>172696
GACGAGGTTCTTAGGGAAATATAGTTAAATACTTG
>156279
CAAAAACTGGTGAAATACGTCAACAACAATACGCA
>964718
TCCTATGTAAATCAATTCGACTGAAGAACAATATC
>694152
TATTGTTCGAGTTTGGAGGTACGAGATCGTATGCA
>185753
GCATTATCCGACTCATGTAAAATTAACAATAACGG
>152163
GGATATTGTGTTTCTGCCGGATTCCCTTCGACGCC
>208633
TGAATAGTCAAATTGCCTTAACGCCCACACAATAG
>471441
AGCAGGGGGTCTGATAAACTTTGCATATCTCAATA
>178790
GTACCGATTTAGATTTGCATTACATAGAATATTGT
>150213
TGTGGGAGAGAGAGTGTGTCGGGTAATGAATATTC
>577129
ATATTCAGTAGGTGGATGCAAACGGTAACAACCAA
>682462
TTATTCAGGGCTGGGATTTTGGCTACGATTTTTTT
>840041
TTTATTCAGGATAGTGGCGGACATGTTATTTGCAT
>428904
TATTCAGCTAGACCTGCTATTTGCATGTTCCGCTC
>960279
CCCCTCGATTTGCATATCACGTGGCTGAATAACTA
>915499
GCTGCACATCATAAGATAATTTATGCTGAATATTG
>75301
TATTCAGATTGGTTAGGCAAACAAGTCGAAGGGGT
>261074
GTATTCAGATTATTCAGCCTACCGATCATTTGCAT
>135352
TATTCAGACGGGGCACGCAAATCAGTTTGTGGGAG
>945509
TAAAAGAAGGATGAATTAAGGCGTCTGAATATGCA
>241415
CGCACTCCAGAGGACACGTTTAGCTTGAATATGCA
>465773
GAGTTAGGCTCAAATAAGCCGTGGCGTAATATGCA
>719515
GTTATATGTTGATTTCCGGGCATTTGCGTAATATG
>257980
GAAATCCGAGATTACTTCACGATTTGCGTAATAAA
>350088
CTTTATTACCTCTTGGAATGATTACTATTTGCCTA
>117867
ATATTACAATGATACAGAAGCGGCTTAGTTTGCAT
>429357
CGGTTGAACATAATGCAAATGAATCGTTAATAGCT
>339220
GCGAAATGCAAAACGGGGTAGTTCAGGTTAATACT
>104311
AGATTTGAATAATGGCACCAATAGGTTAATAGTTT
>938338
ACGACGCTCTTCCGATCTAATAAGGCAAACATAAA
>240151
GGCGTACAAGTATTAAGGTGATGCAAACATATTAA
>214367
AATTTATGTTTGCAAAACTGCCAGAGGTTACAAGG
>863539
GACTGAATTCTCTTGTGTTCAGCGAAACATATGTA
>347847
TACTTATCAGCCGGTGGTAACAATGGAAACATACA
>666289
CTTATGTTTCATCATAGCCCGGAGACAAATTTCCC
>176016
GGATTGATTTATTACGAGTCCCCTGAAACATATTT
>973131
AACCCACATAAACATTGTAAAAATAAACATATGCA
>588530
TATGTTTATTTATTTACGTGGCAGATTATGGTTAG
>26226
GCAGCCATTATTCCTGACAAGAATAAACATATGTA
>834805
TTTATCGGTGCATCCTATTTGCAAGTCCACATAAG
>146084
TTATGTGGAAGAAATAATAACATAACTATTATTCA
>525737
GAATATGTGCTACTCATTGAAATTTGACTTGGGCC
>348752
TCCTATGTGCTAAAGAATTTGGCAAGCAAATGTTT
>58030
TATGTGCGTGTCTCTCCAGATAGGTTGTGTATTCA
>404212
AATATGTGCGGCACGCAAATAAAGCTACTCTTCTG
>713195
TATGTAAATGTTCCGGAGACTCAGGCACATATGAC
>965839
CAGTATGTGCATATTTGTAGTAAACAAATGAGGCC
>866709
TTTTTATGTGCATATATGAATTTTAAAGATCACCC
>897067
TTATGTGCATATATACAAAGCTAGTATTTGCCTAT
>111884
TTATGTGCATATATAAAAAGCTAGTATTTGCCTAT
>21685
GGGGGTTTTGACGCGATCGACTTCTTGCATATGCA
>112420
TATGCAAGAAATGGTATGTGGATGTTGATTCAAAT
>132272
TCTATGCAAATTATTCGCATGCGGGGTGGGACTAG
>575785
GGTATCTTTGCATCTCGCGGAGCCTTTGTATGGGC
>130299
GCATATCTTTCCCCGTAGCACTTCATTTGCATTTG
>170959
ACCGAAAGATTAGACGGTCTAAGTGTAGATATGCA
>704201
GGTTATCGGAGGTTGGGTTGTGAATATTTAAATCC
>494261
ATGTGTGCGTACTTTAACTAGAGCTCCGATATGGA
>207843
CCCTCATTAGTCTACGCAAATTTCAAGTTCCGATA
>835623
GGGGGGGATCTGTAATTTGCACTTTCCGATAACCG
>141133
ATGTGTTCGATATCTATTATGCAAAGCGATATTCC
>713959
TATCGAAATTTACATAGGAGGAGAGAGTATGCACT
>25945
AATCAGGTAATATGCAAATGGCAGTCCGGATAACC
>291192
ACATATCCGCGGGTTCAAATTAGCGTGACCAATTG
>144282
CGTGTGGTTAGAATTTACATATTGGAGGGATAGTT
>892249
TAATATATTCATATTCCGAAGGGTTTGGACGTCCT
>400218
TAGGTAGCGGCTAGATGTTATCGTGAATATATCGG
>101247
GTTAGTTATTCGTCCATGCAAATTCGTTTGCCCTA
>133569
TGATAGGGCGACAGCAATAGTTTATTTTCTATGCA
>143808
GAATGCGGTATTTGCCTTTGTACGTTTCCTATCAT
>136703
ATAGGAAAATGTGAGCATTTGCATATTATTGGCTT
>924373
GATTAGCTTAGGTGGATTATTTGTTTATGTGTTGT
>50284
ATAGCTTAGGCAAGTCAGGTTCATTTACATATTTC
>105719
TTTAGCGTGGAATGCAAATATTCGTCCTTTTGTTT
>669813
TCTTACTGAGCGAATAAATACAAAGGCTTAATGTA
>1683
GAGTACTGACGTTCTGATTCAAATAGGCTGACGCG
>160929
GGTGGCGGCATAATGTTATTGGTGACGAGTATGCA
>164457
AATTACCGGTCCGACGACTACCAGAGCAATATGTA
>173078
GTAGATTGTTTGCATACTATTAAACAGGGTAGTTT
>113132
GATACAAATGCAAATTAATATCAGCCAGGGTATTG
>882591
ATTACCAGTGTGAGCTTTATTTGTATATGCGCGCA
>218808
CATTAGCTGTATTCTGGTCGAGAGGGTGGTAGGCA
>247125
GTTTGCACTAGCATGAGGAAGGTTCTTGGTATGCA
>594360
TATGGATTGAGGTAAGAATTATCCTATGGAATGTA
>30740
CCTCGGTTGTAATGAAGTTTTTTTGGAATGTAAAT
>294694
CGGGCATCTATTTGCATCAGGATGCTGAATGTACA
>325198
GACTATTCGGTAGCGGGTGTGATTTGAATGTACTT
>496350
TATACATGGGATGCAAATTCCCTCCTGTACTCTGT
>191891
AATGTAAGCGTAGAGAGAATCATGAATATGTAAAT
>185578
AGCCCCGATTTATGCGTACAGCGAACTGATATGTA
>141908
CGAACTATGTTTGAAGGAGGGTCGGTATGTAAATT
>134777
ATATTACTCGCTCTGATTTGCATAGACTCTGTAGG
>307729
TATGTTGATGGGTAGTAGATCATTAAGAAAATTAG
>22166
CGGAAAATTGCGGTATAGATAAATAGGAAAATTAG
>539667
TCACCGCTGGCAATTGGGTCAATCATGCAAATTAG
>252490
TACATCGAGCCCGTTGTCAGTTATGCAAATTAGTG
>25214
CGTGTAATTGCATATGTAAACACGTGAATAGGCGG
>17005
TGTAGTATGCAAAGAGGGTGTCGCCCGCTAATTAG
>959683
CGTAATGTATCATGATAAAGGGCGATCAAATGCAA
>207262
TATAATGTAGTCCGGTGGGTTCATAATTTGAATCC
>133364
CCACAACATTAGCGACTAAGTAAGAGCATTATGCA
>896829
TATGCAAATGTAGTTAGTTACGCTAGAAGTCATTA
>1694
TATGCAAGTGTAGTTCGTTACGCTAGAAGTCATTA
>25385
AACGTTCAATAGACGAATAGGTAAGTCATTAGGCA
>445913
GGCGGGTTTGCATATTGGATCTTTAGTCATTATAA
>672228
AATCGGATTAGTAGTATAAGGGTAACGATTATGCA
>662551
CCATAGAGCTCTACGATAGGGAAAACGCACGATTA
>109083
ATAATCGTGCGATTCACACTGTGGAAAAGTATGCA
>240713
GGCGATACACTTATAATAGTACTAGTGATTATGTA
>278659
AGATAATCAAATTCAAATGTGTTGGGTGTGTCAGA
>819067
CTTTGGCCACCGTTGTATTTGAATATGCGATATTA
>512482
CACGTCAATGTATTTCAATATTCATTCGATATTAG
>652292
TACGGTACTGAATGCAAAAAGGGGTCGGATATTAT
>947314
GAGGCGTTAGCAAAATTTGCACGGGATATTAATTC
>454712
ACGACGCTCTTCCGATCTGGAGGAAATGATATTAC
>873657
ACATTAAGGTTGCGAAACAGGCATCCTATTATGCA
>649933
CTATGTAAATGAGACCTACGATCGCTCCTATTAGT
>132100
AAACAAATGCGTAAGATTTGGACTGAGTATTATTT
>793451
CGTCCCGGATTTTCTGTAAGAGCTAGTATTATGGA
>950261
GGCATAATACTAATAAATCACATATGCAAAACTAT
>924696
TTGCCTACTAAAGAGTGGTTACATTTAGTATTAAT
>259937
CCGCATGCAAATCGGGGGGCATTAACGTATTATGG
>453915
CGTACGGAGGGAAATCGCTTAGCTCGTTTTATTAT
>36225
TTGCATTAAAACAAGAAAAGGGGTGTTTTTATTAC
>139906
CTATTCATGTCCTTAGCCCACTTTTTTATTATTAT
>459737
ACATAAGTTTTTAGGCAAATTCTAGGTCAGCCTCG
>323596
CACTAAGTTTTATGCAAATTTATTAAAACGGTTAC
>411214
GGGATTACGACGCTGGATTTTGCATAAAACTTAAT
>764857
CTAAGTTGGATATGATTTGAATTTAGAAGAATTCA
>722127
TAAGTTGCGGTGATTTGCGTGTCAGAGGAAGGTAT
>334653
GTTAAGTGTTTACATCGGAGGGGGCAGTTTTGTTT
>147471
ACATGCTTATCCTTAGGACGTGTAACACTTATGCA
>15491
TTAAGGTACACAAGTTTTAATATGCAAAGGATGGC
>294987
GGACACATGTAAATTTGGGGGTTCTGCCCTTAAGG
>457269
TAAGGGCACGCAAGTATATTCATTTGCATCGGAGC
>102356
TGAGCCGTTATTTGCATTTTCTCCGTGTGCCCTTA
>134447
GATCCAGCGGGTTTCGACTTGCAAATAATATTTTA
>385628
ATTCGTTTTGGGGAAAATTTGCACACACTAGAGGG
>409411
GGTTTTGGCGGAATTAAAAAACATGCAAAATCAGT
>394743
TGTTTTGGACCTAATTTACATGGATGTCGTTGTTC
>120115
ATAACAGGGACTGAGGGATGAACAATGCAAAACTC
>585709
GAAGACTTACAGACATAGCCCCAATGCAAAACCTG
>367319
ATTGGTTTTGCATCTGGGAGATGAGGGATTAGTTG
>122258
CGGTTTTGCATAGTGGACGGGGTTTCAATGGGTTG
>209956
GTTTTGCATAGTACGTGTTGTAGGCCGATTTACTG
>833725
CAGTTTTGCATAGGCGATGAGTCCCGATCCTTCCG
>27887
GTTTGTTTTGCATAGGATGGTGGCTCTCTAAGCTT
>719880
TGTGTTTTGCATAGCCGATAATACGCGTTGAATGG
>898593
CGTATTGTACAACAATTTGGCTATGCAAAACCTTA
>318709
TTGTTCGCCGCGCGTAGACGAAATGCAAAACCGGG
>178126
AACGTTCGAATAATACGCATTAAGATAATCATGCA
>19984
TTTTATGTAAATATTCGGAGGGGCACACGGGGAAC
>130414
GGCAGTGATGGCCTTTCGAGTCACCGGGGAACGTC
>934580
CGGGTTAGTCGGCCGTATTTGAATTCGGAAAAGCA
>141274
AGGTGTTAGTCGACTGTACATTGGCTAAATTTGCC
>976107
CGTTAGGGGCCATCGGGGTAAAGGTGGGTCATGCA
>18819
GCTTTGACTACGAGGAGATAACGATCCCTAACCGG
>101355
GTTAGGCCATTTTATAGTGTTTTTGCATCTGACTT
>527371
NACGTTAGACCGATTTGCATATTGAAAGAGCCGCC
>746636
GATAGTTAAATATCCGTAAGTATGAGGAAGTGGCG
>144146
GTTAAATATAGTAATTTTATGCTGAGAATTTGTTT
>796973
TGCCTGCTCATTTTTTACAGATGCTATATTTAACG
>476489
GGTCCTAGTGCGTTTTGCCTAATGTATTTAACATC
>183630
TCGTTAAAAGATTTCAATAATCAATGGGGCGGGGT
>124318
CGGTTAAAACAGGGCAACGAGGTTCTTAAAATGCA
>596460
GATGTCGTAGCTTTGCATAGGGAATGTCGAACACG
>945856
GTGTTCGAATATATTTGTTTAGAGACCGAATAGAC
>100911
GGCGGGTATGCAAATCTAGAATAGCAAAGGAACAC
>298272
AGGCTGGGTATTACATGGCATTGTTATTAAGCACA
>399603
AGTGCTGTGCAGAGTCGTACCATTAGGCGTATTCA
>563540
CCATGTGCTCAAGCTATTTGTTTACCAGAATATAG
>248026
CGTGCGGAGTGCGTTTTGTTAATAGTGCAAATTAG
>350554
GTGCGAGAGGGATTTTGTATAAAGGCAATTTAGAT
>377435
GTGCCTGGGATTTGAATATCAAAAATTCGGGTTGC
>709302
CAGATGACCTTTTTAGGTATGCAAATTGGCACTCC
>897447
TGGTGCCAAGATGCCTGATGTGGGATGCAAATTAT
>870681
GTGCCAACGAAGGGAACATAACCATGTAAATTGGG
>256210
CAGAATTTGTTTACCTAATCACAGGTTGGCACTGC
>532461
GGTGCCAACCTAACAAGTTATTTGAATAGTAGGAG
>495978
GGGACTTAACGATGCGCTTTTTTGCATGCACTAAC
>677296
GTGCATGATCCCTGTGCTTTGCATATCATATGTCC
>149059
AGGTGCATGACACTAGTTAATATGGAAATTACCCT
>431801
AAGTGCAGCTCATGTAAATCATCTAAGTGGTAGAG
>213701
AGTGCAAGGGGATTCAATTTGCATCTCCTTAGATT
>381496
GTGTGATAGAATGTAAATGATATGAGCAGATACTT
>693376
TCTCGCACGCTTTGGGATTTGCATTCTATCACTTG
>265139
GGAGGAATGCAAAGTTGGTGAATAAGTATCACTGG
>130672
GGGTGATACTGCGGCACGTTCCATGCAAATGTTGG
>248031
TTCGTGAACAAGTTTTGCATTGCTAATCAGCGTCT
>5953
AACTGCATGGGTTATGTAAATTTGGTGGTACAGAC
>160722
AGTCTGGTGTTGTTAAACGTCGAATGCAAATGGTA
>255889
CAGCCGGCTCCATAATTTGCCTAATGCAGACAGAC
>493655
GGCCTATCGTCGGGAGGGAATGCTGGTCAGACTAG
>468170
GTCTGAATTAAGGACTGGGTGTCGTCAATTTGCGT
>678867
AGCGGTCTCTGTCATAGGGTAATTTGCTTTTCAAT
>916700
AACTTGATTAGTCATATGGAAATACTTGGACCTCA
>444026
GTCCAAGGTAATTTTTGCCTACATTGGATATGCGA
>112256
TCTTATGCAAATTTTGACTATGAGGCTTGGACTGT
>452781
TAATGATGGGAAACACGTTACTGAATAGATACGCA
>975344
TTTGTATCTACCTCGATATTTTTGCTTATTTCCTC
>80947
GTATCGTTCACACTCAGGTATTTACATTACGATTT
>575246
GAAGTATCGTGTAGCCGCCTGTAAACAAATGTTTG
>283285
CGTATCGTGTAAGGGAGGTGGGGAAAGATTATTCA
>354204
TTCGTATCGTCTTATGCAAATGATATTCGTGCTCC
>278344
ATGGATTTGCATAGCGCTAGGTAATCGATACTTGC
>711756
TACCACATGGGCTCAATTTTTGGCTTGGATACGCA
>409289
GTATCATTTGCATGTATACGTCAGAGGGATCTGGC
>124283
TTCAGTATATATGCAAATCAGCGATCCCGGGTCGG
>108027
CACTTAGCCCAAAACTTATGCAAACGCCCCTACAT
>880345
CACGGTAGTGTCATCCAATGTTAATTTGCCTACAG
>432612
CACCAGCCAGTAAACGGTTCGCTCATTTGCCTACT
>713014
TACGTAGGCAAATGAGAAACTATCGCGAGGGTTGG
>100295
AGTGTAGAGCCACGAATTAGTGAGGCGAATATGCA
>132468
GGTAAGTCAAGGTTTTTTGTTATATCGAATATGCA
>537988
GTTTGTAAGTCAAATTTCGTAGATGTCTCCCGGCC
>12709
TTTCGTAAGGACAGTATGTAAAATGGCGGCGATGT
>146210
CGTAAGAGGAAATATTATGTAAAGTGGCAATGATG
>863948
AGCAGTAAATGTATCCAATCCTGAAAAAAACAGGG
>967062
GGCGAAAAATTGCATTCGATTTTTACATTTACGGG
>694594
GATGTAAATGGTGGTGTCGATTATCGTATTTTTCT
>853450
ATGTAAATGGTAGGGAAACAATGGCTAGCGTCGGC
>125925
GTAAATGGGCAATGCAAATTCCAAACGGTGCTCAT
>972043
ATTCATTGGTTGTGATTATTTCCCTAGCGTTTACA
>124333
TGGTGTAAACGCATGATTGGCGGATTTGCATTTTC
>892016
GGCCGGGTCGTCAGATGATTATATAGTTTTTACAT
>405918
CCGGTTTTTCCATTGGTTGGGAGGACGAATATGTA
>108415
TGCAACGCTTTTGGACATGGAATATGAAAAACCCG
>42967
ACCCCGGTAAGGCAAATTTTTCTATGTAAAAACCG
>244027
TGGACAGTATGCAAATAAATACGATCCCAAACCGG
>942853
TTGGTTTGGCTTTACACTCTAATTTGAATTATGCT
>461949
CGGTTTGGCTGCCCTATAGGCAAATTTGCTCTTTA
>457400
GATTTGTTTAAGATACCCTTTATATCAAACCGGTT
>71306
AGGTTTCTTGCAAATTAGCAGCAGTGACAAATGTC
>7781
GGTTTCTGTCCTTAAAGTCAAGCCCGTTTTGCATG
>244026
TGAGGGTTTCTCATTTGTAAATCAGATTGTATATG
>890864
TATTGATGGTTCTTTGCATAAGATGGTAAACCGGA
>895870
AACTAACTGATGCGTTAAATGCAAATTTGTAAACC
>587035
TCCGGTTTAATTTTCCTATTCCTAGTTCTTTAGTT
>646868
TGGTTTAATTGGGGTTGCACTTTGTACCCTATGTA
>337590
AGGGTTTAATCGAGCTTTTGCATGTTTCATATGAA
>801903
CGGTTTAATCCATTTTACTTACTGGTTAATATGCA
>960536
GGTTTAATCAAAGAGGTATGCTATCGGTGGCGTAA
>311980
AACATTTGCATCGCGGTCTATTCGTTAAACCGGCT
>149252
CGGGTTTAAATTAGCAATATGCAAACGTGCAGTTC
>376274
GGTGTCACACCTGTTTTGCATTCGTCGGCATTAGT
>200852
AGGGTGTCAAGGTACAGTCATTTGCATAAGAGCTC
>368906
GGTGTATTTTCATTTAATTTCCATACGGATTGGAT
>133674
GGTGTACTGAGATCAACATGTTAATTGATGCAAAT
>255163
GGGTGAGCGTCATTGAGATGCAAATAAGTTATAGG
>471910
TGAGGTCTTAAGAAACGAGTATGAAAATGATTGTG
>301587
AGGTCTGTTACTAATAGGGCTGTGAATAATCTAAG
>237564
GGTCTGTCTTACGTCCTAAAGGTTTTTGCGTATAG
>466603
GGTCTGGCGTAGGTAGTATCGGCGGGTTTTTCATC
>25072
GGGGATGCACCGGGTTCCTACCTATTCAAATTGCG
>123934
CGTATAGGTTCCTTGAATAGGCAAATTTTTCCCCG
>882242
CAGGGCGGTATGCAAACGAATTAGAGACTGGGCCT
>178518
TAAGGGGCGGTACGGGGTATGGATTTGCATACGAG
>254092
ATTCGGGCCACTGTCGTTTTGCATGCGTTTCCTTT
>689554
TCGCGGGCATGCATCTTGGTATTTATTTGCTTTAT
>826076
GCTTGGGCATGATTTGTATACGACAAGATTCGTAG
>27982
TGGGCATGACCCAACGGTTATGTAAAGTAGGTAAT
>189460
AAAGGGCAGATATTCGCATGCGTCCATGAGATGCA
>124214
TGGGCAATTTACATATTCAGATCCGGGCGAGGGTT
>36014
TGACTACAAAAAAAAAGGAGATATGCAAATCCCCG
>100339
TGGCGTTTAGCCTTGTTGTATATTTGCATCCCCGT
>823886
TAGCAACTGTAAATTGAGATTTATTTCCCTCCCGG
>3308
TGGGAGGCGTAAAAATACAAATAAACCTTAGGAAT
>170343
ATCCCCTGCCCCTCCAGTTTTGCATGTGGCCTCCC
>128627
AGAATAACTTTGCATTCCGTTATGCAATGCTCCCG
>146053
AGAGGGACGAACGCAACCTGGTTTAGGCATATGCA
>443831
CCCAGGCAATTTGAATAGTAAGCGGGTGGATAAGG
>272817
GGGGCAATCTAAGTCTGCTCTTGATTAGATATGTA
>608366
CGGCGGCAAATAACGGATATGCAAATGGGTGCTGC
>142214
AGGATTTGCATACTCCGTTTCCCAATTCGTCCCCG
>107528
CCATCTTAGATATGGAAATGTACCTCGAATCCACG
>122778
TTCGGATTCCGGATACCGGGGTGTTTAACCATGCA
>643240
ATTGTGGATCCTTTGGCGGGTCAGAACATCCTGCC
>407452
AGGATGGGCTGAAGAGGAATCAATTTGCATGGTGC
>33107
CCCACCTCAACAACCTCCATCTCTCCCATCCCACC
>172333
TGGATGGCTCGGGTATTTAAATTTGCGTGTATGTT
>538209
TCGGATCTCTAAAGGCGCGTATCAATGACTATGCA
>213465
AGGGAGTGTCTAATTATATGTAAAGCGATCCTTCG
>643908
ATAATTTGACTAGCAAAATTGCGTATGATCCTCCG
>478290
TGACACGACCTGGATTTGCATAAAACTGATCCTCG
>159589
CGGATCAGTAGTTATATGGGGCTTGATCTAATGCA
>153931
AGTGGATATATAGCAGGTAATGAGGGTTTTAGGCA
>202337
TGTAGAGTAAACAGGGATTTTTATTCCTATATCCA
>440364
CCAAGTTTTGCATCCGGGTAATTGCCGTATATCCC
>226904
GGATCCCATTTCCGGGTAATTTGCGTATATCCCGC
>286063
GGATATACGCAAATATCATTATGTGGGACTTCTTT
>866295
GACGGGAGTGACATCAAATAAGTGGGCATTTGCAT
>906079
CGGAGTCTCCTTTTCATATCTAAATTAAGGTTCAG
>345471
GGGGAGTCGTTTGCATACTACGGGTCTATTTAGTG
>244015
CCTGCAGTGGCGGCGGATGATATTTGAATACTCCG
>127858
CATGAGGCGATCTAGTTAATTTACATACTCCAGAC
>105216
TGGAGCTTTGCATAATACAGACCTTGGGGATCAAC
>134057
ACGGGGAGCGCAGCAGCAACATGAATAATTTGCAT
>525543
CGGACGATGCGACGAATATTAGTTTTTCTGATGTA
>325271
GCGGACGATATGCAAATAGTTGGATCGTGTTATAT
>78819
AGGACCCAATTTGTTTACAAGAGGATTTAGATGGC
>302670
TCGGGACCATTTTCATATCTTAATATTCGTTACTT
>695279
TCGGGACCATTTGCGTATCTTAATATTCGTTACTT
>799885
TCAGGACCATTTGCATATCTTAATATTCGTTACTT
>492294
GCTCTAATAGTCCGGGTTGATGCAAATTACCGGTC
>793834
AGGTGAATAATACTATTCAAATAACTTAGAGGTGC
>113915
CGCCCTCTAAGTGATAGGGTAGACATGCAAATGAG
>774704
AACGCCTTTTCTTCCATCTGCCTTATGTAAATGAG
>332045
GCTAAACGGCATTTACAAAGGGAAATTTAAATGAG
>664455
GCTCATTGTCCTTTTAGCAGAATTTGCAGGATAGG
>727932
CGTACAGCATACGTAAATTTGTTTATTACAATGAG
>345649
CAGCTCATGGTTTTATATAGGTAATTCAAATCGTG
>234710
TTCTCATGGTTATGGATCGCGTGGTAAGATATGCA
>428644
TATGCGTAGTCGGCAATATGCAAATCGACCATGAG
>383410
TCTCATCTGGTAATTAGCGCAGGAATGAATATCCA
>595911
ATTGAATTTGCAGGAATTCAATTTATTCAGATGAG
>32074
TTGTATATTGTGCGCATGGAAATTTACGAGATGAG
>682764
GACCTCAGCTCTGAACTTTGATGAATAGTTTGGGG
>275496
AACTCAGCGGCTCTGAAGTCTTCAAAAAATATGCA
>319521
TACCAAAATGCAAAAGTGTCTGCTATATCGCTGAG
>126154
GACACCCAAATTTTAATATGCAAATCATCGTGAGT
>171734
ACTAGGTTGCTACCAAATGCAAATTCGATTGGTCC
>134707
GTCCAAGGATGCATATGAAAAAATCGAAAGTTAGA
>218719
GACCTGGTGATGTCCTGGCTCAAGGAAAGTTAGGA
>577257
TCGTTTTACATATGTCGTTTTCATCGTGTTGTTAC
>249492
GTACGTTTTAAATATGGAAATTTGGCGCCGGTTGA
>350661
CGTTTGTTTCTTGCCAGCTCCTTTGAATATGGATG
>514787
GCTTATCAACAATGCAAATTCGTGAGGACGAAACG
>583251
ATCGATTTGTTTATATGCATTTGCAATTTTAAACG
>530961
GGTACGTTGTTTACATATTCACCGTTGAATTGACT
>102453
ATCAACGCGCTTATGCAAATAGTTCCTGTTCAACG
>15605
GTAATATGGAAATTGCAACTGATGTATGCGAACGG
>777857
ATGTAAAGGGCTCGATTTGCATGGGTTAACGTGTG
>148523
AGTGATTTATGAAGTGAAAAGATGCAAATTTAACG
>267246
CTCGCGTGTGTAGTCGCAAGAACTGAGGATTTGCT
>281249
TCGTGTGGTTCCGGTTATTGCAAAGCATATATGTA
>628819
AGCGTGTGGGTGACTCTGATTATGCAGGATAATTC
>735411
GACGTGTGCTCTTCCGATTAATGAATGCCCAATCC
>884907
GACGTGTGCTCTTCCGATTAAGCAAATGCCGTGGT
>195515
GACGTGTGCTCTTCCGATCTGTTAAGTTCTCTTCC
>690385
GACGTGTGCTCTTCCGATCTGTGGAAACAGCCTTT
>670716
GACGTGTGCTCTTCCGATCTGTCGTTCAACGATTA
>584733
GACGTGTGCTCTTCCGATCTGGACTCGTACCGTTT
>948252
GACGTGTGCTCTTCCGATCTGACGTGTGCCCTTCC
>239185
CGACGTGTGCTCTTCCGATCTCGACGTGTGCTCTT
>635134
GACGTGTGCTCTTCCGATCTCGACGTGTGCTCTTC
>596090
ACGTGGCCTCTCGCATTTTGAATATGGGAACTAAT
>401939
CGTGGCCGATGGGTATTTGCATATACGATGTCGCA
>24534
AACGTGGCATTATGCAAATAACGTGCAAATGGGTC
>968613
TAAACAAGAATTTGAATTACGAGCGCTATTCACGT
>144646
GCCGTGAATAATGGACTATTTGCATCATTAGTTCT
>122494
ACGTCCAGGATCTATGTTGAATTTGAATGATGACA
>590175
CGTCCAGCCGAAATTTGTTTAATGGGTGTATGCTT
>591796
CGTCCAGAAGGAATTTGCTTACCGGAATTCTCGCC
>146828
AGACATCCGATTTTGAATACCGTGGTGGACGCAGG
>181496
TTGCATATTGCTGGCTTTTGCATAATCTGTGGACG
>241659
GCCCGTCCACAAAAATATTTAAATACTGTTGGTTT
>514602
TGCGTCAGTGCTTAAATTTGCGTGTTTGTTTTGTG
>942708
TAAATGCATGGATAATGGGTGGTGCCTAATACGCA
>348178
AATCGTATTACATATTGACATATCACCGGCATTTG
>786335
CAACCTGATTTGCATCTGGGTTTTGTGTAATACGA
>322716
GCCGTATTAACAGGAAGTTTGCATAAACACAGTCG
>472610
TATCGTATGTTGGAGTTCATTATCGTATTTGAATA
>246181
TCAAGGGAATAAAACGTAATAGGGAAATATACGCG
>733746
AACGTAGGCAAATGAAGGCAGTAACGGGGACGGGC
>24927
GGAAGATTCACGGGGACAGATTTGCATCCTACGAG
>344793
CACGTAGACTGTGCCCTTAAGGAATGATTAATTAC
>337060
GGAGATCGGTGATTTGCATGCTGATCGTCTACGAC
>338567
TTGCAAATCTGGGACGGAATTCTCTATCGTCTACG
>167225
ACGTAGACCATTTTGCATTTGGATCCGATCCTCCG
>10888
ACCTTGTCGCGTAAGAGATATACAAATTACGGTGC
>888546
TGCCGTAATTTGCATACTCATTATCTCTGAAGCTT
>746900
TATAGGTGAATAATGAATCTCTCGAAATTACGCAA
>103526
TACAAAGCGATTTACTGACAATGTAAATTACGGCG
>863150
ACGCGTAATTGTGTGGAGGATTTGCATATTGTGGA
>862424
GTTGCAAGCAAATAAGGTTGACTTTCAGAATTACG
>735051
TTCGTAATTCGGCTGATCCAGTGATTTCACCCGCG
>456954
TTGCGTAATTCCGTTAGTCAGATTCAGTACGATGG
>211325
TGCGTAATTCATGCATAAAATTCACCACATATGTA
>45425
CGGTTTGGGGGTATGGTAAATAGGTTGGCGTCTTC
>703408
AGATCGGTTTGCATCAAATGGGCGAATATTACCGT
>961380
AGGCGGTTTGCATAAATCTGAGCGTTTAAAATTGT
>702703
CACGGTTTCTTTGTAAAAGGCACAGGATGGATGCA
>265497
TTGCGGTTTCTCATTATCCCTAGGGTGTACATGTA
>169489
TGGCCCTAACAATAGGCAAATCAAAAGGAAACCGC
>45402
CGGTTTCCTAATTTAATCCTGTATGTAGCATTGCA
>329180
GTTCGGTTTATGATTTGCATAGCGAGAGATGAGTC
>68941
GGCAAATTATATGCTTGGTGATTTGATAAACCGAT
>493042
GCCGGTTTACAGAGGTCGATAAATTGTGGTGCTGG
>859737
TCTCGGTTTACAAAAGGGTTTTGCATAAAGACGTT
>103024
TGAGAAATTTGATAGTATTTGCATCTTTTAAACCG
>534340
CGGTTGTTATTCAAAATCAGGGAGCGAATTTACTC
>203244
CTCGGTTGTGTAATCTATTCCAGCTATCAAATGCA
>248719
AGCGGTGGCAGGATAGTTTAATTGGTTCCTATGTA
>159873
TCGGTGCTCCCTTGACGCTTATTTGCATTTATGTG
>736095
CGGTCAGTAAGGGCCGTATTTGACTGCGAATTGCA
>545168
ATCGGTCAGGCATTTGCATCGAGGTGGTTAATTAT
>183793
CGCGGTCAGGATTTAAGGGGGATGTCAAATATGTA
>191184
CGGTAAGCGGGGGTGTTTTGAATATTTAATTTTTT
>348225
TCCGGGCTTCAAAGTAACTTTATGCAAATCGTGCC
>25633
ACCAGCGCATTTACATAAAACACAAAGCGGCGATT
>252959
TGCGCATGAGCATTCTGCGTGTTTTGGAAAATTCC
>744619
CGCATGACATGGTATATTCAAATGTCGAATTGACC
>218188
TTACCGCATGAATTTGTTTACCTTCTCGACAGCTT
>898042
CCCTATCATACATAAGGCACTCCCTGAACTATGCG
>405317
CCTCGCATAGTCTAACGTGAATATTGAAAATTTGC
>199822
GTGGCGCATAGTCAGTTGTCGTACAAAGTTTGCAT
>632840
CCGCACTAGCGATCTGAATATTGGTCCGGGATGCA
>474596
CGCACTACAGATGTATTTGATTATGGAGCCTGGTA
>474264
CATACTTGCGTCTGCCATTTGCATAACGTGCGCCG
>101057
CATACTTGGGTCTGCCATTTGCATAACGTGCGCCG
>920332
CGCCGGCAGTTTTGGTTATTCATTGATGTTTGGGG
>231471
TACCCGGCAGTCGGGGAAAAGTCGCATGTAAATTT
>243929
TCCGGATTAATTACTGGTGTTTTCTGCTAAATGCA
>25818
TGTGATGATTTGCGTAAATTACGATTAATTTCCGG
>101912
CCCGAGGGTCCGCTGAATTTGCATACACGACTCCG
>652445
AAGCCGTAAGTACTTCAGTATTTGCGTGAGGGAAC
>282093
TGAGTCAAATGCAAAATATGAGTTCTGTGAGGGGA
>139462
ACGACGCTCTTCCGATCTTCGTAACGTGTGAGGGA
>792703
ACGACGCTCTTCCGATCTTACGGAATACATAGGGG
>115083
TGTCATGAACGTCATTATAATAAATTTACATAGGG
>105716
TATGCAAAGTTAGATTTAATTAAGTCTCCATAGGG
>162300
ATGGGGTTAATAGTATGAAATGCAAATCGGGGGTT
>212632
AATGCAAAGTGGCAATCAAAGGAAATCGGGGGGAC
>141909
GCAACTGCTTGATTTGCGTATCAGGGGGTGGGGGT
>373142
TCCCCCACACGTTTTAACAAGCACTGCTTCATGTA
>840344
CACAGATAAGTGATTTGACTACTGTTTGGGGGATG
>180326
GGTTCCCCCAAAACTTTGTTTATTCACATTTGTAT
>217015
GAGATTGTGTCGTTTCTCGGTTTTGAATGTGGGGT
>766614
CAATTACCGCTATGCAAATATTCAAATTGGGGAAC
>971538
TCCAGAATGAGTTTGTCGAATTTGCATACCTGGTT
>892517
TGCCATCCAGTTTGCATATACACTACGATTCTGGG
>447662
GCACAGACCAGTTCTTTTTGCATACAGTTCTGGAT
>748743
TTACATTCATAGGCAAATTGTTTGACGTTCTGGAG
>673332
CGACCAGAAATTTACATATGTTTAAGCCGTTCTGG
>242718
AAGGATTTCAGGCATATGTAAATTTTCCGTTCTGG
>240383
ACCAGAACGAATATAGCCACTCGATGTAATATGCA
>767362
GATTATCAATGAGAGGTATGCAAAACGGGTTCTGG
>738172
CATGCAAACCTCGTTCAGTTAAATAGGGAGAGTGG
>212203
TACCCACTCGGTAAATTCCTATAAATGCAAAACTT
>919550
TCACCTTTGCATATTGCGCGACCAAATCGGTGGGG
>68312
CATTTGACTGCTGTAAAATCTTAAGCGGGTGGAGC
>125790
AGAATTTGAATAGACGAACAAGTTGGGGTGGTTTT
>110156
GAGTCTATGCAAATGTTGGATCCGTGGTGTGGCTG
>389077
TATCATTAACATAAGTATCCACAGATGGATCGGTT
>127264
TGCATTAACAGAACACGCGGGGTACGCACTATTCA
>339163
CATTAAATCCGGAGGTCACTTCCGCTCATTTGCAT
>262848
CGAACGCGGGTAATGTGTGTTGGGGATTTAATGCA
>858840
CAACTAGTGCGATCCAATGAATAAGGCAGCATGCA
>193034
TTTCCATGCTGATACAAATTACGTCTAGTGCTTTG
>802339
TGGCATGCTCGATGAACATTTGCCTAGTCGATATG
>893879
CACAGTGTGTCTTGAGTCATTTGAATAGCATGGAA
>784628
CATGCTAATTCGGAGACTTATGTATATGGATGCAC
>69931
TACAGCAGTCGACTTTTTGGTTGAACACGCATGCA
>841228
GACATTTGCAAGTCGGGTTTTGCCCACACGCATGA
>320871
TCATGCCGACTGGATCCTTATGTCAAAATTTGCGT
>264323
CCAACATGCAAATATATTTCGTGTAATTGGCAGTT
>173235
ATCCATCACCAGGTGCAACCCATATATTTGCATGT
>717216
GGAATATTAACAAGCAGAAGGTAAACAAAATATGT
>163524
TAATCCATACCGCATCCGTTAGGTACAAATATGTA
>146587
GATATGCAAAGCACATAAAAATCGTCAGAATATGG
>262142
ATAAAGTAATGTAAGGGAAGAAGCCGTGCTATGAA
>138730
ACAGAGCGGTCTATGAGTTCGTTAGGTGCTATGCA
>264548
AGACGTGTATTAATTGTTACCTAGAGACGTATGTA
>914739
TCATACGTCTACTCTAGAACTCACATTGAGATGCA
>82311
TTGCATACGTCAAGGACTCAGATTACGGTACCTGG
>620018
CAGGACTTAGCGGGCTGTAAGGGAACGGTATGCAA
>276478
GTAGCCTCATTCATGTACTTGCTATCGGGTATGCA
>10063
TCAACTCAGACATCGTTTCATTTGCATATGTATGA
>381320
CGATAATTTGCATAAGTGACTTTGGTGTGCCCGTG
>194310
TTCCACGGCTTATGTAAATAGTGATACGTGATCTT
>422976
TTGACTTTCAATACTTGGCCAGATTTGCCTCGTGC
>204952
CTCACGAATCTTCATTCTTATAAGGCAAATAGTAT
>319070
CACGAATATTTGCCTACTTGTCTGGGCTATTTTTC
>411227
CGACATAATTTTATTTGCAAAATACAGGAAGGGTG
>378488
CTATGGCAGTGTTTAAAATTCAAATGAAGGGTGGC
>19987
CACACCACTCTGAGCCACTTTGTTGGTAATATTCA
>294143
AAAGAACGGGTTGATATGTAAATTACCGTGGTGAG
>325494
TGCACATGTACATATCTGCATCTCGACGACGCTTC
>115903
CACATAGCAGAAACTATTTGACTAATCCGATCTTC
>578889
TGTCACATAATAATCATAGTCAAATGCCCTCACTA
>297541
CGTCACAGTTATTTTCTGTCATGTAAATGATCATT
>36805
GGCATCACTTAGTGGGGTAGATCAATGCAAATTGG
>30379
TGCAATTTGCATTCGGGCATGGGGTTTGCCATTTT
>237803
CAATAGAAAAACGCGGAATCCATATTCAAATTGAA
>489759
CAATTGATGCAAATTTAATTTCCGATCATATTCAT
>15004
TCACCAGAGGGCATACGCAAATGTCGTTAATTGTC
>225662
ACTAGATTGCTACCATATGCAAATTCGATTGGTCC
>68245
CAATCCCATGTAGCACGAATTTGCATCTTATTTAC
>509105
AATGAAGATATGCGCATCCTGTTTGCATATTGTGC
>138456
GCATATAGATTGCTAGCAGATGTAAATTCATATTG
>107463
AACAACAGTGTATTTGCATAGGGAACTACATTTCC
>213224
CATTACATACACATGATTTGCATTGCGAACCTTCG
>173250
TAATTACAGCATTTGCATCAAGTTGCGACTTTTAG
>101797
GCATGTCCCGGGGCAGAATTTGCGTATGCCACTCC
>254015
GCTTAGACGGAAATTTGCATAAAGGTCTCTGGCAT
>173677
AATGCATAGTGGTTTGCATAGCGGGGAAATATTCG
>391176
GTATGCACGTTTGCATCTTGGGGGCTTTACATTTG
>386329
AAGAATTAACCGGTATGTCGGGAGGCGTGCATGCA
>922373
CACTTATTTAACTGATATTCGCGGTCTTGCATTTA
>438363
ATATGAGGGCTGATTTACCTATTTCTTGCATTGGC
>902324
TAGAACCCGATGATTAGATAAATCTCAAGTTGCAT
>184880
CAATCTATATATACTGCTGGGAGAAGTTGCATGCA
>164434
ACGATCCACTCTGCGGAAATGAGATAATTTGCATA
>43732
AGCATAATGTATTCGGATTATCCGGGGTCATCATG
>580824
CATGATGACATAGGCAAGAAATGTGGGGATATGAA
>151502
AGTATGATGAATATACAAATTATGTACCCCTGGTT
>957869
TAAGCGCAGGCAGGTAAATTTTGGGGAGGTCATGT
>1571
TGGCAAATTATTTGTATATGCAGGTGAACGGTCAT
>104221
TACAAAGGTCACGTGCTTTTGCCCAGATTCATGCA
>455686
GAGTCAGACATGCAAAATACGCGAGAACAGATTTC
>408900
GGTGACTAATTTGAATTCTGGCGTGTTTAACAGAT
>884626
TGTAGATGCTTTGAATATTCAGAACCACACAGATT
>344276
TGTAGATGCTTTGAATATTCCGAACCACACAGATT
>869481
AGATTCCGGGGTTTTGTTTATTCATCACGATCGTG
>823419
TACGGTGGCACCTCTTCTTTTTCTCAGACGATGCA
>342539
GATCGTCTCTTAAGCAAATGTTCATGGAAATTTCC
>969271
CCATCGGTGCCAGTAAACAATTATGGGGAAATTCG
>147189
TGCATCGGTCTCTAGGTCTGCTTTAGTCAAATGTG
>12357
TCAATCGCAAAATGCAAATTAGCAGGAATTAAGTC
>260843
CACAGGGGCAATGCTCATGGTGGATCTTGTATGCA
>110851
CCTGATAAGATGGAAAGATGAACACAGGACCGTGT
>96331
CAAATTTAAATAAATGTAGGGTCAGCATCTTATTT
>931578
TATAAGATCTACATATTAATTTGTTTAGCCCTCTG
>219914
TAATAAGATCATATTCATGCGTGTTTTGATTTTAG
>190525
AAATAAGATATATGCATGCAAATGTCTGACAGTAC
>266020
AGTTTGCATAGGATCACCAGACCCGTGTTATAGGA
>219243
AAAGGTCGGTGGGGTGCTCTTTACATGTGTTATGC
>184703
AATTAACCGAACGTGTGATGCAAAGTAGATGACGT
>421536
CCATACGGTTGTATTCAAATAAGCACGTGCGCTGT
>190402
CATTACGGTTCTTATTTGAATACGTGTCCGGCTGT
>381495
AACCGTCGAGACTTGCAAATTTAGGAACCGTACTG
>683473
GATTACGGTTCATGGAGGCAAATGAGATTTGTGGT
>679330
TAATACGGTTCAATATGCAAACGCCGACTGCGCTT
>455628
TTACGGTTATTATGCTTGGTTCTACGTTATTTTTG
>583304
ACACGGTTATAGGTATTTGCATCAGGAACTATTTG
>651878
GGTTACGGTCTTATGCCGGGAGTTTGCATAGTATT
>186313
GGCACGGTCGCGACTATGTAAACGATGAGGAGTTG
>650920
CGTACGGTATTGTCTTATGTAAATTAGGAGGTGTT
>108184
TGAACGGCGTAAGTAAATTTGAATGTCTATTTGTA
>317284
ATAATTTTAATCATGCAAATAAGAATGGGAGGTGG
>278763
TAAATAGAGTCAGGGTGATAATTTTAATAGGTTGC
>214668
GTTAAGCGCCCTAATCGGTTTAATTTGCATAGGTC
>426842
CCACATGGGGCTCACCAGTATTTTCATATTTTTGC
>48151
CAGAAGGCTCCAAATGCCTAGGGTATCTATATGTA
>241661
AGCAAAAAATGGTACCAAAGTATAACGTATATGTA
>210198
TGGAATTCTTGAATCAGGTTTGGACTTTATATGTA
>270942
TGCACAGTATGATAGCTTTCATATGCAAATGTTTA
>262133
CTCGAATTTGGAAGATGCAAATCCATGGAATTGTT
>40088
GAATGATGGATTTCCCTCTTTAACAATCGATTTAG
>65887
CTGAATGATGCCTGTTAAACATGCAAATAATTTTA
>103275
AATGATCCGCTGAGTCCCATGCAAATGGTTTAGCG
>337889
GGAAATATTTGCGTTAATCTCTTGTATTCAAGTTT
>214015
TAATATTTGCATAGTAAATTAAGTAGGCGTTTCGG
>207601
AAGGACATAATATGGTGGTTACGCAAATGTTAGCT
>494726
ATTCAAATGAGCGCGAGAGGCAACCGTATAAGCTT
>956087
AAGCTGTTTCATATAGATTTTGGACACTTTTTGGA
>965740
AAAAATCAGTTAGGATATTCAAATCACAGCTTTAT
>619300
CAAATTGGTTCTCTAAAATTTGTATACAGCTTTCT
>716959
GATAAGCAATCTCATGAACTACCATCGGGCATTTG
>61599
TAAAAGAATGCATATATCTTTGTAAGCGTGATTTG
>166650
AAGAAGAATATGCAAATCTTGATAATGGAACTTTA
>174693
TAGAAACCGAAGTTTAATTTGCATACAGGATGTTT
>117742
AAACCCTGTGTATATTATTTGCATCAACTTTCTTT
>44729
CATGCATGGAAATGTCAAATCACTACTAAAAAAAA
>875175
TTGTGTTGGGGTCTTGCCCATTCCAAAAAAATGCA
>466804
GGTTTTTTTGCATTAGTGAATAGTATCGTAGGACT
>755171
AATATTTTTTTGCATGCAAGAATTGCCTTGTTGTT
>119092
GGTGTAGGGTTATTGATTCTCATGCAAAAAAACTG
>311632
GACTCGAGATTATGCAAATTCTTCAAAAAAAGGAC
>491301
ATAAGAAAAGTATATAAAGACAAAGAATAAAAAAA
>111027
TAGTGCACCCGAGTTCATTTGAATAAAAAAATGTC
>4679
GCTTTTTTGCTGCTAATTCCGGATATGTAAATCGG
>805814
GAACTTAACATAATCATTTTTAGAAGGCAAAAAAG
>58938
TAAGTTTTTTGCATTTTGACACTAGCTTTTACAGT
>670268
CCCTCTAATGGTCGGTGGAATATGCAAAAAATGCA
>830879
ATGGTTTTTTCTAGATTGCTTTTGCATAAATATCT
>22869
GATTTTTTTCGTATTCAAATGATGCCGATCCAAAG
>268098
CGAGGGTCGTTAATATTAAAATAGATGAAAAAACC
>340445
GCTTTTTTTCATATCACTCGAGTTATTCAAATGTT
>896296
CATCTTTTTTCATAACTCATCGATGCAAATGCTTC
>340727
TGTTTTTTTCAATTAAATGTAAATTCATATGTTAC
>690632
ATTTTTTATGCAAATTCCACCGTAGCACTGCGAAG
>634175
TACTTTTTTTATGCAAATAAAACGGATGCTTGCCA
>531562
GATTTTTTAGTTAAATGCAAACCTTTGAGGACGAT
>257683
ATTTTTTAATATCATATCTGTAAATTCCGATCTCT
>194019
TCAAGGCGGACTTTATATGAATAGTTAAAAAATCC
>292430
AATGAGAACGCATACAAATTTCGGCTTTAAAAAAT
>474681
TTTTTGTTTTAAAGTATATAAAGGGCCGGACTTTA
>437118
GGCATTTTTGTTTCTAATTATACAATCTAGATAAT
>10248
AATGCAAATAATCAGACCTTTCGGAAACAAAAAGA
>570964
TCTTGAGGTTGGAATAAATGGTTACGCAAAAACCT
>732467
CACATTTGAATACTTTGTTATGATCACGGCAAAAA
>20866
AATGCAAATAGTGAGCGAATCCTTGGGCAAAAAGC
>100225
ACGGTTTTTGCCATCTATTCAAAACGCGTCTTCCG
>402845
TTTTTGCATTTTGATGATAAGTAGGGATACTTAAA
>229920
TTTTTGCATTTTCTTCGTTATGTATAATCTGTGAC
>81292
AGTTTTTGCATGTTGGTTTGGAGATACGTGACTTG
>214759
CCATGGATGTTTAGCCACAGGACATGCAAAAAGTT
>129577
GTTTTTGCATCCAACTTTTACATAGCGTTTCAGGC
>860729
AAAGGTGTACAGAACCCAAAACACAGAAAAAAATT
>118858
GGCCTTTTTCTGTCTTCGAGAATTCTTTCTTTGAG
>162558
TATACGAAACATTTCCTTATTGGACAGAAAAATAT
>898221
CTTTTTCTGTATTTCAATGGTCATGCAAATACAGA
>667656
TAGACTTATGAATGCAAATTAGTGCATGAAAAACG
>314764
CTGCTTTTTATTTGGCTAGTTAATTAGGCTGGATA
>787807
TGGTACTGATAAGTAAGTATATAAATAAAAATGCA
>517381
CCGGCATGCCAAATTTTAAACAAATCAATAAAAAT
>106131
ACTTTTTATTCTCCGCGCCGGTTACAACATGCAAA
>126111
TTTTTATTCTACCTAATACTAGGGAAATGTCCAGA
>144701
TATTTGCATGTACAGTTTAGAGGAATAAAAAGGGT
>199516
CCTTGCGCCACACAGGGTATTTGCATAAAAACCGG
>54958
GTCTTTTGTTTTGAGTTTTTGGTTCCTTGATTTGC
>719703
GCTATTTTGTTTGCATGTCTAAGTTCAATGTTCTG
>955981
TTTGCATAACTCGAATGATGTATTACGAAACAAAA
>583335
TTTTGTTTCGATTAATGTTAGGAAAATGATGTGAT
>396029
TGAAAGTAAATTATGTAAAGTAACGGAAACAAAAA
>411761
AATTTTGTTTATTGCATTCTGCTTTGTAGTCGCCG
>153326
TTTTTGTGTTAGCGTGTGTTAATCCATTCTATGCA
>144715
TTTTGCATATTGGCGCCTGGACTATGTATTATTCT
>188047
GGGTAATCCCAGCCGCCCCCGGTATGCAAAACGAT
>599578
GTTTTGCATACATTTTGATTGGAGAAAAGATCTCG
>112015
GTTTTGCATACATTGTGATTGGAGAAAAGATCTCG
>704890
TCACTCGGTTGATGGGGGCGGTTCAATGCAAATGG
>945619
CCCTGGTTCTGAGTGTGAGAGTTTTCAATGCAAAT
>596400
TTTGCATTCTTGGGTGGTGTGGTTCAAGTGTGAAT
>428802
CGTTTTGCATTCTTGACGCGGCTGATTATTCGTTA
>769281
ATCGCCGGCTAGTGAATGAGCTATAATGCAAATTA
>456144
GAATTTGCATTAGTTTTTGGCGGTAAGGACCTTTA
>101487
CGTTTGCATTAGTGTATCTCCATTTGAATATGCTT
>356322
AAAGTAAATGTAGGAAGTATCTACAATGCAAATCC
>13652
CATCAAGATTCCAAACTCCGGCTTACAATGCAAAA
>470702
ACTTTGCATTGGTGTGTCGTAGCGTACTGGTTGAA
>156325
TCACCCTTGTCTTTCAATATGGACCAATGCAAAAC
>254125
CAGGTACATCGAGGGAAAAGACCCAATGCAAAAAG
>484115
ATACGGAAGTTACGTACAGGGCAGGGAATGCAAAT
>588562
CGGCGGATGAACTTTCAGTCGGTTTTGTAATGCAA
>452318
TTGCATTAATTATTCCAGTACATATTGAGCTAGTT
>225115
GTTTTGCATGTGTGAGTCCTAGAACATGAGTAGTA
>5800
GGGTGGGCTTCTTTAGTCGGTAATGACATGCAAAA
>230526
GGTTTGAATAATTTATACTTGCATTTGAGGAGCTT
>448345
CGTTGAATAATTGGCACCTGGATCTCGTCATGCAA
>260781
TACGTGCCGGTTCGAGGGAGGAATTATTCAAATTC
>721463
TCTTGAATAATGTCTAGGGATCCGTATGTGATGTA
>490432
CATTTGAATAATGTAAAACAGGAAAACAGATACTA
>219867
GTTCATGGGTGTAGCTGAAAATCATTATTCAAATA
>389288
GCATTTGAATAATGAGGGTCGGGTAAATACAGCCT
>920364
GTTTGAATAATCTGGCGATGTCCGCAGGCATGCAA
>527557
CTTGTGGCGCCCCGTAGCAGAAAAGGATTATTCAA
>212007
CATTATAGGTAGGGGGGGAATAACGGATTATTCAA
>81825
TTGAATAATCCGAATCAGTAATTGCTTGAGCAGAG
>614172
GTTTTGAATAATCCAGAATCCCGCTTGATCCGCTA
>114607
ATGTTGAAGGGGATGCAAATTCGTCTATCTGCATG
>780140
TCTTCTCACATATCCGTCCCTCGCCCTGATTTGCA
>218539
CAAGTTTGCATATCTCCGTACATAAAATTGAGAAC
>314729
GATGCAAACGCGCTATGATAGTGGTAGTAGAATAT
>519565
GCTTCTAACTCGGCGGGTTCGCACGCAAATCTCGT
>183975
TTCTAACTAATCACCGGTCGAGGTAGGTCGATGCA
>891925
CGAAAATGCAAATAGGTTTATCTTGTTAGTTAGAA
>585296
GTATTCTAACCGACTTTGACTATCAATTTTATCCG
>113757
GATTTGCATAGTATCCTTTCGGGTGTTAGAATACC
>488249
CATTCGGAATAGGGCGAATTGTAGCGAATTATTCA
>201003
GTTCGGAAATTAGTGTAGAAGTCCTAGATTATGCA
>135282
AGTTCGATAATACCGTAGCTTCAGGATGATATGCA
>318708
TTCGATAAGGTATTTGTATAACTGAAATATGTATG
>717510
CTTCGAACCCGTGGGAGGACAGACGTTAATTTGCA
>174284
GTTCGAACCCAATTTGCACCATTGAATATACTGCG
>148616
CATCTATATGCAAATGGTGTCGCTGTTCGAAAGCT
>208514
ACGACGCTCTTCCGATCTCGTCCGGGACGGAACAA
>610488
TGTATTTGCGTGCGAGGTTACGTGGGGACGGAAGC
>434189
GTATGCAAAAAACCCGAGCGATCGCTGGACGGAAT
>217668
CAGTGGTGGTACGACTTTAGTTTGCATGACGGAAG
>210244
TTGTTTCCGTCAGCTCACTCGATGTTGCAAATTAA
>67709
AATGATTTGCCTCATAATTGACTTTGACGGAAGAG
>34615
TTTCTTCCGTATTTGCATTGGGTTCAGGTCGAGCC
>210770
CATGTGATAGGGAAATCTTATATTGCGGGAATGCA
>450565
GCTCATTCGTCTACGGGTATTACTTGCGGGAACTT
>13620
GTTTCCCCGCGCATCAATATGCAAATGTATGGGTT
>223646
TATTCCCCGAGGTAGGGATATAATATTTGCATTGC
>893515
GCCTACACTATTAACCTTAAGCTGTGGTATATGAA
>695441
ATATTAATATCAACAATTCATGCAGGTTATATGAA
>637158
GTTTTTCATAGTTAGAATAACGGTTGATGTGCACG
>102728
AATTTTCATAGTCGTGTAATGTGTCCGATCCGGTG
>724645
TTCATAGTCGGTAATTTCTGGTTTTGCATATTCTG
>629548
GTTCATAGGCCTGAAGCTAGCCCAGATGATATGCA
>407231
ATTCATAGGAACCGTTGATCGGGGCGGGTAATGCA
>868334
CGAGTGTGTTCATGCAAATCTGCGTTATGAATGTG
>706086
AGGCAGGTCTCAATATACAAAACGGTTATGAACAG
>118527
ATTTTCATAACCACTGCATGATTATACGACTGGGG
>64535
TTCAGTGCGGCCGGATATGCAAAGGAAGGGTTCGT
>497543
TCTTCAGTGCCGAACCGCCTTAATATGTTTGCATG
>842777
GGTTCAGTGATTGGCATTCGCAGACTGACAATATG
>201113
CATTATAAGGTGCCGGCAAAATTTGCATCACTGAA
>151906
CATTTCAGTGAGTTGGAATCAGGTGCAGCTAGTCA
>101717
GATTTCAGTGAGCGCAAATGCAAATGGGATGCAGG
>728949
CAAGGCTTGCACTTTGCATATCTGAGCAATAAGGC
>801892
AACTAAGGATGCACATTCTGGCTAGCAATAATGCA
>595020
GTATATCCGAGGCAAATCCGTGTAGCAATAATGGG
>615544
AAATCGTTTTTGCGTGTAACGTTTAGCAATAATTG
>935425
GGTACTGCCACCCACGAAATTAACGCAATAATGCA
>159733
GGCCTCCGGAACCTAATTGGTACTGCAATAAATTT
>35886
ATGGGTGGGGGAGAACTTGATTTGCTGCAATAAGC
>869615
ATTGGAACGCTAGTATGTAAATTAAATCAATAACC
>34136
TACCGCTTGGGGATTCGCCCGTTTGCATCAATAAC
>105575
GATTATTGATCACGGGGAACGTAGTCAAAATCCCT
>215317
TGTCTTGCAACGTTAACGTAATTATCAATAATGTA
>126770
GTACTCGCGGTTAGTATTTGAATAACTCAATAAGA
>422246
TATCGGATATGATGCAAATGGCCTAGAATAACCGG
>419542
TAGGGAAATGTAAGACGTTTACTACATAATAATCA
>123825
TGTGGAATTTGCATGCGTCAGTTAGAGGTAATAAG
>460146
GGTCGTGCGTGCGTAACAGGTAAAGCTTTACATAA
>192009
AGCTAAATGGAATGACGACTCGTTTACATAATGGG
>223071
TGCGTTATGGTAGATCAGACATCTTAGGTGGGAGC
>441973
GTAGGCAAATCGAGTGACGTGTCGTCTACCATAAT
>144194
GAACCTAATTTGCATATACGTCGCGCCCATAATTC
>144322
GTTTATGCAAATCCAGCGGTGGTCGGTTAAGGCAT
>354142
TGCATTATATTTGAATGCTTATTTCAGTAACCGGT
>667796
CAAAGGTGAACCACATAGATATGGTATATAAATTA
>838167
GGATTTATATAACGCGTAGATAGGCAAATTTTTCG
>297794
CGTCTGTGGCATGATGTAAATGCGTTATATAAATA
>535530
TCATTTACATAATATTATTTTGGTTATATAAAACG
>518372
CAACAGTTTCTGGCCGACTTTTCTTTATATAAGCA
>587024
GCTAGATGTCTAATGAGATTTGCAACTATAATTGG
>262604
AATTATAGTTCCGATCATTGTAGGTGGTTTACGCA
>10783
GGAGTTATAATGTGCGAGGTCAGGTATGCAAATGC
>576284
TGGTTACAGACGGCTAGTTAGCATTTTAATATTCA
>155183
GGCCGAGGCGTCGAATATGGAAATCTTGTGTGTAA
>751813
GGGTTACGGTATGATTTCTGCCATATTTTGTGTAA
>363510
TAATTACAATTGCTAATGATCTGTCGTTAACTGCG
>827760
TTTACAATTGCAGCAGGTTCCTATTTTTACTTGCA
>715856
AACTCGATTTGCGTATTCGGTTCGCTCAATTGTAA
>127154
TATGCAAAACCACTTTCGGAAAAGAATTGTAACTA
>666580
GTTGGGGTCAATTTGCATTAGAAACGTTGCTTAAT
>793595
CGGAATAATGCATGCAAAAGACGTGCGTTGCTTAA
>272203
ACTTAAGCAACATTTTTCAACAATCGGATTTTGCG
>137505
GATCTTAAGCAAATTTAGCGATTGTAGCAATTGAG
>177407
TGCAAATCTCGTACTTTAGTAGAGGAGTTAATCAT
>102951
AATCGGCGTATATGATATTAGGCTGGAGTTAAGCA
>351801
CGTTAACTCATATTTGGACAAGGCGGCTCTATGCA
>21602
TAGGACAAATTTACATACCGATTAACGTTAAGCAT
>463170
ATATGCGGGCGGGTTTAATTTGCATGGGTTAAGTT
>127456
TATCTTAACCCACATTTGCATATTCTCCCTTCAGA
>792196
TGTGTTGTGCAAAGAAACGGTTAAGGGTTCATTTG
>415489
TGTTCCAGCTTTTTATCTTTCACGGAGTGTATGCA
>805047
GGGTCCGGTTTCATAGTCAAAGGTCGTGGAACATT
>813370
ATATTGCTGAATTTGCATTTACGTTTGGAACAGTT
>136842
GGTCGCAGGATTAGCTATTCATGCAAATGAACATT
>526649
GGTGTTAATATATGTAAAATTTATTCCATTCTGAG
>441117
AATTGTTAAATCTGGAGCGTATAGGTTTATATGTA
>797614
TGTGTTTTGCATGAGAGCGGGTTGGTTTTTTGCGG
>203019
ATCTATGAAAAATATGGAAAGCAGTCAAAACACAA
>314494
GCACTGTGTTTTAATGTATGCAAAGCGATCGTCAC
>334425
GTTTGTGTTTGTGTTTTTCGTTTTGGCCAGATAGA
>614276
GATTGTGTTTGCCTACATTAGCACGAAATAGTTTC
>119874
CGGTGTGTTTGCATTTTAGGTCTGTGAATCAATGT
>959385
GGTGTGTTTGCATGATTGTATTCAAGCACGTGTTG
>199440
GGTGTGTTTGCATGATCGTATTCAAGCACGTGTTG
>11707
GTGTGTGTAGTTAGTGATTTGCATAGAAGCATGTC
>255595
TTTGTCGAGGTGGATTATATGAAAAACTACATGTA
>317129
GTTGTCCTTGACATTTACATATTGGAAATGATTAC
>402954
CTGTCCTTCGTAATCATGGAAATTTAGTTTTTCCC
>67665
ATCGTGTCCTTCCGCGGTAATTCACGTGAAATACG
>152686
TGTCCTTCATGTATTTATTCGCGTATTTGCATGGT
>133254
TGTCCTTCAATTGTGATTATGTTTTTTGACTATGC
>223719
CCTGTCCTTAAGTTTGCATAAAAGAGGTCATAGCA
>87986
TAAATTCGTAGATAAAAGCATAGTTAAGGACATGC
>663480
TTGTCCTTAACACTCTGATAACCTATTTAAATCTT
>731642
TGTGTCCTGTTTTTCCGTGAGTAGGAGGTTACGCA
>582575
GTTTGTCCTGTTTCATTTACATACATCCGATCTTC
>247417
AGGTGTCCTGGTATTTGTAGGCAAATTTCATGATG
>227881
TGTCAGAGGTTCATTTGCATAGGATTAAAAGTGTG
>526589
GGACTGTCAGAGGAGGGATTTGCATCTGTTTAGGG
>349403
TGTCACACAGATGATATAAAGGTGGGACATATGCA
>788329
AGTGTCACAAGTGGGATATTGTAGGTCGGTATGCA
>176604
GGTGTCAACTCGTTAGGGTACACGCTTATTTGAAT
>883534
TGTCAACGCAAATCGGGTCATACAATAGTCTCATC
>574217
TCCTGTCAACATATACAAATTCAGTATGTATGCAC
>27247
GGACTGTATTTTGCATTGGGCCCATTAAAGATTCG
>153014
ATTCTGTATTTTGCATATTCACAATGAGATGACTA
>449304
TGTAGGACTAACAGTTTGCGGGATTTGCATACAGG
>915872
TATGTATGCAAATATGTAGATTTACACCATAGCAC
>176275
TATCAGAGATCTAGAGAAAACTATTTGCATACATG
>456021
TGTATATACTAATGCAGTGTTCTTGCTAATAGTCA
>172227
GATGTATATACATGCAAATGATGTTCACCTTGAAG
>66099
TAGAGTCAGGTAATTAGGAGCCGGATGATTATACA
>605436
TAGACCTTCCTTATTATCAGGTAGCTTATTATACA
>280644
TACCACATATTTTACATAGAGTGTCTTATACAATC
>282171
AGACGCCGGAGATAAGTATTTAAATAGGTTATACA
>89395
GTGCTGTAGTCGATTAGCATAATAAGTTTTACATT
>679622
ACGTGTAGGTATAGGAGTTCCTTTTGCATAGGTGG
>411403
TGTAGGTACTTAAAAAGAAAGCTGTGTATATGCAA
>957790
CAATGTAGGTACATGGAAGAATACGGGGTTTTGCA
>426391
TCATCATGCATAACACGTTTGAATTTACCTACAGT
>960184
TGATGTAGGTAAATGAACTGGTCGCTGCGCTGCTT
>553954
TGTAGGGTCTTTTCGTTATAGGGTCGTAGATTATG
>308810
GATGTAGGGTCTGCATAATCAAATCATCCGCCGCT
>632038
CCTGTAGGCAAATCCGGTATGGAAATTTGCATATA
>154284
GTTTGTAGGCAAATACCAACATCGAAAAACCTGTT
>591409
ACATGTAGGCAAATAAAGCTAAGCTCCGATCTTAC
>136645
CGTTATCCACAATTAGTTGGTATGGGCTACATGCA
>627138
AGAGGTGGAGGTATTTGCGTTTTGATAAAATTACA
>773973
TTGTGTAATTTGCATATCTGTTATTTGAATGACCC
>896772
CCAGGAGTTCACATGACTAGATATGCAAATTACAG
>540773
TTGGCCTATGCGTAGAAGTGTGTATGCAAATTACA
>100101
AATGTAATTTATTTTATTTGCATAGGCTTAGTTCC
>807437
TTGCATATGGGTATGATCATTAGTATGACACTTCC
>511949
TTTGCATATGGGGTGCGGCGCGATCTCGAGCGGCC
>114425
TCTGTATGATGTAAACTGCGCGGACCCCATATGCA
>515199
GTGCATATACAAATCTGAAACGCGAAGAACACGGG
>320309
ATTTGCATACGGTCATGGGTGAACAGAGAACTTTG
>481029
AGATGCTCACATTGTAATAGAAAAGCGCGTATGCA
>151557
GTTAATCCGGAAATAGGCATATACGCGCGTATGCA
>208003
AGTTAGGCTCCCATGGGTAATGTAGAAGGTATGCA
>954382
AATTTGCATGTGGTAGTTAGGTGTGGTATGCATGC
>112386
AATTTGCATGTGGTTGTTAGGTGTGGTATGCATGC
>360441
CATTTCGTATCCAAATTTAGGCTACGGTACCTGCA
>56641
TAGTTAGGATCTTTACATATGTGCAACCCTGCATC
>316760
TATGCAGGGTTACAGAGTCGGAAAGCAAATACGTC
>335421
TAACCTAATATATTTGCATAAATACCGATCCTGCA
>184532
CTGCTCTTTGCATATCACGCCAACCCGATCCTGCA
>492684
TAATGCAGATTTATTTGTGTATCACATTCGTAATA
>196665
TGATGCAGATTACTTCAGGCTTGGGGTATATATGA
>52094
TTTTTGCAGATGGGAGGTATTCAAAGTAAGGTGGG
>70963
TGATGCAGATGCTGAATGATCCAGGACTAATTTGC
>275159
AATGCAGATGACGTCTACACAAATATTTCATTATC
>446197
AGATAATCTGGATGCTATATGCAAAGATCTGCAGG
>447669
CGTTCATTTGCATTTAAATGGGAGTCAGATCTGCA
>229108
CATAATATGCGTAAATTTTGATATAGTCTGCAAAT
>122986
TTCGCATAGTATGTATGCAAATGAGTAGTCTGCAT
>522085
AGTATGCAAAGCGCCGACTTGATCTCCGGGTTTGC
>196461
TATGCAAAGCGACATTGATGCTAGTCCTACTTAGT
>786240
CGATGCAAAGCGAAGGGAGAGTCAGGCCTTATGTA
>259663
TATGCAAAGCGAACTTATTAATTTAATCTTTGGGC
>759355
TGTCAGGAGGCGGGACGCTACAGTGCTTTTGCATA
>101083
TATCGTTTCGGGAAGTTCGGGTGCTTTTGCATAAT
>521068
TAAAGTACAGTAGGTACACAGATCTTTTGCATGCT
>326671
CTTGTCTACGTTCAGGGTCGGATCTTTTGCATAAG
>552361
GGTATAAATATTGTGTAATTGGATCTTTTGCATAG
>326785
ACATGCAAAAGAGTTATTACGTCGACGGATCCTCC
>193008
CTACGGTCGTTACAGGTAAAATCTACGTTTTGCAT
>829931
AAGGCTCACCATATTATCTTTTTTACGTTTTGCAT
>130471
AAGGGTCACCATATTATCTTTTTTACGTTTTGCAT
>208832
AGTTGATTTGTGTAGATATAAGTTCGGGGTTTTTG
>488107
TACTCTACCGGTTAGAGAGCCTTGTACACAAATCA
>200776
CGTTGATTTGTGCGGTATGAGGGGACACGGGATGC
>805476
TCCGCGTGCATGCTGAGGATTAAATGCAAATCAAT
>117788
TTGATGATTTGCATTGTTGCATAATGGCCCCTGGG
>154528
ATGATTTGCATGGTGGCGTGTACTATGAAAGGTAG
>104530
CGCATAAAGCAAATTAACGTATTTAATGTAAATCA
>550453
TGTCCTTTGTATTGCAAATACTCGCCCAATCATGG
>771960
TCGGTTTCGAGATGCAAATACCTAGCCAATCACAC
>658653
CATGATTGGCTAAAAATAATATGTTGGACTATGCA
>664031
GTTTGATTGGCACGTATGTAAATGTTCTATGTGCC
>3969
AGTGATTGGATAAGTTCTAAAATGCCCAGAATACA
>110279
GAGTGATTGGAGCGAATTTGCATCTGCTATCGTTG
>740193
TGAGCCTGCAAGTTATGTGGAATATTTGAATGATC
>400844
TGAGCCGTTATTTGCATTTAATTAGTATCCCATTG
>743354
GTCTGGATTTGCATATTCAATCAACCGGCTCATTC
>940536
GATGAGCCGGGGGCAAGAATAGTCAGAGGGTAGGG
>103622
CATCCTAAATCAGTAGTCTTCTCCCGGCTCATGCA
>531067
ATGAGATCCTGTCCATTGTGACGACCCCCTTTCCG
>283450
AGTTCCTTATTTACATACTAAAATGATCTCACCTT
>220819
GCCTTTTGAATATCGGAATTTATAACGTCTCACAG
>326162
TGTTTTGCATCAGTAAAAATAAGTCCGTCTCATGC
>105854
GTGAGACGCCGCTCAAAATGATAACACAGGATGCA
>259919
TGAGAACTGCCTATGCAAATCGGGATGTTAGGCGC
>424812
TGTGACTAGGATTTGCATTCAGAAAGCTACCGAGG
>378263
GACTATATTTGCATAGTTGTCACGCTAGTCAACCG
>255480
GCCGTGACGTGTGCTCTTCCGATCTTAATCAGTGG
>149509
GCGTGACGTGTGCTCTTCCGATCCAACCAAATCGA
>520913
TGACGTGTCCTAGGAAAATTCAGAGTAGGTTACAT
>103038
TCTGACGTGGCGTAAGTAACGACGCTCTTCCGATC
>955204
ACATGACGTGGCAGTGGTTTTTGCATAACGAGACC
>793126
TTTTGACGTGCTTGTTATGGAAATCAGTGTAGTTC
>559878
CATGACGTGCATATGCTTATGCAAATTACCCTTTC
>347006
GTTGACGGGTTAGTCTAGGTTCGGCTGCATATTCA
>443164
GTTTCTTTGGTACTTTTCAGTTGCATCGTCATTTG
>712010
GATCTTGGAGATCGTAATTTGCCTAGGATCGTCAA
>37644
TGACGATCAGATGTTATCTTTTTTTGTTTGATGTA
>442203
TGCAGAGTAATACTGGGTTTTGTTTGATCGTCATG
>19714
GCTGTGACGATATTCAGAAAGGCAAATACGTGTTG
>107570
AGCCATTCTTGTTTATGTATTCAGCCGGTCATTTA
>508677
ATTGACCGCTTAATGAGTATACAAATTTGGCGTTT
>279448
TTGACCGCTGAAATGCAAATTGAATGGTTGTAGTT
>208055
GGTAGTCAAATTTTAGCGCAATGGCTTATGTCAGA
>585340
GACATGAATTTGTTTGCATGTATCCCCCATAGTTG
>729818
AATTTGAATTTGTTTCCCCTTGGGACTCCTGTCCT
>570607
CATGAATTTGTTTAGAGTGTAAGTTACATAATGAC
>306153
GGTGAATTTGTTTACAAGAAGACGTCATTGGATTT
>318032
TGAATTGCAAAAAATGTTTAAAAGCCCAACGATTC
>93563
CGCACCAGGGCAAGAATCGTATATCAATTCATGTA
>143553
AGCTGAATTGAGAATTTGTTTGCATACATTGTCCA
>719637
ATTTGAATGCTGTGGGGGTTATTTGCATGTACAGC
>426221
AACCGTGAATAATCAAATAGAGGAGCATTCATAGA
>703406
TAATTAGGCTGATGATCAGTGATAAAACGCATTCA
>519144
AGAGGATGGACGTTACTCTCAGTGCGCATTCAAAT
>280450
AGAGGATTGACGTTACTCTCAGTGCGCATTCAAAT
>169706
CTGCATATGGGTAGGTGTGGTGGGTGTCGCATTCA
>278809
CCCGAGTGTCGTTTGTGTGGAGGGGTTCGCATTCA
>178102
GGGTAAAGTGATTTGAATATGCAGACGGGCATTCA
>52008
CCGGGGGAAATTATTAGCATGCTTGGTGTTATTCA
>667906
TTTGAAGGTGTGTTGATTCAGGAATGACATAATTA
>101315
ATGAAGGTATGCAAATTCAGTGTCTATGTGTTGCT
>354759
CGCTGAACGTATGCAAATTAGAGAGACAGGCCTGG
>907851
CCATGGAATGGTCGGAGCATTTGCGTGTTCAAGTT
>159885
TCCTTTGCTTGGCTCCGTCCAGCCGGGTGTTCACC
>165359
AAGCCCGTTTGGATTAGTTGGCGGGTGTTCATGCA
>153623
AATGTCTGGGCATATCCAAATGAGGTTATACACGG
>595498
CTCTGGCCTTATATAAATGCAAAAGAGGATACAAA
>383268
TTTGTCTCGCTTTTACTCAAATACTCGTGTCCAGA
>676774
TTTCTGGACACAAGAATTTTTCAAACGCAAATTCG
>346791
CTTCTGGAATTTGCCTTTTAAGGGTGGAACATGCA
>196036
TATGCAAATTGGTAGGGAGAATAGAGAGCAGAAAC
>898115
TCTGCTCTACTTGGGGATTTACATGTCTGGGTAAA
>4077
AATCTGCTCCCATAGGCACAATAAACGAGTATTTG
>135636
ACGACGCTCTTCCGATCTTGGTGTCTGAGCAGAAC
>212313
ATCGTCTGCTCACAATTTGCATAAGTTACTATTAG
>250267
TGCGTCTGCCTCTTCTAGTTTGAATATTTTTATTA
>535911
CGAACATTTGCATAACGGGAACGCCATAGATCAGA
>117390
TTCTGAGGACGGTAAATTAGTAACTCTTGAATGCA
>388518
GGCCTATAGTCGGGAGGGAAAGCTGGTCAGACTAG
>752038
GTCTCTTCTGCTCTTTGTGAATAATTGATTATGAG
>518684
TGGATCTCTTCGTCGAGCATTTACTTGTATCAGGT
>342685
ACATCTCTTATGGAAATTTGTTCACCGTTTGTGCC
>876691
GTTCTCTGTCGATTCAAATGTTCCGGTGAGCCGAA
>460849
GCTTCTCTGGTGCATGCAAAGGTCTTGGAACTTTG
>832309
TGGCTCTAACTAGTCAAAGTGAAGCCCAGAGAAAA
>629207
CGTCTCTGGGATTCGAATGTACAATTATTCATGCA
>103868
TGGCTCTAACTAGTCAAAGTGAAGTCCAGAGAAAA
>890093
GAATTCGTGATGTCGGATCCTAATTTGCTTATGAC
>509262
ATAAGTGTACCGCCCAGTTTTTGCATCACGACCTC
>196085
CTTTAATGGCGAGGAGTACACCGCGGCTAGACGAC
>648869
CATCGTCCAAGCTCCCGGCGCATTTGCATATATTA
>38348
TAGTCGTATTTTGGAAGTATAAGCCACGGTATGCA
>503019
GAATCGTATTTGCGTAACTGTTAATCCGGTCGCGA
>617622
ACGACGCTCTTCCGATCTTACATAGGCAAATACGA
>845215
AAAAAAGCTGGTTTACAAAACTGGGTCAAATACGA
>693208
TATCGTATTTGACATATTCGTTTGATCAATTTGCA
>532171
CATGTCGTATTTCTTCGTAGGCAAATCAAGCGGAC
>251212
TATACAAATAGGGATCCTATGTCTAGTAAATACGA
>488979
GCTGTCGTATTGGAAGGGTGTTCTTAATCTATGTA
>233757
TTCGTATTCAAATAAGGTGTATCGTTCCGATCTGC
>851586
TTCGTAGTTCGATTTGAATCCGCTCCTGGCTTGCG
>909239
TGAATGACCTTATCAATGCAAACTACACTACGACC
>517945
TTCCTCGTAGTGGAGACATCATTTGTTTATCTCGC
>530478
GGGGGAACGTTCCATAAACGCATGGTCACTACGAC
>382003
AATCGTAGTGAAAAATGCAAATGAGCTACTTTGTA
>712936
GTCGTAGTCTATTACCGTTTGGTTTTACATACGGA
>301281
AAATGCAAAACTGTTGCAACGCAGGACTACGAGTG
>934615
GTCGTACGCAAATCAATCGTCGACGTGCTGGGATA
>898701
ATCGTACCTTATAACAGATATTTGAATGCGATTTC
>723730
TGAGTCGTACCTTAACATATGTGTGCACTTTGCAT
>166752
TCGTACCGTTTTTAATATACTTATGCAAATTTCCA
>169602
GTAGTTGGCTTATTTGCATGATCGTAACCGATGAG
>715168
TTTCGGTTACCAGTAAGGCCGCTATGCAAAAATCC
>859148
ATTCCCATGCAAATGTCTGGCCCAAATGTAACCGA
>763760
AGTAGGGTATGAATATACAAAGTTGTCGACCGATG
>365475
GACGTTAGATTTGCATCAACCAACGGACCGAATAT
>374935
GTCGGTACTGCTTGTTTAAGTGTATGCAAACGTGT
>125526
GATCGGGGTAGATGTTTTTCGTTTATTCTGAATTT
>346255
CTCGGGGGTTTCTAATCGTAATATAGTCAAATAAG
>112715
GACGTGTGCTCTTCCGATCACGACGCTCTCCGATC
>588147
TAGCATTTGCCTAGTGTAGGACGCTCTCCGATCTG
>511518
GATCGGACGACTACGCGAATTAGATTTCTTTGTTA
>579368
TGATTAGTGGCCTTGTGCTTTCGCAGGTCCGAAAT
>103476
ACATAAACATGATCATTTGTCTATTACGGTCCGAG
>745350
GACGTGTGCTCTTCCGATCACCACGCTCTTCCGAT
>917468
GTCAAGCAAAACTAGCACTTACGACGCTCTTCCGA
>120655
GACGTGTGCTCTTCCGATCCCGACGCTCTTCCGAT
>383368
CAATGGGCAGTCCTAAGGAGACGACGTTTCCGACT
>573255
GCACTCGGAAACATTTGCATAGTACTAGTTTGTTT
>845862
GCGTGAGAGGAAAGGAGGATGCAAATTTTCCGAGT
>608061
GAGCCTCGCACATGTGATGCAAATAGTTTTCCGAT
>915360
GAATACCAAGCCACCACGAGTCAAAAAGCGATGTA
>667493
AGTCGCTTTGCCTATGCAAAGGGTCTACCCGGGTT
>170526
AGTACTCGTCATTCAAAACAGGGGCAAAGCGAACG
>786951
TAATCGCTTTGCATGAATGAATACATGTCAGGGGA
>59861
TGGATCGCTTTGATGGGTTAGACGCTTGGAGCGTG
>675497
TTTCGCTTTCATTAACCTTCGATTGTTTGCATACG
>352817
CAACGGGGTGCAAGCGAATACAATAAAGCGATGCA
>39795
AGATTCGTTTGCATACACATGCCCACAAGCGATGT
>199711
ATATCGCGGCAAAGTCTCGATTTGGGCACTAAGGT
>414515
TTCGCCGGCAGTTTGACTCCTTCTCTTCGGATGCA
>10360
GATATCGCATGCAAATGCTGTAGAGACGCAACGCT
>103724
TATCGATATACAAGATTATCATTCAAATTTTGCTT
>578001
CGCCTCGAGTTTTGGTACGGTCACATTTTTGCATA
>15649
GCTCGAGTTTTGCATTCGATCACTTAGTACTTTGT
>328151
ACGACGCTCTTCCGATCTTGCATCAAGAGTCGAAC
>102111
TTCGACTCGGCTTCGATTCAGTGATTTGCATATAT
>192048
GCAATACTCTTTTTGCATAGATATTGGGTAAGGAG
>593369
GTCTAGGCAAATCCGCATTTGTGACACAGGAAGGC
>362957
GTCCTGTGGATTCCTTTGCATAACGCTCATATTGG
>931729
ATCGTTTCTGCGTAACAAATTCTGTAAATCAGGAG
>662163
CATTCCTGATTATTAAAATTAGACAAAGTATTCCT
>472261
AATCCTGATTAGTACTTTGCTAACCAAATACTTGG
>633860
TGTCCTGATCCGGGGTTTTGCATATCGTATACTAG
>160873
TCCTGATAGAGACGTAATGCAAATCACCGGTGCTG
>203508
TCCGGGGGCCTGTTTTGCATTTGAATACGTTATAC
>149824
TCCGGGGAGGTGGAATATGGAAAAACTATGTGGAG
>287446
ATCCGGCTTTTTGCATAATTTGGAATCGGCTACCT
>727414
GTTCCGGCTTAGTGCAACTCGGGCCTCGTTTGTTA
>451682
GGTTTCCGGCTGTTCATTTGGTTACGTGACTGATA
>542776
AAAGGATGTTTTGCATGGACGGGGAGCAGCCGGAC
>161820
GAATATAGTATAGGCAAATGAGTCCCTGAGCCGGA
>228785
AATCCGCTAGGGATGGGTCCGCAAAGGTTCATGCA
>119812
TGTCCGCTACTTTAAGCATTTGAATGGACGCTTCC
>105207
AATTTCCCTACACGCCGATCGGGAACCTTCATCCC
>616117
TCCCTAATTGCGATTCAATACATTTGCATGATGGG
>775951
TCATCGGTAGTGCAAAGTGGGGTCGTGATTAGGGA
>126757
AGTATAGGCTCCCCTGGATTTGCATGTCTTAGGGA
>97626
TCCATTATGGACAACTACTGCGGTCATCTGATGCA
>576037
ATCCATTATAACATGAAGGCAAATTTAGTAGTGCA
>162871
CGTCCATTAGTTCGAAGGTCAGTACTTTGGATGCA
>233122
TGGGTCATGTCGATCGGCACCAGATTTGCATGGAA
>599228
TAAATCAGGTAGTTAGCAGAGCATGATCATATGGA
>903371
CATTAAAAGGTGCTGCAAGCTTAGATATGGAAATG
>398565
AAGGAGCATACATGGAAGTAGTCTAATGATATGGA
>583135
AATTTCCATAAATTGTGATTACCTCCGATCCTACG
>518163
GATTCCATAAATGTAAATGATTGGCTTCGTAAAGC
>191923
ATTTCCATAAATGACAGTGGGGGGCCTGATTACCA
>513377
AATCCAGGATGTGATGCTGAGCTCATTTGCGTGTT
>289750
ATGCAAAAGTCTGCTTTAGGGCGATAGAAGTGGAT
>258567
TACGGGCGGTCCTTCACGGTGATTTGCGAAGTGGA
>353250
CTATGCAAAGCGGTTATAACAAGGAAGTGGAGCAA
>65445
ATTTCCGAGCTAGTAGATGTAAATAGGTACGTGGA
>126743
TTCCAAACCGCAATGATCTAGCAATTTACATAAAT
>37327
TCCAAACAGGAGGAGGTATTTGCCTACAACCTAAC
>192036
TGGATTTCCATAATTTGCATGGACTCTGTTTGGAA
>388830
TATCATTTGGTTTTGCAATGGATGCCGCGTGTGGA
>94142
GTCATTTGGTTATCGCAACGGTTTATATAATTATG
>457095
TCATTTGGTTATAGTCGTAATAGGGCCGATCCACG
>205398
GGGTCATTTGCATTGGGGCGGTCGTAATATTTATG
>125208
TCATTGTTATGTAAATCTCGAGGCCCTATTCGGAG
>773886
AGGCTCATTATTGTGGAAACAAACAGAAACAAATT
>133229
AATCATTATTGCACCGATGCAAATTAAATCACTTC
>582607
AGATTCATTATTCCAATCTTCCACCCTTTGCATAT
>123689
GATTAAGCGCATCCGGAATTATTTATGTTAATGAG
>213230
TTCATTAACACGGTCACTATGTAAATACTCCGGGC
>155279
TTACTCATTAACAATATTCAAATGTCTTGGTCGAC
>203942
GACCATGAGGTCCACACATTTGCATACATGAGTAG
>683988
GTATGCTGTCAATTTGCATGCGAGTTGCATGAGCC
>896935
TCATGCAAATTTTATTTGTAACAGGGATGTATTAT
>234460
GCAATCATGCAAATTTCGTTCTTGCATCCATTTCG
>242532
GGGGTTCGGTCGAAAGGTTAAATTTGCATGACCTG
>838197
TCATGCAAAACTAACGGCTGGCAGTGTATCGGTAC
>392471
ATTCATGATCAAAAAATTTGCCTGAATCCGTTCCG
>902950
GGGAATCCATTACTGCATTTGCATATGTATCATGA
>244972
ATCATGATAACGATGATAAGCATGCAAACTAGATC
>252513
GCAGCCTAGTCAAATCCGAATCACATCGCTCATGA
>103674
ACTCATCTCGTTACTTGGGATATTTGCATGTACAA
>675914
TCTCAGTGGGGATGATTTGCACATATTATGCTCTT
>116997
GTCAGTGGGACTAGTGATAATTCGCTAGGAATGCA
>176255
CGCGTAATCGGAATTTGCATCCTGTCCTGACTGAT
>676858
TCAGGGTGGATGCGTTATGTGTTTACATTTGTTTA
>175125
TAGTCAGGGTCGCGGGATCGTCAGGTTAAGATGCA
>119816
GATTCAGATTATGACGTTTTGCATTTGCATAATGG
>678775
TCACGGGTGTCCTGATAGTTTGCGTATTTCTTTAT
>921559
ATCTCACGGGTGGTCAAAAGATCAATATTATTTGC
>741980
TCACGCCTTGGAGGATAGTCAAATCAGGATGAGCT
>86399
AGGATTGGCCAATATGTAAAGCCAGGCGTGAGAGG
>219681
ATTGGGTAGGTCGTTTGCATGTGTAAGGGCGTGAG
>884999
TCACGAAAAGTAAGCAAACTAAAAGGAGATATGCA
>902302
CATCACCTTTGCATGCACTGGGTTCTGAGTTGAAT
>684152
AATAGGGCAGGTTCATTTGTATCGAAGGTGATGGA
>592613
CGTGTAAATTTGAATATACTTAAGGAAGGTGAGAA
>424064
CGAGTCGGGTAAGTTATAGTTGGTCCGGTGATGCA
>519106
GTCACCCCTGTTCGACGTTGTTTGCATGCGTTTTG
>486328
TAATTATGACTGTTCAATAGATGCAAATGTGACGC
>395035
TAGGTCACATTTGCATATTTAATGAACTAGCTAGT
>102316
TCACATTTGCATATACCGCTCTTCATCTACTATGC
>94994
TATTACAGGGTGATGAGAATATTCAAATATCTTGG
>125504
TATATTACAGACTTTTCTCGGTGAAAAAATATGCA
>232929
GAGATATTCGGACGGGTCTCCGGGATTTACATATT
>963005
ACGACGCTCTTCCGATCTTGGTGTATTTACATAGT
>395199
GGGGGCACGTGGCGCGAATATTATTTACATAGGAA
>818837
CCATATGGTTGGGAAAACTTTGCATATTTTGGGCC
>444558
GCTATATGGTTCGCAGGTACGTCTAATGCAAATTA
>211092
TGAGTATGGTTCGAGTAGGTTATGCAAAGGTTGAC
>545048
TATGGTTATTCCGGATTTATGGAGCGATTTCCCTA
>381722
ATATATGGTGTATATGCAAATGAGGGCGACTCTGG
>56687
TAAGTATGGTGGAGTCCTAGGTAGGGCATTATGTA
>100108
ATTTATGGTGATTAGGGCTTTTGTGGTCCCATTTG
>34996
GTTCCGATTTGAATAAATAAGCATCACCATACTGC
>617807
TATATGGTGATATTTGCATCGAAATATAGATTATC
>460943
AAATATGGTCTACTCGAGGTCAGGTGTACTATGCA
>527185
CATATGGGACCATAGAAGAGGGGTGGCAATATGTA
>112890
AAATGAGACTTTATAATCTATCTGTCCCATATGCA
>711965
TAATGCTATTTGGTCATGTGAGCTGGGCATACGCA
>662846
GAATAAGACAGTGGATTTGGCGGGCATATGCATAT
>650050
TGCAAATACTATATAGTACTGTTGGGATATGCATA
>837953
GCTTATGCATATATGGAAAAGCGGTGTAGACGAGG
>700597
ATACCCACATTCAAATAGCGGCAGGTATGCATATC
>382478
TTATATGCATAATTCTCCGTTCCACGCATTAAGCC
>402192
GGTTTAAATGCCGAAGGATGTCGCCTGCATATGGA
>400182
TGTTATGCAGCATATTTCTTGAAGATACTTTTCCT
>24241
TCGATGTTCGATGCTGGTATGCAAATCTGCATAAT
>248760
GGACCGTCTGGGAGGTCTCAGGGATTTGCATACAC
>26797
CACCCGCCAATTATTTCTTTAAACTTTGCATAGAA
>111264
TATGCAAAGTCTTTAAGTGTTATTTTAGTAGTTGG
>895565
GTTATCGGTAATTTGGTTCAGTGGTAGAGTAAGCA
>451605
CTATCGGGTATGCAAAAATTTTCGTAGTAAACGGC
>976674
CGACAGACCGGATATGTAAAGCAGCGAGGGATAAA
>145512
GGTAATATGCAAATCAAGACCTGGAGGGATATGGT
>344802
CAAGTGAGTAGATGAAGGAAATATAGGGATAGTCA
>910924
TTTCATGGAGTTTTTAAATTTGCATTAACGGGATA
>124244
AACTATCCCGTGTAGTTGACATTTTTGCATATGTA
>973773
GGCTATAGTCTTGGTCTAGTTGCCGAAAAGGAGGG
>595770
AAATCCACTTTATACAAATCGCACAGACTATAATA
>98107
TGTATAGTCTGATTTAGGAAAATGGGCCTGGTTGA
>88572
CGCTTCGGTAACCAAAAATAGACCACGACTATACA
>334089
TATAGTCGTAGTTGTAACTCTTTGTAAATTTGCGT
>239870
GGTGAATAACGCTGTAATATTTGCTTCCTATATTC
>10746
CGGTGGACTGGCCCGCATTTGCATCTTTTCCTATA
>192539
CATAATTTGCCGTTTTTTGAATTGTCGAAGCTATA
>640191
TGGTCCGTCTATCCGTGCTACTTTAAAAGGTAAAT
>126815
GCCCTAGTGGTTATGTGCTGTATGCAAAGGTATTG
>306182
TTGCATTTTCAGAGTCGGTCGACCACAGTAGGTAT
>256442
ATCCCTAGGCCTGGGGACACAAACGTAGGTATGCA
>551498
ATACCGAGTCGGTGTGGCGGGCTAATTTGCGTGGG
>369265
AGTGTTAGGAGTGTCGGGCCATTACTCGGTATGCA
>711174
CAGTGTAAATCAAGCGTTATGACTCTCGGTATGCA
>649738
GCATACCGACTCATTAAAACGATATTAGATTGAGG
>134904
ATTATGATTGCTAACGTTGCTTCGGTCGGTATGCA
>3001
TAACGCAAATTCTTTATTATCATACCGGGTATGCA
>817734
TACCCCGCGGCACTGGTTCAATTATCACATTTGCA
>215276
ACGACGCTCTTCCGATCTCGTGGGGCGGGGTATTT
>805862
CGGGATGTTCCATTATGTAGACACTTGGGTATGTA
>215572
CGTTCAACGAAATATGTAAAACGGTTGGGTAAATT
>586213
GTCGAAATTTGACCCCATTTGAATTCTGGTAGTCG
>589443
GGACCGATGCAAAGCAGTCGAACGTAAAGTGGTAT
>2347
TAGGCTTTTTACTAGTCAAATATATATAAGTGGTA
>547935
CCCGCAGTTTACATATTCAAAACATCGAGTGGTAG
>195541
GAAACATGGGCATGCAAGTCTAGGTGTGGTATGCA
>649374
TAAGTTGCTTTGTTTAGAGATAATTTTGTGGTACA
>382540
GTCGGATGCAAAGTACTTTGATTCGCAAATTGGTA
>677881
CCATACCAAACGGATGTAAATATGCAAGACACCCG
>199957
AGTTTGCATGGCCTTAGCTTTGGTTTTGGTATTTC
>173809
CATACATGATAGGGTGTATACATTATGGCAATGCA
>160316
ACTTACATGAGTCATATATTTGCATAGCTACATCC
>136745
AGGACGCGGTATTGATAGGAATTTGGGTCTATGTA
>1265
CGTGACGCGACCACCGTTTCCCAGTACCGTATGTA
>652579
AATTAGTCCTGGTTACTGACCCCTCGCCGTATGTA
>204924
GCGTGGGAATGGACCGTTATGGCCTGCCGTATGTA
>166982
TGCACCGTATTAATCTCTTTTTTGATGCGTATGTA
>678777
AACGAGGCGGAGACTGGATGTTTATGCTGTATGCA
>486333
TACAGCAGGTCATACAATTCTTGTATTTGTTATTC
>965814
AGTACAGAGAGCATATTATGATTCAAGTCTATGCA
>173570
ACGACGCTCTTCCGATCTTGCATATGGAAATTAGG
>388886
CATCCTCATCAAACCCATGCAAAATGAAATTATTT
>961055
GTAATTTCATTTAGGAAAATAGGCACTGGTCTTCG
>794891
TGCATAATTTCATGCAAAACACCTATACTCTTCCT
>151095
TTTGTAATTTCATACGCAAATCACGCCGCTCACCT
>39770
AGGGGTTTATGGGAATGGCTTAGAACCCGCAATTA
>617580
AACCAATGTTTATGGAAATGATTTAGCGCAATTAA
>329280
GGGTAATTGAGATAATGGAAACATTGAGGAATGCA
>114829
CGTATCGGTGGTTGTGTGCGATGCATAATTATTCA
>763697
GGTTGTTGGTTGTATACAGTGCAGGTAATTAACAT
>394992
TAATTACCGCGATGCAAATTTGTGGGGTCGTGTTC
>309250
TGTCATGCAAATGATAAGTCTAATTAACATTATCG
>790410
TAATGTTAATGCTTGATTCCAGGGCAGCATTTGCA
>38508
TACGTCAGCAGTTGCGCCAAATTTCTTACATTACG
>437611
TAATGTAACGTTTATTTGCACACCGAATATCCGGG
>28783
AGCTGGTTATTTAAATTCTCTGGTTACATTATGCG
>310981
TAATGGGAAGGCAAATCAGACAGATTTATTATTGC
>759472
ATAATGGCTAGACTGAGTGGGTTGTTAGATATGCA
>161378
ACTAATGCCGGCGAGTTCTGGTGAGTGTCTATGCA
>638865
CTAATCATGCTGGCGTTGTATGCAAATATATGGCC
>443872
ACGACGCTCTTCCGATCTGGATTTGCATGATTACG
>775049
TTAATCATGCAAAATATGCGGTTCTTTAATGGGAT
>100384
GGGGAACTTATTTGCATTATTAATTATGATTAAGT
>198309
AGTGTGCACTGAAAATGATATTCGTCTCTAATGTA
>524195
GTGTGATGGGTATTTACATATGCGTGGTTGTGAAT
>702647
TGACAAGTGACGGTTCCTTAATTTGCATCACACCG
>214315
GAGTGTGATCTTTGAAATTTGGTTACGATTATTCC
>371216
GATTAGGACGCAAATTAGATGGGAGCTGACACGGG
>590535
CCTCGGGGCATGATGAAAAGTCATTTGTATACACA
>502967
TGTGTATAATGAGGCAATTTTACATGTTTTGGGTA
>546196
AATTACTTACTCCTTGCAAATCTACAAAACTACAC
>733064
TGTGTAGTTTGCATGTTAGTTTGTACGTTTACGCT
>501264
GTGTAGTTAAATATGGTTAAGAGGGAAATCGAACG
>140201
AACGCATTTTCGGTCGGGAATCGATTTGACTACAC
>40673
GTATGCAGCTCGCAAAAGTTACATGTAAATTACAC
>968311
ATTGTGGTTAAAAGGTAAACAAGGTAAAAGATATT
>751762
TGTGGTGTTTTATTTGTTAACCAAATTTCTCTGGC
>734311
GATTGTGGTGTTATTGATTATAGTTTGCATGGAGC
>706124
TGTGGTGGGTCTGTTTGCAAATCCTGTCCGATCTT
>969822
AGAGTCGGAGGTTTAGTTTACATAACGCACCACCT
>685760
CTTGTGGTGCGATTTCCATAGATTTGCAAACTGCC
>811870
CACGTGGTGACTTTAATTAAGATACCATTTATTTT
>389260
CGTGGTCATATCCATGATATGCAAATATAGGGGAC
>102554
CGGTGGTATCGTTTCGGCATATTTGCGATGTATGC
>318373
CGTGTATTTGCATTTTCAACTTATGCGTACAGCGT
>39937
GTATTTGCATTTCCACCTTAATAGGGTATGTGATT
>293644
TTACACCCGACAAGAAGAGGCCTAAATGCAAATAC
>592735
ACATGTTTAAGCAAACGGGACAGGGAAATACCGCA
>358257
ACTTGCATGCGACATAATATTCATTAGGGAAATAC
>98156
TCGTATTTCCCTAAATTATATGCACTAAATGCTGG
>317208
CGTATTTCCATTGCAAATTCATGATCCGCAAGGCG
>338023
CGTATTTCCACACGAAAATTAGGTTCTGGCATGTG
>455414
TGTATTTAATTTACATAAGCGGAATCCGTGAGCCA
>128933
GGTATTGAACCGCAATGCAAATATACAAGCGCCCG
>887246
TTTGCGTCTGGAGGACAGTATCAGTTTTACATACG
>526191
ACTAGGTTGCTACCATATGCAAATTCGATTGGCCG
>110192
ACTAGGTTGCTACCATATGCAAATTCGAATGGTCC
>180970
TGGTCGACTCGAATTTGCATCGCCCGAAGACGCTT
>975060
CAGGTCAAAGGCAGGTTTAAGTATTCAATTAGTTA
>619144
GGTCAAAAAGGAGTAAATCTTCACAATTTTGCATT
>719563
AGGTATTTTTCTACGGGGTAAAAGGAAATTATGCA
>311665
AGGTATTTTGCTACGGGGTAAAAGGAAATTATGCA
>228216
GTGGGTGGTAAGCAAATATGGGGGTCGACGCGTTG
>533738
CTCAGGGTCTGTTTAATTCATATCCAAATGGTTAT
>704869
TGAGGGTCTCGTTGATTCCGCTTTGCAAGTCGTGA
>138015
CGGGTCTCATGCAAATGTCGGAGTACACTTGTTTC
>695184
GGGGGGATGAATATATCTGTGCTAAGCAAATTTTG
>19725
TGGGGGCTGCGACACGCGAAGACCATGCAAATGAG
>637149
AGGGCTGATTATCAACATAAACTCATGCTCATGCA
>378521
TGGGCTGAGAAAATTATAAGATCGAGTCATATTTG
>923606
AATCTTTGAAAGAATTCAACTTCTGTCAGCCCAAC
>136371
CATGGGCTCTTCTTCCTTCCTCTCTTTCCTATGCA
>147685
TGGGAATATGCAGTGCGATCCAATGTCGGTTTTGC
>945742
CGTCGTCTACCGGATTTGCATCATCTGAGTTCCCA
>100735
CCGGGAACGTAGAATATTCAAGCGTCTTTGCATAA
>19967
TATGCAAAATGGCATGTTGCCTATTCAATCACTCC
>320048
TTGCATAATCGGCAGTTTTTGTATGCGCTCTCCCG
>421624
GATTCCTTCCGCGCGTATGTAAATCGCTCTCCTTT
>307439
TCGGAGACACTATGGGAACATATTTGCATAAGGAA
>473117
TAACGGACTGTGTTAGAACATATTTGCCTAATTTT
>200572
TAGGGGACTCCCTTTGCATAGTAAATAATTCTTTT
>807434
CGGACTCCCCGTATGGAAAGATTATGCAGGCTTCA
>201277
GGGGACTCCATGTAAATCTGAAAGGATATGTATGC
>335795
ACGACGCTCTTCCGATCTTGTGTCTGGAGTCCGTT
>153327
GCGATGAAAAGATGTAAATCTAGGGTGGAGTCCGT
>172287
GGACGTGTGCTCTTCCGATCTGGACGTGTGCTCTT
>203736
GAGGACAATTTGCGTGGTCTGGAATATGCTACTGG
>259490
GGGGACAATTTAAATCAAATTTCTGGATAGATGCA
>146406
CGGACAATGCAAAATAGGTGTTTGGTTCCGTGACT
>349874
TTACATAAATCAAGCAGAAGGTAGTTGTTAATTCC
>342345
AGCCTATGCCACTCAAGTTTGCATGAGATTCCTTG
>744891
GATGGAATCTACATACGGTCATGCATAATTTGATG
>315945
GGGGGCTAATTTGAATCCGGCCCTTTAACGATTCC
>23539
CACAGGAATCGGTTTGATTTGCGTATGCGGCGGGG
>367853
CGATCGGCAATTTTGCATATATTTAGGATTCCATC
>845670
TGGGGGAACTTCAAAATTGCGTAGAGGTAAAGTAG
>100226
GGAACTTATTTGCATGGTTTTTAGTGTAGATTTAG
>527948
TGCACATGTACATATTTACATCTCGACGACGCTTC
>128531
TGCACATGCACATATTTGCATCTCGACGACGCTTC
>166865
CGGGCGTCAATTTGCATTCCTGCTGTCGGGACTTT
>74011
GCGTCAATTAGAGAGCTTCGTCTGCGTAGGGAAAT
>915922
GCGTCAAGTCTACCCAATAGGCAAATTATTTGTCG
>270678
GATTTGGTTGTTATGCATTCGGGGTTGACGCATAT
>532769
GCCGGCGTATTTTCTTGGCAGGCAAATTTTTAAGT
>821880
GGACGGCCATCACGGGTCTCACAGCTAATTACGCA
>357472
ACGACGCTCTTCCGATCTTGTGCATAAAACCGCTA
>217230
AGACGCGGTTTGCATACGTAATTATGTAGACATCG
>811909
ATTACGAAATTTGCATACGTGACTAATAAGCCCGC
>697393
AGGCGGGCTGTCATTAATTGGCATATTCAAATTTG
>425178
AGCGGGCTGGTTTGTATATGGAAAGTTGAGAGTCC
>394232
AGCGGGCTGGGAATAGTAATCGAGGGTACGATGCA
>122607
GCGGGCTGATTTTCATATTGGTCAAGCGGCTCTCC
>480373
GGTGCCGTATGCTAATTACATCCAGGTCTTAGGTA
>713253
GCCGTATAGCTTCCTAGTATGTAAATGCGTCGTTT
>125824
AACAGTTCTGATGTGTTTTGCATTTATACGGCCTG
>398627
ATCCGCCGATCTGGTTTGCATCCTATTATGCTGTT
>248494
GCCGATATAGATATTCAAATATGGCTTTATCTTAT
>931426
ATGTAAATCCTCCGATCGCCACATTATTTTTCGGC
>244064
ACACCGTGTGTTCGTCACATGCAAAGATAAAGGGC
>38066
TGCTGATTCGTAGGCAAATGGGGTGTAAAGGGCCC
>419000
CCTTGCCCTTGCCCTTGCCAAGGTAGGAGGTGTTT
>451788
TAGCCCTTCCGACCGATTTGCATATCCAGTTATTG
>910630
AGCCCTTATGCAAGTGACTTCGTAAATGTTTCCCG
>759446
GCCCTTAGGGAAATTAGTCATATATATACGTTGCG
>604445
AACTATCATTTGCATGGTGGATCGAACAGGGCGTC
>95364
GGGCCCTGTGGTGTAGGATGATTTGTTTGTGTGTC
>908826
TATGCAAAAGAATCCTTATTTACATACAGGGCCAT
>57432
TCGGCCCTGTACTGTGATCGCGGTTTGCAAATATG
>903616
TGCCCTGCGTTCGGTATTTTGCATAGGAATTTTAT
>370869
ACGGAACCTTATTTACATACATGGGCAGGGCTGGG
>677472
ACATCAGTCTTCGGCGAGGATAATTAAATCAGGGC
>296522
TCTGCCCTGAGCTTTGCATGCTAATGAGATGCTGC
>922590
CAGGCCCTGACGCGGCATAATCAAACCTTTTTTGC
>834433
AGGCCATTGCTATTGAATTTGCCTTAAAAGAGGGC
>328828
GCCCTCGTTTTTTTCAGGTATGCAAATTTTGCACG
>155960
GGAATCTTTCCATTATGCAAATCGGAACTCGGGCG
>287895
CGAGCATCAGAATCAGACTCCGCCAAGAACATGCA
>250698
TGGGCATGTAGTGGATCAAATTTGCGTGTTCTTTG
>127806
TTTGCATGCGCGATACAAAGTGGGTCGTCTCAGTC
>418300
ACGAGCATGCGATGCAAATTCTCGCGGGACTACAT
>331050
TTTTGCATGCGAACCTCACGTGATTTTGCGTCTGT
>267029
ATCACATTTGCATCGTAACATGATAAAGGCATGCT
>297241
AGCGAGACCAGACCAGGGACTAAGTAAGAGATGCA
>768620
CACATGCGACCATGGCGTAATTTGACTAGATGCGT
>123038
ACGACGCTCTTCCGATCTTTAATCGTAGATGCTTT
>292694
CGGGACCGTTTTAGCTGTTCACTGTCGTAGATGCA
>791342
ACCAAGTTAATGAACTCGGGAAAATGATCGATGCA
>801739
CTACGCAGCTCGTTTGTGAGATGAATTCGGATGCA
>308760
TGGAGCGGTGACGGGGACATTGAATTTCGGATGCA
>134436
CTCGCATCCGAAAGTGCTACAAAAACCAATTTGCA
>175611
TTGCATCATGTCTACGGAGCTCCTTAATCGCCTTA
>630467
AACACTTACAGTATATGCTTAAGACCGATGATGCA
>450134
TATAATACTTTAATGGTGGATTGACATATGATGCA
>721059
GGTAACAAGCCAGCACGACCAATAAGTATGATGCA
>361645
CCACGCTGTCTTAATCATTCGTCTATTATGATGCA
>370620
ACGACGCTCTTCCGATCTTACGGTCGCCTGATGCT
>129310
GCATCAGCGCAACCATTTTCTATGCAAACTTGGTT
>411159
TTGCATATTTGGGGGCTTATGTTGTATCGTCTTGC
>264596
CGCATATTCAACTGCATAAATCACCGTGGACGAAG
>113777
TTACGATATCTTAATGGAAGTATGTTGAATATGCA
>375271
TCGTAATGTGCATAAAGTATGCAAATCTCTGCATG
>150158
CAAGCAGAGAATAATTTGCCTGACGTATTTGAATT
>640810
AAGGAGGAATGGCGATTTTGATTAGTATAATTGCA
>207960
ATTTCCTGCATTTGCATTTGACTGTTTATAATTGC
>443726
GCAACCGTTATCATTTGCATATCCAACTTTTACCC
>20444
GAATGCAAATTTCTAGTAAAGCAGTTTAATACGTC
>960145
ACCTGAGAATGGGGCAGGGGGGTTAATTTGCCTGT
>169880
ATGCAAATTAACATGGTAATGACTCACCGATCTTC
>160459
CGGGATTTGCATAAACCTGGAAAACGTAGTATGGT
>637182
GATTTGAATTTACAGTATCCGCACCGATTGTAGTG
>907757
CACTCCCGGCCATAAATTGAGAATTCAAATCACTG
>938234
TATGATTTGAATTCCGATTTGTAGGCGGTCGCTGG
>4207
GATTTGAATGGTCGTTGTAAAGGGCAGGCTCACCG
>770363
GATTTGAATGGAATACTGAGTAGCATTAATGAGGT
>967832
GATTTGAATGCGTTAATTAGGTGTTGATCATGATG
>685936
AATGCGCACTTAGTATGCTATCATTCAAATCGACT
>114025
GATTTGAATGAATTAGACTAATGTAGCTTATGAGG
>327736
ATGATTCGCGTGCATAGATCCAACAAATCAGTGAA
>355396
CACGGATTATTGGCTGGTAACGCATGCAAATTCTG
>101414
TGATTAGTGCTGCTACACATATTTGCATGTATTCC
>76308
TGATCATATAAGATTGCATTGGAAATCAAGAGTTG
>212884
GTTGATCATACTTGCAAATCGGCTAAGCTAGGTCT
>482619
AGGATCAGTATGCGGTGAGAATTTACCTAGAGGTG
>178402
ACATCTATGGTGAACATGCAAATGAGTGCTATCTC
>384050
ACTGACTTTACAAAGCGGAGCACTATGAGAGATGC
>286453
GGACTTGTTTGCGTATGTAAACTACTGAACTGGGT
>326075
CTCACCCTTCACGGGATTTAGACATTTGCAAGTCA
>44824
CTGGGCTTGAGATTAAAGGGATTTGCAAGTCGGCG
>436944
AAACAAATGACGATGATCAAGAAATGAAGTCGCAC
>254700
GACCAAGAGGCTATGTAAAATATCGACTGAAGTCT
>810763
AATCGCATAGTTCTCACAATGCAAATAAGTCTGTG
>150569
TCGACTTATTATGACTCTTATTTGTTTAGTCCTTC
>173412
GTTAAGTTCTCTTCCTCTGGACTGTTGCATAAGTC
>644747
AGCTTTTCAAGTCAAATACAGTCTAGGGCAGTCTC
>365650
CATAGATCATTTTTAAGGTAATGTTGGCAGTCAGG
>902528
TGACTGCATCTAAGCCGTTTGCCATGCAAATTGGC
>102831
TGACTGCAGGATGCAAATTTATTCCTGGTGATCGG
>930843
GACTAAATTTGATTAACACTTATGAGTTCGGCTGC
>448153
GGGAGGGATCGGGTATTTGAGCAGATATTTAGTCA
>309175
AGCAGTATTGTGCGGAGCATGGCAAGGTTTAGTCA
>199160
TATTTACATACGCGATATTTGGCGGTTTAGTCATG
>414511
AACAGTAGTATCAGCGATTAGGCGTCTTTTAGTCA
>31246
CGTAAAGTTACTTAGTTGAGGTATAGTTTTAGTCA
>429806
ACGACGCTCTTCCGATCTGGGTTACGTTTTAGTCT
>504557
AGGACGTTTTTGCATTTTTGTCTCATGATGGTCTA
>741413
ACGACGCTCTTCCGATCTAGCGTCAAAAACGTCAA
>50077
AAATGACGTTTAAGTGGGTATAACTGATTTTGAAT
>129479
GACGTTGTTTAACCGCTTTCAAAGAGTCTATGCAA
>264738
GGACGTGGCTTATTAAATAGTGGGTGAAGGATGCA
>348389
GGACGGTAATAGAAGAAGCATGCAAATCTTATATA
>397498
ACGACGCTCTTCCGATCTTTACTCGCTGCGATTTA
>180231
ACGACGCTCTTCCGATCTTTAAGTCGTTTGCATAT
>182874
ACGACGCTCTTCCGATCTTGTACTATTTGCATGTA
>604847
ACGACGCTCTTCCGATCTTGTAACTTTAGATGGGT
>728897
ACGACGCTCTTCCGATCTTGGTACATGCAAATTGA
>688035
ACGACGCTCTTCCGATCTTGGAGCAGGCTATTCGG
>175966
ACGACGCTCTTCCGATCTTGAGTCGTTTCTTAGTG
>766827
CGACGCTCTTCCGATCTTGAGTCGTTTCTTAGTGT
>187439
ACGACGCTCTTCCGATCTCAGTCCTTTGATATGCA
>377751
ACGACGCTCTTCCGATCTCAGCTATTCTGCGTCTT
>557906
ACGACGCTCTTCCGATCTCACTTCTATTTCAAGTA
>570123
GACGCTCTTCCGATCTCACGCAAATGATATGTAAT
>394835
ACGACGCTCTTCCGATCTCAATATGCAAAGTAGCG
>378079
ACGACGCTCTTCCGATCTCAACGGGGCATGGTCTA
>972905
ACGACGCTCTTCCGATCTCAAACGTTTATTCTGTA
>505030
ACGACGCTCTTCCGATCTCAAACAAAGGGCGGGAG
>83249
ACGACGCTCTTCCGATCTATTTGCATTCGTCGGGA
>79212
CACGACGCTCTTCCGATCTATTTGCATAGAGGTGC
>501310
ACGACGCTCTTCCGATCTATTGCGGGCCGAAAGAA
>248970
ACGACGCTCTTCCGATCTATTGAAACGATACTTGG
>744710
ACGACGCTCTTCCGATCTATTCCGTCTGGACATAA
>698017
ACGACGCTCTTCCGATCTATCGGGTCTGCTATGCA
>720501
ACGACGCTCTTCCGATCTATCACAAGTACTTATGC
>100467
ACGACGCTCTTCCGATCTAGTTGTACCGTGGGTCC
>347807
ACGACGCTCTTCCGATCTAGTGGCGGTATTATGTT
>36791
ACGACGCTCTTCCGATCTAGTATGCAAAATCGTGT
>910047
ACGACGCTCTTCCGATCTAGGTGAATTAATTTGCA
>726676
ACGACGCTCTTCCGATCTAGGCAAATTTTGTGTAA
>583862
ACGACGCTCTTCCGATCTAGCTAATTACGTAGTCA
>146248
ACGACGCTCTTCCGATCTAGATTTTCCATATATGC
>756062
ACGACGCTCTTCCGATCTAGATAGGCATAATTCAG
>533764
TAGAACTATAAATTCCAATAAACTGCATATATGTA
>332153
GGTAGAAATTAAAAGATTTGTTTATGTTAGCGTTC
>307633
TATGCCTTATCATCATTTGCATGGAACGACGGTTC
>12627
GGGGAGCTTGATTGTTTAGCTTAAAGGCAAATTTC
>617039
TTCATGGGTAAACTTTACATGTTGTGCAAATTTCG
>816469
GTCGGATCGTCTGACTAGCGAGTTGCAAATTTCGT
>681276
TGCGCGAGAAAGACTTAATATGTAAATAATTTCTT
>54250
TTGCATCTTCGGGTAAGTAAACCGAGCATAATTTC
>100562
CAAGGAAGAAGTGTGGTCTTATTTGCATTTCGGGC
>350518
GAGACTTGCGTAACGGAGATTTGAATATAGACGGT
>118934
TCTTGATTTGCATAAGGATGACTAACTGAGGTATC
>765397
CGACTGTCACCCGGTATGCAGTATGGAAATCATGT
>107685
ATAATGTTCGCATGCAAAATAGAACCAATACAGGC
>292319
CACTGTAATTTGCCTGCGTATAGGTAGTATCATTA
>3057
GATCTGTAATTGTAATACTGTTCCTTTTTTACATG
>194218
CCCATGCAAATTTGGGGAAAAGGGATTACAGCCTA
>426452
ATCCCAAATACTCGCTAATTTGAATCGGCGCCCAG
>210667
TTACCTGGGCCATCGAGAGTCAAATATCTCAAAAT
>229869
TAATCAGATGCAAATTTGTATGGGGGGTCGAGCAG
>852834
GCGTGCGTTGGTAGAACTATTCAAATGTCGAGGGA
>326367
CCTCGACACAACGCCGATAAGTTGATCCTATTTGC
>183682
TAGAATACAGGTCCATCCAATGCAAATATTCGAGG
>114063
GACTCGAATATGGAGTTACGATCCATGCAAACTTA
>190910
GCTCGAATAATTGGGGATTTTACGTAAAATAGTAC
>200404
GACTCGAAGTTCTCAGGCAAGCGAAAATATATGTA
>65722
GCTCCTGATTTATTTAGATGCAAACGAAGATTTCC
>592423
CTCCTGATCTGGTACAAGAGAGGACGACGCTCTTC
>301856
GCATAAGAAATAGTTCCACATTTACAATTCAGGAG
>370722
CTCCTGAAGAGATTATGTAAAGGCCCCACCTCACG
>556194
GACTCCTCTTTTGCATGTCATATTATATGTAGGCC
>806314
ACTCCTCGTTTGCATTGGCGACCAACTTAATTACA
>169817
GCTCCTCGTTATATTTCCTCGATAATTTGCATGGG
>283210
TTGCTCCTCGGATATTCACCCTATTTGACTATAGT
>214978
CGGATCTAGGATTCAATTCGTTTTAGGGGAGTTGC
>742517
AACCTAAGATATGAAAATTGTTTTCGGGGGGAGTT
>312042
AAATCGACGAGTAGGTTATGCAAATTGGGGAGACG
>145900
ATGGGTGAGGTCTTAAGTATGCAAATGGGAGTGCC
>618568
AGATGCAGCATATTTGTATACGGAGACGGTGAGAA
>816892
AATTTGCGTAAAATGATTCAAAATGGATTGAGTGG
>93532
TGATCGCAATTCAAATGCAAATAACGTATTGAGTT
>706068
TTGCATTGTCCTGATGATTTATAGGCGTATTGAGA
>282498
TCATTTGCGTGGTTGTGTCATCGGAACTTGAGCGG
>704503
GGCCTCAAGTTCATGCAAAAGCCGGGTATTCGATC
>14817
CGCATTCATTGCATTTGCTTATGGACGACTTGAGT
>328541
AGAGCCGTCAATGTAGGCACATTTGCATATTTGAG
>468467
TTGCATGTTTGTAATTTACGATGTGTCTATTTGAG
>414082
TTCTCAAAGCGTCAATGCTTACTTGAGAGTACGCA
>557941
GTTCTCAAAGCGGTATAAGTTTCATTCAAATATGT
>324214
TTTGCATAGTAATGGCTAAGGCACCAGAGTTTGAG
>719628
AGCCTCAAACGTACATGGTTTTACTTATTTGCCTT
>389114
TGTCTCAAACGATTGATTTGCATGTTTGCGATTTT
>157471
CCCGGCGATCTCCGAAATTTGCATCGTTTGAGGAC
>44629
TTGCATTTCTTGAACAATGAAAGAAGTATTTTGAG
>100422
ACACGATGCAAATTATGTTCGTATTGTTTTGAGCT
>974785
TCCTATTACCTATGGAAATATGCTTTCAATCGTTC
>490599
CGCTATTACCAGGAATTATGCAAAATGTTTGTGGA
>425160
CACTATGGCCATGTCTAATGCAAATGTACTACTTC
>271414
GAGTTCCACGGATGATGCTAATAGTGCCATAGGTA
>358246
CTATGGAGTGATACAAACAATAGGCCATTTTGCAT
>884542
CTATGCAAAGTATGTTCGTTACTTTGAAGGTCGTT
>142952
TCCTATGCAAAGAGGGATCATGCTATGCTAAGTGC
>682687
ACTATCGCCGTATGCCTCCTCACAATTTGCATTGC
>127321
CTATCGATACCTTTTTGCATGATAGAATGTTCTGC
>104197
AATGTATCTGCTACGAATTTGCCTACTATAGAAGG
>305533
AGCAACACTGATTTACATACCCGGTGGCTATAGTC
>582181
TCAAAACGTGATTTGTTTTTGTTATGCCTCTATAG
>551069
GTACATGTCGCATCGGAATTACTAAAAAGTATAGG
>68535
AACTATACTAATTTACATTTGATTGCGCCGCCTTT
>158415
CTATACGGGTTACTAAAACTTTGGTCGTTTGCATG
>895498
AACGGGGCGTTGAAGTGATTGAGGACCACTAGGCA
>120465
TACCCTAGTGCGACAGGAATTTGCGTTTTTTTGGG
>240690
GCAGCCCATTATGCTACATGTTATTTGACTAGTTT
>100331
ACTAGGTTGCTACCATTTGCAAATTCGATTGGTCC
>930294
ATTATTTTGCATTCCCCGACCGTTCCCGATCTAGC
>109820
TGCATAATGAGGATCTTATTTGCATCCGATCTAGC
>132842
GTCGAAGGAATAGAAGACGTGTTTAGGCAAAGTAG
>157032
CCTACTAGTAATGTTCGCCTGACGTTGTGTATGCA
>148723
GCAATTTACATACCGCCATAGGCACTAGTCGTAGG
>971597
AAAGACACGATATAACTGAGGCTATATGGTAGGCA
>195995
ACTACCAGTCCGTAGACGAGCCTTTTGCATATGGG
>21728
TGCTAATCTCTAATGTATTGAAAACTGACAATGTG
>616070
GCCTAATCTAAATTAACATTTTTCGACGAAGCGGT
>446452
GCTAATCGTTCTTCAGATGGTATTTGAATAATTGT
>910158
ATCCATATGCAAAGTCTGCGCCCCTACGATTAGAA
>612914
GACTAATCGGATGCAAATATCTTACGGTGAGGTGG
>215294
CTAACTTGACGGGATATTATACGGATAATTTGCGT
>104121
CAGTCGTTTGCCTAATCTATTTTACGCTAATACAT
>642966
CATTAACCGGTATGCAAAGAATCTGGCAAACGGCT
>223543
GCATCCTGAACAAGTAATCCCGAAATGCAAACGGA
>730413
CGTTTGCATTGGATAAGGATTGAAAGCATATAATA
>273179
CGTTTGCATTGAAAGTAGTGGAAGCATCTTTTGGC
>435280
TAGTCGTTTGCATTATGGAGATAAAATGTGCTTTG
>229321
CGTTTGCATGCTGCAGTCGAATATACACTTGTTTT
>619034
GGCGTTATTAATTTAGATTTGCATGGGTTCCTGGG
>242898
GCTCGTTATGCTCACGTCCCTACAGGCAAATTTTC
>959311
TATTTAAATACCTCTAATAGCTAGGCATAACGAGT
>396076
CGTTATGCAAAAGGGGGAAACAGCCGATCGTAACC
>455472
CGTTATCTCTGGTTTCATTAGTTTTGCATATTCTC
>866577
CGTTAGTGGGACAGGTCAAACTTTTGCAAGTTGCT
>548878
TGGACGTTAGGGTAAACCTGGTGGTGTCGCTCAAT
>768048
CGTTAGGCGCTGCGATGCAAATTATCCCGATATGC
>412941
ACGTTAGAGGTATGTAAAACTACATTCCGACTTTG
>921333
CGCGTTAGAGACGTAAGCATTTAGATGCAAATGGG
>361257
TGCGTTACTCTACAAATTTTCATAATTGGATTTAC
>234461
ATAGAGGGTGTTATGTAAATTTCACGGGGGACACG
>401223
CCGTGGGCAGTTATTCGGACCCAGGGGTTAATGTA
>706422
TTCCGTGGGATTTGCGTGTAGCCGTTCGTAGAGGA
>526960
GTACACTCAGAGCACCATTAAAGGCTGTTCCCACG
>954451
GTACACTCAGAGCAGCATTAAAGGCTGTTTCCACG
>83203
GACGTGCTTTTCCTGGGTATATATTTGCATTTTAT
>239839
CGTGCTGTAGGGATACGCATAAACAAATCCTGGTT
>704981
AGCGTGAGTTGCATTACTTTGCGTATGTTAATGTG
>371739
TATGACAGTTCGCGTGGCCGTTTCGCATATTCACG
>255566
TCGCAGGCAAATAGTTTGGGATCTTTATATTCACG
>513330
TGCCGTCATCCACTGCATGCTCTTCTCCGAAGGTG
>732016
CGGGTTGCTCCCAATTTGACTGGAAAATACGATGC
>24914
CGTATGTGAGATACGGACTCGTATGCAAATGCGGT
>133462
CGTAGGCAAATTTAGGGTTGTGGGCATGAATATCT
>553847
CGGTCGTAGATATGCAAACTATGGGGAGGAGATTT
>102875
AACGTAGACTCGCTAAGTGTTCATTTGCATATTAT
>573793
CCATCCCATTGAGGGGCTTAATTTGCCTAGATATG
>112027
AGTGCCTCTTTTCAGATATGCAAATACTGGGGTTC
>863873
CCACGCGCACCAAATTTGCCTCCACGATCCTAACG
>498669
AGTTAAACCATGCAAATCCCCTATGGCGTGGGAGA
>381097
AGGACCACGCATGCAAATACTACGCTAATTACGTT
>291333
AACTAACTTTCTTTCGCGTTTGCATGCGTGGCCCT
>347861
CCACATTTGCATCAAGATCAAACCTCGCTTTGAGT
>274225
AGTTATAATGTGGTGTGACGGCCTATTTGCATTGG
>33006
TTCCAAGGCTATGGGCTCCAATCCAATTTGTTTAA
>266113
CGATCAACGCTTTCCGATCTATGCGTGGGCCTTGG
>782342
ACCAACTCTAATTTGCCTGTTTGAGATGGTTTGCG
>620196
GAGTCAAGCGATTTACATATTGTTTGGGGAGTTGG
>12821
TTGCATAATACATGATTTGGCATTTTCTCTGTTGG
>185068
CATGCAAATTTCTTAGGTGGACCGGATAGATATGC
>172301
CATCATGAGCTCTGATTTGCATATGCCCAATAGTA
>418160
AAAATGAAGATCAGAAACTATGTTCCGATGATGCA
>947980
TTATACGCGCTAGGGGAATCTGTGAGGATGATGCA
>583665
CGCATCATCCCGGGCGGACAGATAATTTATATGCA
>954401
GCATCATCCCAGTACGTAAAGCGAGTCACAATTCG
>377623
GTAATTGAGGTCTATAGAATTGATTGGATGATGCA
>449538
CATCATCATACCTGCTGGGAGTTTGCATTCTTCGC
>595689
CAAATGAGGTAATCTCTGCATAGTTGATGATGCAA
>154390
TGAGATGGATTAGTAATAATAGGGCCAAATATGTA
>208594
AACACAGTAAGAGGGATACTAATTAATTATATGCA
>104617
TGAAGTACGTCTAGGTCCGACTGAATTACTATGCA
>263329
TGTCATACTGATTGTGCGAGGTGTATTTGCGTATC
>893415
ACATGGAGACTGTGTATGCAAAGTGTGTTTATGTT
>759870
ATAGCATAAACAAATTTTTCTGATAATATGCACCT
>750251
TTAAGCGTACGCACTCCATGGAATTTGTTTATGCA
>274536
GCATAAACAAATATAAGGCACCAGGCACTCTTGAA
>302149
GGCATAAACAAAGTACTTTGACAGACGCGTATTGG
>305976
TTTGCATAAACAAAGGAACCGCAGCCCAATGTTAT
>841087
CCATAAACAAAAATGAGCTTGGGGCAGGCAATATT
>887177
TTATACAGTGAGACGACTTCAACGAATTTTATGCA
>123985
TTTGCATAAAATTCGGGGTAATGATTGGGGGGAAT
>116081
TTGCATAAAAAAGGGATTCGGAGGTGGTGAATGTA
>469483
CACACAATAGGAAAATGAGGACAACCCGTCACCTG
>272397
ATGCAGGTGACGAAACTTTGCGTATTTCTTCCGTG
>806983
ACAGGTGAATTGTCCATAATAGATGTTAATATGCA
>280311
AGAGATCGCATGCAAATTCATAACCTAGACCTGGG
>176497
GGCAGGTCGTTTGCATACATTATCATTTACTTGGG
>671121
GGCAGGTCGTTTATGTAAATCTGGGCCTCTGTTGA
>873404
GGCACAGTGCAATTAGGCAAATTAAAGCGACCTGC
>100485
AGCCAGGTCCTGTTGTTTATTTGGAATAGTTGTGG
>751407
TACAGGTCCGCCTCGATCGGATTTGTGAATATTTA
>492289
GAATGTTAACCAAATGAGCCGAGATGGACCTGCAT
>894628
TTACCAGGTCAATGCAAAGTAGATGGGTCGCCTGT
>130256
GGATACCTAAAGTGGGGGTCGCATGCAAATACCTG
>141553
CAATGACGATACACCTGTGCAAATTTTGGGTGGCC
>17084
CTCACCATTTGCAAGTCAGGTGGGAGTAATCATCA
>329834
CACCACGCACACTCAGACGATGCAAATGACTTGGT
>208202
CGAGATGCTAAAAGATTTGTAAGGTGCCATGTGCA
>582839
GCGCACATGGAAATTAGAAAGGAAGCTGCATTATT
>616898
TTGACACATCCGGATTTGCCTAAGCGATTACATGT
>344385
CATTCAAATGCGACGGTATATGCTGGTATGATGTG
>149143
TAGCACATATTTTCTTAAGTTGTTCTGGGCATTTT
>139807
AAAATGATGAGAGGAGAGACATTTGAATATGTGAT
>970513
TAGAGAATCTTGGTATGTAAAGATGGTGTGTGCCT
>893418
CACACAACATGCAAAATCTAGGTCCTCATATAGAT
>700153
ACCGCGTTTGCATTGAAATGTAAAATTTGTGGCTT
>131965
AATCACAAATCTGCATGCAACGTGGTATATCTGTA
>105658
GATCAAGGCGGTCTAATAGAGCGAATGCAAATTGT
>215638
CCTCAAATCCTTTTTTGTGACAGTCGAGTATAAAT
>112874
CGTAATTTAGTGGGGTCTATGCAAATTTTATGGTT
>966630
AATGTTGCATACGGGACTACGCGATGTGAATTTAC
>633028
CGTTATCTTTTTTGCGTATCTTCGGGTATGTGAAT
>464042
TATTCACAGTAGTGGACTCAGTTCATTTGACTGGG
>950203
AGAGTTTATGCAAATCGCAACTGTCGTGTGAATAT
>586620
TAGATCTCGTTCTTATCATATGGGGTGTGAATGCA
>722260
TGATTCAATTGCCTTAGCTTATGGAAATTATATCA
>150789
TAAGATCACGTCCAGGCAATAACGGATTGAATGCA
>378185
AGAAGTACCACCTGCCCTACGTTATTTGAATTTTA
>45847
TATTATTCGGAGGCAAATATCCGTTCGTCGATTCG
>79599
GCCAACAACCGTATGTAAATTTCGCATGCATAATA
>519712
ACATTGGGTGAGTCACAGTTTCTTGCATAATATGT
>10995
TGACATGGGGTTAAATTTGTGCTAATTTGCATAAT
>888616
TCTACGTTAGCAATACTCTAGCGCCTTCCGATATG
>444264
TATATCGCGATCATGTAAATAGGAGTGATTTTTGT
>252232
TAAACAGAGCCTTCGGGTTATATAAATGATATGCA
>140601
GCATATATCATGTGGAAGATTAAAGTTACTATGTT
>612329
AAATTGTTGATAAGCAAATCGGCTCATGATATCAT
>405550
GACCGAGGATTGAAAGATGCAAATGATGATATCCG
>148405
AAGGCTGTGGTCCCCGGGGCTTATTTATATATGCA
>710356
CAGCCGCGACTTATGCAAGGTTAATCGTATATGCA
>296116
AATATACGATCCTGCTTTGAATAGTCCTTTCTGCC
>169450
GAACTGTCTTCTGGTAGTTAGCGATGTTATATGTA
>228733
AAGGAGTATGTCTGCGCGCTTCCGCTTTATATGCA
>289438
GAGCATCCCTTCAGATAAAATGAATTTTATATGCA
>135556
AAATTCATTAATAATCGGCTTCCATCCACTATGCA
>244713
AGTTTTGACGTAAACAAATTATCGCGTGGGTGGCC
>813162
CAACAGTTGTTATATAGTTTGTTTATTCATGACCT
>375977
AGTTGTTAGTCTTCAATATTCAAACGATCCTGGCG
>755449
TACGAGTTGTATGTTTGGATACCCGATTTACAATT
>297440
GAGTTGTATGTCGTTTGCATCTAGAGTTATGTTTG
>557434
TCCAACGACGTTAGTTTGATTACGCTTTTCAACTT
>123096
TCCAGTTCTTTAAATCGGTCACATTTGCATCGGTG
>805235
CAATTTACATCTCGTCTGTCGCTTTAGTAACTGTG
>418611
ATAGTTACCTTCATTTGCATGGTATCTAATCGTAG
>362770
CCAGTGAACGGATGCAAACGGATTTGGCTCATTAT
>174942
AAGTGAACCCTATTTGGTTATTAATGGCAATTTGT
>310193
ACAGTGAACATAGCATATGTAAATCGCGTCGCTAA
>144434
ATCAACCTACTTTACATAATCGAGGGGTGTTCACT
>838769
AGCTTTACATTAATAAGTAGGAACAAATACTTACG
>938352
AGTATTGTTCGGCGGTTGATTTGCATATGCTTTGG
>496954
GGAACTTCTGTACGCAAATGGTGGGAACAATACTT
>97002
ATAAATAATGATATGTAAAAGTGGGAAATATACTG
>948913
AGTATAGCTGATAGTAATAGCTGCATTTGTTTTTT
>89490
TACAGTATAGATTTCTTTACGTACAAATAGGTTTA
>181193
CAGTATACTGTCATAGAAAAGATTTCCATATTCAT
>916328
GAAAAAGGTAATTTGCACATGTGAGACGTATACTT
>107081
CACCAGGCAGAGGTTAGAGCACTTTGCATTATACT
>104703
ATCAGTAGTTTTGCATAAAAGGGATCTGGTATCTG
>31647
ACAACGGCTGGTGGCTAGTCAAATTAGCGCTTCCC
>722918
GAAGCGCCAATTTGAATATGTGATTCGATAGGTTG
>725218
TGTAGCCGGCCTGTCTGATGATAAAGATTTATTTT
>243938
AGCCGGCCAATTTTGTCTGCACGCAAATATTACGA
>255726
CAGCCACACAACGATTTGAATGCCTCTTTTTTCCT
>270083
TAGCCAAATTAGCCTAGGGTTGATAAAATTGTTAT
>80558
ACAGCATTTTATACAGGACATTTGTTTAGGTCTTC
>231461
AACGCACGGCGGTTAATTGTAATGCAAATGCTGGG
>642302
CGTAAGGAAATACGACGACGCCTTCCGATCTGCTT
>769383
CAAACCACGGTATACATGTAAATTTATTCTGCTTC
>662521
TGAATGGACCAGTATGCAAATCGATGAAGTGCTGC
>823139
TACGACTGGTATAGGTAAATATCTCTGTTGCTGGT
>317896
GACCTTTGCGCATGAGAAACAAAAAATTTGCTTAA
>965442
TAAGCGAGCGGACTCTTATATTTGCCTAATCTAAA
>526378
GAAGATTAATATATGGCACCGTCGCAGTTAGTTAC
>827167
GATAAGATGTTTTATGTAAATGAGGTGCATCGAGT
>200997
GGTAGAGTGTAGTTCATTAATTTGCGTACGATCTT
>608371
GACGTAAAATAGCCACATGCAAAGCCCGATCTAGC
>423790
TACACTTCTTGATTTGAATACTCTCCCGATCTTAC
>903992
TCTACGTTAGCAATACTCTAGCGCCTGCCGATCTG
>138765
AAAAGGATTTGCATCTTTTTTTAATCCGATCTGCC
>162451
GAATTGAATTCATGTATTTTGCATTCCGATCTAGC
>237732
CGCGAGATAGTCCGGAATTTGTTTGGACATATGTT
>112123
CCACCCCGAGTTATGCAAATTCATGGGCTATCTCT
>457536
TACATGTAAATTCTCATCCGGCTGGCAGTGGTTGG
>108331
CGTACCACGGTAGTATGTAAATTAGGCAAAGTTTA
>350866
TTTTTTTATGTATATATTTGCATATTTTTCAGGCG
>54603
TTGCTTTTTTCTCGACGAAGTTTTTGCATGGACGG
>115295
GTTTTTTCTCCTAGGGGAAGTACTTTGCATAAGTG
>286716
ACAATTACCATTCTATAGCCAGATGCAAAAATTAT
>87354
AGCTATGCAACACGACATAAATATGCAAAAAGAGG
>111462
CATTTTTTGCATATGATTACATGAAGGAATACAGG
>184182
GGTTTTTGCATACGGACAGCGGGAGACAAAAATTC
>416187
TTTTTTGCATACCCTCATCGTATGTATCTATCGTT
>454386
ATTTTTGCATACCACGTGTAAATTGGTTCGATTAG
>700733
CGTTTTTCTGCATGTTATTTGGTTTCGTTATAATA
>447564
TTATTTTATGCAGGAGGGTAGCCTTGAAAAATTTG
>138987
AAGATCACCGGTGTTCATTTGCATTTGAAAAATGA
>690132
TGCAGCATTTAATTACGGTCGGCGAATAACAAAAT
>21200
GACGTTTTGTTATGTTATCTGAGTAAAAATTTGCA
>18713
TTTTGTGCTCCGGCCAGAAAACTTACTATGCAAAT
>289799
GATTTTGCATGTGTTATTATTATGTACCGCACTAT
>646252
GGAACTGCAGTCAAAGCAGTCTGATGCAAAATGTG
>555975
GTTTTTGCATCACGTTAGAGCAAGTCAACTACGCG
>904046
GTTTTTGCATATGCATTCGAGCTCATGACATGGGT
>117208
GTATTTTGCATATGCAGATAAGCGCATGGTATGAA
>265153
GCTCTTTTGCATAGAATTTCGAGAATTCAGAATTT
>220667
AGCTAGCTACGAATTCTGTAGATTCTATGCAAAAC
>814751
GGTTTTGCATACTTTTATTTATCGCGAGCACGTGC
>257371
CGTTTTGCATACTTTCGCCAGTATGGTCGGTGCAT
>890608
GCCTTAGTATCTCGAGGCGTAATTTGCAAAATGGT
>389259
GATCGAGCGTAAATGCATTTCAGAGATTTGCAAAA
>126654
GCATAAGCAAGTTAGGCGTGTTATTTGCAAAATAT
>24510
TTTTGCAAACAGGGGTTAAATGCTCAGTTAATGGC
>564076
TGGTCACATTGCTGTACATTTGTTTTGCAAAAGGC
>225438
TTTTTGAGCCACAGAGGGATTGCGATATTTGTTTC
>383753
TCCAACTTTATTTGCATGTGCCAGCTCTCAAAATT
>965661
GCCAATGAAGGGATTAATTTACATTAAAGTCAAAA
>897086
AGTTTTGACTTGCAATTAGTTATACTCTGGAGGGA
>499194
GGTTTTGACTGTTGACTGTTCTTATCTACGGTCCG
>491305
GAATTTGCGTAATTAAAACCCCGCCAGATTCAAAA
>229112
AATGCAAACTAATGTCAAACGCTAAATATTCAAAA
>891918
ATTTTCGTTGTGAATATATGTGCGGATCGTATGCA
>13543
GAATTTTTCGTTGTCAATTAGGCCTCAATTTGTAT
>277847
TTTTCGGTATTTACATGTGATCAAGATGTAATGCG
>606947
GTTTTCCTTTTCGGCTTCAACATTTGCAAGATATG
>810727
GTTTTTCCTTTGGTCCATGTGTTTTGACTCAGCTT
>200086
CATTTGCGTTCATGGCTCCAAACAAGGAAAAAAAA
>214518
GGTTCGAGAACGACTTGCAAATCAGGGAAAATGAA
>102428
GTTTTTATTTAGAAGTGAATAAATGCAAATGTTGC
>798554
GTAGTATTTCCTTCATACGGTGGGACGCAAATGCA
>157635
TGGAACCGTTATAAGTGGTAATTGGACGCAAATCG
>463234
AATTTGCGTCCAATAGGTAGGGAAGGCATAAACAC
>145459
TTGTTTGCGTATAACGGTACCTTCCGACTTACATT
>863983
GGGCTTTGCGTACGGAGAAGGTCATTGTTACAAAT
>175243
GATTTGCGTACGCATCTATGGGAATGCTTGAGTAG
>740591
CAATCGACAGCGTTATGTGATTACAGGCAAATTAG
>933296
GATTTGCCTGGTTTGAGGACTCTTCCATTGCAGTG
>553553
TTTGCCTGGTATTTGCATGAACGAGTGGCCCTTCC
>863601
ATTTGCCTGGGTCGGAGTGGATAGGACGATAACCC
>869482
AGTTATGGAAATGGGGAAACTCCCAGGCAAAAATC
>284123
TATTTGCCTGGAGTGATGGATCCTATGCGGGCCTT
>525963
TATTTGCCTGGAGCGAAGTCCCCACCGATCCGTGG
>140653
ATTTTGCCTGCTTAATGGAATGTAATCAGAATCCG
>904190
GAATAAGACAGTGGATTTGGCGGGCATAGGCAAAT
>385078
GATGAATTGGAGGGCAGGTAAATGCATAGGCAAAT
>662175
AATTTGCCTACTCAGCATACAGTCACTTGTGTTTG
>558255
ACGACGCTCTTCCGATCTTGACTAGTAGGCAAATG
>164671
ACACAAGGGGTCAAACCTATTAGTAGGCAAACTCG
>499891
GGTAGAGTGTCCGGATATGGAACGTAGGCAAATAG
>440880
TCTTTCGATACGAAGATGCAAAGTTAGGCAAAGTG
>752961
TGTGAAAGTCGAGTGTAATAAAGTTAGGCAAATGG
>349714
AGAATTTGCCTAACTGTAAAGTAAAGCTGACTGAC
>708609
GGATTTGCCTAACTGAACAGGCTAGAGTTATCTGT
>150103
GATTTGCCTAACATATAAGTCCAGTATCGGGTTTC
>570856
ATTTGCATTTCTCAGAAGCACAAGGCGGTGAGCTA
>193153
ACTTTGCATTTCGCTAGCTTCCTAAATCCGTAACC
>146667
AGGAAAAGAAAAGGGAGACGACTCGAAATGCAAAT
>951574
AGGGAAAATCGGTTACGTGAGTCGAATGCAAATGA
>694132
AGTTTGCATTCGACAAGTGTGGATAGGGAATCCCT
>131345
GAACCCGAAGATTAGATTTGATTGAATGCAAAGGC
>646871
TATTTGCATTATTTTATGTTGGAAGAAACTGTCCT
>390433
AGTGTGAGAACTTCCATTTCAATAATGCAAATGTG
>443019
TTCATTTGCATTATTCCTCTATCCGATCCCCGTCA
>106228
GAGTGGGAACCGGTATCGCAATTAATAATGCAAAT
>596075
AAATGCGATTATGGTCAGGTTGTGTCAGATGCAAA
>179240
ATGACTCTTCTTGCGCGGGAGGGGAGAGATGCAAA
>892807
CATACTCCGTGAAGGCGACCCGACGAGATGCAAAT
>68058
NAAATGGTGTAAAGCAGTTGACGAGATGCAAATGT
>599737
TGGGCGATAGCTAGGTATTCTTGTATGCAAATACG
>101323
GATTTGCATACAAAGGTGGTTTTTTTAGGGTACTT
>302680
AGTATTGTCATAGTTAGCATCGCGACTTTGCATAT
>280641
TCCTTGTCAGTTGTATGCAAAATACACGTTATTCG
>182742
ATTTTTGTCAGTGTATGTAAATGAAATACAAGACA
>624273
GCCGGCCAGCTGATTTGATTCTCTTATACAAATTC
>325797
ATTGTATAACAAGATTATGCAAACCATTGTGGAAG
>674081
CGTTTGTATAAAACCGAAGTTCAGTTTTGTCTTCT
>810460
NTCTTGTAGTTTGAACAATTACCATCGAATATGCA
>771783
GTTGTAGTTCGTTTCCAATGCAAATATTGCCCGGG
>765055
ACCTTATGGGATTTATGAAAATCGCGTTCTACAAA
>193104
AGTTGTAGAACGATTAGGCTTGCCGGGGTCATGCA
>675934
TAGTTTGTAATCGGAGGTAGGTAACTTATTTGACT
>958613
AGATGCAAAGTGACAAATGTTTCGGATTACAAGTC
>445911
ATATTTGTAATCAGCCCCTAGGATTTGTGTTCTCT
>210097
TTGTAATCAACATTTGGTTATTCGTTGTTCGCGGT
>631990
ATTTGTAATATTGTAATTAAGTCAGTCTCATATTA
>907741
TGCAGCGTGGATGTTTGCATAGCTTCTATTACAAT
>65021
TTGTAAGTACTTATTTTGACTATACCGACTTTAAC
>329323
TTGTAAGGGTACATCCTGGTGATATGCAAATTGGC
>315621
ATTTGGTTAGGGAAGAAGAAATTGATTATGTATGC
>456090
AATTTGGTTAGCAATAGCTAGGATAACGGTCAGGG
>514388
GCATTGGTTACTCGGTGCTAAACGTGGGAAATTTA
>413881
TATTTGGTTACGTGTCGGCCAAGGCAAAGAACGTG
>742505
CATTGGTGGTGGACAATTTGGGTAAACATAATGCA
>954385
AATTTGGTCGTAGTCATTATGCAAATGCTGCTCTG
>884898
AATTTGGTCGTAGTAATTATACAAATGCTGCTCTG
>614742
GTTATTGGTCCGCGTTTGCATATCAGCTGAGTCTT
>175046
AATTTGGGTACAGGGCTATTTGCATATTAGGGGCT
>424794
ACGTTGGCGGATTTACATATATGCGATCGGGTGTT
>643417
TACGGATGCAAATTTGTCTGAATCCTGGCCAAGAC
>121735
CGTTGGCAACATGCAAATAAGCAGGTGGTCTCGTC
>215466
CTTGCTGGTGATTCTTACATTTTGTTTGCATAGGC
>667630
ATCGACCAACATTTACATACGTTAGGGCCAGCAAC
>762298
AGTTGCTCTTCTCGAGGAGTATCTCTGTGGCATTC
>315460
TTGCTCTGATAGAGGCCTTATAAACAAATTTATTG
>350380
AGTTGCTCCAGTTGAGGATATTTGCATAAACTACA
>405554
GGTTTGCTCCAATAGAGCTAAGAGGTGATTTGCAA
>607488
AATTGCTCATTTTCGTATTCGTCGCCGGGATGCGC
>123075
GACTTGCTCATTCCTAGTTAGTCTCGCGGGATGCA
>261508
TCTTTGCTAGGATTTAGGTAAATTGACACGGCCGA
>117976
GTTTGCTAGGATAATGCAAATTTACTGTCTATGAC
>320483
GCATTGCTAGGAAAATTAGATTTTTACCAACGTTC
>188954
GTTGCTAGCGTTGCCTTTTGACTATGTAAATTGAT
>944683
CGCAGTTTCCAATAGCTATAGTTGGTCTAGCAAAG
>859569
GCTGTTGCTACTTTCCATATCGCCTCTGTCTGATT
>796717
ACTTTTTTGCGTACCACTCTGGAAGTAGCAACTCC
>389140
TTGCTACTATTATGCAAATACAACCGATCCTTACA
>127707
ATTGCTACGAAGACTTCATGCAAATGCAGGTTATG
>717490
TTGCGTATTATGCACTTTTGTAATTTGCTCAGATG
>425793
TAGGCCCAATTATAAGTAGATCCGCATACGCAAAT
>570355
ATTTGCGTATGCATGTAAGGGTATAGATGGCCGAA
>484964
TTGCGTATATGTCCGTGGAAGGTTTTCGTGATGCT
>369703
ATTTTTGCGTATACTACTACGACGCCTCTTCCGAT
>80133
TTTGCGTACATTATTAGAGACCCGTCGCGTATCAG
>310583
CCCCATTAATCGCGGTACCACTTATGTACGCAAAT
>387462
TATTTGCGTACAGGGTATATATGGGATCCCTACGA
>238214
AATGGGTGAATTTGCCTACGGAAACTGCGCAAACC
>964090
AAGGATATTTTCATGAGCGTGTCTAGTAGGCAAAT
>179542
GTTTTGCCTACGAGCCCCGTCAGAATATTCAGAAC
>547330
GTTGCCGATTGTTGAGGGAAAGCAGGTTAGCAAAG
>321395
CGACATTTGCGTTTCTTCTTTCCGATCGGCAAAGC
>424421
TTGCCGAGGAAAGTGATATGTAAATGAAGCCAGAG
>171712
TTCGTTGCCATGTAAATCTAGGCTATTTAGTACAC
>695238
CGTTTGCATTTTAGGTTATGACTCAAACATATTCT
>162461
GAATTTGCATTTTAGGATGTTTTTCGATCCTGAAG
>463744
CCCGGAGGTTTGTGCCAATATTCAGTAAAATGCAA
>944158
TTGCATTTTAATGGTGGGATAGGGGGCATATTCGG
>327218
CTTTGCATTTTAAGTCGTTGATGGATTGTATAATT
>301167
CGTTTTGCATTTCTTGGTCTGGGACGGTTCCATAG
>214417
ACTTTGCATTTCTGATCCTAGAACTATGATTTGTG
>946157
AGATATCAAAGCTCTCAGTAAGGTGGGGCATGCAA
>151064
TATTTGCATGCCCAGAAATGTTCAACTTTTTGCTG
>383714
CGTGTGGCGGGGTATTTACTTCATTCATGCAAGTT
>472864
GTTGCATGAATATTCAAAACTCATTTGTTTCGAGG
>101890
GAAGTCCTGCTGATGTCTATACCAGGATGCAAATG
>756486
GTTTGCATCACCTAGGCAGGTCATTTTCGTTCATG
>488809
TTTGCATCACCGTAATCCCTCGCTCCGTCTAATGT
>36257
TGGGGAATGTCATAAGTATTAATGTGATGCAAATG
>811456
ATCAAATAAGTGTGTATAGAGTGTGATGCAAAGTG
>665296
TGATTTGCATCAATGGACTAGGTAGTCCGGTGTGG
>661441
AGTGGCTTATTTGGCAGCCGGAAAGAATATGCAAA
>2454
TATCTGCGGCCAAATCAGTGCTCAAACATATGCAA
>102609
CACTTCCTCCGGCCCCGAGGTAATATATGCAAATT
>299947
GTTCCTATTCATGCAAATTAGGGTCAACTATAATG
>104878
GTTCCTATTCATGCAAATTAGGGTCAACAATAATG
>205304
AATTTAAGGCCATTAGTTATGCAAAATCCCGGCCA
>109203
TATGCAAATTAGTTGAGTTAGGAACGGATAGTTAA
>289195
TGGAACAACGGTCCTGATTTGCCGATCGACAGGCA
>663937
GATGTCGAAGGTTTCATGTAAATACTCCGTGTAAG
>137546
TTTGTCGAAGGCAATTTTGCATCCACACTTAGGGA
>353773
AGTGTCGAACTACACGGTGGGTCATAGAATAAGCA
>281262
AATGTCGAACGCAGAAGGGCTTTTTAAGGTATGCA
>473985
TCAATGTCCGTAGCGCATTGTGCGACCGAGCAACG
>543658
TTGTCCCAATTTGCATCCTCGATCCTCCTCCGGAA
>22040
TCCATGCAAAGTTTGTCGTTAGAAGTTGGGACACA
>170069
CATGTCATGCAAATTTTTTTATACCGATCCGGTCG
>134142
TGTCACTTCACTTTGCATAGTTACCGGCCCCACAG
>511140
TGTATTTAAATATTCGTAATGGAAGTACATATAGG
>658692
TGTATTGTTTTTCCGGGTGCAGCGGCGATGATTTG
>9710
ACATGTATTGGTCCGTCTCGGCGTGTGATTAGGCA
>290209
TACCTGTATTGGTCCGCGATGCAAATTACATATCT
>135948
ATGTATTGGGTTTGCTATTCAAAAATGACTACGAC
>856316
AATTGTATTCTTGATCGTATGTAAATTGTTTTTTG
>111925
AATTGTATTCTTGATCGTATGTAAATTGTTTTTCG
>64389
AATGTGGTGATCAATGCAAATCCGATCCCGAGTGG
>150895
TTGGTCTGCCCTCTCAATAGGCAAATTTGCTTCGG
>396102
AATCTGGGTTTTTCGACTTCCAGAACTGTCATGCA
>341782
TGAGTGGGTTTTGACGACAGTGTCGGTTTAATGCA
>314888
TGGTTGGGTTTCGGCTATGAAAATCGGAAATTGGG
>639394
TGTGGGTTTATTGCAAATTGAACTAAAAGTCGCTT
>796414
CGTCTGGGTTTAGGCTCATTTACCTGGTGTTAATG
>145780
TTGCATAACGATGGGGCCCGCGAGTTAAACCCAGT
>277059
CGTATGCAAATTTCGTTGTCCTGGTACGCAACCCA
>740555
GTGGGTTAAATGGTGCCCACCCGAAATTCATATGT
>311933
GTTGGGTGTTTTTGCATCTGGTGCCTTAATTATGT
>71154
ACGACGCTCTTCCGATCTATCTTGAAACCCCCAGG
>126975
TCACTGGGGGTTAGTTTTGAATAGGCAAATTCATA
>646643
GACGTGGTTTTTGCATATACTTTGCGACGCATCTG
>38186
CACTGCGTCCCGTGGCAAAAAATTTGCATGTTTTT
>263666
ATTTGCGTATGCTGCCATAAGCCTCGACTCTGTTG
>326619
CGTTTGCGTATGCCGGATTTTCGTTCGGTTGCAAT
>258324
AGGGGAGCGCGCATATGATTAGATCGTCATACGCA
>212763
AGCTTAGCGTAGGCAAATCGGGGATACCGCACTTT
>969013
ATTGCGGTATATATTATTTGCATATTACCTTATAT
>556839
GTGCGGTATAGCGAGATTGTATTTGCTTATGAAGG
>243129
GTTGCGGCGTATATGATTATTCAGAGCATTCATAT
>277042
GGTTGCGGCGGATTTGAATAATCAGGAATCGGGAC
>799
GTGCGGCGGACAGAATGGATGGATAATTTTGTATA
>585719
AAGATGCGGCGATTTGGCTAATTTTTGCATTGCTC
>930690
TATGCGGCGATACCCTGCCTAGATTCAAAACTTGG
>258579
AATGCGGCGAAATTAATGCAAAAGAGCGATTGTCC
>596514
AATTTGCGCTTCAAAAATATGGAATACGGTCCAAG
>470958
TGCGCTGTTTCATTGGAGTGCTCAGAAAAATTTGC
>261291
TTGCGCTGGCTTGAGGTGATTTGCATTAGGAGGAC
>76935
GGAGGCGAAAATATAATATGCAAACACATAAGGCA
>121371
AGGGGACCCTAAATGATTATTTGCATAAGGCAAGT
>75329
TGCCTCTATTTGCATGAGCCCTGGACATTGAACTC
>114536
GTTTGCCTCGTTGACGTTATGCTGCCGAATATGCA
>756402
ACGACGCTCTTCCGATCTGATGCACAGAAGGGCAT
>416699
ATGCCCTTCGTCTATGTACGGGTGATGCAAATGAG
>166860
TGAGTGCCCATTTGCATCGGCCACGTCTCCGATCT
>803908
AATGAGATTGTTATTTACATGGGAAGATGGCACTC
>516351
TGCCATCTCGGTAATCGGCGGCTATTTGAATAAAC
>292156
CTCGATACGCATAATCATAATCATAGTGGCATGTA
>746308
GCGTGCCACGGGCAGATCTGATTGATGCAAATTGG
>562494
GAATGCCAACTATACATGCAAATATTTGTGAGGTG
>42544
TTTTGCATTTTGATTCCGGGAAGCTTGGACCGTGG
>52680
AATGCATTTGTTTAGGCCACTCGTGCATATCGGCC
>285011
TTTGCATTTGTGGCAGTTTTTTGCTGGGGGGAGCG
>449937
TTGCATTTGTCTACTGTCGTCGAAATTTAAGTAAT
>555649
ATCTCCTGCTCTTGTCTTTACGAATACAAATGCAA
>410598
GAGGCGTTACCTTCGGAATTCAGCATACAAATGCA
>170403
ATTTGCATTTGTAAGTAAAAGTTGAGGACGAGTTG
>458240
TATGTCGCTTGCATCCGCCGGTCTAACCAAATGCA
>173859
ATTTGCATTTGATTCGCAGCTCTACAGGACGAGAC
>222147
CATTCATATCGGAGAATTCGGCCTTCCATAATGCA
>366192
TGTACGCCGTGAACTAAGTCATTTGATCTAATGCA
>181792
CGTCGTGCGGGGTGAAATGTCGGCAATCACATGCA
>97467
TTAATCGTAGTCATGTCCGGATCGACTCACATGCA
>765536
TTTTGCATGTGAGGGACTACGTTGAATATGCGGTG
>204082
TCGGGCATTGGTGTATTTTAAGGGTCTCACATGCA
>123101
GATTTGCATGTAACCGGGGTACTCCATCACGAGCG
>129402
AGGACAGCTGTTCTGTATGTCCCTAGCGATATGCA
>224677
TTTTTGCATAGGCAAAATCTCCAGTTGTTGGATTA
>106517
CGCAGGTTACCAAAATAGTATGTGAATCCTATGCA
>862952
CATTTCGCCTGTCATAGTCCTTAAGAATCTATGCA
>164430
CGATGCTTTATGATTTGGAGATAATCTATGCAAAA
>129806
CGTACATTCTTATGGGAGTGTTTTATCTCTATGCA
>324842
CTGCATACATTTGAATAAGATTAATTCCTAGGGTT
>11968
CAGTCTGGGTGAAAAGGTTCGTTAAAGTGTATGCA
>908656
AGTTCCAGAAAGGGCCATTATGCTCCTGTTATGCA
>430794
AGGTCTATATAAGGAGAAGCGTAGTCTGTTATGCA
>282099
GTTCAATCGTGCGGAAGTAGTTTTTCTGTTATGCA
>455623
ATATGCAGGGTCTACGGTGGGGGACGCCGTGCCGT
>351328
GTTCAAAAACTTTGCATAAAAAGCATACCCTGCAA
>109397
TGCAGGGGGCTTGCAAATTCGTTGTACTCTGTTTG
>829393
TCTTGCAGGGCTGTTCATTAGTTAACGATTTGCAT
>261989
ACTGTGCAGGGATATGTGTATAATTTGAATAACTA
>82115
CTGATTTGCATTTCGGCAAATGAATGACGCTGCAT
>623778
TATGCAGCGGTCGATTTTGGGTATGCAAATACGGG
>94369
ACTGCAGCGCACATCGTGAATATGTAAATTAAGTT
>6252
AGATGCAGCGATTTGTATATTATGGGCAAGATTCA
>459642
TGCAGCGAATGTGAAGTGGTGGAATTTTGCATAAC
>695457
TGCAGACAATCGAATAGCATAAATTTACATCTTCG
>658449
TGCAGAATGCAAATATATACGGAAACTTAGAGGTC
>765609
CATACGTCAAATTAGTGAGGGGATTGATTCTGCAT
>499627
ACTGCAGAATAGACTTGTTTTGCATCCTCCTTGCC
>409141
TGACTGCAGAAGTGAGTCAGCGGATTTACATTTTG
>380622
GCGTGCACCGTTATCTGATGATATGATGCAAATGG
>160774
TGTCCAATCCACATTTGCATATCCGGATATTGCAG
>710771
CGGATTGGCCAGTAATGTTTGAATACTTGCATAAA
>416214
TAATGCACGGTATGGAACATTTGTTGAAGGTTGCA
>483951
CGTTCGCATAGTAATAAAGATTCAACCGGTTGCAT
>308895
TACTTGCAACCGCGTGGAATTCTATAATCTATTCA
>782437
ATGCAAATTTTCTACCAGACGTCCTCCGATCTTTC
>670303
CGTAATCTTCTCGTGGCGATCATTGAAAATTTGCA
>953192
GGCATGCAAATTTTATGTTGTGTCAGCGCGCAGGG
>816699
TCTCCGGGTTTTGTGCGATGAACGTAAAATTTGCA
>340267
AACGTCAATGTCGCGTTTAAGTGGTAAAATTTGCA
>537662
TATGCAAATTTTAAGGCCGTGGAATCGCCTTCGGC
>457047
CTATGCAAATTTGTGTGGTGTCTTACCCGATCTTC
>107910
GTCAGACCGGGATTATGTCAATAAATTTGCATGTG
>278827
TAATTATGACTTCAAGGGCACAACATAAATTTGCA
>216148
CTCAGATCATGCTTTAACAGGTGCAATTTGCATTC
>662886
TGATTCACTCCAAGAAGTTTGGACATTTGCATTTT
>139726
GAAATGCAAATGTCAGAAGTTGAGCTGGTCTGCGT
>191578
TAATGCAAATGTCAAGAAAGTCGTCGAATTACCGC
>22850
TATGCAAATCAGAGTCTAAGAAGAGACACGATTTT
>7551
GGTTTGCAAATATTTAACACATAGTAACCGGACTG
>390615
GGGCGCTCCGCAATAATTCCGCAATATTTGCATAA
>881700
CACGACTGTGTATTTTGCTTAGAGAATATTTGCAT
>398539
AAATAACAGGAGTAACAAAGGGCGAATATTTGCAT
>229101
CGTGCAGAGCCAATTTGCAGGACTATTTGCATGTC
>750221
TATGCAAATACTCATCAACTAATGGAATGTTAGCT
>884858
TAAGAGGGGCTTTTTAATGAATTGAGTATTTGCAT
>102215
TAAGAGGGGCTTTTTAATGATTTGAGTATTTGCAT
>728330
ATGCTAAAGTTAGTGGGTTTTTTGCATTAGAGAAG
>329347
GGTCTCTAATATTCAAATATATTTGCTTTTCCTCG
>686834
CACTCTCGGCATCCCGATTATCTTGCTATTCTCCT
>152890
CACTCTCGGCATCCCGATTATCCTGCTATTCTCCG
>884497
CACTCTCGGCATCCCGATTAACTTGCTATTCTCCG
>6305
ACGACGCTCTTCCGATCTGTCTCCAATTCGAGATG
>104825
TCCTTCTCGAACGATATTTGCATGATTATGATTTA
>921796
CCCTAGATGCAAATGTCCGCCGACGCTCTCCGATT
>363039
TTGGTAAAATTTGTTTATCGACGGACGCTCTCCGA
>626366
CATTCGGAAATTTGGAGTACATGAGCACATATGCA
>149487
CGTCGGAAATTTGCAAGATAAGTAATTAGTTACTG
>942293
ATGCAAATCTGCTGTGCCGCCGGTTTTATAGGCGA
>771101
AGATTAGCGAAACATGCAAATGGTGTTGTAGGCGA
>747273
ACGACGCTCTTCCGATCTTTTGCATAACGGCGACG
>332532
AGTCGCCGTGTTTTTCCAAACATAGGGAAATGCAA
>102911
CACATCGCCGTGTGCCATTTGCATATAACTTAGCT
>480763
GATTTGCGTACATAAATTGACATGATCACGGATGA
>554523
TGGATCCGTGACTAAAACCGCGGAGGCGATCTCAG
>830
CATAAGTTATGCAAATCTCTGGGTTGTCACGGACT
>764429
TTTTTATCTAATTTGCCTCGTCCGTTCATTACGGA
>153660
GAATCCGTAATATGGTCAAATAAGATTTGCGAGGT
>824134
AATATATGCAAAGGGGAAATTGATATTACGGATGG
>46216
GTTCCGTAAGGGGGGTCTGTAATTTGACTGCATTT
>748505
GAAGGACTAGTGACTGGACCTCACGTGTTACGGAA
>452915
CAATCCGGTTTACGCAAATCAAAGGGATACTGCGG
>898203
GTATCCGGTTGAACGAGAGATGCAAAATGAGAGGA
>447334
ATATTCACAATATGCAAATTTCCTGAACCGGAGGC
>425621
TGTTTCCGGTTATGCAAACTAGTTTCAGCCGTTGC
>572825
TAGTCCGGGGGGCAAGTTCCCTCGTCAACTATGCA
>136223
CTCCGGACTAGGGATCATTTACATAGTGCCATTCT
>915548
CGTCCGCCCTAAGCAAATAAAAATAAAACAGCCTT
>24723
TGCAAATCGTTAAAGGCAATCGAATCATGGCGGAG
>259173
TAGACATTTGGTTATGGGTATTCGCTAATGCGGAA
>337116
AGTCCGCACGAAGTAAAATTGCCGTCATAAATTTG
>105961
TCCGCAATGCAAATCGCTGGGGCTACTGTATGACC
>195918
CACTTTGTGCGAATTTGTATTTCCTTGCGGATGAT
>396931
NGAGTTGAATATCAGGTTATGCAAATTTTGCGGAT
>392699
CGACTTTATTCAAATAGGCGTCCCAGTTTACGTAA
>404428
TACGGCCGAAGTTCTTTTTGCATGCCGATGTTATA
>446026
TACGCTCATATGGAGGAGTGGGATTTGCATCAATG
>132523
TACGCGACATCAAATTTTGCATGTCAACTTAACAG
>195308
AGCCATATATCCGTTTTTAGCAAATTTGCGTAGCC
>442083
TACGAGTAGACTTGCAAATTGGGAGGCACTTACAT
>527722
CGATCTGATTCGCGGGTGGCTAAGTTTGATAGGTA
>692832
TTGTACCGTATAGTATTGGTCTGGGGGAATACGCA
>807568
AATAATGCCTTATAAGTAAATTTGCCTACGGTACA
>845552
ATACCGGTTTGCATTAATACGGAACATCTCTTATG
>404006
AACAATGGCTTGGGTACAAGGCTCTCTAACCGGTA
>807570
AGTCAGCATTCCTTAAAGGAACATCGCGGTATTCA
>236062
GAAGTATCGGCAAGACTTATTCCAGGCGGTATGCA
>103531
CTGAGGGCGGGTTAAGTACGGAGATTGGGTATGCA
>27815
TAAGTCGGATTATGTTGAGAACCTATATGTAAAGT
>908963
CACACTCACTGGAGGGAAGTCGCTATATGTAAATT
>51508
GATTGTACATTATAGGGAATTATAGGCTATATGTA
>887715
CAATATGTGACTGATGAGTGCACTAAGTATATGTA
>172419
GACGTGTGCTCTTCCGATCTTGTGCGTATATGTAA
>116039
GAATGGGGTCCATTTCAGCATTCTAGGTATATGTA
>766807
GATTATGTTGGTTGTGTGCTTAGTTGAGCTATGTA
>472480
GTTTCTACACCCCCCAGGACACCGCGGAGTATGTA
>456749
AGTAGAACATACTTTGGAGCCGAGGGGAGTATGTA
>250956
GTCTGGGTGGGAGCGTATGTGGTAGTGAGTATGTA
>175830
AGTAAATTGGCGTGGACAATTCAAGAATGTATGTA
>446836
GACGGAATATTGCATGGACAACGAGAGTGTATGTA
>391964
CATACATACACAGTGGCGAGCGTAGGGAAATTACG
>520343
GGGGTTATTTTGCATAAGTCACAATTGTATGTAGT
>917799
CGGTGGCCCCTTTTCGTGCGTACTTGTATGTAAAT
>850409
GATCAGGTAAGCTCTCATCCAATTCGTTGTATGTA
>133600
GGACAGGGATAATTTGCATAACGTGCATATTAGGA
>685973
TATAAGGTGCCAAGTGCTTTAAAGTATTATCTTAG
>168680
GGGTCGGACGCTTTCGTTAAGAATCACCTTATGCA
>397269
CGTAAGGAAATGCAAAATTAGGGGATCAATAAGCG
>551407
TATAGCCCATTTGCATGGTGATAGTATTTCCTTAG
>632985
GTAAGGAAAGTGGCTTGCTATTACTTGGTTCCGTG
>569305
TAAGGAAAGGATGTAACAGGCAAATATGCACCTCG
>333134
GTAGGAGTGCAAATTATTTCGGGCGTTTCCTTAAG
>106118
AAATTAAGGAAACATTTGCAAGTTTATTGGCTTAT
>84810
TGAGTAAGCCATTTGAATATGTTGTCTGAATCCTT
>690156
TTAAGCCATAGTGTGTATCTTATGCGGTAAATGCA
>539305
TAAGCCACTTCAATTCGTCATTCATGCAAACTCGC
>321848
TAAGTCGATATGTGACATCATTTGCGTGGCTTACG
>341015
TCAATCCGTCATTTGCCTATCCGATACCATCTTAC
>179279
CATAAGAGCCGATCGGTATGTAAATGTGAGAGGCA
>436316
GATAACTTAGATGAGTTATTCTTGTCATTCATGCA
>937683
TTAACTGCTAACGAGTGGCATGGGGAACGCATGCA
>370866
GCATATGCAAATGAAATCAGGCCGGCAGTTAATTG
>766212
TTCTCTCCTACTGCATTTGCATCATAGAGTAGTTA
>383837
TTTAACGTGCCTATGCAAAAACCAACGTGTTATCG
>590901
GCATGCGTAGGAATATGCAAAAGAGACGTTACAAG
>919029
AGGACAGATAATCGTTTAGGCTTTTACGTTACGCA
>977136
TTAACGGTTTGCGTAAAGTCAAAAAGGTGCGTCAG
>576742
ACATAACGGTCTCGTTGGCGAGTATGCAAATATCG
>181921
ACGACGCTCTTCCGATCTGCTAAAGGACCGTTAAT
>459002
CTAACGGTCAGTTTTGCATGTCTCGTGATAACCCT
>936306
TCTAACGGTCACGGATGATGGGCGTTTTTTGTGTA
>389180
AATTAATCTCTGAGTAGTGTTTATACCGTTATGCA
>89089
TAACGGTAGTATAAATGGTTTTATTAAAAAGCTTG
>790658
TAACGGTAGGGAAAGTTATTTAAACGAATTGAGCC
>101261
TAAAGATAAGTTGCACCTTATTGTACCGTTATGCA
>166763
AAAATGCAAATCCCACGAATAATGCTGGTTAGTTT
>194329
AGCCCATTTTGCATGTCTTATCTGCTGGTTATTTC
>636801
AATGGCAGGCAGTTTGCATAACATGATCGCTGTTA
>526392
GTCATGTAAATCCCGTTAACCTTAGGGCTGTTAAA
>475283
TGACTTTGACGGTTTCACGGACTGGGCTGTTAGAG
>172737
CATCATGATAACTTTACATAGGCAAATGCTGTTAG
>350239
TACTAACAGCATAATGGATTATGATTTGAATAGGG
>238526
ATGCCAAGGACATTTGCATTAGTTGCTGTTATGGT
>356345
CTAAGCAGACACCTCCGGCAAATATCATTTATGCA
>536194
ATGTAAATCGGTTTGTGCGTCTATCTAGGTTTGTC
>12022
GGAATAAATCGGGTCCATTTGACTGTGTTTGTTCG
>132774
GGTCAGTCTAGAACTCATCCCATTCGATTTATGTA
>765641
CATTAAATAGATATGAAAAAAAAGATAGTGTATTT
>128704
AACGTTAGGATATTCCGCGGATAAGTATTTACGCA
>127164
TGGAGGGATGCAAAAATACAGCCGCACGTATTTAC
>211675
CGATTAAATACGTCAAAGATGCGCATTTGCAAATT
>657332
GGGAAACCCTCCACTACGTAGTTGAACTTTAAGTG
>288146
ACGACGCTCTTCCGATCTATTCAAATAACTTTAAT
>122491
ACGGCACACGAAAGAATTTGCATTTTAACTTTATG
>187302
GAATAGGATTCAAATTCGTGGTTAATAAAAACGGC
>214081
ATGATAATTTGCATTAACTTAATGATGGAACCCTA
>169906
GGAGGAAATTTCATCAGACTATGCAAAAATAACGC
>659488
CGTTAGTGGGATAGAATTTGGATAGGGTTTTTCTT
>679552
GGTTAGTCGTGGTTACGCAATTGTTTGCATGTGCG
>186426
CGGTTAGTCCGGTGGGGAGCATGCAAAATATGCAA
>262908
ACACCGTGCTGCTACGGGGATACATTTGCGTAACG
>601856
AATGTTACGATGATGCTTACGGGATATTTAAATGC
>488368
AGGGGCTTTGCATTTTATTAATTATCGTAACTATA
>789027
TCAGTTACACCAGATTTTTGCATTATCGGATTGGT
>134950
AAGACGCCTCTCGGAATTTGACTACATTGTAACGG
>181492
ATCGTTACAAGGTAAATAGGGATGTGGTCGATGCA
>18511
TGCGGGGGTATGCTGGTAAAAAATTTGATTAACGG
>389163
AACCGAGTTTTATCTGCATGTGATTTGATTAACCT
>518545
TGTTAATATTGGTGCAGAATAGCGGCGGGTATTCA
>717552
CCTAACATTTACATATTTGCGATATATTAACTCGG
>126830
GAGGTTGAAGTTATTTGCATGAAGACTATTAACGC
>327006
TACTGTGTTATGGTTGCATTTGCATCGATATTTAT
>104764
CATGGTGCTATTTTGCATTTTTGGTTAACACGCTG
>167160
CGCGTGGTTTTCCGAGACATTCCGAGAAATATGTA
>909744
GAGGTGGTACCCGAAGGCTTTTTCGTCCGACGCTC
>17306
CGGGTGGTACCAAGATAGTAGACAATGAAAATGCA
>787304
TACAATTATTCCATGTAAATAGTACGATGCTCCAC
>166619
CATTTGCGTACTTGAAATCAGGCATCTCCACTATT
>305358
TTGTGCTTGACGGGGAAATATCCATATTCAAATAA
>313320
CACTAATGGGCTGTTTAACTAAATTTGACAATCAC
>388704
TGGTGATTGGATTGTCGTATTTGACTTGCAAATCC
>383179
ATGTGATTGAATAGACGCATGATTATGCATATGCA
>305074
GGTGATTCGTTCGTGGAACATTTGCATGGGCCATA
>330748
AAGGTGATGAGCCATTGAATGCGTCGTAGTTATTT
>17451
TGACATTTGCATATCGATATCTTGAGTCATCACCT
>429812
TGCGTGATGACGACACAAAAACGGGGGGAATTTGC
>838575
AGGGTGATGACATAATAGTGTAGGCAAATTTATCT
>417524
ATTGGCATATGTAAGGGTATTCGTTATTCATCACG
>181531
TGTGATCTTAGTGGAACTTTCTACAATGATAGAAA
>605131
AGTGATCTGCACCCACTATGCAAATTGGCTCTTCA
>377541
GACTATTCAAATAGGCCGTCTTGCAGATCACCCGG
>385384
GGACGTGATCTCTGGCAGCTTCTTGTTATTTACAT
>734220
ATGATCGACAGGTTTTTGTCAAATGGATATCACGA
>500794
TACGTCAATTATGCAAATGAGTTTCCTATATCACG
>273006
CGAGTGATATAATGGAAAGACAGTACGTTTATGCA
>817044
AACGGTGAGTAGGGTGAAGGATTTGCAAATTTGAT
>103704
GGGTGAGTAGAGGTTCATGTGGCAATTTGCATTGG
>105837
AAGAGTCTGTGTTTAAGTAAATTTACATACGGTCG
>383682
GCCCTCTTCCCTCAGGCGATGCATACTTACCGACC
>413087
AGCGGTCGGTAAATGCAAAGTAGGCCAATTAATTG
>390558
GTCGGGATTCCGGGTGCTATTTAAAGATTTTGCAT
>895050
TTGCATGGCAAATTTTAGAGACCCGATCCCGACGG
>229478
TGTCGGGATAATGCGGGTTAATGCAAAAATACTTC
>171457
CAGGTCGGGAGGATGCAAATTGGTGGTCCTTTTCG
>888695
ATCGTCGCTCGCACGGTATATGCAAAACAACAAGA
>539487
GATTTGTATACGTAACGGGGTACTCGAGCGACGTA
>465942
GGTCGCCGTATACCTACGCTCCGTTTTTGCGTATG
>492815
GTCGCCGTACAGCAACATTTGAATATTGTGGGTCG
>174481
GACCTGAGCACGCATAAACAAATACCGGCGACATT
>163979
TACTACGCTTAGGTAGAATAGGTAAATTTCGACAG
>110600
CCGGCAAGATGCAAATTGGATTCAAGCAGGAGGAC
>222271
AAGTCATTTGCGTAATGGCTAACGGGTACTTTGCG
>588128
CGCAACATATTTAAAGGTTTCATTACGCAAATGAC
>491631
TGGAGTCATTTGCATGAGTATAGGTACTGATTCGG
>96194
ACTTAAGAGGCTTAGGATTCGATGCAAATGACGTT
>147363
GCGGCTCCACCCAATTTTCGATGCAAATGACTGTG
>485964
GTCATACGGTCACTAATTTAGGGGGACATTTGCAA
>765554
ACGACGCTCTTCCGATCTCATTTGCGTATGACCCA
>228275
TTGGGTATGCAAATGTTTAAGCGTACTCGTATGAC
>117127
ATTTCTGTATTATCGAATACGTAAATGTGACTGAA
>894314
AGTCACATGTCGGTGGGACAGATGTAAATTAGGAA
>468188
GGTCACATGCAAATAAGGAAGGGGCTTAAGGTTAG
>460570
AGTCACATATACTGGACTAAAAATATCAGTTTTGC
>118226
CGTCACAGGGTCGTTTGATTTATGCAAATTTTGTG
>1343
TGTCAAGCAAGCGATGGACGCATATTCTTAATGCA
>483401
GTCAAGCAAATTCAGATTTCGCCTTTAGAGGTTTG
>247907
ATCGTCAAGCAAATGAAACTGCGGGTTGGGCTTCG
>504517
TGGGGTATTTGCATTAGTTAGCTTATGATCCTTCG
>321314
AATCGCGATTTCCTGTAGCCACATGCAAATACCCT
>940613
ATTATGATATGCCGCCCAGTTATGCAAATACAGAG
>624251
CGACCCTTCGTACCTATATTAGTTATGCAAATACC
>263927
GGTATTGAGATCTTTGGTTTTTGGTCTTTCATGCA
>108359
TGCAGAAGTGAATTTTAAGTGTTATGCTAATACGG
>633937
CATGTATGTAAATGCACACTAACACCGATCCTACG
>17548
CCCTATCGGTGATACTGGCGTGATTTACATACTTG
>188651
TGGAACAGCCTAAAGTACTAGTTTTATTTGCATAC
>480906
AAGTATATGGTCCTAGGAAAATCGTAAGCAGTGCG
>214152
GCGATAACTTCCGGTGAGACGAATTTGCATATACG
>895382
AAGATAGTCATGGGGAATTTGCATGTTATACGACA
>112499
GGGTAGTCCGTCAGGAAATTTGCATAGTTCTGGGG
>895483
GACGTGTGCTCTTCCGATCCTTTGGGCGCCTACAG
>397905
GGGTAGGCCGGTACTATATTTGCATGTTAAGCTAC
>127748
CAGTAGGAGGGACCCGGCTTTGCATATGCATTTTG
>90359
GCTTGTACATTCCTCGAATAAAGACTTTGCATTGC
>817384
ATCCGTACATTAAGATGCATTTTATGCAAAGTCTT
>537594
GCTCCTGTATTTGTGTATGGTTATGCATGTACTTA
>558253
CGGTGATTTCCATACTGCGTTGTTAAGGTCTGTAC
>431362
CGCGTACAGAAGGATGCAAATAGCGGGAACGTATT
>345532
CCTAATTTACATGAGGGATAGCGTAAGTGTACACG
>511171
GTACACTCGGAGCACCATTAAAGGCTGTTTCCACA
>801193
GTACACTCAGGGCACCATTAAAGGCTGTTTCCACG
>457864
GTACACTCAGAGTACCATTAAAGGCTGTTTCCACG
>907354
GTACACTCAGAGCACCATTAAAGGATGTTTCCACA
>77772
TATGCAAACGTAACAAAAAGGATGAAATAGTGTAC
>940310
TAGAAAGGATCTTTATACAAATCGATCCGTGTACG
>638126
ATACGTATTTGCATCTGCATCGCGGGTGTACGAGC
>544199
CGTACACATTTTGCAAGGGAATTTGCTTGAGTTCA
>115865
AGGTACAAATTTGCATTTATGTAATGATTAGTTGC
>203463
TAGGCGAGAGGTGAAGCAGATATGGAAATTACCAG
>778191
GCTCCTTATATTCGAATTCGTAGGGAAATCATTAC
>178640
TGTAATGATGACAGAACAACCGGAACGGATATGCA
>568950
GGTAATAATATGGGGGGTAAAATGTTCAATAGGCA
>894273
TGCAAATGATTATCGACAGGAAGATGCCTTACTGC
>428250
CGCGGTACACTCATGCAAAAACGCCGATCCTTACG
>116613
TGCGAGGATGAATATGCAACACCATGTCCTTACCT
>685891
ATGTAAAGATTGGATAGCAATTCAAAAGGGGTGGC
>938640
GGTAAAGAGGATTCCTTGAATTTGCATCGACTTGT
>311704
AGGCAAATAAGACCGAAATCAGGGTATCTCTTTAC
>155813
AAGTAAACACTATTTGCCTGAACCTAAATCATCTG
>844449
GTCAGGTTTTGCATATGCCATTATGGACATATAGG
>135827
AAAGGCCGACCAGGGCTCCATGTATGCAAAACCGT
>452251
GGAGTCTCAAACACTGCATTGTATGCAAAACCTGG
>81786
GCTACGAGTTTGCATATCATACCATACAAACCCTG
>444567
CTGGGTTTCGTGAGACTTTTGCATCTGATTATTCG
>948735
CTTCATTTCCATAGCGTTAAGGCCCGAAACCGTCA
>407315
GGTTTCGCCAAGTGACCTCCGCGGAATATGCAAAT
>445201
GAGGTTTAGCCATTCTTTGATGTATGCAAAAGGGT
>394331
AGGTTTAGCAGGGAAATAGTTTCTAATTAAAGACT
>909144
CGGTTTACTTCGCGGCAAAATTCGATTGAGATGCA
>197243
TCGGTTTACTGGGTATTCAAGACTAAGATTATGCA
>405553
GAATGTGGATATAGTTTTGCATAATGTACACCATG
>719911
GGTGGCATGCAAAGGGGGTATCAACGTTGTCTAGA
>175400
CGGTGGCATATATAGCACCAGGTATAGCAGATGCA
>336790
ATTTTACATAGAGGAATAAAAAACAACTACCAACC
>824364
TCCCGCAGATGGGGGTTTCAACGCTCGCTACCAAT
>527056
AAGGTAGCCATTATGTAAAACCTACACAAAGTCTG
>34040
TACTTTGCATGGGCAGAAGCTATATGGCTACCACT
>299723
GGGGGAGCGGGCGTCGTCAAGGGATAATTAATGCA
>644638
AACGGGCCTTAAATACCTCGATCCGCTAATATGTA
>5716
TGGGCCAAAGTTTTATTAGGGCACCCGTCATTTGC
>275366
GAAGGGGCATTATGCAGACTCATTAATTTACATTC
>639643
TATGGGCATGGCGCTTCTCTGGATGCAAAACTTGC
>954471
GGGGCATGGCACGGAGGAACGGTTGAGATTATGCA
>257934
AAGGGCATGGCAACACACATCATCTGCATTATGCA
>469717
GGGATTTGCATAGGAGAGCTGCGCCGATCCTGACG
>350746
AATATGCAAAATTAGAAGCAAGGGCCGATCCCAGG
>705041
ATGCTTTTATGCAAATTCTCCGTCCGATCCCTTTG
>159605
ATCTAAAGTTCCTCTTTTGAATATTCCGATCCCCG
>106291
AACTCTGCATGTAAATTACCATGGCGATCCCTACG
>209044
GGGAGTATGCAAAAGTATACGTGGCAGTTTCCTAT
>89199
TTTGGGACGTGAGGAAAATTCAGAATGTTTACGCA
>338128
GGGACGGTCTGGTATTTTGCATATACGATTCTCTA
>589212
TGGGACAGTACTGTACGTTACTCCGGGAAATTTGC
>642258
CGAGAAATGAAAGGGCCTTTGCATATGCTATTCCC
>76843
AGGGAATACATTAAAGTTAGATTTGCCTCTTCACA
>356523
NCTTGGGAATACACTGCTAATTAATCAATTTGCAT
>534635
CGGGGCATTTGAATAGTCTGGTGGAGGTGGATGCA
>694082
TACGCGACCATTTGAGCATCGATAGGTAAATGCCC
>431849
AGAGGCATTGGAGGGTAATGGTTAAGGATCAAATG
>428642
ACAGGCATTGGACAGGATCTCTCGGAAGTTACCTT
>307182
TATGGCATTGACTCTTTGCATAAGACGATCCTTCG
>314905
AAAAATGTAATATTCAAAAATCTGGGATGCCGCCA
>594241
TGGGCATCAGGGTAGTATGAGTGGTGGAACATGCA
>367050
TATGAATACCTTTGTTTTGCATCACCACTGCCCGT
>634194
TGAGGCAGTGATTGGCTAATGGTAATTGATAGGGA
>215527
TCAGGCAGTGATCTAAAAAGTAATAATCGTATTCA
>773550
AGAGGCAGTGAAATTTAATTTGTTTTGCATATCTC
>757511
CTAGGCAGTCCCGTAAAAAGTCGACGGTAAATGCA
>383854
CATCGGCAGTCATCCGTATGCAAATCATCAATGGT
>140413
GGCAGTCAATTTGCATGTCGGTCTTAGAAGTGTAG
>587489
CTACGCAAATTTTATGTAGCAATGTCCTTCTGCCC
>934636
TGCGGCACGTATGAATAGACTCGTTTGCAAATGGT
>558112
TAGGCACGGTATTGCTGTCTACAAACAAATAAGTT
>435902
CGGCACGGCTAAAGCAGAGGTCAGAGCATTATGCA
>874450
AGCATGTAAATCATTTATAGAATATGTTGCCGGGT
>175444
CGTGGCAACAATGATTTGAATATATTCAAATTTCG
>456971
AGGCAAATGAGTTCAAGCGTGACCAAGACGGTGGA
>878993
TATGCAAATGTATACAAAATTGGTCTCTTTTGCCC
>731083
GGCAAAAAACTAGGGTGATTTGTATATTTCCCGAA
>941324
AAAACCAGTTATTTAAATAGTACACTTAAAATCCA
>337669
TAACTGAAAAGATGTAAAATTAAGACAAATCCACG
>298456
GGATTTGGTTAGACAAACGAACCTAGTACTGCACG
>971771
GGATTTGCTTACGATCTCTAAATTCCGTAGGTAGC
>636057
GTTTCAGATTATATTTGATTTACATATACGGGTCC
>728297
AATGGACATGTAAAGATTGACAAATTTGATTAGTT
>412594
GGACAGGTTTCTCTAGTCAAATCAGGTTTATTGCG
>116594
GATAGTCAAATTTAGGATAGGCAGCCTGTCCTTCG
>802746
ATTAAAAAGATGCAAAACCGACACCGCTTCCTCTG
>397937
TATTCCAGGCTATGCAAATAAATTAGGCTTCCCCT
>913273
TGTAGGAACCGAGCTCGGAGGCAAATTTGAATTTG
>432643
GGAACCGACTTGGCTCATATACATGCAAATTTGGT
>921747
CGGAACCGAACGTTTTTGCATAGTAGTTAGTCGCA
>766378
CATTGCTTATTTAGGGAAATAAATAGGGTTCCTAC
>260486
CCCCAAACGCCATGCAAAGTTTCTAGGGTTCCCTC
>128829
AGGGAACCCGTAGACACTCGTTTGCATACGATTTC
>84076
GCCTAATTATTGTCATGTAGAATAGGGTGGGTTCC
>796351
AGTGGAACATTTGTGATCATGCAAATTAACAGGTC
>102758
AACGAATGCGCCCCTTAGATTTGCATGTTCCAGAT
>185354
ACATGAGAATATGCAAATCGGCGATCGCTTGCAGC
>438588
CATGAAGGGTAAAAGTGTCAGCCCACGGAAGAGCA
>225180
TTGCATCCCCTCATTATGGACGGAACGGAGAGCCT
>715047
AGAGGAGAATTTGCCTCTGGCATCTGACGAGCTTT
>202493
CAGCTCGTCAGATCCGATGTCAGGTTTGCTATGCA
>134212
TCCGCTCGTATGTAAAGTTGTTGTAGGGGGGACTG
>499682
ATGCTCGATGTAAAACGTATCGGAGGTCGGTTCTG
>936456
CATGTATGCAAATTCAAAAACAATTGGGGAGCCCG
>78786
GCTCCCAGTAGGAGTGGCAAAATGTAAATATACAC
>864659
CTGGGTTGCAGCTCGAGTATGCAAATGGAGCTCTT
>254658
CACTGGGCAGGTGTTTGACTATGTAAATGGAGCAA
>163484
AGCTACACTCATTTGCATAATATACCCAATATAGC
>137139
GCTACGTTGGCTGGGATCATTATTCAAATTCGCGT
>572932
CTTGCTAATGTGATAAATCCGGGCTATTTGCATCT
>668799
GGCTAATGTACATGTCATTTGCATTTAGTGCTCCT
>371076
TTTCGAGGGGAGATCCAAAGTTTTGCATATTTAGC
>767626
ATGCGTCGATCAGATTGCCTTTGTGTTAAATTTGC
>543414
CGCTGCGTCGAAACCAAAAAGAGCTTTTACATATT
>716624
GCGTATGTATGAAATGACTTTTGTCCTTAATTATG
>181203
AAGGCGTATGCTTGGGGGCTAAGATTTCCATATTG
>111856
GCGCGTAGGAAGTTAATTTGCATAACACTCTCGAA
>546770
CAAACGTGTGTCATGGGTTTGCATATTAATATCGC
>121850
GGCTAGGGTTTAAGCCTAATTTGTATATTACTCGC
>111638
TAAATTCACAAATATATTTGCATATTAGAGGCCTT
>670312
TCGCCTACACTTAGTGATTTACATATGAGCATGGT
>587513
GGCCTAATTTCTATGCGGGATAACTATTTTGCGTG
>125413
GACTGCCTAATGTAGCGGATTGTCGTGATTTATGT
>358407
GGCTCGTTTGCATTTGAGGTATTTTACGATGGCGC
>230753
GCTGTTTTGCATTAGATTCTGTTAATCCTGGCAAC
>889868
AGCCAGAAAATTAGAATTTACATTTCCGATCTAAC
>215626
ACGACGCTCTTCCGATCTATCGTGAAAGTGGCTGT
>776864
TGCCACTTGCGTCAGATTGAATTCGTTTGTATGTA
>806100
GCCACTTGCATAGAGAGCGAGGGCGGAGGATGAGT
>403146
CCGCCACTTCCAAATTTGTTGTGATTTTCATGTTC
>287657
GGCCGCCACTGGGTCCATAGTCAAATTAATTCAGG
>119483
CCATTGATATTCTGTCTTCGTATGCAAATGCGCGT
>817357
AGAAGGACCGGGAAGAGTACTGGTTTTGCAATGCA
>156116
ATTTGCATTGAGGTTGGGGGAAGGGTATATGGAGG
>20018
GCATGGGGCTTGTGCTATGCAAAACAGCCTTACTG
>225858
GCATGGGGCTCGGTATGAAAATCGTTAATGTCTCG
>354629
AATCACATCGCACTTCTACTATCGGTAAGCATGCA
>413281
TCACATCTCCCGGTTAAGTATGCGAGTGGCATGCA
>867450
ATCTTACGGTTGACCGGTCAGTTTGGCATGCAAAT
>147233
TAACGGATTGTTTTGGGTTAGCTCACATGCATGCA
>145263
ACTAAATTATTAATTAAGGGGCCCATGTTGATGCA
>14757
GGCTAGGGGTGACTATTTAAAGTTTGTTGATGCAA
>202638
CCTAGGACACTTTTGGCATTGAGAGTGAATATGCA
>765202
TGTCTGTTATGGTGTTTCGCAGGGGTGAATATGCA
>359136
CTTGCAAGCAGGAGTGACGTTTTGGTGAATATGCA
>954532
TAACGCGGTATGTAATCCGGCCCTGTGAATATGCA
>10426
TTTTGCATATTCAATTACGGGGGCCGGATGTGCAT
>171701
TGTCCTGATTGAATGGGGTAGTCCCGTCGTATGCA
>237287
CTTCGGAAGCTATGATTAGAAATCTCGTGTATGCA
>130131
CGACGCGGGGTACTGAAACGTTTGGTATTATGCAA
>260264
ACCGCAGGTCGTTGCGGCCGTTCTTCTGTTATGCA
>240200
AGGCAGCAGATTAATTTATTGTCACGGTTTATGCA
>429303
GGTATACGCTAAAATTCTACACGTGCTTTTATGCA
>716918
ACATCATTATCCAGGGTGGAATCTTTTATGCAAAT
>358961
AGAGGCAGTGTCTACGTCTATTTGCATAGTAGGGG
>891505
AGAGGCAGTGTCTACATTTATTTGCATAGTAGGGG
>119694
CGCAGTGTATTCAAATTTCATTCATGTCATTGGTG
>434330
CGGCACGAGGGGGATAATTTGCATTTATTTACTTC
>379040
GGGAAGAATCAGATGCAAATGGAACTGCAGGGTGC
>381403
TGCACCCGTCCATTCATGGTGGTCATTTTAATATT
>461197
CGGCCCTCGCATGTAAATTAAGTAGGGGTGCTTTT
>248963
ATACTAGAGACCTATGTAAATTTCGGTGGGGTGCT
>671592
GGAATAAATGTGCGTTAGTTAGGCAAATGGGTGCG
>297382
AATTTGACTACAAGAAGACAGGCATGGGTGCATAA
>954424
GAGGGATGCCTAGAATTACATACTTGGGTGCATAA
>242801
CTCCAAGTGGCATTTTCATATGCAGAATGGTGCAT
>806101
GTACCACAGCAGTGCATGCAAATATCATGGTGCAT
>194279
TGCACCATCTATGCAAATCACGTGGTGAGACGTTG
>68961
GTGAAAACTTCCGGACATAAATGGGCCCGTGTGCA
>466073
ACTGCACACATTTGCATATTCATGTCTTAGTCCTT
>830146
AATTTGCCTAAGGGTAATTGATTAATGTGTGCGAC
>431496
ATCTAATGAACCACGTCGATGCAAATTGTGCGACT
>333484
TTGCTCCCGTAGATTGATTTGTGATGCAAATTGCG
>165748
CACGAGTTTTTGCATCTTTTTCCGCCAACTTGCCT
>416905
TTTTGCAAGTTGCATATTGGGCTTATTTGCACGCG
>561012
GCAAGCTGCACGTAAAATAAGTATTTTGCATATTA
>210790
CGCCAGGTGGGTGGAAAGCGAATACTCCTTGTTGC
>33443
TGCAAATTTCCGACAAGGTATGAGGTATTACTTAC
>485749
TCAAGTCCGGTCCGTGTTATAATGAAATTTGCATG
>512807
GCCATAGGGATGTAATCGTCACGTCAATTTGCATG
>106540
TCAATCTTGTTCGAGAGTTAGCCGTCAATTTGCAT
>334480
CTCCCCGGACTGTACCGTTGTCAGCGGATTTGCAT
>555021
TTTGCAAATCCACTAGAAGGGCAAATATAATAAGC
>549041
TGCAAATCCACCGGCAATTAATGGGAGTCAGGGGC
>275871
GTCGTCTTTTTCGCTACATCGCGGTGGATTTGCAT
>568398
GATGCAAATATCCGGTAATTCGCATGAAGGGAATT
>802219
ATCCATCACCAGGCGCAACCCATATATTTGCATGT
>351908
TAATTGTAATGAAAGTGGAGGAACTATATTTGCGT
>103340
CGATGCAAATACGTATTTTAATGTTCTCTCGCCCG
>110641
TGCACTATTCACAAGACGGTCCAGTATGCAAATCT
>65529
ACGACGCTCTTCCGATCTGCTCGCGGGGAATCTTA
>28131
ATGGAAGTTTTGCATATTAAATCCTGGAATCTCGC
>97652
AGCTGATTAGCATATTTTCGAAGTCCATGATTTGT
>171384
GATTAGACTCACTTAGAGGTATTTGACTATTTTGC
>169904
GAGATTAGACGCAACCGCAGGGTTAATAATATGTA
>533450
CGTCTTTCTGTATTTTCATGCTATTCTAATCTTGG
>680549
CGGATTAGAAATTTGTTTTCAAAGGAGTTTATGCA
>375895
GATTAAGTATCTTCTTATTTGCATGCGGACTCTTT
>14828
AATAAAATGCAAATCTACGCTGTGGCCCTTAATCG
>610761
GGATTAAGGAGAGAAATTTGTTTCATGCCCCGAAA
>236767
GGCGATTAAGCAAATCTTAATATTATTCTGTCGTG
>147591
AGATGTTATGCTCTGTGAAATTTGCGTATGGGAGA
>258283
ATATTTGTTATTCAAATCAACCTGGAGCATCTCGC
>383973
GACGATGCTATCATAAACTCACTTTTGCATACTTG
>384055
TTGCGTACTTGGTGACATCGGCCGAATTAGCATCT
>942185
GATGCTAATCGTGTGGTTATTACGCAGATTCAGAC
>306144
GAGATGCGTGCGTAGATGTGCAAATTTTTGTTTAA
>916016
CATAGTGAAAGGGAAAGTCGGCACGATTTGCATCC
>397034
CGTCATTGGCTTGTGACCAAATCGGATTTGCATCT
>892362
AATAAAGTTGACTTTCCAATTTGCATGCCTCGCTC
>904594
AGAGGCATGCAAATCAGAGTGATGGTAAACATGTC
>251558
AATGATGCGCACGCAAATTAGGATCGGGATGCCTC
>564143
GAAGTTTTGCATATTCGGGCGTAACCGATCCTCAT
>761925
TGAGGATCGGTCGGGAGGACTAACAGGGATTTGCA
>122859
TAGAAATTAAAGGTTCATTTGCATCCGATCCTCCA
>898927
ACTTTGCTTACGCGTAAAGCCTTTAATTAGGTCTC
>120679
TAAACTTTGCGTGATTTGCATAAACACGTGTCGAG
>581143
ACACTTTGACTACGGTGCCGGTTGCTTTATTAGGC
>706731
TCTTTGACGATTTGCAAGTCGAAAGATGACGGTGC
>954181
GTCTTTGACGATTTCAAGTAAACAAATTCCATGGG
>863076
ACGCCGAAAGTTTTGCATGGTCTCTGTCAAAGCCG
>480506
GCTTTGAATTGCAAAGGTCAGTCCGATCTCTTCGA
>356443
CACTTTCATATTCTGTACATAGGTAAATTTCTTCT
>892993
CCAGTAGCAGTCTCAAAGTTTTTTGCATAAAGATC
>105097
ATATCTTTATGATTATGCAAATAGGGGAATCTCAG
>1664
ACCCATAATTTGTTTTATATTTCGGCCGCCATAGT
>376616
CTATGGAGTATTTCGGGTTGACTATTTAAATTTCT
>178621
ACACGGGGTGGTCTGGGGAACAAATTTGCATAGAC
>498007
CACTAGGAATTATCCTCAAGTGATTGTTTGCATAG
>484339
TATATTCGGGAATATGTAAACAGATTTTGCATAGA
>175824
ACCTATATAGGGTAGGAATAATGCAAATCGGTGAC
>322357
GGCTATATAATTTGCCTTAATCGGGCTTTTCGTTC
>109835
GGACTATATAATTATTTAAATTGGACTACTATGTA
>951105
GCTATAGTCTAGGGCTTCTCTCAGATGCAAATGCT
>926976
CCCTATAGTATGCAAAATGTCGGCATAATTACTTT
>229799
CTCTATAGGCGGGTTTTCGGAAGATTTGCATTTGC
>362247
CCTAGGTTGCTACCATATGCAAATTCGATTTGTTC
>620343
ACTAGGTTGCTACCATAGGCAAATTCGATTGGTCC
>112831
ACTAGGTTGCTACCAGATGCAAATTCGATTGGTCC
>149902
CTCCATTTGTGTGTTAGAGATTTGCATACAATTAG
>857396
CACTAATTGGGCACGACCAGGAATGCCTTTATGCA
>100583
GGATATGCAAATCCACAGTTTTAGCTCAATTAGTA
>30396
GGTACGCCTGAAAGACGACGCTCTCCGATCTATTT
>952220
TCGCCGTTATTAATAATGAACAGTATTTACATGCA
>601291
TTTGAATTCTGTTTGCATAGGTCGGCGTGACGGCG
>284971
TTTACGCCGTATTCAAATTAGTAGGAGCCTTGTGT
>241798
ACGCCGTATGCAAAAGGAGACTCAAGTTCGATGCT
>173216
TTTCGCCGTAGCATTTGCATTTATTAGAAGATATT
>116240
CGCACGCCGCGAGGAGGTATGGATTTGCATATGTT
>146283
TACGCCGCGAAATTTGCATTGTAGTGCTCACCTTC
>180418
CTCGCATCCAATTTGCATCCGTACGATAATAGGCC
>640158
ATTCGCATCAGATCAGGGGTAAGCAAATAATGGTA
>25656
TATGAAGTGCTACAGAGATGCAAATATGTGATGCG
>167604
ATGCGCATAAAGCATTAGACCAAGTGTGATATGTA
>312671
ATGCAAACTCTCCTCTTGTTGGGTTCGATGTGCGG
>284031
CGGCGCACATATATGATTCTAATTTATGGGATGTA
>167493
GTCCCGCACACTTATTAACCATAACGGTTTTGCAT
>801421
AGGAGAATTTGCATATACCGGATACCAATCGTTTG
>405790
CGATTGGGAGTCAAACGCAAATTGTCTTGTTTTCT
>787967
TGTCGATTGGCTCTCCGTCTCATTTCCATATTGTG
>584915
CGATTGGATTTGCAAATTTCTAAAGCTTAGGTTGG
>774394
TCCGATTGCGAGGTTTTGCATAGCAGCCTAATGTA
>477208
TGAATATTCAAATATACCACTACACGTAGAATCGT
>44533
AACGATGTACATTATTTATGCAAATTTTCTATGAT
>285086
CGATGCAAACACGAATTTTACCTACATGTCTTCCT
>16492
TTCGATCTTATCAAGTGTAGTGTAAAGCAGATGCA
>861988
CGAGTGCAGAATAAACAAATATCCTTCCGATCGTT
>549307
CGATCGCTGGGATATGCCTCGATTTTTGCATTCAC
>281222
TGGGCCCCCTATGTATTAATAATCATCAGCGATCG
>685483
GCGATCCTCGATGCAAATTAGGGATTGGGACTCCA
>406245
GTCATTATTTCCATCGTTTTGCATAGGGGATCGCT
>220584
GGAATATTTACATACGTCGCTCGCAGGGGGATCGA
>78379
ATTGCCAAATGAGTACACAAGATGCAAATTACTCG
>614191
GATGCGAGGATTATGATGTGTGGCCATTTGCATTT
>951439
AGCCACATTCAAATATACGTTCCTGCATCCTCGTT
>187173
ACATTTTGTCCATTGATTTGCATGTCATCCTCGAC
>2611
CCGACGTGTGCTCTTCCGATCGCCGACGTGTGCTC
>411756
ACCGACGTGTGCTCTTCCGATCCGACGTGTGCTCT
>778687
GGCGACGTCATTGAAATTATGCTGCCTTCCATTCA
>232810
ATTCTCAAATTTGCATTTATATGTGACGTCGTATG
>286069
CGAGCCCGGAGCATGGTCTTTTGCCTAATTCGTCG
>450032
ACGACATTTTGCGTATTTGTATAAATCCGGCTTAC
>52402
AATGAGTTTGGCCATTCTATGCAAAATGTCGCGGC
>888646
TCAATTACGGAACTTTGCATGCCGGGGTGTGTCGT
>156452
AAAATGAGTAGAAACAGAGATGCAAAAATTGTCGT
>187000
CGAATGCAAATATAAATACACAGTCGATCGGGGCC
>393207
AAAAATTCGTTCGAATGCTTGCGTATTTGCATTCG
>847731
ACGACGCTCTTCCGATCTGGATTATTTGCATTCGA
>100137
GCTCATTAACTTGGATGCCAAAAACTTTGCATTCG
>807258
CGACGAATGCAAAAAGTTTCATCGGCAGCATATTT
>787701
TCCGAGTTTGCATACGCGTTGTATTTAATCATTCG
>213856
CGAATGACATCATGAGCGAACGAGGTGTGGTATGC
>893477
TGGGCGAATGAATTTGCATCTCATTTTTCGTTGCT
>107962
TGGGCGAATGAATTTGCATCTCATTTTTCGTAGCT
>246453
AAAAAAGATAGACCATGATGTCATTAAGGAATGCA
>377857
TGCATTCCTCCGACTTCAGAGAATCGTATTTGTTT
>156502
TACAGGGGATGTTACCTTTTGGCGGTAGGAATGCA
>769734
CATTACGGCTATGGGTGATAATCTATCATATTCAA
>672781
CATTACGCTTTTCTCCATTCAACGGATGAATTAAC
>599480
CATTACGAGGATGCAAAGTCGTTGGGTGTTGGCTA
>677144
ACGAGGCGGCCGGTATTTGCATATAATCTTAATGG
>104429
CATTAAGACAATGTACATTCGTAAGCAAAATTCCA
>485124
AGGACTTAATTATTGACTAACGTTTTTGCACATGG
>895703
TTTAGCAGTGATTTGCATGGTATAACATCACATGC
>809973
ACCATGTGAGTCAGTCATACCCCATATTCAAATCG
>827535
ATTTATTAACTTAAACAAATGGATTCCGTCACATG
>894268
AGAAGGGGTCCAGTCCAGGTAGTTCGTCACATGTA
>841023
TCAGCAGTTTTTTATGTCTCCGAAAGTGACATGCA
>201316
GGAATAAAATGGCGTCTGCACAACCGTGACATGCA
>558004
CAAGTCGCGTTCATAAGATGTATTTGCGTTTTTCG
>108492
ATTTGCATATCGGGAGGATCCATGCGACTTGCTTA
>160189
ACACAGCGTAAGTAAATATTGCAAATAAGGTTGAG
>191977
TGGAACGCGATTTACATATCATTGGGTCAGGTTGC
>895231
TCAACCAGGGCAATGCAAATTCTATGAAAAGTTTT
>581160
GAATAATTCAAAGTGGAACTAAGGGTGCCTGGTTG
>218185
GACCGTACTTATGCAAAAATTCGTCCTGGTTGTAC
>117035
TGAGTCAGTCTTCGTTTACATAGGAGCTGGTTGTA
>102251
AAAAGTCATGCAAATCAGCTCGGTTATCTGGTTGA
>19693
AAATTTGCATGGTTACGATTCGAATTCGAGCCTCG
>174002
GACTCGTCTTTATTCAGGTTTAGTATGCAAATGTG
>10169
GATTGGCGTCCAACCTTCTTAATTTGCATGGTGTT
>611011
GATTCACGGGTTGGATATTTAAGGCTGATTATGTA
>757592
AACGAGAAGGATTAATACAGCCCCCCGTGAATGCA
>790465
GCATTCACGGGATGGGGTAAGTAAAGGGTAATTTG
>120921
AATTAAGGGTTCGGGATACGTAACGCGTGAATGCA
>20842
ATTAGGCATGTACGGTGCCGGGAGATCATTTACAT
>183570
GTTAATGTCAGCTGGAAATTGTTAATTTGCCTAAT
>479096
TTATTAGGCAAATACGCTGTTATCCCGGGTTATTA
>674150
TATGTGCATCTTGAGTTATGGCGTAGTCTAATGCA
>476161
AAACCAGTGATTTGTATGTGTTACGTCTAATTACG
>127251
TATGAATCTGGAAGCAATAGTGACGGTCTAATGCA
>185130
TATTACAAGTTTCGACAGGCTGAAAGTCAGATGCA
>14141
ATGTTATTTGAATATTTAATTACTGTGTTCTTGTG
>448751
AAATGTCTACAAAATATTATGCATGCCGGACCTTC
>417965
TATGTCTAAACAAATAAATTATTTCTGGAGATGTA
>842752
ATGCATGTCGTTAGAGCCTGAACTGGGATTGATTT
>10493
GATGTCGTCTTATGCAAATCCGGTTTGGTCTTTGC
>929980
ATTATGGCGCCGGGAAAATTTGCATCCGATCCGTG
>25962
AATGGCGCATGGGCGTTTGCATAAAGTTTGGTCGC
>89525
CATGGCGAGGATTATAAGCGACGGATTGGTATGCA
>158211
GGATGGCCTTCACGTATGCAAATATCTGTCGCTGC
>385566
AATGATTATCGGAGATGCCAGGCGTTAAGCATGCA
>705581
GATTATACTTGTAATTTGCGTCGTCGATACAGCAT
>125653
TATGCTGGTTTTTGCATGTCGTTGTGATTTATTAC
>155191
AATGCGGTAGAACGACATGTACCATAATGGATGCA
>413111
AGAAATAAAGTTTGCATAACATCGTCGGCATCTTT
>748108
TCATGCCCTGTAATAATTATTGAGATACTATTTAA
>141964
AAAAACGCAGGCAGAGGTTCAACGTAGGGCATGCA
>249970
AACGCAGACAACTTAAAATTCAAATGTGCATGTAA
>192398
AAAGATGCACAGCAAAATTTGCATATTTAATCGTT
>149780
GAGAAGCGAGTGTGAAACTGTCACGCAATTTGCAT
>60578
TTGAATACGATTTTGTTTAGTCCTGTGATTTGCAT
>592102
GGCGAAGGTTTCGAATATGAGGCTGTGATTTGCAT
>149408
GCAGTCGCTCTTGCCTTTGCGATTGATTTGCATAA
>273945
AGATATTTGAATACCAAAAGGAAGCCAAGATGCTG
>881210
CATAGCAATATACATAGTAAAATATGCAAGATGGG
>339982
TAAATCTTGATTCATATTTCCATACCGCAGCTCTT
>194606
TAATCTTGAATATTCGTAATGGAATAATGAGCTGG
>110182
AAGGTTGTATGCCCCGGACAGGTTTTTACGATGCA
>773693
GAATCGCCGATTTGCCTAGTGGGTATTTCGTCTGC
>884410
CTCCATCGCCGAAACCTGGAGTTTCATTTGCATTT
>653090
TAGTCCTACAGTATGGCACTTATGCGGGCGATGCA
>298453
AAACTGCCTTATTAGGATCAACTGTGGGCGATGCA
>755562
GGATCGCCATTTAATAAGTATAATTTGCACATTCC
>465951
GATCGAACATTAAAATTCCTTATCGGCGTTATGCA
>165816
CATCGAAATCGAGCATTTGCATAGACCATATTACC
>29127
AATATGTAAAATCTGAGTGAGACGGTGAATGTGAA
>244930
TGTGATATGTAAAAATAATGCCTTTTGAATGAGTT
>382785
TACATATGGTTATGAAAATATTCTTGGAACTCGTT
>310903
CCAATCGGGGACCATGCATTTAAATAAGCATATAA
>101781
AGCCCTATGTAAATAAGTTGGTTCAGCATATGCAT
>295890
TAAAAGACTGGCACCAGGGTTCCCCGACGTATGCA
>641271
CCATACGATGCAAATGATATTGGGCCGATCCCTTG
>908225
TAGATACGATCTTTTGCCTGGCTTCACGCTATTTA
>383669
TATGATAAACTCAAGATGATATGCAAATATCGTAT
>653337
ACACTTCAACAAAATTATTTGCATATCGTATCAGT
>244117
AAATACGACCTAGCCCATTTGCATCAGCATTCTTG
>807432
TAATGCAGAGAGGAGTCAGGCATGGAGTGTATGCA
>102929
AAGTCAGTAAGTCAAGGAGTTTCTTAGTGTATGCA
>328348
GACTTGCTGCGCTTGTTTTAGTGAGCTTGTATGCA
>277611
CAGTGCACAATATCATTATCTTTTTAAATTATGCA
>920886
TAGTTTCTGCGTAACGAGATACGAACAATTATGGA
>776313
CATAATTGTGCGTCGTTTTGCATATTTACGGTTGT
>163558
CATAATTGGCGAGAGCATTTGCATCGGTCCCTTAT
>428763
CAGTACGTTTCCTTGCTCATACGGCCAATTATGCA
>875108
GAAGTGCACGTATTTGCGTGAGTAAGCAATTATCT
>310517
ACTCCATTAGGCAAATTAAGGCCGCAATTATGCAT
>11138
TAAGCCGGATACATTTGATACACGGCAATTATGCA
>147352
CAACCTCGCGGTCATGTGATTAGATGTCTTATGCA
>907237
CAACCTTTACTAACTGGTTAATCTTCTTTTATGCA
>702698
AAACATTTGCCTTCTAAGCTGACAAGTTTTATGCG
>442560
TCATAAAACTTCCCATGCAAACAACAACTCCGTGC
>359134
CACTTGTCTTTCCTGAATATTCAAATTTTTATCAG
>182340
CACGTACAAAGATTCAAATTTAGACTTTTTATGCT
>642143
GGTGAGTTCCGGGGTGTTTAAGGATAGTACTTACT
>207463
GTAAAGCCGCTATTATGACAATGCAAATGAACTGT
>384680
AGTTAAGCAAATCAGAGGGGAACGCGTCTCTGTCA
>522644
AAGTTAAACAAATGAGTTGTGCATCACTCCGTAAT
>762186
CAACATCGATTTGCATGTTGGGAGATTTTAACTTT
>676178
TACAGTGTTTGCATCGGATGGTGATTGAGCATCTT
>374969
ATGCAAATCTCTATCGCACAGGCCGCATAAACACT
>525352
AAGTGGGTATGGAATATTCAGGGCCCGCATGTGAA
>899356
AGTAGTGGGGTTCAGAGTAGTTCGGTAATTTGTTT
>725282
TGGAGTGCGGAGATGCAAAACCAGTAGCGATCTTC
>288644
TAGTGCGAGTCAAACGGCATATTTGCATCCGTGTA
>681770
CTTAGTGCCTTTGCTCTTCTCGATTTGAATATGTT
>390617
AGTGACAATTTGCATAAGAAGGCGGCTACCTGATC
>161541
AGTCTCTGGTTACGCAAATAACGAGGGGCTTTAGG
>143714
AAGTCGACGTTAAGTTAAGTTTCAATTAATTTGCA
>19624
TACGAAAAGCGCAGATGCAAATGGCCTTGACTTGG
>64819
TAATATTCAAATCGGGGCATTGCTTCTTGACTGTG
>215783
AGTCAACTTTGCATATGCCTAATTACGAGTTTCGG
>836122
ACGACGCTCTTCCGATCTGCTCGAGAGTTTTGCAT
>301130
ACGACGCTCTTCCGATCTGATCGGTATGTGTTTTG
>821393
ACGACGCTCTTCCGATCTCGGTGGCCCCTTTTCGT
>787471
ACGACGCTCTTCCGATCTCCATCGGACAGGTTGGT
>962359
CACGACGCTCTTCCGATCTCATTAGGTTATGTTTA
>900795
ACGACGCTCTTCCGATCTCATTAGCAGCATTATTT
>788630
ACGACGCTCTTCCGATCTCATCGGGGGCATTTGCA
>325864
ACGACGCTCTTCCGATCTCAATTTGCATGTTCTAT
>383316
GAATGTGTCGCCGCGATATATTTGCATAAGGTCCT
>828922
GAATATGTTGCCGCGATATATTTGCATAAGGTCCT
>173038
TAATCTCGACGTTTGCAAATATTCTATAAGGTGCT
>499909
GACCTTATAATGTATTCCAGCTCACCGACATTTGC
>208331
CGGCAACAGGAGAGGAATTTGCATAATGCTAAGGT
>367895
GGAATGCAAATCTGGTGTAATGAGGCTGCTCTTGT
>428236
GCCAAATTTGTATATTATCCATTGATTGTACCTTG
>201387
AAGGTAATTACTGCAGATCCGCAGATACTTTGCAT
>499917
AACCTTGGTCCGCTTGCCGAGGGTAAATTTTCGGC
>334462
GGTTAACCTTATTTGCATACTGGGAAGTCACATTT
>361879
AATCAAAATGTGCAGTATGCAAAGATTATGAGGTT
>478272
TAAGCAAAAACGAAATTACTGGAACAAAAAAGGGT
>204652
TTTTTTGTCGTCTAATGTAGTAGTCCGTATGCCGG
>704690
ATTTTTTGGGTACGGTCTGATTTCCATACGGACAA
>534973
ACGACGCTCTTCCGATCTGTATTCATCCAAAAAAA
>170869
TTTTTTGCTGCTTTGCAAGTCCTATTCCACGTGTT
>315531
TTTTTTGCATTTCGAAATTAATTAAGTGGGAGGCC
>314078
TTCCGCCCAAGGTGAACGTGGGAATGCAAAAAAGG
>201464
AGTTTTTTGCATTATTTTGCTGCTACTTATTCGCA
>13752
GGCATTCACGTTCGGCTAATTAATGCAAAAAATGG
>234927
CTCCAGCTCATAGTGAGAAGGCATGCAAAAAACTT
>862083
GCTTACGGACAGAGAAATCAGATGCAAAAAAAATC
>488828
ACTTTTTTGCATATGTCGCGTATTCACCTTCCAGT
>280403
GGAATGCTAGTTACGCGGTCATATGCAAAAAACTT
>499438
GGTTTTTTTTGCATACGTCCCCGATCCACAAGATG
>426174
AATCAAAGATTTAGATTGATGTATGCAAAAAAGGC
>102615
TTCTTTTTTCTAATTAGGCTGGATTTGCATTTCAT
>558092
TTTTTTATGAGATCTTTACTCTAATTTGCATGCTC
>637864
CGTATGCAATTCGCGATTGGGGAGACAAAAATGCA
>246718
TATTACGAGACTTATGCAAAGCCTGACAAAAATGG
>101823
GGTGATATGCAAATTCGATCAATGGGAGCAAAAAC
>208837
ATGAGCCCCTGATTATGGTAAGTGACATGCAAAAT
>128049
CGTTTTGCATGGCCGGCTTGATCGACAGTGTGATT
>909165
AGTTTTGCATGGCCATTGTTACACGTTACCCTTGC
>236692
AATTTTGCATGGCAACAGTCTAAAGTATAATCTTA
>745676
GGGGATTATCCCACGCGCTCTCCATGCAAAACCGG
>128861
ATTTTGCATGCACCATTTAATACGTGTTCTTGTCC
>802114
ACTGTTTTGATAGCTAATCAATAACTTTTCCATAC
>462382
TTTGCATATTCGCGGACTAAGTTGCTATCAAAACG
>399754
ACGACGCTCTTCCGATCTGGTGCCGTATCAAAATG
>216084
AGTCCATTTGCATATGTCCGGCTTGTATCAAAAGC
>1028
ACGACGCTCTTCCGATCTTAGTGGTCCTGCTAAAA
>508110
GTGGCGCTTTGCATATGATTTTGAATCTAAAACGG
>201073
CATTTTAATATTCAGTAAACGCTTTTTTACCATCA
>556081
CTACGAAGAAAGAAGTTGGGACGTGCTTAAAACTC
>781834
GTGTTAATCAGGAATATTTCCGTTCTTAAAATGTA
>103509
AGGATACTCTTTATGTGTTTCGCAGTTAAAATGCA
>332376
CCTCGTATTTGCATGATATGAATGGCGAACAAATT
>898027
GGTTTTGTTCGCATGGCATAAATTTGCATGATTTA
>602660
CCAATTTGCATGCTGCTCCGACGGGAGTATTGAAA
>22305
TTTGCATGACACAACTTTGGTATTTAACATAGCTG
>11218
ATTTGCATGACAACGACGCTCTTCCCGATCTTAGT
>840029
ACACAATAAGATAGGCAAATTAATTAGCATAAATA
>206756
TGCTTTATGCTAAACGATAATGAGGGAAATATTCG
>677452
TTTATGCGTTCTGTAGAATTTAGACCATTTATGAA
>207493
ATGTTTATGCGCTGCTCAGACATTTGCATCTCTGT
>105701
ATTTATGAATATACAAATGAGCTAATTAGTGTAAC
>542822
AAGTTGCCTAAGAAAATTGTCTTCTGGCTGCAGAG
>78522
TCAGTTAATGAGAAAGTGACACGTTAGGCAAATGC
>408035
ACAGTGCATCTGGTAGGGGATCGTTAGGCAAAGTT
>184774
GATTTGCCTAACCGGAATACGCGATGGATTTTGCC
>383490
TGTCGAAGGCTATTTGAATTATCTGTGGGCAACTA
>126045
ATTTGCATTTGTGGTTACTGAGAATCCAGCTATTC
>937074
CAATTTGCATTTGTGAATGTGCGACCGATAACTAT
>336047
TTTGCATTTCGGTATTCTAAACGAGGTGGGGCCGT
>154487
TTGCATTGCGCCATGTCCATTCTGGTTTTTATTAT
>179241
ACTTTTGCATTCTGGAACTCAATATTGGGGGGACC
>637813
CGATTTGCATTCTGCGGGAAATGTAGACTTACTTC
>169482
ATTTGCATTCCAGGGTTAGCTATCACATAAATGGA
>427717
AACTTGCATGGTGAAGGTGTTGCGAAGGTGCACGC
>789309
ACATTTGCATGGTCTGAAATTGAGGCGTTGTAATG
>797964
CGTCATTTGGTTTTCAACACCTAGACCATGCAAAA
>440102
TTATTTGCATGGTCAAGTCTCAGTGCAGGGAAAAT
>536636
GATTTGCATGGCGTTTACTGGTAGGGATGGAGAGG
>335126
TCATTTGCATGGCGTTGATCCCAGACCCTAGATTC
>748758
GATTTGCATGGACCTCGCGGAGAAGCGGAGACGAT
>636902
CTATTTGCATGGACCCGTTATGCGCAGTAGCGGGC
>675154
GATCACGCTCCATACTCCCCGTAAAGCATGCAAAT
>194411
TTGCATGCTAATAAGCAGTTAACTTGAATTAGACT
>101313
CGTCAAAAAACTCGATATCCCCTTAGCATGCAAAT
>179979
TTGCATCCTGCCTCGGTATCTGTTCAAGTTTTGCA
>380822
GGGAGTGGCCCGGTCATTATTCTTCTATGCAAAGC
>65310
TTGCATAGAACGAAGGATCGGATGGATTATAATTT
>922878
TTATTCAATCCGCCTTAGCGACAGCGAGTATGCAA
>214933
CTAGTGCGGGCTGTATTTGCTAGGAGTATGCAAAT
>372454
TTGCATACGATCATTATTCAGTAATTCGTTCACGA
>133422
TATTTGCATACGAGTAAGCAATCTTCTGGTAGTTA
>537520
CCTTTGCATAAGACTTAAGGAGGATCGGATTGTAG
>133782
AGTTTTGCATAACTATCGAGATCTCGGACGATGAT
>100531
TATTGCAGCTCATTCACTCCCGCCAGTCAAATCCG
>505455
TGAGGACGAATTTGTATAGGACTACGCTGCAATAT
>620074
ATGGTTATGTAAAAAGGAAGTTCATTCTGCAATCA
>345364
TTTTGCACTTTCGTGGTTTGGGAGAAAAGAATGCA
>270379
GGATTCCCGGAGCTCCATTTACATAAAGTGCAAAG
>811957
CTAGTTGCACTTTACAAAAGAAGTGTGTTACTGTC
>944004
GTAACTGTATAGTGATTAAGTAAACAAGTGCAAAT
>633033
TTTGCACTTAATTTGGTTGTAACGGCGGCTATTCT
>33750
TGTCTTCGGTCAGCTAATAAAATATGGTGCAAGGG
>239323
TGCTTTGCACCAGACGGTAGTTTTGCATCGATCTT
>188770
TATTTGCAAGCATTGGACACTGTGAGCGAAATCTT
>48696
GTTCCACATAATATTCATTTAAGATCTGCTTGCAA
>88885
GGATTTGCAAGAGGAGCTCTAACATAGTAAGCGTA
>696243
AGGTTTGACCTAACTAACTTGAGTCTTGCAAATGC
>705281
CGTGAGGTCTTATGCAAACCAACTTCTTGCAATTT
>125873
TATTTGCAAGAACTAATAGGAGTGTGCTAGTTAAC
>167014
TTGCAACTTTGCATGCATAATGCGAGGCTTTTCCG
>842879
AATTTGCAACTTTATGTCAAGTATTCAGCTTTACG
>933445
TAATTTGCAACTGGTGGGGCTAAGGGGATTTTGAT
>363668
ATTTTGCAACTCGTACCAGGCACATAATCATGCCG
>144420
GATTTGCAACTCGGACGCACCGGCATAAATTCGGG
>216072
TTCTGTGTCGCTCTTGGGATCTGGAGTTGCAAATA
>278039
ATTTGCAACTACAGATAATGAGGGTCAATGATTGT
>175111
AATTTGCAACGTTGACGTCTTCCTTAAAAACTTTC
>661391
AATTTGCAACGCAGAAAAGCTTAAATAGATCGGTT
>381948
TTGCAACGATTATGCAAATACAACCGATCCTTACG
>115312
ATTGCAACCGTTTTGCATAATATGATGGGTACGTG
>759438
TAATTGCAACCGTTCATTTGTTTATAGCGCTTGAC
>510501
ATAACTTCGGAGCAGGGGAATTTACATGTTGCAAG
>132937
CGGAAAGAATTTGTTAGTCAAAAACGTGTTGCAAG
>60560
GGGACGGGATTTAGGAATAACCAGCCGATTTGCAA
>447523
ATTTTGATTTTGCATGGGACAACTGAGTGTGGTGG
>524223
ACCTTGAGTTTTGGCTTTTAAAAGCAGAAATCAAG
>104906
CTCGCACTATATGCATGGACATATATGGAAATCAA
>166333
TTTTGATGGGACACGCTGAGCAGGTGAACTATGCA
>423895
CGTTGATCGATAAGAAAGATGCAAAGGCGAGGCTA
>151973
GAGAATATGCAAATACTAAGTTCTCCGTCGATCAA
>129235
TGCCATATATTTGCGTGGCGGATTTATGCTCAAGG
>544215
ATTTGCATGGGGAAAGTAAAGTTTTCACTGCTCAA
>907634
TATCGGGGGCATATATTGGGGGGACTGCTCAAGCA
>10477
ATTGAGCAGGTCCGCTATCCTATTTGCATGATGTT
>438089
AAGATATCTTTTGTGAAGCTTTGCATATTCAAGAA
>807667
ACGACGCTCTTCCGATCTTGTTTAGGTATTCAAAT
>130125
TAGTTTGCTTATCGGTGAGAGCGGTATTCAAATGA
>17314
GAATTTGAATAAACCGATTCAAATGCGATCCTTCA
>112448
CATTGAATAAACAAGGGTTAAATTAAATCTGATAT
>830821
CGGGCGTCTATCTTGTTTGTTTTGTTTATTCAAGG
>117030
GTTGAACGTTCATTTGCATATCGATCCTCAGAGAG
>144615
GGGTTCTTATAGGTTCATTTGTTTAAGGTGTTCGT
>16438
TTCTGGTATTTGCATATATTTATTTGAGTAGCATG
>551614
AACGTATCGCATTTGCATCTCTTTATACCAGAAAG
>313043
TTCTGCTCATTAGTAGGGAAATGAGGCTATACGAT
>616269
TAGTTCTGCGTGTATGCAAATTTCGTAAGGTTAAT
>636882
CTTCTGCGGCGTTACCATTTGCATTGTGTGGTGTG
>5446
TGAGACCCTCGAATCCCAATATTCCGCAGAATGCA
>301589
CTCATGAACACGAGATGCAAATGGGGCGGCAGAAT
>421672
ACATTCAGATTTAAATAACTTAGGGGCAGAAAAGG
>205489
TATTCTGCATTGTCCGGTATGGTGCGGTTCAGGCA
>106411
TAACGTATGCATGGATATTTGCATCTCAGAAGACA
>245559
GGTTCGAATTTGCATAATAGGCTCCCCGATCTAAC
>660490
GTTTCGAATTTGAGGATTTACATATTTAAACTGGC
>275045
GTGCAAGTGATTTGCATTGGAGCGAGAATTCGAAA
>174205
ATTCCTTCTGTACATGCAAATTCGTTCGCGCCTAT
>645944
GAAAGGTGTCCTTTGAGGGGAGGAGAGAAGGAAAA
>438614
CCGTATCGTTAATTTGTTTATAGAGAAGGAAGCGT
>365143
TAGTTCCTTCTCGTTCATTTGCATTTTACGCGGAG
>210197
ACGACGCTCTTCCGATCTTATGTCGAGAAGGAATT
>174769
GGTTCCTTCGTAGTCCGATTTGATGCAAATAACGA
>147690
TTCCTCTAATGTATGCAAAAAGGATGCGATGTTAG
>381787
GTTCCAGTGTTATGTCGCAATGGTGTTGTTTTGAC
>808784
GAATTCCAGTGCGTTTTTGCATCTTCTTCGCGGCG
>37070
TAATGGTTGTCATGGAACTGATTTGACTGGAACTG
>102400
TTCCACCTCACATATTTTGCATCTCTTTTACGTAC
>787347
TTCCACCTCACATAATTTGCATCTCTTTTACATAC
>529612
TTTGTGGAATCCTCCAATCTGAATTTGAATTCGGG
>111004
GGTCTCGACGTATCATTTGCATTTCTTCCACAGTT
>601161
CTTGTCTTTTGTTTTGTATATCGGTGGGAGGCGCC
>186073
TGTCTTTTGAATTATGCAAACATCGTCATGGGCGG
>863075
CGTTTGTTTTCGAGTTATCACCACGCGGACAGGCA
>342586
GTTATGTCCGCAGGCAAATAGGGTCCCTTTATTGC
>143002
CGTGTCCGATCAGTCAAATACCTGGATTTCCGTCG
>147215
GACGGAAATCCAGGTATTTGACTGATCGGACACGA
>223944
GGTGGGTGGGCATTGCATAGCATTATTGTTATGCA
>217316
GCAGTGGGAGGATGCAAATGGTCTTAGTAAATGAG
>429328
TGGGACGGAAAATGCAAAAAGATAATTCTTATGTA
>280313
CGATGGGAATTAATGGATGAAGGTAAGTTTGCATG
>116104
ATGGGAACTTGCGATTTGAATACGAAAATGCATAG
>335348
CGAGCGGCCGCATCCGTTTTGCATAGTTCCCAGTC
>318592
GGGTGGGAACGTCTTCGATATATTTGCGTGAGTGG
>185979
TGGGAACGCTTTTATGCAAATCAGGAAATCACAAA
>289359
ACGACGCTCTTCCGATCTTATTAAGGAGTAAGCCA
>292014
TATTTGGCTGACAAAAAATTACGCTGGTATCACCG
>828177
TTTGGCTGAATCGAAATTTGCAACCAAGGAAAGTG
>538069
TGGCTCTTTACCACACTTTATTGGCTTTAGATGTA
>437310
TCCCTGGCTCTTATGCAAAGTCGGGACACTTCAAC
>245833
AGATGGCTAGGAGCGCCTGGGAAAGTTGTTATGCA
>374818
ATTGGCGGACTATCTCACGTTCAATGCAAATAGCG
>712379
CGTGGCGCGCAACAGAGGAGCGGGGATAGTATGTA
>142929
GGGATGGCGCGATTGGGTATACTTCTTAATATGCA
>415852
TGGCACAGTTCTTGTTTATGTAAATTCTCTTGTAT
>859736
AGGTTGGCACAGGCGTTGTTTGCATATTACGGTGA
>916956
CGGGTCCAAGTAATTAAATGAGTCTGTGCCAGTTA
>754010
ATTTGCATCGGCGCAAGTTCCGGATTCTGTGCCAG
>713507
AATTATCAATATGGGTTCAGGAAATTTGTGTGCCA
>650919
TTCGCAGAATAAAATTTGCATCGATTTTTTGCCAG
>279996
TTGGATTTTGGGGTTTGCATGCATATGTATGAATT
>615319
AGATAATAAGATGCTTTCCCACCCATGCAAATCCA
>506499
AATGGATTTGCATGGGGCGGGGTATGTTAACACAC
>676389
ACTACCCTTGAGGCTAACTTTTCCCAATCCATGCA
>132710
CACTTTGCATATAGGCATTATAGAAGCAATCCACC
>770770
ATGGATATTGTCTTGCTTTGCATCTTCCCTTAAAC
>888674
AGCAGATAACTTAGTAATGGGCTGCGGAATATCCA
>151000
TATTTGGATATTCAGATTGCTGTATTCCTGGACGG
>424185
CTTTGGAGATAAGTCCGGACTATGCAAATGCTGAA
>441052
AGTAAATTTGCATAAAGAAATTCAAAGTCCACCTC
>801841
GTGGACCATCCGTGGACGATTTCCATAAAGCTGTT
>110465
ACTTGGACCAATCATGCAAAGTGGGGGCAAAGGCG
>840587
ATCTTGGACATTTGCCTATCCTTCTGCCCGCCGAC
>383874
GCCTGGACATTTGCATATAATCAGCCGATCCGATG
>247629
CGTGGACATTTATTTTGGCCGATACTTTATATGCA
>668981
CAATGGACATTAGTATAGAGGATACCGCATAGGCA
>517863
GTTTTGGACAATCATTTACTTGCGGTATTCAAATT
>958810
GTGGAATGGTGGGTAGTTCATCGACTACAGATGCA
>111088
CCATGGAATGGTCGGAGCATTTGCATGTTCGAGTT
>578440
CATCGGGATCGGAGAGGAATGCAAATTTCCATCGT
>198875
GAATGGAAATTTATAGGGTGAAAACTTGCTTATGC
>951670
GATATGGAAATTCTGAATTGCATTATGGAACGTCT
>975822
TCTGGAAATTCCTTGTTACCTCCCCCAAGTGTTCG
>549906
CATATGCGTTCTTAGGCAAATTTGGGAATTTCCAA
>116544
AGCCTGCTTTGCATATGCGTGGATCTGTTTCGTGC
>162646
AATCTAGCTCCCATGAATATTAGTCACCGTAAGCA
>116563
CATTGCTGGTCTTTTACTTTAACCATCTGTATGCA
>280993
AATTTGCGTGGCGCAGGTTATTAACCAGAGTGCTG
>674073
ATCAGAGTATATGCAAATGTCTCCCGATCCACGCA
>955867
ATTTGCGTGGAGTAATCTACGTGTATTGTACGCCG
>959173
TGCGTGCTGGGGGACATTTGGTTATGGTATGAGTT
>215473
TGCGTGCGTTAAGGACTCTGACTTTGCATCATTGC
>522867
AATTTGCGTATTGGTTGTGTGTATTCGTGAAAGCC
>104393
TGTGCGTATATGTAAATTAGGGGTCAAGATATGGG
>425154
CCAGCGGATATAGAGACGATGAGTATGTCAATGCA
>611651
CGGAAGCGGGTTACCTGGTTAATTTGTCAATGCAA
>127769
AATTGGATACATCATGTGAATAGGAATTCAATGCA
>545034
CGTTTGCATTCCCTTAGGTTTGGGTGGGTTCCAGG
>443969
ATTTGCATTCAACGGGGGTGATGATGGTCTTTTAG
>364307
TATGAATACACGGGTTTCTTGTGCCGTTGAATGCA
>273399
GGGGATTATATTTTCCGTACATGCGCCTTAATGCA
>103915
ATTTGCATGTTTTAGGTGTCACCCCAAGTAGCTTC
>475476
TATAAACGCGTCGGCAATTCAACACAGACATGCAA
>947212
TTTTGCATGTCCAGGATTATGTAAAGTGCTACTTC
>143948
TCTTGGCGTATGGGATCAAGTTCATTGGACATGCA
>425457
CACCATGAATGCTTAAAAAACTAAACAGGCATGCA
>500562
ACGACGCTCTTCCGATCTGGAGGTAGTGCATGCAA
>177366
CAACAAAGGAATGGTTATCGAGCTCGGTGCATGCA
>133846
CGAATACATCGATTTAAAATTTAGGTTATCATGCA
>427156
TATCCAGCCTGCAAGTGTTTTTAAAGCGAGATGCA
>391965
AATGCGAGGGTATAGCAGCTGTCATGCGAGATGCA
>922678
TTGCATCTATGCTGGTTGGGATTTCGGATAAGAGG
>161803
TCGGTGAAAATTTATGGGTTGGGGTGATAGATGCA
>639398
AACGGTGAATCCATTATTGCTACACGGATGATGCA
>857834
CCATAAGACGCAGTGGGAAGAAATCTGATGATGCA
>473731
TGGTAATGGGTATATGATGATTGTCTGATGATGCA
>528542
GTGAGTATTCCCACCCGCTGCTTTGTGATGATGCA
>53953
TGTATGCATCATCAACTCCTTGTAAATTATTTTCC
>859211
GGTGATTAGGCGAAGGTACTGGCCTCTATGATGCA
>176367
TTGGGCCACTTATGCAACAAGCTGCCACTGATGCA
>277886
CGTGCATCAGTATTTGTAGGTATGCAAACATGTAC
>146170
GTGTTAGTGCTACGCTTTTTGACCTGATGCAAATG
>492802
TTTGCATCACAGGGAAAATGGATATCGCTTACGGG
>234298
ACAGAACTGGTGCATGATTATTACTGTGTGATGCA
>681471
AGACGGGGGTGAACATAGCTTGGTACGAATATGCA
>545834
TCATGCATATTCGGAAAGCACTGACAGGAGATGCA
>278812
CTTCAGGGAGAGGCGAGTAAGATCCTGAATATGCA
>666548
CACAGCACGCAATGTCTAAAGAAGCTGAATATGCA
>806207
AGAGTATGTGGTTTGCGTCAGGTAGCTAATATGCA
>126280
AGTCTGACTTAATGGGCGGGGGTCTCTAATATGCA
>164773
TCAATCAGCGACGCATCTAAGATAAGTTATATGCA
>138238
TTAGTCACATTAATGGTTCTGGTATAATCTATGCA
>4569
CACAGAGAAGACTGTAAAGTATAATTCGTATGCAA
>78364
TTTGCATACGAAGTTGTATAACGAAGTTTTGACTG
>697523
ATCTGGAGGTGTGTTCGGTAGTAACTTCGTATGCA
>868928
CACTAGACATCAGGTTTTAAGGGGATATTTATGCA
>801938
AGGCAGGGTAAGCACTAGACCGGTGTATTTATGCA
>81997
CAGATAATGAATGCCGGTAAAAGGTTATTTATGCA
>501704
AAGATCGTTTGCATAAGGTTTTTATTTATGCAAGC
>745279
AGGCTATGTTTTTTTCCTTCGAACTTTATGCAAAA
>66166
TGTTGCATAAAGTTAGTAATAAAATGGAAATTTGG
>415428
CATTTGCATAAAGTCCACCGATCCCCAAAAAAGGG
>106536
CATCATTAGGAGCAGCGGGGCATATACTTTATGCA
>231795
GTTTTGCAATTGGTATTAAATTCGATGGTCCATAT
>743991
ACATGCAATTCAGCTTGTCGCGAGCTCATTAACTT
>725720
ATTGTAGTTGATGGTCTTCGGCTATCTGAATTGCA
>770310
GAGTAAGCTGAGGGTAAGTTTGAAAACGACTTGCA
>228415
GGGGTCTTGGTGTGGGGCACGGCGACTTGCATGCA
>407724
AATTTGCAAGTCATTACGCGATGGTTATCCGTAGT
>388904
TGTGCAAGGCAAATCGTCGACACTTAGAATCTCGT
>7724
CGTGCAAGGATATGTAAATATCATTTGGAATTTAA
>381651
ATATGCAAGGATACTTTCCAGTCGGATCGTATTTG
>435999
CGTTTGCAAGCGGTTTGCTCGTACTCGGAGCCGTT
>402780
ATTCCTCTCGTCAAGGACAGATCGGCTTGCATGCA
>697185
TCGGCATAATTTAAATGGAAGGATGCTTGCATAGT
>313168
TTGCAAGCATACGTGTAGGAATACTATTTGGATAT
>211456
TGTGCAACTAAATCGCACTTCCACGCAATTATGTA
>954516
GATGCAAATTTTTGTACAGGACTTAGACAGGCGGA
>601037
GCCGGGCGAGACACGGTAATCAAAAATTTGCATAC
>551020
ACGACGCTCTTCCGATCTAGGAAAAATTTGCATCT
>415528
GGTATGCAAATTTTTCACTCTGCCTTATATCCTTT
>617514
NCTACCAGTTTTGGGTAGTGGTAAAAATTTGCATG
>133999
CACGACTTGTGCGCATTCGGGGCTCTGATTTGCAT
>171793
TATGCAAAGAGAGACATATGAATCTGTATCCGATG
>457173
GGGTTAATGGGGTGTGTGAAGGCTGTTTGCATTTG
>40128
ATGCAAACAGCATGGAATGAGGGATGCCCTTCGAT
>339006
AATTAGGCCAGGTGAACCAAACGTGTTTGCATAAA
>244653
TCATGCAAAATCTACAGAGGGCGTCGAGGTGATTT
>31220
AGATGCAAAACTGTAGATTCGGTATGGGGTACCCC
>315889
CATCGAGTGTGCATACTCCTGATCAGTTTTGCATA
>96796
ATTACTTTTATTGCCACACGTATTTTTTGCATGTA
>278856
AATGCAAAAAAGCTACTGATTAAGTGTCAAGATCC
>192685
GGCTCGGAATATTTGAATAGCTCTTAACAAATCAG
>485721
ACGACGCTCTTCCGAACTGTCGGTATGCAAATCAC
>163014
ATCTATGCGCCGCTGGGGGGTATGCAAATCATTCA
>334679
TACGACATTTGCATGTGGTTTAGTGGCTAATCATT
>463868
TGATTAGAGGGCTGTGTGTAAACGGGGCATATGCA
>825539
TGGCATTTGGTTCTATCTCCGGCCGGTCTAATCAG
>402919
AGAACAATAGGTAAAATTTGAATTCTAATCATACG
>230834
CGTCTCAGTCGTCTTCATTAATATTCTAATCAAAA
>457116
GGAAGCACCCCATCCTTTCGAACCAGAACATCAAC
>108824
GGTGATGTTCGGGGAGGCTATCCTCATTTGATTGT
>296535
CCAATAGGCAAATTACGCGAATTGAACATCATAAT
>493496
GGCTTGATGGAGAGTCAAATCCTTTTGCAAATGTG
>471470
TGGCTGATGGAATGATATGATTTATGCAAAGTGCG
>131804
AACAATGCGAATAAGAAATGCAAATCACTCATCAT
>128559
TGTGAGTGTCTGGCGAAATGCATATGGATTTACAT
>290599
ACTTTGAGTCAATGATAAATTATTTAAATCCCTCC
>276646
ACAACGAAATGATAATTCTTAGAACTACTCATGCA
>650817
CCGCTGAGCGCATAAAAATTAATGCAAATAAGCTT
>606118
TGAGCGATGGCGTAAGTATCTCGAAATTTGACTAG
>320542
GGATCAACGAGTGTTTGTGGGATCTCGCTCATAAG
>205063
CACTGAGCGACGTGGAACTTGTTTGCATATAATCC
>173836
TATGAGCAGACGTGGGTTAACTTGCAAATTTCTCG
>162668
AACCGAGGGGCATAAGGACGTTATTTGCATCTCAG
>382925
TGTGTGAGAAAAACTTAATATGTAAATAATTTCTT
>579601
AATTTGACTTTCCTTGCAGCATTGTGAAGTATGTG
>691380
TTGACTTTATACAAATAAATAAGGGGGGCAGTGTC
>382789
TTTATAATGCAAATGTTTGTGGCTACAGGAAGTCA
>383834
TGACTTCCGAGGTGGGAACAATCCGCGACTCGCAC
>915977
CTGCTCTTTTTCTCGGCTTTGCATGAAGTCATTCT
>152302
ATGCAAATAGTCGTGTGAGATTATGAAGTCAGTAG
>216309
GTTGACTTCAATTTGCGTATTTGCATATGGCGGAA
>315685
ACGATGACTTATGCAAAATCATAGCTGTTATTCGC
>372584
TTGACTCACGGCTCTCTTCTCTAATTTGCGTTGGG
>143349
TCCCTCGTATTATCTGTAGAGGGGTGTGATAGTCA
>318955
TGACTATCAAATTTCTCCACTGGATCGATACCGCG
>127095
TGACTACTGTTGATTTGCATGCATTGTTCCTCTCG
>634585
GGTGTAAATGGCCGTTGCTCCCCTACGAAAATTCA
>67247
TGTCTGCAGTGTAGAAATAAATGGAAAATTCAGTT
>223856
CTTGAATTTTCAGAATTTGCCTGCGTCTCCGCCTT
>142220
ACGACGCTCTTCCGATCTCCATTGATGCAAATTCA
>475900
CGGTGAATTTGCATATGAGCGTGCAGGGAAAATAG
>158773
AATGAAACTTCCTCCTCGATGCTATGCAAATTCAG
>888392
AGTGAATGAATTAAGTAGTAGGAAATGCAAAGCTT
>114102
CTCGAGACTCTTTCAGCAAAATTTGCATTCATTCA
>606366
TTTTGAAGAGAGGCACACGTTTTTTTCGACTTGGG
>116298
CGGTATCCTTATATGCAAATACAATTCTTCACACT
>885971
GTCTTTGCATATGAAATAATTCGTACCGATCTATC
>59504
NGATCTTTGCATATCCATCCGGGCATAAATATTGG
>705811
TCTGTCGCCAAATTATCGCTAGTCATTTGCCTATG
>177299
ACCGATTAGTATGCAAAATGAAGAGGACAGATGAC
>774294
GGGATCTGGTTTTACATATACTCGCCTCTCTTCCG
>217619
AGTCTGGTTTGCATATGAAACTTTTAGGTTTTAGG
>122002
CATTTCTGATGCAAATTTCGATCGGTCTGTCCGGC
>528128
CTTCTCAACGGCATTTGCATGATTTGCGTTCAGAA
>368119
TATGTCTCAACCAGACGCAATGAGCAGCAATCGAG
>509672
ATCTCAACATTGTTATTTTGAGGTGATTTGCGTAC
>242874
TATCTCAAATAGGCCTGAACCAAAATAATGGGGTA
>499629
CGGGTCGTGTTTTGCATAAGCACTCTTTGAGAATG
>869082
ACGACGCTCTTCCGATCTATGTTATTGAATAGACG
>813765
AGGTCTATTCAAATGTTGTGATACGTCATCATGGT
>645375
GCGTATTTCCTTCCCGATGGTTACATTTGAATAGA
>114654
ACATGAGGCGGGAAGGGGTGGGTGATTTGAATAGA
>904296
CGTCTAGGCAAATCAAAATCTCGCTACTAGTGTTG
>118436
TGTCTAGGATCGTTCAGTCTTCAGCTGCATATGCA
>112799
GCCGAGACGGCCTCAAGTTCATTTGCGTACGATAC
>162243
TTCGTACCCGCCGTTGATTTTGCCTATTCTGATTA
>13781
TCGGTTGGTGAAATTGTACAATATACATGTATGCA
>464839
ATTCGGCACGCTAGGATGCAAATCACTTATCTTCG
>184175
GTCGGCAAGTGTTTTAAATTTGAATACGATATGAT
>369750
ACGACGCTCTTCCGATCTGACACTAAGAAAGCGAA
>970361
TCTAAGCGATAATGTTGAATTTGCAAATAAAGCGA
>477401
GCTTCGCTTGTAATCAAATTAGATAGATCACGTTT
>352809
TCCATACGGGTTGGGACATTTGCACTGTTAGTTCC
>121596
AAGATGCGGTTAGCAAGTTAAGTGGTATGGAAATG
>121618
GTAGTAAAGGTGAGATGCAAATATTTTATGGACTA
>307128
CTCATTTGCATTAAGTGGGGGGGTGGTGACAGGCG
>330042
AGTATATTTCGGAAGGGATGCTTAATGCAAATGAG
>122142
TTTTATGCTCGCTGTCCTCATTTTAATGCAAATGA
>757626
TCAGGTGATTGTTAAATGCAAATGTGTACTCAATC
>202899
GACTTTTTTTAGCCGTAATGAGTTGGCCTGATGCA
>90183
GACTTTTTTTCGCCGTAATGAGTTGGCCTGATGCA
>111970
TGAGTCACTTCATTTGCATGCACACAATTTCCAGT
>101363
CATTTCACTCGGATATGCAAATAGGCCCTTTCTAC
>534996
ACGACGCTCTTCCGATCTATGCAAAGTCTATATCG
>457423
GATATAGACTTCACTTGTGTTTTGCATGCAAGTTG
>293178
GGAGCGTATTTGCATGATATTCGGTAAGTCTATAC
>35239
TTGCTAATTTACATAGAGGGAACTTGTACGTATAA
>320714
TATACCCAGTACTCATTTGCCTTTAATGCGTAGAA
>264306
ACGACGCTCTTCCGATCTTATGTGGTGGGTATAGA
>177663
CGGGCTTGTTTGCATATGGCAATGCTCAGTGTATA
>383907
CACCATGCGCTCGTGGTCACTAATTTGTATATACT
>932071
GGCGTATACAAATGTCGCAAACAACCTGTCCATTT
>61885
TCTTATACAAATGAGGGGTTTTCGAGGTGTGTGTA
>390449
AGAATATACAAATCAGAGTTGGCGGATCCCTTCGG
>21980
GAGGTTACGATGGAGCGGTAATATTTGTATAAGTT
>198068
AAACAGATATCAACTCGACCTTATTTGTATATATT
>244796
TTGCATAAAGATTAGTATGGAGTCGAGGGCTTATA
>307681
ATATAAATTTGCATAGAATGACCACCGGTTTGTGA
>218705
CGACGAAGGAGAATTTTATTATGCAAATTTATATC
>251371
GTTGTCTCCGGGGTCCTTATTCAAATCATAACTAT
>693061
CCATAGTGTCATCACCAAAACAAGTCGTTTGCATT
>181979
TGTAGTGTCATAGCATTTGCATGTCGGTTTTACGG
>217825
TATGCAAAATGATCTTACTTGTTTGGTCGCACTAT
>905503
TCCATAGTATGCAAAGGATTAAGCTTCGCTTTTAC
>772092
GGAAGTCAATCATAAACTAGTGTTTGCATACTATC
>26495
GGGAACAATGTCTTTTGCATGTATGAGTACTACTA
>568903
AATTAGTAGGTTTGCATATGCTTTAGCTCTTCTAC
>175839
TGCGCAATAAATATGTAAATCCGGACCTACTATTC
>156735
TACATAGGCAAATACGATTATCGTTCAGCCTCATG
>585041
TAGGATAATTGGGTTTTTAGACATTGACTTTACGC
>43931
ACATAGGAGTGAATGGAATTAGGATTGTTCGAGGA
>724183
TCATAGGAGTATTTATATGTAAATGAGGGTAAAGG
>29956
AGCAACTGGTATATGTGATGGAGGATTCCTATGCA
>268636
TGTATGCAAATGATCTTGCCCTACGCTCTTCCTAG
>509077
TATGCTGAAGTAAGCAAATACTCGCGTCTTCCTAT
>541596
AGTGCCAGGATCCTTTAAATTTTAGTTCCTATGCA
>498062
GAGACCAAATCCGCTAAACAAATTTCTCAAGCTAA
>573000
CGTGCAATACCTCATGTAAATATTAGTCAAGCTAC
>812876
ACTAGCTCTACTACGGGGAAGCGTAAGAACATGCA
>89874
TGAATAGCTCGTTTCATTCAAATTATGCAGTCTTC
>163642
GCATGCCAAGTACTTTGCATACTTACGAGCTACTT
>12898
TGCACTCAGCTCAACTAACAAAATTTGATTATCTA
>807385
CTAGAGGCCAAGAGGAAGATGTCGGGATGTATGCA
>486379
GAGTGTTAAACAAATTTTCCTGCATCCTCTATGTT
>617204
TTGCACGTTCCGTAAATTTGAATTATGCTCCTCTA
>455536
TAGAGGAGAAAATGAAGAGGTGCAAATTAGTTCGT
>59045
ATCCACCACTGTTTAAATAGCTCTTCCTCTATTCA
>247927
TAGAGCCCTTAATTTGCCTTCATTACCTAGGAGGA
>150491
TATCTACGATAATTGTGTCCATGCAAATGCTCTAC
>328459
GTGTGTAATTTGCTTACAAACCGGGGGAGTCTATC
>112561
TAATTTATTGCCGTGGTAGGGTATGAGTCTATGCA
>10163
TACGTAGTCATGCAGAGGATGCAAATGTGCTTTGG
>443205
CTAGACATGCAAATGGGACTAGACGTGTCGATGTA
>794257
GGTGCTTTTTGAGTCTCTAGCGGAGGATGTAAATT
>446670
GTTTACATCCTATGTAAATTACGCAGCGTGACGTC
>173420
GAGTGTGAGTTAGCGCGATGTAACGGATGTATGCA
>412552
TTAACACGGTCATGCCACGCGTTTATTAATATGTA
>611618
TATAGGACATCACGTGCTCGGCTTAATATGTAAAA
>455741
TTGGAGTCACCGTTAGCACTATATTTAATATGTAA
>839778
TGGAAACTCCTCGTGTGACCTCCCCCACATATGTA
>524687
GGATTACATATGTCGTCGTAATTTGCTTCAGTGTC
>549979
GATTTACATATGTATGCTTCCTAACGAACACCTTC
>649670
ACATACATATGTATATAGCGATATAGGGGCTTACC
>500635
CAGCGCGCTTAGATATGCAAAACTACATATGTAGG
>548092
CACTCAGAGTGACGAGTATATAATGACGATATGTA
>585724
GTATGCGAGTAGAACAGTGCTGCGAAATATATGTA
>201757
TGCGAGTAATTTTCGTAGCGGGATATCACTATGTA
>250752
ACGACGCTCTTCCGATCTGACCATATGGTATGTAA
>304447
GACATGGGTATGGCACTTTATACAAATTATGTATT
>388626
TGTGCATGGAGTAACGGTACCTAGTAAATTATGTA
>163023
ACGACGCTCTTCCGATCTCTTATCAATTATGTAAA
>178020
CGGGATTAGGTGTCATGATCTCTTTCAATTATGTA
>195049
TGGCAGGTCCTGATTTGCTTCTAGTTTTATGTATA
>617352
TAAGGCGGTATATGCAAGATACAAGGTTTTATGTA
>848102
CGTGGATCGACGTGTATGATCATGTCCTGTATGCA
>108992
GCAAAGTGGTATTTGCATTTAATAATCAGCTGTAA
>30827
CGTACAAATCTGGATACAGTGGCGCCAACCATGCA
>509801
AGGTAAATAATGGTTGTAATATACAAAAATTAAGG
>86488
AAGGTTGGACGGTATGCAAAGTCAAAAATTAGGCG
>298764
TAATTTGTTTTTCACGAATCCATTAACGCCCTCCT
>895064
TCATTGCCCAGGATGCGTTGAAATGCAAATTATCG
>368259
ACTTAATTTGCATTGTACTACTCTTAATAGGGCTT
>197404
GTATTAATTTGCATATGTGGGTGGGGCTATAATTC
>785094
ACCGTAATTTGCATAGTGCATGTGGCAGCACAAAG
>379374
GTAATTTGCATAGTAGTTTTTTCGCAATCCATCTC
>21128
GAGTGGAGAGAACGGGGTGTACTATGCAAATTAGG
>148527
TTAATTCGCCCAGGCTCACTAATTGCAGAGATGCA
>114910
GCGAGTGTGTTGGTTGATGTAAATGCGAATTATTT
>430472
GCCATAAGATTCCTGGGCCTAGTTTGAATTATGAA
>478988
ACGACGCTCTTCCGATCTTCGACAAAATAATTAGG
>370622
GAACTAATTATTTTAGAACCGCATAGTATTTGCCT
>784916
TATTAATGTGGTTTAACGGGATAGGGTAATATGCA
>581124
GGCGGCATGTTATAGGTAGTCAAATCACATTATGA
>552283
TTTAATGTGAAATTTGTTTGGCCTTAGTTTTTCCC
>729123
TTCATAATGTCTTTAAGCAAATGATGCATTTGCAG
>389878
GGTTAATGGTTCTAGATAAATGCAAATCGAGGGTA
>704334
TAATGGATGCAAAAGAGTGGTCGGATAAGCGGGGT
>612596
GGTTAATGGATCTATGCAAAATGGCGAAAGATGGC
>136360
AGACTGTCGGTATGCAAAATTAGGATCCATTATTC
>112789
TAATGAATACTCCCGCAATGCAAATGTTATCGGTA
>974840
CTAATCCGTCAACGCGGGTAGGCAAATAATTTTTC
>31035
AGTCTTGAATCTTAGTGAAGCTACCGGATTATGCA
>548353
ATTCTAATCACCATGATGATGTAAATAATGTTCGG
>117928
CGTGTAGTAGGTTTTTGGGAACATGTGATTATTCA
>275857
GCTAATACAGTCAACGATGCAAATAGTATCTCTAC
>818152
AATAATACAAAAAAGCTAATTTGATTGAGGCTGAG
>127722
CGAAGAAAATGTTAAATAGTTAGGCAAATTATTAG
>478901
GGATGAAAGTCGCAATGTGCCATGTTTTGCTTAAG
>7871
ACTTAAGCAAAAATCGGTATCTACAACGCAACTTG
>795722
GGGGTAAGATTTTTGGGGACCGAATGCAAAGTGAC
>174596
TAAGATTTTCATGGCCTGGGTTAATTTGTAGGTTT
>907653
TTAAGATTTGCTTGCCATTCGCCAGAATATGCGCC
>212657
CGTTTCGGCTGTATTCGGTAGGCAAATCTTACAGG
>279408
CGTAGTTGCTCACGATTTACATATCTATACTCTTA
>390441
CGTTAAGAGGTACAACATTTGAATAAGTATTTGCG
>802488
TAAGAGGGGCTTTTTAATGATTTGAGTATTTGCTT
>89842
ATAAGAGGGACTTTGAATAGTTCGGATTCGACGCA
>125222
TGCGTTCTTGGAATTTGCATCAGGTCCTCTTACCT
>108310
AGCGTATGTCCTTGCATAATGAGGGAGGTTATGCA
>327833
GGCGTGATGAAAAGCATAAAAGGTATGGTTATGTA
>637617
CGTTTGTATGACAAGCGAACGGGGTATGGTTATTC
>591760
GGTCTATTTGCATGGTCGGTATGCATTATGGTTAC
>608884
CGAACGGCTGGTCTAGTCGCGTTATGCAAATGTTA
>118213
AGTTTAACATTTGAGCTAATGGACACTTTGCATAT
>882779
TTTAAATCATCTAATTTGGGTTAGAGACCTGGGGG
>163344
ATGGTCATGCAAAGCAGTTTTCGATGATTTAGCTC
>170742
TGTAAAGTGATAGTAGCAATGGATTTACATTCGAC
>16966
TTGTAAAGTCTAGTCACGTTTGATATGGAAATTTA
>86286
AGTAAAGTCGTCTCTCCGTTTCAACTGACGACGCT
>580058
GTGATCAGCGGCGATGCAAATGGTAGAGCAAACTG
>527716
TTCGTTTGCATATTCTCCGTGTTGAATTAATGGCG
>402078
GTTTGCATAAGTTTCAAGTAGATCCTGTTTTTGAA
>108577
TCATCCACATTTATTTATTTGCATAGTGTAGAAAC
>629852
AGGCGTTCTATCGTGTTTAATCAATGAATTTGCGT
>124309
GGTACTTCTCAATCGACATATTTGCATGATAGAAC
>205609
ATCGGTTCGGGTATGCAAAAACGTCCTGCACATAC
>662031
TGATGACCGCATGATTAATAATAGGTAAATAACTG
>49499
AGTTATGTTAAGAGGGTTATGCTAATCCGTGTAGT
>383265
GTTATGTGATTTGCATATGCACCGTCAAGCCTGTT
>465183
CGGTTATGTCGGGTGACTTTAATATATGGAAATGC
>884736
GGTTATGTATTTGCATCTAACAATTGGCTCTTGGG
>437639
AGTTATGTATGCAAAGTGGCTTCCCGCTTGTGATG
>916383
GAGCATGTAAATTCGTGTGTAGTACCCATAACTGC
>624704
TGTGTTATGGGCGATTTCCATATTTTCCGATCTTC
>775481
ATGTACGCAAAAAGGGAGGACTGTGCCCATAACCA
>124102
GGCTCGAAGATTCGTTTGCTTAAGCCATAACCTAT
>644684
TGGTTAATGCCGTATACCTTTGAACAGGCAAATGG
>219342
AGGGTTAATGCATTTCGAAGGGCGACGAATTTGCA
>711676
CGGGTTAATGCATGCAAATTTAGACCGATCCTACG
>269321
CGGGTTAATGCACGCAAATTTAGACCGATCCTACG
>371469
GTTAATGAGCTGTTCGGCGTTTTGCATTATTATCC
>461822
ATGTTAATCTTCTGGAAGGAAGTTGGTAGTTTTTA
>269128
TGTTAATCTGGGACCGGATTTGACTATAACCCGCT
>889833
AGTGGCGGTATAATAAGCAAATGTTCAGATTAACT
>276169
TTGCGTTAATCTCCTGTGTGTGGTGAAAGGTACTG
>170972
GAATGTTAATCTAGGTTATTGAAAGGAAAATTAGG
>591792
AAAACCACATCAAGTCGGTATTAAACGATTAACCA
>457682
GCGGTTAATCGGGATTCGCATGCAAATTAGTTTGG
>651519
TAGCGTTAAGTTATTTCGCTCGGAACGACGCTCTC
>609298
GGGTTAAGCAAGAATAGATGTAAATCACATTGCTT
>182423
GGTTAAATCATTGTAAGTTTGCATATTGCTTGTCC
>181484
TTGGTGTTCTTCATTGCTACACATGCAAATCTTTG
>279129
AGTGGGAATTAGCATGTAATAAATTTACATGTCCG
>202503
ATGTAAATTTCGTCTAGGTGGTGACTATTAGCCAC
>808239
ACTAGTGGCACACAGATTAGCTCGCTCATTTGCCT
>73341
GTGGCAATTGTAAATTACTCGTCACTGCTTTACTT
>561302
CAAAAAAAGCTGTCTGAATTATTTACATTGCCACT
>105345
AGTGGCAAGGTACATATGCAAAGAAGGGTGCTGTG
>190865
AGTGTGGATCGGGCAAATACTAGGCGGGGGATGCA
>938012
GCATAATCTGGACTTACTTTGCATATCTAGCACGT
>20002
CGTGCTAGAGTTAAAATCACGATGCGACTTTGCAT
>482726
TTAGGTGCTAGAAGAGAGAATAAGCAAAAATGGGC
>216352
GGGTGCTACTCCTAATTTGCGTCGTTTCCTACTTC
>117914
CCGTGTGCTACGAATTTGCATTTAGTGTTTGGTTG
>383514
ACATGTGCCTAACAAATAACTTAGAATCACAGCGG
>800345
CGTCGAGATGGTAATACAGTGTGGGGTTGTATGTA
>244952
TGTCGAGAGGTGCGGGGAGGGTGGTGATGTATGCA
>110132
CGACGTCCTACAAAAGCTTGTCCTGTAATGCAAAT
>686165
CACCCCACGAGTAGTGTTTTGCATAGTGAAGGGAC
>937301
GTATTCGGCAAACATTACTATTCACTGAGATCTTT
>143004
CGGGTATTCGACAGACGTTAATGGGTGGCTATGCA
>113838
GCAGAGGGATCAAATAAAAGAGATTTGCATACTTC
>224314
GTATGCAAATAAGTGGAAGGTTTCCCCGATCTATC
>884443
TCCGTATGCAAAAGTCAGGTGTCCCGATCCTGGCG
>41139
CCAATAGGATGTCTCGTCGATTACTTTTGCATACC
>426351
TGCGTATGCAAAAGGTTACGTTCCTTCTATCTTGT
>119535
GATTATTCAAATATTTGTTCTGCCGTCATACGGGA
>863229
GGTATCCCGGTGATAGGGGTTGTAAGTTAATCTAT
>359737
TGTTCTCATGAAGGTGAGTTTGCATACATGGATAC
>389439
TGCATTTACATACACTATTTCGGGTATGGATACCG
>279117
GGCACGCTACTAAGTTATGCAAATTGGATACAGTA
>610626
CGAACGGAAACGCCAATCGAGGCATTTGAATATAC
>391788
ATGACTTAGTATGCAAAATACAGTAATATACAACT
>795788
GCTATTTTACATCCCCGAATCGCGTAATATACTTC
>288281
GTATATTAAAGAATGCAAAAAAGTTCGTCAGGAAG
>830112
GGGTAGTTGACTTGCAAATTCTGAGAGAGAGCTTA
>821540
GTCGTAGTTCTTTGTGTAAATTTGGTTACGAGCCT
>817855
ATAGTAGTTCTGATTTACATACTGTGAGATGCGCT
>762379
GGCAGTAGTTCGTTGTCATACCGGTTCTAGTGATG
>634581
GACGTAGTTCGACGTCCACTGGGGTGCAGTCAGTT
>38704
AGTAGTTCGAAATTTGTATAATCAAAAAGCCGCGT
>140143
AGTAGTCCCTCTCCAGGCAAATAAGGCAACCCTCG
>902094
GTAGTCAAACGATGCTCAATTATAATAATCTTGTC
>101739
GGGGTAGTATTTTGCGTATGGTAAGGAGCTCCTTT
>128017
TAGTAGTATTTGCATGGCAACCCAGTAGAATATGC
>28752
TCCTTCGCTGAAAGGGCTTATGCAAATACTACCTT
>120963
TACTAATGGATTATTTGCATGATGAATACTACGTA
>228736
TGGCATATGCGTTGCAAATTGATTTCGGGAGTACG
>598620
TTCGTACTCATTTAAACTGCATGGAAATTAATGTA
>557845
GTACTCACGCATTTCTGTTCCCGACATTTGCATAA
>483641
TACCAGGGAATTAATTAGTCAAATATATTGAGTAC
>355707
TTGTACGGGACTGACAATAATTATGCAAATTTGGG
>114876
GTACGCAAATTAATCAGGTACAAGATCCTCGGCTT
>829530
GGCCGAGTCTAATGATCCTGGCTGGTAAATTACGT
>109508
AGATTAACATGCAAATCCTCGTGACAATTACTCGG
>713667
CGAGTACACATTTTTAAGTTGACTCCGTTTACGCA
>339181
ATTTATTCCGTAAGGGGGAGCCTGCGTTTACTGGT
>839690
GATCGGAGAAAAATGAAAATAGATTTGCGTTTACA
>102454
GCATAATCTCGGTGAGGGGTACATCGTTTACATGT
>108302
ACATGGAGACGGTGTATGCAAAGTGTGTTTACGTT
>977374
GGAAACGCAGACTGAATTAATATGCAAAACCGCTC
>164096
GGGTTTTGCATATGATGTGGCAAGCCATCAAGAAT
>133785
TTGTGGTTTTGCATACGGAGCAATTCTTTCGCGGG
>820569
AACGCTCAACTATGAAAATTTGACCGGTATAACCG
>794726
CTCGGTTAGTTTGGATTATTCAAAACAGTTGACGC
>760148
TAGGTTAGTTTCCGAGAATTAGTTTGCATAATGGT
>157797
AGAGGGTTAGTTAACATGCAAATTGCCGGTGTGTG
>882706
ATATATCAACAGCCAGTTTTTTGCATACACCGCCG
>424571
GGTGTATCCTCGGTCTTCGTTTTGCATGATTTAGA
>26021
CTGGGTGGGCGGCTGTGTCAGTTATTTGCTAAGCA
>37197
TATGGTGGGCGAGTGTCTTTTTAGGCAAATCACTA
>639896
GGTGGTGGGCCGTGGCGAACTTTGCAAATCAGATG
>867716
TGGTGGGCATTAAATCTGAGCGTCTTTGCATGGCG
>570476
TAGAGGTGGGAGAGTATGCAAATTACGATCCAGGG
>203956
TTAGGTGGCTTTTAGAACCTACGCAAATGAAGTGA
>975365
TGGAGAGGTTTTGCATATTCTTATTAGCCACCCGT
>134151
CGGTGGCGTTGTGGCGATATTACTAATTGTATGTA
>930590
GATAGGTGATATGCAAAACAAACCGGACGTATGCG
>822183
TACAGGTGATATCTTTTGGCATATTTGCATCTCTT
>230475
TGGTGATATATGTAAATTGGGGGCAGAAATATGCC
>916951
TAGGTGAACTCTCGAAGGAGACGCGGTAGGATGCA
>839573
GGCCGGTGAACCTTTGATCACATTGGGGACGAGGC
>145336
ATTGCCGAGAGTGACGGAGATTTGCATGTTCACCG
>476870
TCGGGTCGTTAACATCTTTAGGGAACTAATAGGCA
>633421
ACGGTCGGGCTGCAATGAAGGTAAAATTTGCCTAC
>36450
GTGGTCGGCGGCTGATCTTTTTTTGCATATTCGTA
>295882
AGGTCGGATACCCCCATCGGCGGAGCTGTTTTGCA
>195457
GGGTCGGAGCGAAGTCCATGCAAATGTCTTCGTAT
>269709
GGCGCATTATGCAAAATGATATATTCTCGACCGCG
>762956
GGGAGGTCATGCAAAGGAAGTGCTAATATGATGCG
>134750
ATGGTCATGCAAACTAGTAAAAGAATCCTTTATTA
>254377
TGGCATTTGGATGTTATCTCCAGGTTTGCATGACC
>640809
AAGGTCAGGTCTGGGCGTTTATTAAATATTAATCA
>465630
GGTCAGGGCTATTAAGTTAAATTTGCATGAGTGTG
>577484
ACGACGCTCTTCCGATCTTAACCAGCCTGACCTGG
>574016
ACCGAAATTTGCCTTAGTTACAGGAGCCTGACCCG
>215390
GGGTCAGGCCTCGGATCTGGTGATTTGCATTTGCT
>172381
GGTATGCCACCACGGTTTTACATATTCCGATCTTC
>716830
TCGGTAGTACAAAAAACTCGTCCTTGTTGGATGCA
>335342
CCATAGAATGCACCGATTTGCAAATTACTACCGAG
>188925
ATGAGGTAGGTTGGTATGCAAACTAGAATGAAATG
>76477
CGGTAGGTTGGCTGACAGGATATTTGGGTTATGGA
>609534
GGTAGGTTCTATTTTCCCAAGTTTTGTATTTTTTT
>144205
GGTAGGCAAAAAACATCCAGATCTATTATTCTTAG
>798927
TTGGAAGGCATGCAAAATCTATCCCGATCCTACCA
>499572
GGGGTAGGAGGTGTGTGCTAGGCTTGGGTCATGCA
>926821
GCAAGGTACTTATGTAAATGAGGTTTCCAAATGGT
>135301
AGGGGGTACTGTGTTCTTTTCATAGACAAAAATAT
>835172
GAATACAGATAAGCAAACCCGACAAAGCCAGTACC
>218330
GGCAGGTACTGCATGGGATGCATCCGATCTAATTT
>484843
CAAGAATTTGCATGGTTTACGTCAGTTCGTACCTG
>32668
TGGGTACGAACACAAAGGCAAATGACTGCCTTTAG
>277544
GGATAGCTAGTTTGCATTCTGATTTCGTACCTGGC
>37977
GGGTACAATCATCTACACACGCAAATTTCTTGCAA
>418774
AATTTCCATACACAATCTAATTAGTTGTACCGGTT
>64731
GGTACAAAGGGGGTTAAGGGATCTAATTTGCATAC
>438022
CTTCGGGGCCAGCACCAATTTTCAGGCAAATTACC
>139559
CGAGCTACATAACGTATAAATTTTTGATTACCGGG
>13196
CGTTGGTAATATTTGCATACACACCTTTCTTCGCC
>721457
CGGGTAACGGCTAGTTGGCAGGGATCTTATATGCA
>396542
GGTAACGGCGACTTTGAATAAATAATTGAATTCAA
>556327
CACTTGCAAAAATTATTCTAAATTTGGTTACCGCG
>473938
ATGCAAAACAGATGTATTTTCGACCCTGTTACCGT
>966651
GGTAACAGACTCGCCAATTTAACCTTATTTGCCTC
>110862
TTGGTAACACAGGAAATTTGCATCCAGCAGTTGAC
>895013
GGGGTACATGATGGAACTCCTTTCTATATTATGCA
>810552
TGGGTACATCTCCTGCGTCTACCAATTTGTATGTA
>213915
TAGGGTAATTACACTGTACAGTGATCTTAATTTGC
>7025
CAAGGGGTTTATTTTGTGATTTGCATTGCTTATTT
>277740
GGGGTTTATGCAAATTCGATTGGTCCGAACGACGC
>162676
CAAGGGGTTTATATTGTGATTTGCATTGCTTATTT
>293020
TAGAGCCCTATTTGCATTAGGGCTAAGCACTCCCC
>164819
CGGGAGTCGCACATCGAATGGTGATTTACATCCTT
>222238
GGGAGTCCTTCGTTTTTGCATGTCTGAATATGTGT
>383417
GGGAAAGTAGGTTCGATAAAGGGAAATTTATACGG
>892434
GGGGAAAGGGGCCATGAATTAAATTATAAAATTTG
>889060
GGGAAAGATGAAAGGGAAACAGTAGCTGGGTTGTT
>128235
GGGGGAAAGATAGTCCTAATCTAGAATTTGCATAT
>809990
GGCTTGGGCAAAAGTGTTGACTATTTGCATTCCGA
>159178
TGGCTTGGCGGTGATTTCATAAATTTAACTATTTG
>350245
GGCTTAATATTCAAATGACTAAGGGCCAACTATTT
>595759
GAGGCTGGTTCTAGCATTTAAATGGTGCATAAGCG
>120898
CCGGCTGGTCTGTATGCTGTGTTAGAGTACTTGCA
>282945
ATTTGCATTTAGAATTTATATTAGACCAGCCACTC
>657575
CGGCGGCTGGTCGTTTGCATATCTTTAAACTCTTG
>366557
TGGCTCTCGTTGGCAGGCAAATTAGGGCTCGTTGG
>905099
TCGACAATTTATTTGCATATGTTTAGTATGAGCCC
>119280
ATAGGCACCCTGTCTTGAATTTGCATCCGTACGTT
>943261
TTAGGATGCACGGACTACCAAAATTTGTTTATGTT
>109388
TAGGATGCAACAGTATCTGGGGTTCGGCGTATGCA
>342364
ATGGAGTGACTAGGGATTTGCATGGCGCTTAAGTT
>240858
ACAAATTTCATTTCTACAGCACCATAGTTCACTCC
>964287
CGCGGAGTCTTAGGGATTTGCTCATTGGGCATGTA
>381247
GGTGGAGTCTCGACGTTTATGCAAAGTGTTGGGTG
>385025
AGGAGTAATTTACATGATTCATGCTAAAGTTGTTG
>514980
TTGCATGTCTCAAGAGATATAGTGCGCATTACTCC
>152981
AGGAGGGGGAGTTTTTCTCGGTGTTCGGACATGCA
>795662
GGGAGCACGTCGTAAACAAATTACATTCATTCGAC
>248075
CGGAGCACCTCCCGATGGTATAGGGATATTATGCA
>120834
AGGAGCAATGCAAATTTAATTCGTAGTCTGTGTCC
>330987
CGGGAAGGCGTAGAACCATGCTGCTCAGATATGTA
>382725
GACGTCGCTCTTCCGATCTGACGACGCTCTTCCGA
>465999
TACTGGAAGAAATCTCGATCGCGCGCTCTCCGATC
>943813
CAAATGTAAAATGTGGGAATAATTTTCTTCCTGTT
>144549
GGGGAACTTTTGCATATATTTAAACGCGACTCGAC
>226994
TATGAATATTCTATGTGATTCACGGCATTTCCTTT
>363634
GCGGGAAATGCAATGAGATGATAGTCAACTAATTT
>375685
AGCATGAGATGACCGTATAGTATTTGCATTTCCCT
>130702
AGCATGAGATGACTGTATAGTATTTGCATTTCCCT
>17069
TTCCGCATAAGCAAATATCTTTTTAGCAGGCAGCC
>101844
ATGCAAATTGTAACTGGAATTAAGATAACTCAGCT
>647430
CACCGCCTCTCGCGTCCATGCGATTTGTTTATTTT
>38634
GCCTCGCCTCCCATGCAAATTCCGCCGTGTCCATT
>616301
ACTAGTAAGGGTGCTAGGTAATTAGGAAATAGGCA
>848911
GTTCCGAGCTTATTGCATAAGGCGTGTAATAGGCA
>219674
TTAATCCACGGCACTCAGCATCGTTTTAATAGGCA
>134960
GTCCGCCTAGGCCTACTCTGGTATGCAAATCCGTG
>543430
ATGAGCCCCTGCTTATGGTAAGTGACATGCAAAAT
>864499
TGCCCCTGATAAGGTTTTCTGTATGCAAATCTCGG
>317796
CGCCCCTCGAGATGTAGTGCAATTAAATCAATGCA
>249518
GAGCCCCCATTCACAATTTGACTATTGAGATAGGC
>186677
GCCCAGGTCTGTGGACGACGCTCTCCGATCTCATT
>924071
GCATTTACTTGGACCTATGGTATTTGCATATCGTT
>296757
CGGCTTGGGATGGGAAGGCCCCGGTAGTAAATGCA
>208220
GAAAGGAGTAGTATTACCATACCGACGTAAATGCA
>388925
AGAGGCATTGTCTACGTTTATTTGCATAGTAGGGG
>50689
GCATTGTCGTGATAGAACTATGTAAACCTGCTCAT
>581225
ACGGCATGGTACTTATGTGTCGGCGGGACAATGCA
>30148
GGAAGATCGGCAGGATATGATTTATTCAGAATGCA
>268747
TTTACCCAAAAAGCAGGACAGCTGACGAGAATGCA
>182551
CGCCTGGGACCAGGAATTAAATTGTGGAGAATGCA
>822740
ATTTGCATTATTCATGAGGTGATTGGGGTTGCCAG
>393071
CATAAATATCACGTTGGGACTGGATGAATAATGCA
>374643
AAAATGCAAAGTACGAGACTCAGATATGACATGCT
>183467
GTTTGCATGTCATATAACACGATTAGTATGAAATC
>886037
ATTTGCATGTAGAAAGAGACGTAAACTAGATAGGG
>921273
ACGGGCTGTCACGGGAGTTCCAAGGTACATGCAAA
>747403
TTATCGGTCAATTGTTTTATTATTATTACATGCAA
>50898
AGGCATGTAACTCCTGACAGCGTATTTGCATATGT
>101741
AGGCATGTAACTCCTGACAGCATATTTGCATATGT
>178866
GCATATGGAAATGAGGTTAGTGGGTCTCTCTTGAC
>784273
TATAGGCCCCAATGCAAATATGTGGTAGATATGCC
>582778
TTGCATATCGTTTGGAGTTTCAGTTCGGGTCTTCG
>20179
TTAATTACTGGTAGGATTTTGATCGCGGATATGCA
>103898
ACCACCTATATGGACTGTCATCTGGCGGATATGCA
>215530
TAGTGCATATCACATTTGAATTGGATCCTGACGTT
>565629
AAACCTTGATGTTAAAAAAAGCTTTAATATATGCA
>375542
TTGCATATATGTATCTAATGAGGTGTTTGAATGCG
>935459
AGCATATATGTAAATAGAAGCGACCGGACAATTGC
>885107
TTGCATATATGGTAATGAGGATGTTCGTGGTTGGC
>902381
CGAACGGGCGCGAAATATTGTTATGCATATATGCA
>904516
GCATATATGCAAATATTCGTTGGATGGGATCTCTT
>584612
GCATATATGCAAATATTCGTTGGATGGCGTCTCTT
>714050
GCATATATGCAAATATTCGTTGGAGGGGGTCTTTT
>896899
GCATATATGCAAATAATCGCTGGATGGGGTCTCTT
>189635
AGAAGTCAGCTCAGACTAATTTTGCATATATGCTT
>370750
AGCGAGGAGGGGGATTTCTTTATTCCACTATGCAG
>11639
CACCCGGTGCCGATGTTGTCTTCAAGCACTATGCA
>202555
CCTAAGTGGCATTATCAAAAGACAAGGACTATGCA
>212081
ATGCATAGACTTTTATCCGCTTTGCATCATGTGAC
>166931
ATGTAAATGTCGATTCCGTTTACAACAGTCTATGC
>238930
AGCATGGTAATTCGGCCGTAGAGGATCAGTATGCA
>117753
CGAATTTAGCCACATCGCTAATGATATAGTATGCA
>367668
CACAACTATCACCCTGTTTATTAGAGGATTATGCA
>383435
TCGCAAGAATTTTTAAGTCATTCCTCTATTATGCA
>276127
TAACCTGCGCGGAGGGACACATATAGTATTATGCA
>222717
TTGCATAACCGCTGACAGTTGCAGGGTAATTTGGG
>416067
TAACGTTTGATAAGTTAGCTAATATGGTTATGCAG
>125826
TGAAGTTACTCAATTTGTATATCCCTGGTTATGCA
>386390
GGCCGGGAAAATCCATAACTTATGCCCTTTATGCA
>405784
ATGGAATGTTTAGGTAATAACCTCCTGTTTATGCA
>904919
CTACGCAAAACTCGTGGTTCGGATCTGTTTATGCA
>743967
ACGACGCTCTTCCGATCTTGCTTAGTGTTTATGCA
>29511
AGGCGAGTTCCCCTTGTTTAAAGATGTTTTATGCA
>224077
GCAGTGAATAGAAGGTGGTTTGCATGGGAATCAAT
>425495
CGCAGTACAATCATCATATTTAACAGGATAATGCA
>796972
AGTTGTATGTAAAGTAGTGAGCTTGTACTGCATAT
>245183
GGCAGTAATTTGTTTTTCTAGCCATCCGGTCGATA
>102287
GCTCCGGTTGCCGACATTTTCATATAATTACTGCT
>409636
ACATGATGGTCCGACTCAACACTTTGCATTACTGC
>884182
TGCAGGGGCTATTTTTATAGGTGTCTCCGTATGGA
>690110
CATAACTGCAGGCTTCTCTGGCATCTAGCCCCTGC
>260728
TCATATGCAAAACCTCGCCTTCAGAGGTCCCCTGC
>470694
TGAATACGTAGATGTACAAATTCACCGATCCTGCG
>333383
GCCTATAAGCAAATTAGCAGGGACCGATCCTGCCG
>175740
AGCAGGAGATTATATGAATATGCAGCCGTAATGCA
>538893
GCGCAGCGACGTGTGCTCTTCCGATCTGCGCAGCG
>273488
TTCTGCAGCGAAATGTAAATATTTTTGGATAACGG
>467936
ACGACGCTCTTCCGATCTCGCTCCCTAGTCTGCTC
>333022
TGTCGAGGTATGCAAATATTGGGGAGTAGTCTGCT
>159161
CGGCACTGGTCACATTAGTATCAGATGCAAATGAG
>300883
AGCACATTCGAACGGATTTTGCGTTTCTGAATATT
>234466
TGACATGGCCGCTGGCAATACTCAAATAATGTGCG
>514046
ACGACGCTCTTCCGATCTATGGATATAATGTGCCT
>787412
CTTTAAGTAGACGCATGCAAAAAATCTGTGCGCCC
>171644
TTAGAAGTGCCATTATTTACATATCCCTCTGTGCC
>779473
GGCACACTTTGCGTAATTGTTGGGACACTTCTGCT
>216480
TTTGCACACTTCAATAGGGAGAGGCGGGATATTCA
>410515
GGCAATTTGGTTAACGGTGGGGCTGTAGGGATTTC
>109654
TGCAATTTGCTTCCGCATTAAAACGCTAAGTGTCA
>432250
CCCAGTTTTCTTTTGTAGTGTTCCTTTGCATTGCT
>293089
GCTACCCAATTTGAATACTTGGAAATCATTGCATA
>478745
TGTAGCAATGAATGTCATTTTAATATTATTTATGG
>541185
TAGCAATCTGAGTTAATTTCCCTAGTAGGGCTGGG
>145164
TGGGCAATATTTTGCATACCCGAGGCTAGTTTTTC
>175515
CTAAAAATTCATTCGTATAATGTAGTAACATTTGC
>734435
GTATGCAAATGTAGCGGTACTCTTCCTCACCTACG
>504770
GACGCAAATGTACGATTAAATAAAACGCAAGCATG
>797683
TTCGCAAATGTAATTTTTTTTAAGCGTAATATGTA
>337297
CAACCTGCAGTACTAGACCTTTTTGACCATTTGCA
>1019
ATGCAAATGGTAGGGAAACAATGGCTAGCGTCGGC
>37499
TAATGCAAATAGGGGTGCAGCAGGGGTGTTATAGT
>662028
AAATGCAAAGGGTGACTTTAAGAATAGTTGTTTTT
>611447
CATGCAAAGGGGGTGAAAACGTGTATTACTACATC
>641552
GAATTTGCAAGTTTACATCCCGGAGCCCTTTGCTT
>939654
GATGCTTGCTTGCAAACGACGCTCTTCCGATCTTT
>9238
TTGATGCTTATTTGCATACTCACTGCGTTGTGTAT
>348639
CAACGATGCTTATTCGTATACTAGTCAAATTCCGT
>9381
GATGCTTATTATAATGAACGAAATGCAAATTTATG
>169989
TCATGATGCTTATATGGAAATACAAATTAAAAAAT
>534566
AGATGCTGTTTTCAATTATGGGATTTGCATATCGT
>817425
CGATGCGATAACTGGAGTTGGTACGTTATAATGCA
>103
GATGCGAGCATAGGCAAATATTCGGCGAGGTTACA
>106116
AGATGCGACGTTCCGGTAGTGTTTTGCATGCTCGT
>888621
CCATATGCAAATAGAAGAATGAGTAAGGCATCAAG
>127194
ACGCAAATATCCAAACTAACTGTCAGAATATCAAT
>789273
CGATGCATAGGAGTGTGTTTATTTGCATATATCAT
>183230
TGATATATGCAAAACGGTAGGGGAACTTTTCGGCG
>607795
GTTATAATGAATTTCAATTTGCATTCGATATATCG
>143093
ATAAAAAACCCATGCAAATTTCTAATGAATACGTC
>635125
TGACATTTGGTTTGCAAATCAGACAGGTGACGACA
>243001
GCGGGACATTTGCTTAAAATCATGCTTGGTATGGT
>801848
CGACATGCTAATCTATTAGGACCTTAACATTTGCA
>625158
TGACATCTTTTTTTTTTTTTTCTGAGGCAGAGTCT
>560693
AGCAATTTTCCATAGAATGGAAGTTAAGATGTCGG
>23497
TCATGACATCTCTGAATGACTTTTTCCCTCTATTC
>807462
CACGCTAATTTGTATAGGGTTCGGAGATGTCAAAC
>337584
ATTGACATCTAGGGGAGCCAGACTTTGGTTATTCA
>361109
TCCCGATTTGCCTATGTGACAGAGCGATATGTCGT
>329536
TATGATTGGTCGATTTGCGTACTGCAACTGTCTAG
>128820
CGACAGGGCCCGTGGGGGATGCCTTAATTTATGCA
>945667
AGACTTGTTTATGCTAGGGTGCCGTGTAAAATTCA
>897342
ACGACGCTCTTCCGATCTGTCAATAAACAAATTCG
>849777
GGAGGAATTTGTGTATGCTGGTGTGATCTTAGTTG
>122577
CAGGAATTTGTATAGATGCGATCCCATATGCATGG
>730834
CGAATTTGTATAAGGGGTTCCATTATTCAAGGCTT
>596082
GAGAATTTGGGTAAATTATCATATTCGTTAGAGGT
>690420
AATAAAGCAGAATGGTTTTACTATCCAAATTCGTA
>148256
GGCGAATTTGGAGTACGCAAATGGTTGACATGTTG
>55907
TTAGCACATCGGTGTTAAATTATGAAGGCAAATTC
>56712
GAACGAATTTGCATCGGCAAGGAAAAGACCAGTTT
>270407
GCTCTATATTACGATCGGCGCGATGCAAATTCCGT
>127845
CATGCAAATATGTTATGCGTTGCGGAAATTCCAGC
>556202
TGCCCAGGGTGAAATAAGTGAGCATTGCATATTCA
>290893
TGAATATGCAAATTATCAACGTGAAATTCGTTGTG
>929849
CTCATGTCCATTTGCAAGGATTCGACAGCTATTCA
>118744
CTGAATAGCTGTATAGGAGATTGTAGTTTTATTTG
>181109
AGAATGATGCAAAAAGGACTTAGAGCTATTCAAAA
>110624
CTAAATACTAGTGTGCATTATCATATTATTCAGGA
>113601
TGAGAATAATAGTATGTAAAGTCCATAGAACAGGC
>480539
TGAATAATAAGTCCTTGAAGAAAAAGGAATATTTA
>441763
GAATAAGTGATTTGCATAGGATGTCCGAAGTCGAC
>191676
GAATAAGTCTCGAGAGTAAATGCAAATGAAGTAAT
>643821
CTCGTTGTTTCGCTATGCAAAAGGTGGCCCTTCCT
>447496
TTGAAGGGCATATTTAAAAGGCAAATCGAATCTTG
>489744
TCCTTATTTACATTGTTGAAACGTATGCCCTTCCT
>413855
GACCCAAATTAATGCAAATGGTTCACGATCCTTCG
>552282
ATGCAAAGCCTGAGGATGTGTAAACCGATCCTTCA
>682664
TTCATTCAAATTTTAGATGGCAACCGATCCTTCCG
>15943
TTCCCGATTTTGCATAATGTGGGACCGATCCTTCA
>191037
GGCGCATGATTTGCATCTCGACGGAAGACTTTCGA
>726634
ACTCCCGAGAAATTTAAATCGTTTAAGCCGTTTCG
>171900
CGGGGAAACGCTAAGATGTAAATGTATACAAATTT
>888791
GGGAGAGCGGTGCATATTCAAATTCCGATCCAAGG
>340407
TCTTGGATAGCGAGTATTTGCATCTAATTTAGTTC
>931216
GATCCCGGCGTAATCAGTTTTATGCAAACTCCAAG
>220329
CTTGGAGTTGCATATGAACTACTTTGTTTATTCGC
>382305
GCCCTTGGAGTATGCAAACTGGGTGTCGCATAATT
>62438
CTTGCGGGGTTAATGCAAATTGTAGAAACAGCGTA
>42627
TATCCCGAGGCGGTTAGTGACAAAGTGCCGCAAGA
>485189
AGTGCTTGCGCAGGGATTTGCATAGGTCGGCTTGT
>146994
TCTTGCGATGCGGTATTTGCATTTGCATGTCTCGC
>21137
CCCTTGATCAGGTGAGTTTATGTAAATTTTGTTTA
>676575
TATACAGGTAGGTTTGGTTTGCAAATAACTAGAAG
>918423
CAACTTCTAGGTTTGCATACAGTGAAATGAGCTTA
>168864
TCTTCTAGGGTGGCGGTAGTTAATTTAGTTATGTA
>636215
GAACTTAATTTTCATAGGGGGTTAATCTAGAAGTT
>331489
TGCTTCTAGATCCGGGTAAAGTTATATGTAAATTG
>147175
CGACTTCATGTCCACTTATTTGCATTAACTGCATA
>268300
TGACTTAGGACTTGCAAATCGGGAGTGGCTCTCTA
>459230
CTGTCTGAGTCATTTGCTTAAGGCTCATTGGTGGG
>835748
GGACTGAGTCAATGCATGTAAATGCCACCATTTTG
>599710
AACGCTGAGCACGACGTCCTATAAGGCAAATTAGG
>198853
CGGTCTGAGATTGTAACCAAATTATGTGCATGGCT
>445552
GCTGAATCCCCGGGAGGTATATGAAAATGTTGTGG
>230683
TACTGAATATTCTTTAATTGGACAACGGGTTTGCA
>715742
CTGAATATGTGTTATGTAAATCGGCACGATTGGAC
>225416
CGCTGAAGAACATGAGGTATTTTTCCTTATATTTA
>336610
AGTCTGAAAGTGGAACTGCTTTGCATAGCTCAGGA
>955448
CGTCCATTTGCTTAGATAAGGCGCCAACCTTTCAG
>35284
ACTGAAAGATCTCATTTGCATTTAACACACGTCTT
>62964
GCTGAAAGATCGAGGGTTCAGGCATAAGAAATTCG
>360297
ACTGAAAGATCAATTGTATGGATACGATATGTAAA
>134980
GGGACGGATTCAGCCTCCGTTATACAGTACAAGAG
>253396
CTCTTGGTAAACATAACAACGGGATTCAAATGCAA
>131069
ACTCTTGGGGCTGGATTTTGGAAAGGGAGAATGCA
>688513
GCTCTTGCTAAAGGAATTGCAAATACTTTGATCTC
>173550
ACCTCAAACCGTTTGAATAAAATTTGCATGAAGAG
>435090
TCTCTTCATAAATTTGCCTGTACGAGACGCGTTAT
>63536
TCCTCTTCAGCGGAGGTTTGATGTTCGAATTTGCA
>791210
AGGGTGGAGCCCGTATTTGCATGTTGAAGAGAGGT
>692494
AATAGTAGTCACGTAGGAATGCAAATAAGAGTATC
>264821
TAGACGACAGATAGTTTGACTTATTCAAATAAGAG
>668204
AACGATATACTACCGGAGTAACCAAGTCAGAGGCA
>256491
TGACTCTGACCCGCGATTCCGCTTATGTAAATGTT
>217022
ACATCTCTGACATGGCAATTTGTTTAAAGGGTGAT
>106821
CGTCTCTCGTTGGGGAGCTAGGTCTAATGCAAATC
>802209
TGTGAGATGTTGATATGCAAATAGGCGCGTTAGAG
>76042
NGTGAGATGTTGATATGCAAATGGGCGCGTTAGAG
>109488
ACGACGCTCTTCCGATCTAGTGCCAGCGACGGTGT
>124463
GTCCACGGGGGAAATCTGCCACAAAACGAGCGACG
>436761
CCGTCAGAGGCTTGCATATTCTGTTACATTGGAGT
>196178
ACGTCAGAGAATTTGCATTGACAGGTGAAGGGTGC
>850531
CATATATGTAAATAACTTGGTCCGATCCCATACGG
>321438
GCACGTATGGCGTATGATGATGAGGACCCTATGTA
>342407
GGCGTATGGATGAAAATTTGATAATTAAGTTCGCG
>268168
GGCGTATGGAGGATCGACTGTTATGTGTTTATGTA
>345208
GCTCGTATGGAAATAAAGTGGTCCCCTATCTTGTA
>235131
TTGCGTATGGAAAACGGGTGGGATCCTAAGTTGTA
>655397
ACTACCCAAATAGTCAAATGACGGTAAGCATACGT
>895755
CACAATACGCTTTGAGTCAGGGAATAGCATACGCA
>406218
CAACGTATGCGTAAATTGTTATGCACAACAGCCGT
>434525
TTTCGTATGCGCATTATGTAAATTTTATTGATGGG
>140688
GACTCAGCCTGGATATTTGGTTATATTATACGAAT
>920609
ACTAAGCGGTATTTGCATATTTTAAGGATCCTACG
>560387
TGAAAGCATATTTATCGGCGGGGACACTCCTACGC
>288251
TAGTAAGTAGGTAAATTATGCAAAAAGCTACGGCT
>120647
TACTTAAATATGTATGTAAATGAGCGTCTACGGTC
>844229
TCGGGCTGTTCTGCTTCATGGGCTAAAGCATTACG
>319542
ATTCGGGCTGTCTTCTAGGTGTTTACATAAATTTG
>216240
CGGGATAGAGCATGCAAATTCGCTAATTCTTGTCT
>930405
TAGGCGGGATAAAAGGAATAGTCGTATGCTTTTTT
>487975
CGGGAGTATTAAGATGTAATAATAAAGGTATGCAA
>139485
ACACTGCCTCACTCGTAATTTGCATACTCCCGCGA
>572113
CGGCGTAGGTCTTTTCCTCACTACACATTTGAATA
>214854
GATTCGGCGTAAGCATAGATTATGCAAAATCAAAT
>494048
GCCTCGACATTTGCATATAATCGGCCGATCCGTTG
>802793
GACTGCCCCGCCTAACATTTGCATCCGATCCGTAG
>67966
ATGCAAACGGCTTCTAATAGTCTCCGATCCGGTCG
>721019
TGAAACGCAATTTGCATATAACAGTCCGATCCGTC
>937009
GGATGAATACACTTTGCGTAATAATAATATCCGGT
>203022
CCACGGATATAATATGTAAGTATGCAAATTAGGGC
>177862
ACGGACTTTGCATCTCGTACCCTCATTTTCTGGTT
>359258
CCATCGGACTCATTGCGGATTTTGCATATATTCGT
>209436
GTCGGACCTAATTTGCGTACATATTTACACATGTG
>95728
CGGACAGACTCAGTACTACGAATTTGCAAGTACGT
>604656
CGGACACTGATCTACATATTTTCGTTGGAATTTGC
>825279
CGGACACTCCTTATTTCTTGTAAATTTCCGGTAGG
>126044
GACGGACACGACTTGTACGCCTCTACGCTAATTTG
>203238
CGCTATCCTGTCTTCTGGATGGCGACGCTCTTCCG
>128873
GACCGTAAGTGATTTATGATAAATGCAAAAGCGCG
>394068
AGAGCGCTTGGTATCAATTTACATACGCATAATGG
>866195
CGCTTGGGGGTGATATGCAAATGCAGATCGGGGAT
>167997
GAGATACACTTTTGAATATTTTTTAATGCAAGCGG
>358057
ATTCGCTTGCACCTATCTTTTCCATATTCTCCATG
>246335
AGCGCTTGATTCAAATGATGTTATGTAAAGTGTGG
>219475
ACGCTGTGGTCTAAGGTTGTATGCAAATGAATTTG
>486492
TCGCTGTGGTCATTCGAGGACAAACCTATCCTCCG
>311976
ACGACGCTCTTCCGATCTTAATATGTAAATTTGTT
>294433
ACGACGCTCTTCCGATCTTAAATTCGATTGAGAAT
>698182
ACGACGCTCTTCCGATCTTAAAGACGTATGCAAAT
>284224
ACGACGCTCTTCCGATCTGTTATCCTCGTTTGCAT
>444547
ACGACGCTCTTCCGATCTGTCGTATTTGCATGGTG
>148218
ACGACGCTCTTCCGATCTGTCCGCCCATTCAAATT
>476339
ACGACGCTCTTCCGATCTGTACTTGAAATACTTTG
>238423
ACGACGCTCTTCCGATCTGGTGTCCTCCACAATTT
>840882
ACGACGCTCTTCCGATCTATTTTGATAATCAAATT
>629611
ACGACGCTCTTCCGATCTATTTGCATAGCCAGTGT
>130804
ACGACGCTCTTCCGATCTATTGATGGTCTAAAATG
>302449
GGGCATGCAAAGTACAGAAAAGATTATTCGAGCGG
>908203
GGTCGCTCGAAATGTGATCGGGCGGTAAAATTTGC
>300011
CATGCAAATCTGGAATACACGGTTCCTAGCGGAAT
>599869
GAACGCTAAATTTGAATATTACGGGTCACTGGCGG
>382539
AGAAGTTGCATAATTGGCTCGAAAACTTTAGCGCC
>258853
AATTGCATTGGTTATGCAAAGAGGTTTAGCGTGGC
>654162
CTCGCTAAACAGAAAAGGTATGTTAAAGTTATGTA
>115025
GTCCCAGGAAATGCAAATGAGAATCATTTTAGCGT
>98854
ACGACGCTCTTCCGATCTACGCCTTTAGCTCTCAT
>828604
ACGACGCTCTTCCGATCTACCTGAGAACGGATGAA
>274924
ACGACGCTCTTCCGATCTACCAAAAATCCTATGCA
>913189
ACGACGCTCTTCCGATCTACACATAGTCGAGGGGT
>887676
ACGACGCTCTTCCGATCTAATTTGTTTTACATGTC
>396251
ACGACGCTCTTCCGATCTAATTTGCATATTGTGTG
>228535
ACGACGCTCTTCCGATCTAATTTGCATAGAATGGT
>345901
ACGACGCTCTTCCGATCTAATTTACATCTTATGAA
>221170
TCAATTGCATTCAAATCGAGACATCGAATGTCGCT
>104116
AAATGTATGCAAATAAGGCTCAGTGACATGTCGGA
>297442
CGATCCTAATCTTGTATTTACATAAGCAGAAGGCC
>866222
GGCCTTCTCTAACTTCACCACCTGGACGATGATGG
>503429
GCACCTTCTCGTGTCTGGGGCATGCAAATTCCTTA
>541045
TTTATTATTCAAAGTAGAGTCGGCTCCGAGAAGGG
>390314
AAAATCAAGGTCGTAAAATTTGGTTGAGAAGGCAA
>194145
CCTTCTATGCAAATACGCATTATGATACGCTGCGC
>198218
CGCCTGGTACTCTCCTTTTTGCATCTCTGTTTTCA
>110745
GGTCCCGGTCTCTTGAGGTATATGCAAAATCAGGG
>907626
GGCCTATCGTCGGGAGGGAAAGCTTGTCAGACTAG
>577081
GGCCTATCGTCGGGAGGGAAAGCTGGTGAGACTAG
>549397
GGCCTATCGTCGGGAGGGAAAGCTGGTCAGTCTAG
>181315
TACATAGGCTCAGGATTTGTCTCTACGTATAGGCA
>303134
TACCTACGCGTCATACGTACATATGTTACTATGTA
>190015
AATTAGGTCTTGTGTGATTTGCCTGGCGTAGGGAG
>358827
CAAGGTTAGGGAGCACTTTGCATAAGATGTAGGAG
>224518
GGCCTAATCAAGCTACATCCGAGGGGACTTATGTA
>703021
CGGCCTAACCTTTTTATTTCCATGTCCTCATTTGT
>402297
TAAACATGGCATTTGATAAAGAGACGGGTTAGGCA
>109003
AGAGAGCAATAATAAAGCATGTATCGGGTTAGGCA
>735207
CGATCCGTTTGCATAAAGCGGGTTTCTCGCAAGTG
>300691
ATGCAAATTGGCGAGGCATTTGTTGGACGAACGGC
>174343
AGCCGTTCCAATCCTGATTTGATTAGGGATAGTCC
>483737
CACATAGCGGCATGCAAATTGTTTCGCGACGGCCC
>518762
TGCCATTCACAATGGTCATACTTTGCATCGACGGC
>175180
CACCGTCGAGTAGTTCGCGTTGATCCGAATATGTA
>463709
CAATGGCTAGAGATTTGCATACTAACAATACGGGG
>205416
TACCGTAGATGTACATTATAATACGTTTGCATTCT
>151735
CGCATTTTCCCCTTATTTGCATTCGTGTTACGGAG
>548131
TGACCGGATTTGCGTAAGACAGGCCCGAGTTATTG
>125911
TTGCATAATTTCACGTCCGATCGCCTAAATCCGGC
>240960
GGCCGCCACGTACGCAAATGACACCCTCATTTTCG
>16302
AGTGTATTGTTTGCATACAGACTGTTTGCGGTATC
>489595
CGCCCCCGCCATATGATTTGCGTATACAAAATCGG
>20357
CCGATTTTGAATACTCCTCTGCGTTTACCTGTTGC
>844971
CTAATTTACATGGGGTATCTGGGTGAAAATCGGCT
>71534
ATGTATTTGCGTTATTGAAAGGGGCCTAAAATCGG
>27912
ACCGATGGCATATGGATAAGATACGACGCTTTCCG
>406349
ACCGATGGCATATGGATAAAGATACGACGCCTTCC
>321361
CTCACTGTTTTGAATAATCATGAATATGCATCGGA
>340864
AACCGATGCAAGAATGCAAAGAGGGCGAGGATGCG
>716455
CGTAGCTCCCAATGGGTCGAGGTATTTGCATCGGC
>109797
GGTCCGATGATTACTTATGCAAATCAGTTGGTGTG
>395660
CCTAAGGCGGTCATAGTTTAGCTTTGCATAAAGGG
>675643
TGTACATCACCAGGCGAACGCAAATTCATAAAGGG
>232375
GCTCCCACAGTATGCAAATCCATATTCATAAAGGG
>737655
AATAGAGGAAATATCGAATGTTTTGACTAAAGGGG
>327079
ACCTAATTATACATATCAGGAAATTAAAGGGTCAC
>216889
TAACATGCCGTATGTAAATGGTCTCTTTAAAGGGG
>431474
ATCCCTATATATGCCAGTTGCAGACCTGAAATGCA
>904434
CATCTAGGGCGGATTTACATTTTATATAGGGCGCT
>165257
CAGTTAGAGTAATTTGCATCGAGTGTATAGGGTAA
>322280
ATTCCCGGCCGAAGATATTTTACATAAATGAGATC
>904455
CACTCCCGGCCATAAATTGAGAATGCAATTCACTG
>21493
ACCCGGCAATCAATTGGCGGTCTTTTGGTAATGCA
>209063
CCCGAATGCCACTTTCTTAGTAAAATATATGCGTA
>735858
GATCTATTTGAATCTCCTTGTATTTATTCGGGCGC
>141758
GTCCCGAAGTTTGCATGTCGTATTTTGCTTTTGAG
>136996
ATCCCCATGGACCCGAAATTTGCGTGCCTAATGTG
>378812
AATCTCCAATGCAAATAGGTATTTTGTGGGGACCG
>318643
TTTGCATTAGCAGAGTGACGATAAGCATAAATGGG
>851706
GATCCCATCTATTATATAAGGTAACCATGCAAATT
>295636
CACGTGTCCTGAATTTGCATAGATAGATGGGCTAC
>924348
CTATTCGTGCGCACTTTTGCATATGTAGATGGGAT
>757042
TATTTACATTTTATTGGATACGCGAGGATGGGGTC
>138172
ACGACGCTCTTCCGATCTGAGGGTCGGGGATGGGT
>17418
CACACGCAGGGCCATTTGCATAGGAAATGATGGGT
>152049
CCCCATCATGACCTTAGGTGAAGCCGGATTTGCAT
>91172
CTATTTACATCGCTAATTTCTGGGAGTCCTGGGTG
>102666
ACCCCCAGGACAACGTATGATTGAGATGAATATTT
>755912
ATCCCAGAAAGGGGTGCCGCAGGAGTAAATATGTA
>579533
ATGCAAAGTTACGTCAAACTAAGCGCGTTTCTGGG
>611594
TCCCACTTTGTTAGTTCCCGTCACATTGAAATGTA
>55280
AACCCACTTCCAGGTTATTAGGTTACGGCTATGCA
>121559
TGTACCCACTGCTTTGGTAGTCAAATTTGGTGCTT
>282962
GAATACATGCAAATAGGGTCGACACACCTTGGGAT
>918510
AAAAATTTGCAAGTCAGACGAGATCGCTTGGGCGG
>389573
GCCCAAGCCAGTTTAATAATTATTTTGTTAGTGAA
>151185
TATGCAAATGGACCGAAGTAAATGCTAATCTTGGG
>127652
ACAGCATATTTTGCTATGCAAAAAAACGTCTTGGG
>332481
CGTAATATGCAAAAGTGAGGGCAGGTGAATAATGG
>753630
AACCACACACTCAAAATGCAAACTAGTTTAATGGC
>176441
CTAACGATATCTAGGCAAATGGGTTGGACATGGAC
>271250
TGCCATGTATTCGTAGGATAACATGCCTGTATGTA
>545796
AATTAGGCCAAACTCCAACACTATCATTTGCATGG
>31256
AAGAGGACCTTAACTGAACGGACGATTTGCATGGG
>484226
ATTATGCCTTAGGGTTACGGGATTTGCATGGATTT
>323325
NACCATGCAAATAGGGTCGACACACCTTGGGATTA
>289098
GTTTCAGGACCCCGTGACCGAGCCTATTTGCATGG
>299000
AGAGCCATGCAAAGTGGTTAGGGTTCTCATTAATG
>350851
TTAGGTAGCAGGGGGCTATATTTGCTTTCATGGCG
>810071
ACCATCTTATTGGCTGGTTTAGGCATTTGCATCTC
>469396
ACGACGCTCTTCCGATCTGAACTCCAACAGATGGA
>569912
GCCATCTGGGGGGCTTCTACTTTTTGCGTATGCAA
>256520
ACACCATCTGATGGAATTTGCATGTCATTTACTGC
>109107
CGACAGATTTGCATACGTAAATTGTCGCTATGGTT
>401893
GGCATTAGCAATGTGGGTTTGCATGTTTTTTATAT
>180244
TAACAAACAGTGTAAGTGATAAAGGCTCTAATGCA
>916539
AGATGGTTGTCAAATAGCGCTTCAATTAATGCAAT
>144730
GAATGTGTACACGGGAATGTATTTGCATTAATGGC
>253635
TAATATGTCCTAAGTATACCGCTATGCAAAACATG
>429212
AGAGGCACCTGGTGAGGCTTATATTTACATGTCCG
>51614
GCATGCGAATCCACCGGGCCCTTATTTACATGTAA
>494217
TGGTCATGTAAATAAGGATCTAAGGTGTAAAAACT
>219001
GCCACATGGAAATTCGTGATCGAAGCGTAAACAAT
>182282
AAAGTCGGCCCGAATATCTCCCTGTAAAGCATGCA
>608013
AGTCATGCTTGTCGTCTTTATTAAAATCATATGTA
>191928
TACAGAAAATTAGATAAGGCTGTCTGAAGCATGCA
>888872
GGCATGCAAATTTTGTGTTGTGTCAGCGCGCATGG
>69998
TCCCATGCAAATTTGTCCTCGTTCACCCTTGGCTT
>32552
TCATGCAAATTAGTCAGTCGTGCTCTCTTGCTCGA
>10374
ATCATGCAAATGCGCATCTAGGTATGTTGAAATTA
>854103
GCATCCCGGTGATCTCAATGGAGGGGACATATTTA
>323644
GCAAAAAGTGTGTTATGCAAATGGCCCGGGATGAC
>837393
GCCATAATTTCAGATATAGACATTCAAATGATGTT
>400529
CTACATCATTTACCTAATAAGGGGATTGTAGGGTG
>336171
GAATGGATCTTACAGGGTGAGCACCCAATGATGCA
>113772
CATCATTCGATCTCCATGTTAATGACTTTATGCAA
>92482
AGAGGGTACGAGGCGCTAGGGTTCCGGGATATGTA
>197766
CCAACCATGCTCGGCTACTTATCGCGGGATATGCA
>1395
ACATTCGTTTTACGACTTTTCCCATCTACTATGCA
>128852
GAGAGATTCTATGCAAAACGACTGGTACTATGTAT
>927036
CAGATAGGCTAACCGTTTTTGCGTATCGCTTATGC
>103322
TGCATAAGCGAGGTTTAATTATAGTCAAAACATAA
>195774
AGATTGTAGCTTGGCAATGGGACTTTTCTTATGTA
>134652
GATGCAAATGCTGGGTTGGTGGAATTTTTCTTATG
>344330
AAACAGCGGTCCGTCCGTTCCCTTTTACTTTATGA
>67696
TAGGAGGAGACGAGGCAGTAGGTACCTTTATGTAA
>102087
GTGCATAAAGGCGCCGTCCATTCAGTATGCAAATC
>207310
ATCCACACCCAAGTGGGGAAGAATAATTTGACTGC
>106787
TCAGTCAAATTAAATCTTCGTTCTGTTCGAATGCA
>419018
CCTTACTGACTGACATGCAAAAATGATCTTTACTG
>287234
CTCAGGTATGCAAATAATGCCGATCCCTAATGTGG
>353283
TCAGGTATCTCTGGCATGTAAATGACGTATTTTAG
>530748
CAGGTATATTTACGCTAAGACCCCCTAGTTTACAT
>603043
TTTCAGGTAGGGCTCAGTTATTTTGCATGGCGGTT
>223403
AACCAAATGCGCTGATGTCTGAATATTGCTACCTG
>555901
GCAGGGGAAGTCGCAATCAAATCAGTCCTTTTGAA
>18665
GAGGCAGGGGAAGGGGAAATGCAAATGTTTCGTAT
>154048
CTCAGGGCTTGCAAATTGTAATGAGTGACTATTCG
>455129
GCAGGGCTACCCTTTTTGATTAAACAAATTATGTG
>152861
CCCAGGCTGATTCGCGGTCGGTATGCAAATGGTAA
>463226
CAGCCCAAATTCAAGAATTTACATAGGTTGTAAAT
>814625
TAAGTCTAAATTTTTGATATGCAAAGATGGCTGGG
>71118
GGAGCGCATATGCAAATTTGGGGGGATTGGCTGGT
>911697
TCAGCCAACGTCGCCAGTCATTCGTGTTATATGCA
>905328
GTCAGCCAAATTTACATCATTTATATGACTTTGGG
>621659
TGCAGCATTTTACTACGTCATTTAGAATTAATTAA
>667145
CGTCAGCATTTGCTTAATTAAAATTTTGTGAGGTG
>863201
TCAGGGAGGGTGTTATATAACCAAATAATGCTGGG
>14130
ACAATAGACAAATCTTATAGGTTTAAGCAAATGCA
>27525
CAATAAATTTGCGTAAAATCTTCACAGTCTTGGCT
>238465
TAACTTTTGTGTATGCAAATGTGGCCAGCTTGTGA
>492262
TTTCAAGCTGCGTCGTTTCAATATGTAAATCGGTT
>559963
GGAGAGTCACTTAAACCTAGGAGGCAGAGCTTGCA
>799744
ACAAGCTATTTAGCGGTATTTTGCATAGCAGTTTT
>692604
ACAAGCTACGGAACGAGGTCACATGTAAATATGGC
>351438
TTTCAAGCGAGTAATAGGGAAATGTTCTTTTCCTG
>14158
CAAGCCTCTCGGAACGTTTTTGGCTTTGTTTATTC
>176214
ACACCGAATTTGTTTAAGAAATTACGAGGCTTGCA
>407374
GTCAAGAGCAGGGCTAAAATTTGAATTATACTTAG
>282038
ATCAAGAGATTTGCATGGAGCGATCCCACACGTGA
>509545
AGAGAGGGGCGGCAGGAACAATCAACAGTTGAACA
>198120
CAACTGTATGGGGAGAACACCGTTTAATTTGCATC
>646482
GATGCAACTGTAGAGAATATTTTTGGGATTTGAAT
>260502
CGTGAATTTCGTCATAAATAATATTTGCATAGTTG
>32901
TAACACGATTCACGTTATATGCAAATGGTGTTGTG
>382633
GGAAAGGGCTCACTAAGTATTGGACTCCAAATTTG
>508718
AAATGTTGGTACAATCAATGGTTCCAAATTTGCAT
>259523
AAACAAATGCTCGAAGGTTTACAGCAAATTTGCAT
>267943
CAACGCACGTTATTCTAATTGAAATAAATTTGTTT
>202007
AGCTCAAATGTAACTGAAAATTTGCATTGTATTTT
>256938
CGATAGTTTTGTTTTTATTTTTAGCGTATTTTGCC
>606868
TAATGTCATTCGGGCCTACTATCTCGTATTTTGCA
>122100
TCGACAAAATAATTAGGAGGATTACATTTGCGTAT
>171004
GCATAGTTATACTCGTCAGCGAGTCATTTGTTTTG
>15328
CAACAAGGCGAAACGTATGGTTTTAAATTTTTGCA
>159596
TTATGCTGAGTGCGGAGTTAGTTTGAATTTTTGTG
>135342
GGTTATGCAAGAGGTTGGTGGTAAACTAATTTTTG
>376620
ACAAAAATTACCATCGGATTTGCATCGGGGCTCAC
>260922
ACTTCTTGGTGCTTGTTTGCATATATTTTTGGAAT
>972535
TGTGATTTTTGAATATGTTTAACTTGCCGGTCGCT
>518894
GTGGATTTTTCTTGGGATTGGTTATTTGGTTTTGT
>33871
AAATTTGCGTGTTTTGGCCTGGTAAGAAAAATTGG
>238361
ATTTTTCGGAGGTGCCACAACTTTTTGAATTGCAA
>782465
AATTTTTCATTTGCATGGTCTACTTATATCATTTC
>489010
NAACTTGCAAACTCGTAGAGGCAGTGAAAAATGCA
>913502
AATTTGCATGGGACCAATTCACAGTTTTAGTTTAA
>212822
TCATTTGCATGGCGGCTAGATCTGTTTACTGTTAT
>111031
CACAATTTGCATACGAGCCCTGTTTGGATGGGTAT
>6121
CAATTTATGTAAATAAGGTTCTTGCGACGCTCTAG
>752867
AGCTACGTTGATGGAACAATTTTACATAAATGTAA
>31324
AAGTTTTACCTTTGAATATGATTACCATAAATAAG
>486552
AATTTATGGCGATCGGTTTGGTATGGAATATTTGC
>954647
AATTTATGCAAATTTGCAGTAAGCGCGATCCTGCG
>24857
GCATTTATGCAAATTCTTCGTCGGCAGTTTACTCG
>2161
GGTCATTTACATTAAATATAGCTGGGCAACAATTT
>117118
AGATTTACATGTTATCGTAGCTGTAATTGTCATGT
>590718
TAATTTACATACATACGGGTGGGGGCAATTCGTAC
>411626
TAAAACATTGGACCGAGTTTGCTGTATGTAAATTG
>130603
TAATTTACATACAACTATCGGGACCGTTATTGTTT
>111575
CATTTACATAAGGGTATTGAGGATTATACTTTGTA
>455278
CTACGCAAACTTCTTTACGCGCTGGGGCGGAATAT
>514522
ATTCCGACTTTTTGGTGCTTTTTGCATATCTTCTG
>215675
TAATTCCGACGTAATGGTGGGGGGATTCGCATTTG
>387040
ATTCCCTGAGACTCACCTATGCAAATGTACTACTG
>60043
TATTCCAGCTGCGTATTTTTGCGTTTTCGGATGCT
>74656
AGCATTTGAATTCGATAAATTAGGCTGGAATTACT
>250749
TAAGCAAATGTTGTCAGATGAAGGCTGTGGAATTA
>205647
AATTCCAAGTCAATAAGTTGAAGCATAAGGATGCA
>199261
AATTCAGGGTGAGTGAACACCGAACTGCGTATGCA
>43710
AATGCTGCGATCGGGTGTACCCTGTAAATAATGCA
>719683
CGAGGATCCTGCTTCAAGATTTGCTTAAATAATAG
>208717
AATTTGCCATCAGAAATGATAATACAATAATGCTT
>384096
GAATATTCGAAAGTCATACTATTAGCAATAATGCA
>404390
ACAATTATGCAAATGGAATCTCTTGGGCTACTTTG
>798970
TAATTATGCAAATCGTACTCCACCCCCGCTCATCT
>104770
TAATTATGCAAATCGTACTCCAACCCCGCTCATCT
>108972
TAAAAGTCGGTATTTGCGTATGCTAAGTAGTGGCT
>282916
CGAATCGGGTTCGTTGTAATTCAATATTTGCCTAT
>902368
AAGGAGGGAAAATGCAAATTTTTGGAGAAATTCAC
>384838
CTTCACCAATGCAAATATTACCCGGTGCTCCTCCT
>148082
GAAAGGAGGACTATATAATGTGGTCATCTTATGTA
>382827
TGCAGCGGTCTCTAGGTCTGCTTTAGTCAAATGTG
>691564
TAGCGGTAAAACTGTAGATATGGAAATTTTGTCTC
>334382
AGCGGGAAGTTGAATAGCTGGTTTTGCATGTGGTT
>695740
ACACCCGCTTAAAAATGCAAAAACATCCGCTTTCG
>9845
GGGAGCGGATAAATTTCCATATTTAACACATCTTG
>823254
GGAGCGGAGGAGACGCTCTTATTTGCATGCATTTT
>344645
GAGAGCGAAAGGATAGTAGCACAGATGCAAATTTC
>722531
TTGAAAGGGTACGATATTTGCTTATGGTTTCGCTA
>839858
GACTAGTTTTGCATGGAATCGTGACCAAGGCTTCT
>942306
ACAGCCTTATTTCGATATATTTTGCATCTCTCTTC
>439598
CTAACGTGTGACTTGCAAATTCTCGGGCCAGGCTC
>485628
AAATCTATGCAAATAGGTAGTTGTTTTCTGCTTAG
>722516
GTGCAGCACTAATTTGGTTAAGATGTCGTCAAAGT
>114300
ATAGCACGTTAGAGTCACATGCAAAGCCGATCTTC
>399141
CCAAAGCGACCGAGATGCAAATGATTAACGTGCTA
>885696
GAGCACGCACAATTTGTAAGTACGAATTTGGTTGA
>659980
AAATTTGTTTAAAGTTTGAAGCGAAGGTGCTGCGG
>190092
CAAGCACCGGTAGTACGCTAGTTTGCATAATTTAC
>454323
GGCTAGCAAGTTTAGATTTACGTAAAGGACAAAGT
>349894
TCCAGCAAGGACATTTGAATAAAATTAACTAATTG
>779758
TCAAGTTGGGGGCGTGAAAGGCCATGCAAATCTCC
>230010
TGCACCCGTGTGGGAGTTATAAACATTCAAATTTA
>879608
GCACCCGTGGATTTGCATACCAACGTCATTGTTTT
>352368
GAATATGCAGAACGGTGTAAAGAACGACGGGTATG
>958689
AAGTCATTTGCACGTTGCAATGAGGACGGGTATGA
>186909
AATGCTGTTGATGTAATGCAAATAAGCGGGTATAC
>418592
TGAATGAAATCCCGATGTCTGGTATGCAAATGTTA
>256278
GGAAACAAATTTCACGTAAATGGTTGGTTGATGTC
>570192
GCAAAGTCGAACGGATAGACACCAGTAAATATGTA
>281527
CAATTAACCCAATTTATTATTCCGATCCCTGTCGG
>73898
ACAGGCGCTCTATTAATTTGCGGGATGCGTTAGTC
>137807
AAACAAGGGGCGGCCTCGGGATATGCAAATCCTGT
>656682
AAAGGCTTTCCTATGCAAAAATGTCGTTCTGTGGA
>715228
CCATACAGAACCTACGCATTTTTCACGCAAATGTT
>339316
AACACTTGCCAGATATGCAAATGATCAAGCTTGTG
>803019
ACACTGGATATTTGCATACTGTCTTTCGATTCCCA
>77691
AATTTCCGAATAGTCAAAGGGGCGCGAGTGTTATG
>190032
AATAAGTTGCTGATGGGAATTTGCATAATAGTGTT
>525587
AAGCGAGTTTGCATTCGAGGAAAGACAACTTCTCG
>928415
AAGTTCTTGGACCGAGTGAAGATTTGCGTTTTGTG
>581581
CCCAAACAGGCAAATGAGTTACTTTATAGAACTTC
>216403
GATAAGCGCGGCTGCCCATATAATTTGTTTATTTC
>942893
TGTGAAACATTTGCATATTCGCCGGGCAGGATCTT
>162642
AAGATATTGTCCTTAGATTGTGTGCAAATTTGTTT
>224030
AAGATAGAGTGATAGAAATGCAAATTTGGTTTATG
>595698
GTTTTTTCCAGTCGTAAACGGGTTTTGGATATGTA
>287265
ACATTTTTTATCATTAGCAAGGCAAAAAACTGGCG
>164665
TTTTTTATATGATTAGGCAAATGGTTACATTAGGT
>238627
AAAAGTCACAGGTCATTTGTCTAGCAACAAAAAGG
>143379
GTTTTTGTGTTAGGCGTCTAGAAATTTGCTTTAAG
>596222
GGATTTTTGTATCGAATATGGTCAAGTGGGGTGTT
>509809
TGGATCGGGTCCACTTCCGGGGATGTACAAAAAGG
>237873
ACCGTTTTTGTAAAAAATTTGTATAGTGTCGCTGC
>968599
TTTTTGGCATACGTAGTATTCAAATTCGATCGGTA
>428341
GCTTTTTGGCACGTCAGCGATTTGCATTTCATTAT
>177069
TTTTTTTGGCAAATCCACTCGAAATATTCTTGCTC
>919776
GAATTTTTGGATATCTTTCAGGAACTTTCTGCATC
>751863
TTTTTGGAATACCTTTCTACTTGGAGGTTTTGCAT
>707101
GTGTTTTTGCTTAATTATCTGCCTCTGCATATTAA
>907617
GGTGATATGCAAATTCGATCAATGAGAGCAAAAAC
>194583
TGGCTTGTTGAATGGCGAGAGCGTAGCAAAAAAAG
>151667
AGGGAAATAACGTCGAGGATTAACGCAAAAATTTG
>766585
GGCCTCGATTAAATAGCGCGGTAGGCAAAAACACT
>951584
GTTTTTGCCTAACTAATTGGCCGATCCGCTTACGC
>832967
CGCGTTTTTGCCGACGTTGATTTGCTTATGTTTTT
>30508
GTTTTTTGCCCACTGCTCTTTGTTTTGCATGCGTC
>386831
ATTGAAAAGATATTAGATGGGAAAATGCAAAAAAG
>904130
TTTTTGCATGTTGCAGATTCAAGGTTCTATAACGT
>485080
GGTCGAGACCACACCGTGTCACATGCAAAAAGGCA
>566151
TGGCTTTTTGCATGGGCTAGGATGAAATATCAGGA
>32506
GCGCATTTTGTTCTAATCTCGTAGTCATGCAAAAA
>462683
AGTCTGCACCGTACTATTTAAGATGCAAAAACGAA
>938113
GTTTTTGCATCCCCCCGGCTTCGAGGGAACACGGC
>959208
CATTTTTGCATATTGCGCTCCTCAGCTTGTCGCGT
>211502
GGGTTTTTTGCATATGCATGGAAAAGTGACAATAA
>843493
CGCTCAGAGACACCAATTGAAGTGTGCAAAAATTT
>614666
AAAATTTTTGCAATCAAATGAATGTAAATTAATAC
>114200
CATATTTTTGCAAGTCAAATTCATCCGATCCCCCG
>676910
AATCCGTATCCTTTGTTTAAATTTGCAAAAAACTG
>605786
GGTCTGACGTATAATGATTGGTTGGCAATCAAAAA
>508581
TATTTTTGATTAATTTGCATACTCGCTCTTCCTCA
>440530
TGGCTTTTTCATATTGATCATTGAAGACGGAAGAG
>939842
GATGCGTATGGGCAATACAAAAGGAATATGAAAAA
>222044
CGCTTTTTCATATGTATGGCTGCCCCTCCGATAGG
>505153
GATTTTTTTCATATCACTCGAGTTATGCAAATGTT
>132887
GCTTTTTTCATATCACTCGAGTTATGCAAATGTTG
>566160
CCACTGACTGCATACTGAAAATAATCTGATGCAAA
>320494
TTTGCATCAGATAGTAGCCCGTAATTAGAGTTCCC
>251110
CTTCCATAAGGTGAGTGATGTGCTTTGATGCAAAA
>104538
CGTTTGCATATTTTCTCGTCTTAATTTTGTTCTTG
>132587
CGTTTGCATAGATCAAAATGGGGTGTTCGAGATGG
>823347
AGATTTGCATAGACCTGTTAATCTCCAGTAGTTTC
>346633
AATGAGAGATCTATCGTAGACAGGTCTATGCAAAT
>260151
GGTTTTGCATACTTGGGCTATTCAGCGTGTCGGGG
>334486
ATGCTCATCAGGTGCAAGTTAATTATGCAAATTTC
>186805
TATTTGCATAATGTGGCCCTAAACTTAAATATGAT
>187281
TTTGCATAATGTGAAATTCGACCGTGTAAATTCCA
>125460
GTTTGCATAATGTAAATGAGGTGCGGCGTGTTGCG
>729281
GGGTCAATAAGACTTTATACTTATTAGTCAAATTA
>560729
ACGACGCTCTTCCGATCTTGGTCTTAGTCAAATGT
>365402
ATGCAAATGTTCTCCGGCAGCTCTGAGCGTCAAAT
>457167
GGGTCCCTTGATTTGCTTATACGGCGTCAAAACTA
>198378
ATCAGATTGAGGAAACTTAAAGGGCGTCAAATGCA
>254101
GGTGTTATGTTTATGCAAATGTGGCGTCAAAGAAC
>755916
CTTTGACGCAAATTTTTTTCAGAATGGTCGCAGCC
>925851
AAGTGGTTTTGCATATTTTATGATCGTCAAATGCA
>428690
GATTTGACGATACCAAGTCGCACAAAAGCTATTTG
>105967
AGTTTGACCTTAATTTGTATATATTCCGATCCTCC
>591433
CATTTCGAAGTTACACAAGGGCTGCTGTTTATGCA
>668525
TTTTCGAAGTAATTTAGTGCGATATGGAGCATGTA
>814525
GGGGTGTAAGGATCGTGATTTGCCTTCGAAAAACC
>181871
TGACTTTGCATATTGGCCAACGTGTTCGAAACGGG
>233745
GACTTGCAAATGGGTCGCTAATCGCTTTCGAAAGC
>649025
CGTGGTCACTAGTGCTGCTTTGCAAAGGAAAAGCT
>87388
CTTTTCCTTGAGTGCGGTCGACGAGCATTATCATT
>553920
AATTTCCTTCATTTGAATAGATATCATATGTATCC
>969104
GTATATGCTAATCGAGATTTACATAAGGAAAGCTC
>834
TAAGTCTATCTCTTCGTATATTTTAAGGAAATGCA
>510346
TTTCCTGTATTAGAATATTAGTAGGTATGTTTACT
>270470
CATTTCCTGGAGCTGCGCTTTGCATAAAGTGAGCG
>604922
CGATTTCCTGCTGAACGAATGTACAAAGTAATGCA
>14176
CATTTCCTGCCATGACATGTTATGCAAAGTTCATT
>624755
TCTTTCAGTGATTCTGTAGTTTTACATGTGCTAAC
>131395
ATTTCAGTCAAATTTGAAACCTGGCAAACCTCGGC
>760648
ATTTCAGTATTACTTGTGGGTGGCGATATTTGCAT
>168887
TCTTTTCAGTAGAGATCCTCTGGCACATGCATGCA
>726405
GGGCGTATGTAAATCCCGTCGATATTACTGAAAGG
>367880
CATTTCAGGTTGGTTTTGCCGTAAGGACGGATGCA
>871632
TTTTCAGATCTTTTGCATAATCCGCAGAGGAATTG
>199377
GATAATGTGGTTTATGCAAATTGGCTCTGAAAACG
>563478
ACGACGCTCTTCCGATCTTTGGCCCGGGTGAAATT
>175741
GGCCAAATTTGCATAGTCTCGGTGGGGGTGAAAAA
>334257
TCGTTCATTTGCATGGGTAAAGTTCATACCTAAAT
>178135
GTATTTAGGTACTTACCGTGTGTACTAATTTGAAT
>364800
CGCTGAGTATTAGGATCTTTGCATATCTAAACCGA
>224040
AAAATCCACTCACCCTATTTGCATGTATCTAAAGC
>690773
ACCGTTTAATACGCAGTTTCTAAGTCATGTAAATT
>247283
ATAACTAAGTCCCACCTCGATGTCATGTAAATTAC
>178230
ATTTACATAATGCGCCATGAAATCATAGGCTGAAC
>719878
TTTACATAAACGTGGCTTCTTAATTAATTATTTGC
>124965
AATTAGTTTGCAGTTGTTGCATCGTTTATGTAAAT
>227529
TATTGGGTTCCTTTATTTTAAGCAAATTTACATGC
>210270
TTGGGTTATCTGTAATTTGTCGACCGCCGCATGCA
>884556
TATTGGGATATGAGGTAGAGTACGTTTATGCAAAT
>610102
GGTTTGGGATAGCATCGCGAGGCTCGAATTTGCAT
>250836
TGTTGGGATAATTCAAATGAACCTATAGAAACATG
>672645
GCTAGGATTTGCATGTTAAGCTGCATGACTCCCAA
>647502
GCGTTGGGAGTCAGTGGCTATGTAAATGAGCGGCC
>99070
ATTGGGAGGTTATTTGAATTGCATCTCGTCAACTT
>265229
TTGGGAGGTGTATTATGTAAAATGCAAATGGTGGC
>239034
TACATTGGCAAATGAGCTGGGTTCGAGGATTTACA
>248961
GATTTTGCATTTCACCTACTTAGCCGATCCAAATG
>168369
TCACGTAGGCAAATGTTGTTAAATCCGATCCAAGA
>469320
GGGTTGGACAGATTTAGTTCCGCCATGCAAATATT
>554779
ATTGGAAACTGACTTTTTTATGGCGTCTCGATGCA
>879042
TATTCATACGTTCAGGACGCAAATTTTCCAATGGG
>472799
GCTGACTGATTTGTTTGTGGTATTTTTCCAAATAT
>902417
GGGTGGAAGTTAATTTCCTTGGGTTTTTCCAAGAG
>489357
AATTTGCTTTTGTAATTGAGCTAATTCACGCCTAA
>274502
TCCCTTGCGTTTGGCATATGTGGGTTAGGCAAATC
>71463
GTTGCAAACTGGATCACTTAGGACTTAATACGCAA
>365343
TGTTTTGCGTATTAAGGACTATAGACCGGGCCCTT
>876075
TTTTGCGTATGTCTACTGGCACTTGTTTACATGTC
>536928
AATTTGCGTATGTAAATACTCAGTTCCGTTAGGAA
>10429
TTGCGTATGCTAATGGAAAGGGAGCGTTCCGTTTA
>307014
GAGTACGGGGACGCACGAAAAATGCATACGCAAAT
>151629
TATTTGCGTACCGGGGGAGTGAAAAGGATTACTAC
>171693
AATTTGCGAAGTTGCAAATTGGCACCGGCTATAGG
>904054
TGTCGGAACTGACTCGTTTTGCATCCTTCGCAAGG
>871707
ATTGCGAACGTCATGCAAATTATTCTCGCGCCAGC
>100554
TGATTTGCGAACCCGTTATTCAATTTACATTGGGT
>528463
ACGACGCTCTTCCGATCTATTTGCATAGGCAAGAA
>305494
ACGACGCTCTTCCGATCTATTTTGCATAGGCAACG
>791635
AAATTTGCCTATGATGGCCATTCGGGAGTATGCCG
>38223
CATTTCTTGTCCGTATTTTCGCTCATAGGCAAATT
>395970
TTTACTAGGATGTGTATTCAAATTCGAGGCGGCAA
>821171
GGACGGACTTAGATGAAAACGTAATGCGGCAACGG
>402407
TCTACGCTTAATTTAAATAGGGATGCGGCAAGCAT
>140873
TTGCCGCACTTGTAAATTTTATGTAAAGTAGTTGC
>100977
CGTCGAAAATGAACTCGTAGGATGAGATGCAAATC
>324524
GGTTTGCATATAAAATCGTTCGTTCCGATCCTACA
>128702
TATTGGCGATTTCTGATGTTCAAACTATGCAAAGC
>246382
AGTTTGCATAAACCGTTAATACTTGATTTATCCGG
>371145
GATATACTCCCAAATATCCTCATCGGATCAAGCAA
>324109
ATTGATAGTCAAATCTGCTTACCGTCAAGGGCCTC
>683674
CCCTTGATAGGGGTTTGCATACCTTACGCTGGGGC
>888536
TGACTCTCTTGCAAGCATCACAAGAACGCTATCAA
>234637
CATTTGATAGCGGAAGCAAATAATTTGGTTGCTTC
>539912
GTTGATAGCCTTAACGGAATTAGGAAGCCTATGCA
>482269
TTGGGGTTTTGCATACTTGCGGATAAGTACTCAAG
>361231
TAGTTTATGTCAATTATACCTAATTACTCAATGCA
>404886
AAATTGACTCACGATATGCAAATCAGCAGTCTGTT
>129234
AAGTTGACTCACATGTGCTACACTACGAGGATGCA
>240730
AGAGCATCTGGGATGCAAATCGTTGAGTCAAACTA
>45829
GCTGCCGGTTTTTACCATATGCAAATAGTCAATAC
>330485
GTTGACAGCCTTCTTTGTATGCAATAGTCAAAGTA
>126538
TCGATCGCTGATGAGTTAATTGAATAGTCAAATGA
>381100
TATTCGCATATTGGTTTGTACCGGTAATATAATTT
>226076
TGTTTCGCATATTATGCTAAGGGGCCGATCCTTCG
>63554
CGTTCATTTTGAGTGAAAGTAGGTGATATGCGAAT
>904040
TACATGAAATCCGTGCGATAATATATGCGAATTGT
>953896
CATTTCGCATAGTGATCATTGCAAATGGCGCCGCT
>782954
ACAATTCGCATAGTCAGCGAGTCTAAATTCGTTCG
>230499
GTCAGAGGTTTCATAATCGTTTTGCCTATGCGAAT
>536054
AAATTCGAGCCCGAGCAGATCAATTTACATTTCCA
>835000
ATTCGAGCCATGCTAAGAGGGGTAAGAGTTAGGCA
>279499
TCCTATGAACATAAGATTTGTTTATGCTCGAATCT
>180154
TGATTCCTCATATGTAAATGTACGTAAATGTCGAA
>300689
ACTCTTCGGAAATTTGAATAGTAATATTCGAACAT
>584223
TAATTCCTTCGGGGGGATTGTCCGGGGAGTATACA
>871778
AGCCATTGGACAAGAAGTATTCAAATCCGAAGGAA
>941785
TTTCCTTCCTTCGTACCGTCATTTGTTTGCCCGGT
>755321
GTTCCTTCCTAAACACGGATGCAAATCACACCGAC
>836461
ACGACGCTCTTCCGATCTTCATCTAGGCAGGAATT
>234600
TTCCTGCCTAAGTTAGTAGGGAAATCGATCCCTGG
>815128
AATTTGCATACAACTAGTTGAGTGGCAGGAAAGCA
>29308
GGTTCCTCTATGCAAATTGCGGTATAATGAGGCGT
>802504
TTCCTATGTAAAGTAGGTTACACTTTCTGATTCGC
>314246
GTAAGATCATTCTATATTTGGACTCTCCATAGGAA
>259898
AATTCCTATGCAAATGGCAGGAAAAAGAAAGTGAT
>972491
GGTTCCGTTGAGTTGTCAGGGTGGTTAATCTACAT
>317738
CTTCCGTTCTCAACGCTGAATTTGCATGGGCTTAG
>175481
TGATACAGGGCATAATGTTCTTCGAACGGAATGCA
>414581
CGTTCCGTTCCTATGCAAATCGCTACTGGTATAAG
>938119
CTAATGAACGGGTCAATGCAAACGGAACGGAATAT
>123053
AGTCAAATGAAGTGAAAACATTTCATCTTAGGGAA
>72199
CATTTCCCTAACTTCGGATTTTGTATCCTAGCCGG
>573420
CACTTCCCGTCTAGAGAGGAGCTTTTGCATATGCA
>685661
CAACTTCCCGCGGAATACCGTCTCTCTGCATTGCA
>272036
AACATCAGTGCGACATTGAAAAGCGCGGGAATGCA
>615399
CGATTTCCCGCGCAGGGATTGTTACGCAAATGGGG
>791487
NATTCCCCCGAATGCAAATAATTGATAATTTCACG
>902343
AATTCCCCCGAATGCAAATAATTGATAACTTCACG
>221189
ACACAGTATGATTACCTATGCAAAGGGGGGAAGGA
>521482
TTTTCCCCCCGTGTTGAAAGGATTTTGCATCCAAG
>146091
CTTTTGTTTTACCCAAATATTCGAGACGGGGGGAA
>184993
CGTGAGAATATTATGCATAGATCGGGGGGAATTTA
>102764
CGTGCATATAGTTTGCATAAGAGGGGGGGAAGGCC
>227463
GCGCATAGTGGTAGGAAAATCGGGCCGGGAATAAG
>290080
CAAACAAGAGCAAGGCAGATGTCGTGGAATAAGCA
>447405
CACAGTCAAAAGCGGGGGGAAGCAATTGGAATAAG
>105964
GACGGGTTTCTGTATATTTGCATTTGGAATAATTT
>852453
GACCTCTTCTCGAGATCTGTATGCAAATATGGTAA
>457902
AAATTACCATATGGGTATTTGATTTGCAAAAAACG
>964986
CTTACCATATCGGAATATTTAGGTAGAGACATGTA
>78448
AGTTACCATAGTCTAGTTAAGTCTTGCCTATTTGC
>28964
CGCAGTGCGGGCGTTTATAAATGGTATGGTAATTT
>37641
ACGTTACCATACATTCATTGATTTGCATTTACCCT
>162956
ATTACCATAATAAGTCCGCATTTGCATAGTTGGCC
>408514
CCGTGGCAGAACCAATTTGTATTTATATGTAAATT
>244185
GATTCCATTTATATGCAAAGCCCCACCTACTGTAA
>644137
GCCCGCTGAGGTATTCAAAGTGCACCTGTAAATTT
>720942
ATCTTACAGGTCATAATTATTCTCTTTTTATGCAA
>481055
TCTTACAGGTACGCAAATGAGAGTTGGATAATATC
>225123
TATGCAAATGGAGAGAAAAATTAGACATGTGTAAC
>219168
TGAACGCCCGAATTTGCATACTATCTATTAATCAG
>381779
TGATTAATAGAGTAGATGCAAAAACTCGTGTCGGA
>754550
GCGTTAATAAATTTGTTTGTCCGAGGACATGCTTT
>1934
GTTGTTAAGTTATTAGTTTGCATATTTTTTCCGTT
>104439
TGTTAAGTGTTTTACGTCTCTAGATGCAAATATCC
>694179
ATGTTGATGCAGTAAGATTGCTTAGGAGTATGCAA
>212966
GCAAGTACTCGGCATGCTAACTTTGCATCAACAAG
>361345
TGTTGTTGATCTGATTTGACTAACGGGTTTATTGG
>483026
CAATAAACCCGTTAGTCAAATCAGATCAACAACAA
>76604
CCTGTTCTCTAAATAATGAATACGTATGTATGTAA
>20436
TGTTCTCCGTCGTTTTGGATAAATGCAAATAGGGC
>473952
TTGTCCAGATTTAGGATTTGCATGCCCCGCGAACA
>107808
ATAAGTGGGTTGGGAGGTAGGCTGCGGAACATGCA
>281646
AATGTTATATTTGTTTATTCACGCAGCCTTTTGTC
>588570
CACGCGGCGGATGCAAATTAATGCGCAATATAACA
>944745
GTGTTAGTTATACGCAAATCGCGGGACTAGTTATC
>493869
ATTTTGTTAGTTAAATCATCGTAGTTCCGATCTTC
>609503
CGGAGCCCCATGCAAATATATCACACTAACATATG
>143534
TGGAGCCCCATGCAAATATATCACACTAACATATG
>601213
CGGCCTACATGTAAATAAAAGTTAGCTGTTAACAG
>489267
TGTTAACAGACAAGGAGAGCTATTTGCATGTTATC
>139373
CATTGTTTGCATATTTGAATTTGTGTTAACACGGC
>262890
CAAGCTAGTTGTAGGGTAACCGGAGCGTTAACACA
>187191
TGTGTGGGGGCCCCTATTTGTTTTTCGATCTCTTA
>312037
AATTTGCATTGAGGAAGCCCGTAGCCACACATATA
>111254
TTGTGTACCATCCGACTTGCCAGCAAATTTGCATG
>443503
TGTGTGGCTATTAGGGAAAAGGGCATGCAAATTCG
>202346
TATGTGGCTAATTTGCAAACAGGGAACGTACCCTG
>211748
GCATGTGGATTCTCTTATAGATGCAAAAAGAGAGT
>895032
GTACACTCAGAGCACGATTAAAGGCTGTTTCCACA
>56236
TGTGCTTTTGGGAGAGGCAAATCCAACTTGCATAT
>100030
GACGTGTGCTCTTCCGATCCTAGTCTGACCAGCTT
>70776
TTTATCGCGAATGAGTCACGGAATCATGAGATGCA
>541551
TTGCATCTCATCAGGGGCATTCGATAGACTCTTGT
>520102
TAAATGAGACGACTGTGATCACTATCTGAGATGCA
>190344
CGTATCCTTAACTGGGGAGATCACCTTGAGATGCA
>636987
GATTTGCATCTACAATATAAGAAATATTGTAAATA
>745019
TTGTCACATCGTAGTCTGGAAATCAATTAGATGCA
>272674
ATCTCTGGTCAATTACAGGTAATCAATTAGATGCA
>814215
TAACCAATGTGAATAATGAATGGGTTTGGGATGCA
>295722
TTACCCATGCTGGTTCAGGTGCAACAATGGATGCA
>155553
GGTATCAGAGAACGAGGAGGGTTTACATGGATGCA
>109847
AGTGAATTTTCCTGTTGGTTACATGCTTGGATGCA
>115978
CAAATCGACGTACGAGGTATGACGTTACATATGCA
>104195
TTTTGCATATCGTACAGCGGAGACACCAGCGAGGA
>759245
GGGGTGAAACGACGTATTACAAGGATATGCAAAGT
>902363
TTGTGCAAAATAATAGAAGTTTAACAGGATATGCA
>100788
ACATTATGGTCGGACTAAAGGGGACAGGATATGCA
>280327
TATGCATAGCGCGTAAGCAGGTTTCCTATTTGTTT
>147247
CATCCGTCTGAATGGCACTGGGAAATCTATGCAAA
>25587
TGAACATTAAAAGGTAGTTGCCTGGTGTCTATGCA
>660903
CGCTCGGTTCGGAAAGAAATTGGAGGTTCTATGCA
>516099
TTCACCTGGCACCACAAGATAGGTTCTATGCAAAT
>226885
GCTTTGCATACTTGACTTGTGGAGTGATCAACATG
>786640
TTTGCATACTCGTTACCCTCAGGAAAACCCGGTAA
>745146
ATACCGAAAAGCATGGTTCCTTGTACGAGTATGCA
>389231
TTTGCATACTCGGTCTTCCTTATGCGTACTAGTAG
>372001
GTTTCAAATAAACATGTAGCTCGACCGAGTATGCA
>122537
TTTGCATACTCGGCTCGGGCAAAATTAGCTGTGAG
>17444
CTGCATACGGTAGTGGCTGAGATGATGCAAATCTG
>905034
TATGTCTACATGTATGCACCCACTTGCGGTATGCA
>111447
AACTTGACTTAAAGCGGTAACGATCGGTATGCAAA
>166803
TATAAAGCGGGTGTGAAAGGAAATTCGGGTATGCA
>855428
TTTGCATACCCCTTTTCATGGCGGCGAATCTCGAT
>87406
AACTTGCATACCCCTGCAAAACTATTGGTCTGGAC
>381201
CATGGGGTCGTGAAGGGCCAAAAAGGGGGTATGCA
>122047
AGGCGGACTGGTCCGGGTTAAACAGGGGGTATGCA
>368718
AAGACTAAAAGGGCCATATCATTTTGCTGTATGCA
>220272
TATGCCGGGGTACAATGAGTCATAGGGTGTATGCA
>406060
CCCCCTGACACCTGGCTTTTCCTTGATTGTATGCA
>873541
TGATAGTGGCTGGTGGGAGGGAAATCCATTATGCA
>394900
CATGCAGCTATAAATATATGCGAGTCCATTATGCA
>765031
TGTTCAACGTCTTTTAGCAAAATTAGGATTATGCA
>122564
TAGGACTTGCCTCTTCCACCTCACGCTATTATGCA
>108546
GAAAAATGTGCTATAAGGATGTCGAGGGTTATGCA
>320521
GTGAGCTCTCGTACTGCTCTAGCGCGTTTTATGCA
>160648
ATCGAAGATAGAATCTACTTATGTGGTTTTATGCA
>323510
GACGGTCCACACGGCTTCGATCAAATTTGCATGAC
>890575
CGTTCTGCCTTAAGGAATATATTAAATTTGCATAC
>11095
ATGCAAATTTAATAACGACTGCATCTGGTCTTATC
>893429
CACATGCAAATAAGCGATTGGAAAGCTCATTTCAC
>280751
AACATATAAAATTGAGGCAGGAGGCTTATTTGCAT
>807768
CATGCAAATAACGGAGGGGGTAACTCGGAAAGGTT
>941002
CGGTTACGATAGTCATTTTATGCGTTATTTGCATG
>954694
TCTATAAATGTTAGAATTCTGCGTTATTTGCATAC
>10109
TCTATAAATGTTAGGATTCTGCGTTATTTGCATAC
>63563
TGATGCAAATTTTGCTTTGCATTTGTTAATCATCG
>195102
AGTCTGGAATACACTTGTCCAAATTTGCATCAACC
>884949
CGTGATGATGCAAAGTAACTTTTGTGGAGATTCCA
>174447
TGATGATCTGGATTGGCCTGCATGAGGATTATGCA
>126393
GAATGAGGATTAGGTAATAGGCAAATGATTCGCGA
>234957
NCGGTAGTTTTCCGTAGTCTTATTTTTGCAAGTCA
>19119
ACCTCTTTGTTGTTGTTGAATGTTTTTGCAAGTCA
>605663
CTGACTTGATTTGTCTATATTAGCATAGTTATGCA
>801062
TGACTTCTGGTATGCAAAGTTTAGTCAAAGCAACG
>159206
AGATGACTTCTCGGGTGATAGGCGTTTACAATGCA
>862401
GCTGGGTGGATATAATAGGAAAATTAAGTCAAGGT
>580564
GTAAGAATGCAAATTTTAAGTTTGTGTTAAGTCAG
>127598
CATGACTGTTTCGCCCCTGAATGTATTTGCATTCG
>928406
CACAATATTAGCTATGGAATTCCGGTTCGCAGTCA
>841779
TGTCCCCATTTTGCATTACAATTTCGCAGTCAAGG
>195175
CGAGGGGGTATGCAAAGTCGGAAGGGAGTCAGTCA
>106662
CTCTTGACCCGACCACATGCAAATGACTAAAAATC
>798407
CGATCCGGCCTCACGCGTTTATGCAAAAGGTGTCA
>470639
GATTGGGCGCCATCTACGAACTAAGGTGTCATGCA
>321537
TGACACCTGTTTATCCTAGATGGGCGTTTATTTGC
>37552
GGAGCTAGTTCGGCCGTGCAAGGAGGTGTCATGCA
>168315
TGACACCTATTAACAGGAGTGTAGGAGGATATGTA
>556297
ATAGTGTAATGTAAATGAGGATTCCGGTGTCAAAA
>476174
TCGCAGGATCATTTGCATGCGAGTGCAGGGTGTCA
>37108
GGCTTTTGCATGTGGGTCTCATGCGGGTGTCATAA
>527198
AGTGCTTATTAATCATTGTTTGCATGTGTCAATTG
>462824
CCGAGTAATAATTAGCATAATCGATGTGTGTCAGG
>600579
TCGTTGCGTAAGGTTTTGCATGTGTGTGTCAGAAG
>240579
ATTCGCAGACCCGTAGGAATGCAAAGGAAATTCAC
>130346
TACGGGAGCAGCTTTTTAATGGGGAAATTCACTGA
>625494
TACAATAAAATGAAAATATACATCAGTTCAATTCA
>130064
TGAATTAGAATAAAGGGAGGTCCGGATATGCAAAA
>206588
TAGATCATTTGCATGAGAGTCTAGCCGATCCTTCA
>102118
TTTGCATAACTCGAATGATGTATGCCGATCCTTCA
>604959
ATCTTCTTCAGCGGCTATAAACAAATATTGGTTCA
>582381
TCGGGTGTCGTCTGCTACTTTGCATAAGAAGATAA
>882425
AAATTCTTCTTATGCAAACGATCGGCTCTAGTGCC
>8933
TGGTCACATTTACATATGTTAACGATAAGAAGAAG
>80153
CGCATGATCAGAGTTAATTTGCAACTTAAGAAGAA
>687652
GGGATCTTCTGATCATTTACATATCTAGAAAAATT
>639363
GTCTTCTTCTCTGTAATAAGCGCTGGACCCTGCGG
>591907
TCTTCTCTGCTCATCCGGTTTATTAGAGGGCTTTG
>883499
GGGTTCTTCTCTACCAGAGTGCTTTGCATTAAGTG
>520380
NGTCTTCTATAATTACCGCACATATGCAAATAGCT
>127260
TGTCTTCTAGGAATAGGCAAATTTATAGGACGCTT
>313950
GCTTTCTACGCATCGAATTTGAATAAATTCAATTT
>110920
TTTGCCCGAGTGATGCAAATACCGGGGACTTAGAG
>150509
CCTCTAAGTCAAATTAGAATTACGCTATCAATCAC
>345402
AATCTAAGTATCATTGGACCGAACTTTGTCTTGCA
>732721
AGACATTTGCATTATTTCGTTTGTCCAGTCACGAG
>943971
GTTTTCGTGACTATTTTTGCATAGTAAACAAGGGG
>883892
ATCATAACTACGCGTATTTGCAAGTGACGTCACGA
>896823
CATTTGCATAGTAGTAGTTTAAAGGTCACGAATGG
>100361
CATTTGCATAGTAGTTGTTTAAAGGTCACGAATGG
>560440
TAGGTCCGATCATGATGCAAATATTCTGACCGTAT
>935695
TCCGATCAAAGGCGGGATTTCTACGGCTATTTGCA
>206157
AATCCGATATTTGCCTGTGCGGGCAGCAAGATGTT
>573335
CCACAATCACCCAATATAATGCAAATATCGGAGTA
>273020
ATTCTCCGATATTTGCATACATGATAGCTCTTACG
>643088
GCTTCCGAGACATTTGAAAATACCCGAGTGCTTAT
>433519
TGCACGTAATTTGCATGTACGATTATCTTCTCGGA
>135831
TTTCCGACTTTGCATAAATTGGGTTGTATTCTCTT
>168261
GAATCGAACTGTAAGGAATGCATCTTTCGTAGGGA
>506545
ATCCCTACACAAAAACAGGCAGCGAAATTTTACAT
>407322
CAAGGCGGGATGGAAAACAAGGCCATGATTAGGGA
>541595
AGAGGACGCCTATTTGTTTACAGTGGTTAGGGATC
>300784
GGTCCCGGCCAAATTCTATGCAAGGGATTTATGCA
>393181
ACGACGCTCTTCCGATCTATATTAGTGCCGGGAAA
>482239
TTGCTCGTCAGGGAAATTCGAACGGTGCCGGGAGA
>377774
GCATATATAAAAAGCCGAGAGTCCAAAATCCGGGA
>666084
GAACTCCCGGATTTACATGGTTATATGTGTAGAGG
>107915
ATTCAACGGTCTGTTGCTCATTTGCATAGGTGGAC
>30990
TTGCATGCTTTATGCTAATTGGCGAATCTTTGGAG
>677741
GTGTCCAAAGAATGCAAATAGTCCGTACAGATAGG
>801507
AAAGCTGCGATTTTGCATAAGATTCTTTGGATATC
>155154
GCTCCAAAGAACTATTCAAAACCGCGGTTAATGAG
>651654
CGCAGCGCAATTCCCTGTATGCAAAGTTTTGGAAT
>150100
ACTGACGCTCGATGATATGCAAAGAAGTTTTGGAT
>275628
TCATTTCGGGGTATGCAAAGCGTCGGGGTATGATC
>396628
TCATTGGCTCGTTCTCATATTTGCGTAGGACTGCC
>731661
CCTACATTTGTTTATGTAATGCGTGGGATAATGAG
>796904
GGACGTGTGATAAAACACATGCTGATAATGACATA
>275593
GGAGTCATTATATAATTTTGTGGTAATTTGCTTGT
>469520
TCATTACACGGATACAGTATGCAAAGTCATTAGGC
>790003
ACCGCTGCTGTAAGAGAAGATGCAAATTAATGACT
>168395
GGCATATAGGCAAATAACTAATAAATTAATGAGAC
>153455
GCTTAATGTTATAGCGAGTTTGAATATTACATGAG
>180593
ATCATGTAATAATGACGCTTGCTCTAATTCATGCA
>16879
GTCGGAGGGAGAAATTTGAATAGGGCCATGATGGT
>486873
TACTCACCGACTCCTGACTCATATGCAAACGATGA
>157732
GTCATCGAGTTTTGCATACTCACGTAGGGGTTGAA
>838811
ACGACGCTCTTCCGATCTAGTTTTGCATATGAGTC
>26999
ATTGTTGGAGTGGCAAAAAGGAAAGATATGATGCA
>290619
GGATTGGAAAATAGGCAAATTTCAGATATGAATGT
>177841
TCATAGCGGTTTGCCTGCACGTCAGATATTGGACG
>213950
GGTCCTAGCGTCTGCAGATTTGCATACGGCTATGA
>224874
TATTCAGTTTCTTCTCTTATTGCAAATGGCTATGA
>170337
ATCTCATAGCCACGGAGTTCGATTCTCTAGATGCA
>701514
TCATACATTTGCTTTATTCCTTATGATCCGTTAGC
>796905
TCATACATTTGCATAATAACGGCCGAACCCCTCGG
>850969
TGTCATAAGAACATTATCTCGCATTCAAATTTTTA
>884601
TTTCTCATAACTCTATGCAACTTAGGAATTACTAT
>871468
TTTCTCATAACTCTATGCAAATTAGGAATAACTAT
>286111
ACTTTGCTTTCAGTCTAATTAGTTAGTTATGACAC
>346683
GCAGTCATAACGTAAGAATATTCGGGATACATTTG
>49955
CGTCTTATGCTCCCCGATATCCCCGTTATGATGCA
>904687
CGAAAGTTTGCGTATGGAAAGATGCCACTGATGCT
>511787
AGATCAGTGGAGTATGTACTTCGGAGGGTAATGCA
>135822
TCAATCAGGTCTGGACAATTTACATATTGAGAGTA
>924865
GGGCCAACACACAACCTATGTTCTAAGCTGATGCA
>380565
GACTCCGATTGTATGCAAATTGTGTATTAAGCTGA
>332639
AGCTCAGCTGTTTGATGGGTGTGGGATGCAAATGT
>43838
GGTCAGCTGTAGAAATGCAAATAGCCAGGATTATG
>474552
GATCAGATTAGGGTAGAATCAAAGTAGAATCCTGT
>125955
TGCACAAGCATGCAAATCAGTTTCTTTAATCTGAA
>579112
GACGTGTGCTCTTCCGATCTTCCACACATTCTGAA
>53616
TCACTTATCAATTGCTTTTTAAAAGTTATTTGCGT
>936425
TGTTCACTTAGTAAATAGAGGATTCATGTTATGCA
>457629
TGCCTCACTTAGGGATAAATTTGCGTAAAAAGGAC
>365206
CAGTTCACTTAGAGAGCGATTTTGCATGCGCGGCG
>382035
GAGATTGTGTATTTGCATGACGCTAGTAAGTGACG
>672755
TTTCACTAGAGATGCTGTCCGAAAAACCGTACGCA
>604306
TGTAAAGGAATGATATATGCAAAAAGTCTAGTGAG
>492148
AATTTCACTACGGTTCGTGGACGATTGGCTTCGGG
>824524
GGCGATGTCTCTTTGCATAGCTCTCCCGTAGTGAC
>317351
ACGACGCTCTTCCGATCTTATGCAAATCGTAGTGA
>206723
GGACTAGGCGAATTTGTTTATCAGGCTCGTAGTGA
>568403
CGGTCACCTGTGGGGAGGCCAGAGCTATTTTGTCT
>23449
TCACCTGTGAAATGAAGGGGGTGCTCTAGATTTAT
>393249
GGATATTTTGACTAGGCCGATCATCACCAGGTGAT
>229715
AAGGAAGCCGGCCTATGTAATAAGCAGGTGATGCA
>600695
TACTTAGACTGGAATTATTTCCCTAATGTGACCGG
>154457
TCACATGTGTTTTGCATTTTCTGGGGTAAGCCGCT
>219951
AATTTCAATTTGCATGGCTCTAACTCCTCAGTTCG
>542909
TCAATTTGCATGAGAAGTAGGCCCTCTGTTCGCAG
>624941
CTGCTCAATTTGCATCTTAAGGCTAGGGGTGATGC
>257358
CTCAATTATTACGAACAATGGCCCCTTATTTACAT
>49766
AGATAGACGTCTTTTGTCACGAATAGGGGATTGAT
>122114
TCAATCCCCGCGAAGTGCGCATACGCAAATCTTCG
>719807
GTCAATATGCAAAACGATAAGACACGGTGAGGGTG
>527535
AACAAAACAATTTGCATTATCTGAGATATTGATCC
>714525
GCATAAAGGGAAGCAAATGAATGGATATTGAAACG
>108706
TTTCAATATCCAATTTACATATCGTTACGTATACG
>953913
AATGTATGGCACTAAACAAATTCGCCATTTGAGAT
>519403
ATTCAAATGGATTTCCATACTCGATCGCCTCAGGC
>748321
CTCAAATGCGGCGACCTATGGCAGTTATATTTAAA
>677560
GAGGTTGATACAGGTCTGTAGCTAGGCATTTGAAT
>163807
GCGATACCCGGATGCAAAAGATGGCATTTGAAGGG
>504536
TAGTCAAATCTCGCCGACATACGATCCCCTTAGGG
>337030
TATTCAAATCTCCACTGCATAAATTGTCTGCAAGT
>906692
CCTCGATCTTCATGCAAATGGTGCTGAGATTTGAC
>282062
CTAGTCAAATCGCTCAACGACGCTCTTCCGATCTA
>363130
AAGGTATCCGTAGTTTTGCACTTGCGGATTTGAAT
>666358
ATATCAAATCCGAGCCGTCTTGGGGATAAGATGCA
>817816
GAAAGTTCGTCGATATTTGGCTCTTTATTTGAATG
>780916
AGCTAAATTCTCGGGCTCGTGTTCTAACTTTGAAT
>896431
ACGACGCTCTTCCGATCTGGATACCCCACTTTGAA
>103356
ATCAAAGTCCGAAGGGGTTGATAGGCAAATTTTCT
>255138
TGCAGAATGCAAATTTAATGGTTGATGGTTTTGAC
>383484
AAGAGATAAATGGGGGTCGGATGCACACAAATAAG
>181833
GTATTTGTATATGTCAAGCAAACTCTATTCGGTAG
>881242
CCGCAAAGTTACCTTACGTCGTTAGGCAAATACCC
>208288
TAAGCATACTATACCCGGTTTGCGGCAAATATGCA
>218735
TATTTGCATGTACGCTTTGACCTTATGATAGCAGT
>444420
TATATTTGCATACTTTAGTTCGTACGAATTAGCCG
>196442
TGTCGGCCAGGGGAGAACTCGCAGTATGCAAATAT
>102883
AGACTGCGAGAGTGGGATTAGTATGCAAATATTCA
>587884
TTCGGTGTAACCTGGTCCGAACCAATTTACATATT
>117168
CATCGGCTTGGATTGGTGTGACGTGACCATATGCA
>120083
CCTATGCAAATTTGTAGTTCTGCGTATCCGTATCG
>660647
ACGACGCTCTTCCGATCTGTACACGATTTGCATAA
>94669
GAATATGCAAATCGGGGCATAGATCATGTTAGGGG
>265271
AGTTAGGGTGTTACTTGTAGCGTCGATTTGCATAG
>121301
AAACCGCATACGACCATAAGAGGATTTGCATATAT
>102752
CGTGTCAATTTAAGACCTTGAGGATTTGCATACGT
>49171
ATATGCAAAGCTAGCGATATTATTCTGTTACTGTC
>615276
ACGACGCTCTTCCGATCTGAAGTAGCTTTGCATAG
>962867
TATGCAAAGCGTCAACACTGTTCGGCGGTTCATGC
>792633
ACAGAGCTGATTTGCTGTCCGACTCGCTTTGCATA
>388093
TATATGCAAAGCCCTCATCAGCCCGAATTTATCAT
>138852
TAGGTAATGTTAAGGAGTTAGGTGGCTTTGCATAG
>640389
TATGCAAACATTGAGGTTCCACATCGATCTATTAT
>427504
ATCATATGCACAAGCGCTTAATGTTTGCATACTGT
>344955
TGAGGCGCCTTAGTGTGAAAGATGTGTTTGCATAA
>617518
NGGGCATTGCCTGCGGGTTAGCGCATTTTGCATAT
>44938
GAGTATGCAAAATGCATTCGATATATGGAACGCTT
>316680
AGAGTAGGCCTACTTCATTTGGTGCATTTTGCATA
>26055
TAATCAGTGTAGTCGGGTTCGGGTTTTGCATAGCG
>358445
GGTATGATATTAGGATATGCACCCTTTTTTGCGTA
>710185
AATAACTGATGGGCCGTAGAGATATATCATAGTCA
>103366
AGTAACACGCTATTTGCATACTCCTATCATAATAC
>18290
TCAGACGCGTTGGCAAAACAGCTAGCTTGATAGGC
>116569
TCCGGGTTGCATACTTTTATGGAAATTTTGATACG
>848579
TAATATATGCTCACTGGAAAGCAAATGAAGTAACG
>262407
GTGTATATGCTAATGTTATTGCTAATTATCGGTAG
>136898
ACCACCTTATGTAAATAGGCACCTCCATGCATATA
>911245
ACTATAGCTCCATAGTATAATTTGAAGTCAGATAA
>708998
TGTATAGCTATTTTTCATATCAGTTGTATAATGGG
>944865
CACAGTTTTCAGTATCGGATAAATAGCTATATGTA
>580742
GAATTTTAATGAGGGGATTGTAGTAGCTATATGCA
>421006
ACGACGCTCTTCCGATCTGAAAAATGTGCTATAAG
>46457
ACGACGCTCTTCCGATCTGTTTATCATTGCTATAT
>807499
CACATATAGCAAGTCTGGTAATATGCAAATTTCCT
>183556
TCTATAGCAAGGTAATTTTTGTAGATGGGTATTCA
>100416
ATATAGATAATAGGTGTCAGGGATATATTTACATA
>213638
TATACTGCCCCCTTCATTTGAATGCCCGAATTTAC
>514466
CAGTGCGAGAATGGATTTGCATACGGGTATACGCG
>224915
CAACTAAGCAACTGATCCTCTTTCGGGTATATGCA
>636189
TCTTAGTTCCTATGGGGGTGGGAATTAGGGATGCA
>362357
ATAGTTACGTCCCATGTATAACCGTCCATTTGCAT
>167796
ACATAAGGTAAGTTTATGTAAATGGCGTAACTACT
>321519
ATAGTGAATTTGCGTTCTGCGTCCCCGATCCTGCA
>295239
TGGCCGGGGCTCGTATGCAGATTTATTCACTATTG
>972217
CGTGGTTTATCTCTATAGAGACGATTTCACTATGC
>674305
TCGTAGTCTTTTATTATAAAATGTTATTTGCATGG
>883715
CACTTAGTCTTCTCTTTACCTTCGTCGCATACTCG
>761712
AGGCCGAGTTTTACTAGTGCGGGGAAGACTATGTA
>381311
GGTGTAGTCTGTGTTTTGAATCGGGTTTTGCATAT
>151319
TAGTCTGGGAATGAAGTTTTGCATACTACTAAACA
>380051
ATAGTCAAATTAGCCAGCTAAATCGAAGTTATCTA
>800169
TAGTCAAATTAATCCTTCGTTTTTGGGTGCTGTTT
>715248
GCATTAGTCAAATGTTCAGAACCTCGATCCTTCCG
>947935
GTTTAAGGCTGACAGGATGTACATTTGACTAGAGC
>453085
GGTATAGTCAAATGGCCTGTTTCTTTTTGGTTAAT
>771773
ATACATATGATGTTATGAAAATAGAGGAATACTAC
>961452
GCTAGTATTCATGGTACGGGAAATATGTTTATGAA
>338264
CTAGTATTCATCACGCGTCCATAGGGAAATTTTTG
>369687
GGTAGTACGTTCATACCATAGTGTGTATCTATTTG
>795138
TAATACGCAGCCACAAATTAATCTCATTACTATAC
>363623
GGGGGTTCCTCTCTATATGCAACTAGGATTACTAT
>215621
GTTAGTAATCCACGTTTACGATATGCAAATCAGGG
>130912
TTAGGTGGGATTAAATGCAAATGAGGATAGATTCT
>751585
TATTAAGTTGTTCACGATTGGTGTCCATTTGCCTA
>485492
CAAGGTGTCTACGCTTTAACGCATTTGCCTAACGG
>123564
TGCGGATCTGGGATTGGGTATTTGCATTTGCCTAC
>307505
GGCACTGCTAAGTACTTGCAAATGCCGATCCTACG
>270742
ATGCAAACGTGAAGGGGAAAACTGCCGATCCTACG
>948770
NCGTAGGAGATCAGGGTCCTTTGAGCAGGTATGCA
>309821
GGTAGGAGAGTTAATGTAAATCACATTTACTTAAT
>629266
CGCATAGGAGAGTGGTTACCAACCATTTACATATT
>343230
GCCCCTGGATCTGCAGGTATGCAAACCTCTCCTAG
>704179
CTATTAGGAGAGCCTTTCTGCTGGTGTCTTAAGGT
>174153
GTAATTGGTAGATTTGCGTATACATGCTCTCCTAG
>886570
GAGGAAATACTTATTTCCCTGGCGTTCTCCTATTT
>107759
CGACGAATATCTTTTTGGAATAGGCAAAGTCCTAC
>200505
ACGACGCTCTTCCGATCTCAATAGGCAGTCCTAAG
>742160
ACCGGACGATTTCCTAATTTAATTCAAATTAGCTA
>762141
CCCTTGACACTAGAAGTTTTGGTATTAGCTATGTA
>922389
TAGCTAAGTTGTACTTTTATTTCTCGCAAATTACG
>261073
GTAGCTAAGTATGCAAATAACGCCTCATGGATCCG
>121298
AGGGTAAGGGCGTATGTAAATGGCTCCGCTACGGT
>287635
TTTATAGCGGAGAGTAGTTCATTTGCATATTTGCG
>723066
CCAAGTAAGCAAATTTTTATGTAATTAGTCCGCTA
>12083
CTCCGCCTAGTTAATCATAGGAATTCCGCTATGCA
>94783
GCTTGGATTTGCTTGTAATTCCTTTGGATCTAGCC
>1812
GCTTGGATTTGCTTGTCATTCCTTTGGATCTAGCC
>43954
ATTGTAGAGGGGTTATGTCCTGGAGCGGTTATGTA
>461558
ACTCACCGATTAAGGCATAATTAGCGCTCTATTTG
>770431
TTATTAGAGCGCATTTAACACTAGGCAAATCGTGG
>829770
TAGAGCGAATGATTTGTTTAACAAAGGCTTCGGAT
>134213
GAATACGGTCAAGCTATAATTGCAGGCTCTATGCA
>212329
AGCATACTTACAATTTGCATCTTTCATCCTGTACG
>803265
GCTTTGCGTATTCAAAACTGTGGTCACAGTATCGA
>620965
TTACTGTCTTTTGCATATTCAGTACATCTTTCGTT
>136021
CTACTGCACGTCATGCAAATGAGATATGAACGAAT
>343876
ATAACGAAAAGCATGGATCCTTGTACGAGTATGCA
>119939
ATAACGAAAAGCATGGTTCCTTGTACGAGTATGCA
>423963
TCTACGTTAGCAATACTCTAGCGCCTTCCGATCGC
>431564
CATTCATGCAAAACGGGGCTTGGAGACGTAACGTA
>287909
AATGCCGCTGGATCGGTTGCATTTGCGTAACGTAA
>531959
AGTATGCACCGGTTCTAGGAATAGGCACGTATGCA
>113998
GCGGCTCAATTTGTATATATGCGGGGCACGTAACC
>442180
CACGCAAATATGGTGTATAGACTGGCACGTATGTA
>951942
TACATCAGCTGCTAATACGAACGGCGACGTATGCA
>66090
TACGTCGCAATGCAAAGTATAAAGTAGGGAGCGGT
>125724
TATGTACGTCCTTGTTTACATATTGTAATTAGGTA
>575701
TCTCATTCCTTCACCGCATTTGCATCACCCCGTAT
>250728
ACGTACGGACAAACGAACACTATGCAAATCCTTCC
>295048
ACGACGCTCTTCCGATCTTCTCGTAATTTGCGTAC
>790625
CGCGAAAGAACTGTTTGGGAGATGTAATTTGCGTA
>732156
TTGTTACGCAAATTACATCAAATGGACCGGTTTAC
>89115
TAATACGCAAATGTGTTTCGAAATATGATAGGGGG
>123026
CGTGGAGCAGTATGGGGATAACCACATTTGCGTAT
>634106
ACGACGCTCTTCCGATCTTGTATGCAGATCGTATG
>804577
TACGATCTCCCGTCTCTTTCTCCTTAGGTGGCCTA
>758693
TACGATCTCCCATCTCTTTCTCCTTAGGTGGCCTA
>633964
TACGATCTAGTATCCCTCAGATAGTTTTTGCATGT
>437763
TACGAGATGCAAAAGACCTGTAAATACAGCCTGGC
>583120
AGTACGAGATCTTCTTACGTGTTTGCATTCCCTAA
>561379
TCGCTACGAGATCTCTATTCAAATGTTAGAAAAGT
>404512
CGTGGTCTCAAAATGCACAGGGGATCTCGTAAGCA
>135914
ACTACGAGATAATAAAAATGCAAATCCTGGTGTAA
>477505
GACTACGAATTTGGTTTGGATGTACCGGGGGACGA
>101878
TATGTGGAGAATAACCTTATGATGCAAATTCGTAG
>904126
CGAAAGGCTCTATTGGAATAAATGAAATTTATGTA
>183126
GGCCATAATCTTGTATCCGAAAATGAATTTATGTA
>770110
AACGACGCTCTTCCGATCTCTCGCATTCGGTGTAT
>13843
GTTACACCCTGACAAGGGGGATCTAATGAATTTGC
>794338
AAAGGTCATAAGGAAATTAGCTATAGGGTGTAATG
>959009
CTGTTTTTCTAATTCGCCGTAGTAGGGTGTATGTA
>848356
TACACCCGGATTTGCATGTACGCATAGTCGTTTTG
>526170
AGGGGCCTTATTTCCATATCGCGTGCGGGTGTAGG
>76343
AAAGTACACAGAGTCATTCGTAGAAACTAGTTTGT
>707606
TAGATTCACTCAACTCATGTAAAGCCTCTGTGTAC
>357874
ACGACGCTCTTCCGATCTAACACAGTCTGTGTATG
>183105
ATTTGCATTCATTCAAGATGGACGCAGTCTGTGTA
>403757
GCCCTCTCCTCGCAAATCACTAGGCATTGTGTATG
>362716
CTAATAAAATTTAGTAAATGGTCTGCTTGTGTACG
>972171
CGATGCAAATCCATTTCGATTCGTCTTGTGTAGGC
>555304
TCCTGGCCCATATGCAAAACCCGTAAAGTTGTGTA
>121709
TATTTACACAACGGTAGTTATTTGCATAGCTTTTA
>480752
ATTCAAATTATCTTCAGATGTACTCGAGGTTGTAC
>152998
GGTTAGGAGCCCAGGACCTGCAACGGTTGTATGTA
>485531
ACTACAACCGCTACCTGGGTCACGTGGTCTATGCA
>119514
CAAGTTCGCCTCGCGTTCGCCAAATTTTGTATGCA
>161667
TAGGCTGAGCGATGGAGATTAAGCATGCAAATTAG
>415578
CGATGTAAATGGTGTAGTCCGTCGTAAATTACAAT
>314830
ACGACGCTCTTCCGATCTTTTTATATGTAAATTAG
>468693
TTAATTTACATAGTGTTTTCATCATTAAATCTGTT
>95095
TCATAATTGGTAATGCAAAGTACGGCGATCCTTCA
>795268
GGTAACATTTGCATGATATAGAATGCAATTACTTA
>160263
CGCGTATCGGTGACGCATAATTTGCATGCAATTAC
>119658
GCTGGTTGGCCGGATTTGAATAATAGGAACATTAA
>817896
TGTTAATGCCCCCGAAGTATAGATGTAAATACTCA
>325993
AGGCTATGCAAACTGGTCCTGGTGGGCATTAATCG
>673079
GCATACTTGCGGGGAATGGTTAATGGCATTAAGTC
>400863
ACGACGCTCTTCCGATCTATTTGCATGGCATTAGC
>820506
TAATGCCATCCGAAATAGCTGATGCAAATTCATAC
>176279
TCACTGTGGCCCCATGACAATCTCTGGCATTATGC
>799313
CGGGTAATGAGATGACGGGGCGATCATGCAAAAAG
>961006
TGGATAATGAGAGAACGGACAAGGGGATGTATTTG
>667706
GGCCGTGTATTTACATATATCTAGTGTCTCATTAG
>59533
GAACACACGGCGTAATTTGCGTACTTCTCATTACC
>341344
ATGGCGGATTTGCATTTACGATCGTTCTCATTATG
>586417
GACACTCGCATTCCCGGGGCCTGGGAAGATTAGGG
>114923
GATAATCTTCAGCGATTTGCATATAAGAATACGCG
>106849
AAGCACTCTTGATAGTATAGAGAACGGATTATGTA
>197230
AGTAATCCGTTCAACAATTTACTTAAGTGAATGCA
>108401
AGGACGCTCAGAATTTGCACATCCTCAATATTATC
>333673
ATGGATAAAGTTTGTGTGTTGCCTCTCAATATTAT
>282675
TAATATTGACATGGTGTAGGATAACCAATTTGCCT
>334018
AAACCCGGGCCCCGTTTTGCGTACGAGAATATTAC
>675627
AGGAAAAGTTATGTCGATGAAACTTGCATATTACA
>31902
TTAATATGCAAATTTCTGTCCAAGAACTAAACTGA
>734647
ATTTTGCGTTCGTTTGTGTTACTAGCAGTTATGCA
>271980
AGGTAACTGCGCAAATTTGTTTATTTTAAATCTGC
>442023
AACTAACTCCTATCTGTGCCTTCGGTCATTTGACT
>164519
TCTTAACTCCCAATTTAAACCTTGATTTTCATGCA
>69812
TGCATAACCCGGATTACTAATCTTACCATTTACAT
>141017
TGCATAACCCGGATTACTAACCTTACCATTTACAT
>34360
TAAATTCTGGCAACGACATCAATTCGGTTTTACAT
>167145
TGTTAAATTCACGGTACTAGGTGGAGAGAGATGCA
>114240
TTGTTAAATGTAAATGGCGGTCACGCAGGTAAATG
>335203
TGTCCTGCTAAAATTATATTCGTCGTTTACATTTA
>120105
CGTAACACGCGATGAGAGGGGTTTACATTTATGCA
>431640
GGTTTAGGTTACGGGGAACATGATTTTCATATTTG
>323225
GTTTACGCGGCCCGCTCTGAGTACATGAAATTTGC
>629288
GGGTTTACGCAAACTTTATGGTATTAAAAACCTTT
>699706
CGTAGAGGACAAATAAGAAAGAGCTCGTAAACGCA
>266421
ACCTGTTTACCGCGGCATGCAAATGAACGAGGCTT
>571578
TAAGTTGGGCGGATGTGATTATTCAAAGCATTACG
>130435
GCCGGTTGGGCCCTCTGCATGCTATTATTCCGTAT
>28678
CGTTGGGCCATATATACCTCATTTGTTTACTGGGG
>65070
CTGCTCAACCGAATTTGCATATGGTAGCAACCTAG
>376604
CTAGGTTGCTACCATATGCAAATTCGATTGGTCCG
>374788
AGGGTTGCTACCATATGCAAATTCGATTGGTCCGA
>94459
ACTGTTGCATATTAGAACGAGATCGCACCTATATG
>175980
AGCATTGATTCGGTGCAATTTGCATATGCAACAAC
>112377
AGTTGTTGAGATCGGTTCCATATCGCCATGCAAAT
>824049
GTCGGTGGGGTTGTAAATGTCATGCAAAGGGGAAC
>5539
GCACGGTGCCTATCCATTCAAATTGCGGGGAACGG
>161738
TCTGGTTCCCCATCGCATTTGCAAAACTTGCGGTG
>150951
GTTATCAATAGTACTATTTTGCATGGAATATGTTG
>370999
CGGTTATCAAACGGTCCAGGACATCAACTAAGGGG
>896651
GGACAGCAACCCGGAGCAGCTATGCAAATATAACT
>85004
GTAAGAACATTAATGCCTATGCAAAGGAATATAAC
>490550
ACGACGCTCTTCCGATCTGCTTTGCATATAACGCC
>279854
CGTTATATATGTACATTAAAGGCAGGCAAATTACC
>394928
ATAAGATGCAAATTAATTATTCTGGCCTAACTGAG
>22142
GTTAGGCAAAATCGATACGCTACGATGGTTCGCAA
>311242
GACGTTTTGTTTGCATGTATCGCACATCCTAACCT
>104595
TGGGTTAGGATGCAAATTTGTTACTCGCCGTATGC
>720321
CTTTCCCTATGTAAATTAAAGCCGGCGCCACCTAA
>51445
ACGGGTGGCGCCATATGCAAATCACCTTTGCATGC
>748694
TCTAGTTGCGCGTTATTCGGTTTGCATAATCCACG
>717008
GTGGATTAATTTGATAGTGATAAATCGGCGTTATG
>107723
CTCCTATACCCGCGTCATCTCTGGCACATCCACCA
>930985
CGGTGGATGGCCTGCGCCTCAAGGGATGCAAATTA
>225040
GTGGATGCAAATATGGTTACGGGTCCTCGACTCTA
>474899
NGTGGAAAGTCGACGTGATTTGCATATAAGGTCTG
>867975
CATAATCAGCATAAGCAAAACATCTAGCCTGCACC
>540945
GGGGTGCAGCGGACATTAATTAAGGCGAATTTGCG
>130012
ACACGTGCAGCGCAGTTTGCATAGTATTGTCTGCT
>140265
GGTGCAGAAATGTAACTAATATCAGTCTTTATGCA
>883266
AATTTCCATGTAAGGTAATTCAGATATTCACCGCT
>353021
GGGATAGCGCCTAGGGAAAATCTGATATTCACGAC
>711463
TTACATACGGTCGTATTACCATACTGAATCTTCAC
>74910
TTGGCTTCATAGTCTTTAGACCATTTAGTCTTCAC
>963381
TGTGAAGAAGACGGTATTAATTTAGGCAAAATATG
>780361
CCATGGCTGCCCTTAGCGTGGAATGTGTTCTTCAC
>561250
GCATAGTTTCATTGGATTTGTTTCCAAGTTCACGT
>319663
CGGTCACGGATTTAAATTTGTATATTCAAGTTCAC
>102001
AGTGTCTTTATTTGCATGTTTTGCATTCGGGGGGA
>724632
CCGGTCCTATGTAAATATATTTGCCAGAGCTACTC
>304444
CTGGATTCGAGATCGCAGTCATATTTGCATAGGAC
>803235
GTGTCCATCTCGATACTCCAAGGTGATTTGCCTAA
>349839
ATGCAAATTGTGGCGATATCTCAATAAGGTGGACC
>165863
AAATAGCACCAGTCAAATTTGAGGGAACGAATGAC
>9262
AAGTCATTCACTTCAATTGCTGGATTTGCTTATGC
>483045
TGTCATTATTCAGCGGGCGTTATTACAATTTGAAT
>15912
GGTTCCGCACGCACATTTTGCATAGGGCGCATGAC
>482098
ACGACGCTCTTCCGATCTCGTTCCTGGATGACGAT
>308996
AGTCATCCACCAAATGCAAAACATGTTTATTCTCG
>411570
GCCCTCGGTGATGACATTTGCATAAGTATGACCTT
>283506
TGTCATACTTATAAATAACTGGAGCGGGTAATTTG
>107314
ACATACGGGCGGAATTTGCATTGAGTATGACTGTC
>383805
TGTATGAATTCTTACTTCTGTCCTCGGTGTATGCA
>137209
AGTATGAATGACGGCTATATCTTATGCAAATTGCC
>26817
GTATAAATGTAAATTAGGGGGTTGGAGTCTCTTCT
>256446
CGGCACCATGCAAAAAGTGGACCCATTTATACCCC
>228063
TTGCATAAGGGGTATGCATTGTCAGGGATTTATAC
>901516
TGGCCAACTTTATGCAAATATCCTTCGAGACTACG
>407242
TTGTAGTCGTTTAGACATTCACACAATTTGCATAG
>348453
AGGTAGTCGTAGTGGGGATGGGAGGGAAGTATGCA
>579527
GTAGTCGTAACGACCTAATTTGCATTTCTGCATAG
>676164
GGCGTAGTCATGCAAATTCGGAAGATGTAAAGCGG
>300406
CAAGGAATTCCGGTAGTTGTTTGCATACTGACTAC
>650879
TTTGTAGGCAGTGTAACGAGGGATATGCAAATCCC
>128352
CGCCGTAGGCACTTTGCATTCCGGGGCCCTTTTAT
>720055
GTGTAGGCACTGTCAGGAACTGTATATGTAAATCA
>161850
GGTAGGCAAATATCGGGATCACTCGGTGTTCGTAT
>664503
TCGAGGGTGTCCACATTTGCATTATGGCTTCTACT
>51367
TGAGTAGAAGATTAAAATGAGTGGATATTTAAATA
>377620
TGTACTGTATAGGCAAATTACATGCACTGGCTCCT
>196770
AGGGTACTCATTCAAAGTGGCTAGCGGTTTAATTA
>126554
GTACTCACGCAATTCTGTTCCCGACATTTGCATAA
>182520
AGTGTAACATACATGGTAACGCAATTAACAATGCA
>102349
GACACCCATATTTGCGCGCTCAGGAAATTTACATG
>242244
GGGGAGTTGGAAAATAATAGTTTGCATTTACATAT
>342209
GTAAATGCAAAATTGGGTTATGTTAAAACAGGCAA
>816021
GGGTGGAAGGTGCTATTGTTAGCTGATTTACATTT
>380487
TTGCAGTGTCTGCTAAATCAAGGGGTGATTTACAT
>294263
ATGTAAATCACCAGGAGGAGGGCTAGGTCCATGTT
>212545
TTAGGCAGATGTATGCAAATCTGGGCTTGATTTAC
>231040
GATCATCGAAAGGACAGAAATTTAACATGCAAACC
>527650
ATTAACGCGCGTTGTACTTTAACGGATGCAAACCG
>769847
AAGCGGTTTGCATATCCGGGACAGGATCACAGTAT
>118414
GGTTTGCATATAAAAGAAAAAACATATTGCCATGC
>284894
CGGTGGTTCGTACGCAAATAATCGGCATTTCCGTG
>723996
GATCAAGTTCATTTGTTTATACGGTTGGGGAACCT
>365759
GGTTCCCATTCAAATCGTCCGTGGGCCTTCTTATC
>907753
CACGGTTCCCACTATTACTCATTCGAACTTATGCA
>303989
GGTTCCATTTGTTATTCAAAAGCGTCCTGGTACGG
>667974
GCGGTTCAGCTCTGAATAACTCATTTGTTAGTCAT
>127326
GGTTCACTGGACGGATTAGTATATGCAAAATCGGA
>274625
TGGTGTGTTGTATGCCCAATGCCGACTTTGATGCA
>54275
TGGTGTATAGTGCGTACTTTGTTTCCATATATGTA
>67788
TACTGGTGTATAAATTAAAACCTAAGGATTTGCCT
>155337
CATTTACATCAAACAAATGCGACACTACACCGACA
>287990
TTTGGTGCAGCACCAACGAGTATTGTGCTATGGTA
>5990
CCGAGGTGCACTAACCGACTTCTTGTGATTCCGCT
>975393
CGAGGTGCACGATGAGTATTTTACTATCAGATTTC
>651781
TAAGGTGCACCCTTGAATTTTTGCATAATCCTTGT
>100910
GGGTGCAATTAATTGTTCCGGAGGCTAATATGCAA
>852285
CGCTTGCACATTAGTTCGTTTACATACTTGTGTAT
>340366
CACGGCTTGATGCTTTTTTCATATGTAAATAGGGC
>269574
CGACGCTCTTCCGATCTGTAATTAGGTGAAGCTGT
>809699
TTACGCTTCACAGTTTTTGCATTCCAAAAGCATGT
>641109
GCTTCAATGGTGCTTTTGCATTACGTTTTGGGCCG
>97191
TGCGCTTCAAACTCATTTGTTTCACTAGATTTTCG
>766800
GGAATTATGCGCGTCATGTGTTTTCCATAAGCGTT
>438662
ACCCAAAGACGCCAAATTTGCATAGGAGCATAAGC
>418761
CTAAGGAACGCAATGCAAATGTGATATATAAGCTG
>331754
CGAGTCGTGCCATATGCAAATCCCCGTAGAGCGTC
>391048
ACGACGCTCTTCCGATCTCATTGTATGTAGAGCAT
>389362
AGTGCTCTACAGTTTTAATTATAGGTTAATTTGCA
>34272
TATGAAAATCCAATGGGATTGACGATTAGAGCTTT
>560608
AACGGCTCTAATATTTGTATTAAACGTATGTGCAT
>511225
TCGAATTTGCATTTTTTCCGATCGCGCTTAGAGCG
>817885
AACAGACGTATTCAAATGAGTGTTCCGTTAGAGCT
>140129
CGCTCGGTCACGAGAGTTTGCATATTAAGGGGCAG
>217288
CGTGCTCCTTAGTTACTGCATTTGCATGTACTCGG
>716734
AGCTCATACTTATAGTCTTGCAAAATTTGGTTATT
>284414
AATCGCTCATAATTTGCATCCTAGAATGCCCTACT
>918164
CAGTGCTATTTCCATACGTGATTAGTATATGTGTC
>383562
CACGTCTTGATGCTTTTTTCATATGTAAATAGCGC
>65390
CGAAGGAGAATTTGTGTACCTATGGTTAAATAGCC
>414429
GAGCTATTGTTTATACGTTGGTGTAGCTGATTTGC
>169059
TGCTATTGGTAGAGGTAACATGCAAATATTTTCTT
>307638
TGCTATTGCGTATGAAAATATTGTGTTTATGTTAT
>154697
ATGCCTTCTCGGTTTACTTTGCCTATCTATAGCTT
>269801
TATGCTATACGCGGGACTAATCTAATTTGGTTAGG
>903224
CTGGCTAGTCCATAAGGGTAAATGCAAATAATTCG
>343939
GACGTGTGCTCTTCCGTCCAATTCTTGACTAGCCG
>204478
CGCTAGGAGTTATCATTAGTTGTCGGATTTATGTA
>7141
ACGACGCTCTTCCGATCTCGGGGGGTCGTAGCTAT
>857583
GAAGGTCCATGACTAGGCAAATAAAAGGTAGCGGT
>169114
GATGGAAAGGCTTTTTGCATACAAAGGTAGCGGGA
>279454
TGCTAACATTTGCATATGTCCGATCACGGGAGCGT
>15158
ATCTAGGGAAATATGGGGGGCCTCGTTTTTAGCAG
>899196
CCAGCCGCGCGTCAGAATTTGCATGGTTTTTAGCT
>587353
CGCTAAAAAAGGGGTTGCTATGATTGGGATATGCA
>386289
TCAGCTAACTTTTTTGATATGAGTATGTAAAACGC
>219578
ATTTGCGTTTGTTTTTCCGTTTGCGGGGTAATTTG
>668649
AGCTGCGTTTGTTTTTCCATCTAGGTATTGTATGC
>958619
TCGCGTTTGTTATGTAAATGGGCCTGTGAGTGGTG
>279798
CGTGGCGTTTGTATCAATGAAGTTTGCATAGTTCG
>586774
TACGGCGTTTGGCTGAATTTGCATCACTTCCATGC
>73688
TGGCGTTGTGGTAGAATATTTGCGTGGCAATATAC
>120295
TGCAGTCCTCATCGAACAACTTTGCATAACGCTAA
>552371
GAATATGATTAGGGATCGAAGTTTGCATAACGCAA
>516014
GCCGGCGTGTATTTTCAGATGAGGTAGGCAAATTC
>890145
TTGCGTGGAATAGTATTGTAATTATGCGTTTGGCT
>557544
GTTCGTCGGTATGGAAATAAGTTTGTAAGCACGCC
>383845
TTGCGTGCTTAAGGTCAAATCCTGCCGGGGACGGA
>467279
TAACCCGATTTACATAAATTACAAACGAGCACGCG
>3341
GGCGTGCGTCTCTAACCTGATTTGCATATGTTTTC
>737620
ATTTGCGTGCGTATACCGGTTTCGCTTGATTATTG
>32354
GGCGTCTCTCATTTACATATGCTATCCGGTTCTTC
>763472
TGCACATGTACATATTCGCATCTCGACGACGCTTC
>801537
CTATTTTGCATGTTCTGCTTATGTTCGGGACGCTG
>109980
CTATTTTGCATGTTCTGCTTATTTTCGGGACGCTG
>107105
TCGCGTAAACCGGTATTTGCATAGTCATCGTTTGA
>215057
AGTGCGCTCGTAGGCAAATGCTAATATCGTCTGGA
>539135
CCCTGCGCTCCGGCTCTTGATTAAGGAAATTTGCT
>11368
ATGAGTCCGGTTCGTTTGCATACCAAAATAGCGCT
>377777
GGGTATGATTGCGGTACTTTGCCTACGTTACTCGC
>108344
GGCGCATTTGCATAAGGGCCAAAGTGAGACCTCGC
>235322
TTTTGCATACTAAAACAGAATGCCGATCCTTGAGG
>743738
TGCATACGTTGGGCCCCAACACATTTAAATAGTTG
>17921
TAGACATTTGATCTCATTACGTGGTCGCGTATGCA
>251366
TTGCATACCGCGCATATTGTAATGTGTACGTCGCG
>193683
AGAATGTTTTAAGGTAGGCTGACGTGCGGTATGCA
>780403
AGCATAAAAAGACGGTCAGCAGCATGCAAATGACT
>349006
TAACCATCGTTCGGATTTGCATAAGGCACTGCTAA
>901304
AATGAAGGCTCCTCTTATTTACATGTTACTGCGGT
>961076
TGAGCCTACGCAAATGGAAAAGAGGTATTTACTGC
>288142
GCAGGTTTTTGCATCTCCGGGGATTATTACTTTAT
>673407
ACGCAGGTTTTGCATTATAACGTATCATCGAAGAT
>169718
CTCAGCAGGTTTTGCATAATCTGTGTGGCATATTG
>596465
TCACGCAGGGGGGTCGGGGAACATTTAATTATGCT
>114281
GACTAATCCCCAGTGGAATATGTAAATCCCCCTGC
>654041
CACACTTAGTTAATCGGAATAGATAATGTTTGCAT
>966304
GATGCAAAATCTTACGTATGTCCCGATCCCTCTGG
>532541
CGCACATTACTGGCTTATTGGGAACGATTTTGCAT
>109167
TTATGCAAAATCGTAGTTAGACTGATATACATTAG
>121067
AGACCGTGGTCCGCGTGGAGTTGTATTTTGCATGA
>171171
GACGAGAAGCTTTGTAGAATTCGATTTTTGCATAC
>276420
GATGCAAATTTGCGGGTCCATTTGGTTGGCTTCTA
>900586
ACGACGCTCTTCCGATCTGTGACTGATTTGCATCA
>103026
CCAAAGGCATAAAGACTAAGGTGATTTGCATCGGG
>824705
GATGAAATTTGGATTCTTTTCAGGCGTGAATAGTC
>79307
GGATGAAAAAGGCTGGGACTCTCGTGAAAGATTTT
>309358
TGGGATCTTTGCATACGTGGGCGTGGAGGTCATGC
>133626
ACAATTATGCAAATAAGTGCGTTAAAACAAGATCC
>820477
ACGACGCTCTTCCGATCTAATTTGCGTATTATCGG
>33759
AGGATAATAAGGGAACTAAAGGCACGGAATATTGA
>117885
AAGATAAGTGTCAAAGGGCTTAGTGATTTTAGGCA
>335112
TCGATAAGTGGTCAGCATGACGACGCTCTTCCGAA
>67122
CGAGTGGCCACGAATAGTTATTCAAGCTTTGTGCA
>264854
CGAGTGCTGTTGCATAGGCCACGACCACGGATGCA
>12363
GAGTGCGTTATGAGAGCATCCGAGAATATTTGAAT
>453423
CGAGGTGTGTTCATTTGGCTGTATGAAAAAATCGT
>643301
TGAGGTGTGAGATTTGCATAGAGGCATTGGGTGGG
>339143
AATGAGGTGTCTAGTCAAATTGTGGGTCTTTTTGG
>168531
CCGATATTTGCATGAAATCATAGTGCATTACCTCA
>618967
ATGCAAATTAAATTACGTTGTCCAACTGCTCTTCC
>50136
GCGAGCAGCGGTGGCAGTATTTACATATGCGATTT
>31144
CATGGAGCAGCCAAACGGTAACGTCCGACGCTCTC
>234636
GAGTGATTGAATTTGCATAGCCAGTGCTGCTCCAT
>31476
CGAGCAAAGGGTAAGTGTCTGATTTGCATCATATG
>54523
CGAGAGGTTTGTTGGATTCTCTAATTTTGGATGCA
>194429
TGGCGAGAGGTTGATAATTAACATGTAAATTCCTG
>820223
AGAGACGACCTCTGAGATTTGTTTAAGAAGCGGGA
>530987
TCGAGACGAATATTGATGCAAAGTTGTGGGTGGTA
>178395
ATTCGTGCAACCGTATGCAAATTTTCGTCTCTACG
>128554
GGACTTTTGCCTAATTGCCATTCACGGGGTTTGTA
>666517
CTTGTCATCGATTTGCATTTCTAGAAAAGTCCCAC
>372650
AGGACTTGCATATTGTGTTTCTAGGCAAATAATGG
>148761
TGAGACTTATTTGCATGTTTGTTTATGCAATGAGA
>904224
GACTGTCTTAGACTAATTATGATGCAAAGTTCTGG
>950213
TTGACTGTCATGTTCCTGATCTGGAGCGGCATGCA
>696064
GACTGTCACAAACAGAGAGACAATTTGCATTGTGT
>478002
ACGACGCTCTTCCGATCTCATTAAATACAGTCTAT
>768977
TTCTGACTGTATACTATTCAGCTCTCGTTTGCATG
>722971
CGACTGGTCTTACGAATATAGGTGGGTGTTAGGCA
>947550
TGACTGGTACTCATTTGACTAGCTTCCGATCTGTC
>170531
GACTGGGTAGAGAGATTTACATACAAGGGTTTGGG
>128539
GCAATCTAGTTAAGGGGTTGATCTGATACTAGTCA
>103333
ACAGTTTTGTTGTTCGCTAATTTGCCTAGTCTCTG
>416801
AGACGGCCAATGCAAATTTAGCGACCACTGATTAG
>428200
GACGGCAATATCCTAGATGTAAATGCGTGGGTAAG
>381401
ACGACGCTCTTCCGATCTTGGCCCCGAGCTAATTT
>641872
ACGACGCTCTTCCGATCTCGTGAATGCAAATCTGG
>574174
ACGACGCTCTTCCGATCTCGAGTAGCTTATTTGCA
>828897
ACGACGCTCTTCCGATCTACATGCGGTAGACTGAT
>94418
ACGACGCTCTTCCGATCTAATCTGCACATAGGGAA
>17489
ACGACGCTCTTCCGATCTAAGGGAACTACAAGGGG
>450002
ACGACGCTCTTCCGATCTAAATACCTCCCAATTAT
>303040
GACGACGCTCTTCCGATCCTCTTCGTACGAAGTGC
>195569
CGACGCTCTCAATGGGGTGCTGATTGATTCATGCA
>888328
TGACCGCCACATTTGCATACCCGTACGCTAATCCG
>461594
TACGTCTGGAAAGAATTTGCATAGGCTGCGGTCCT
>114196
AAGACCGCAACTATAAAATGATTTAATTAAATGCA
>718846
TGTACTCTAGCTAAGTGATCGGAATTGCAAATGTC
>30090
GACATTTACATTGTTGGCACAAATGGCCGTTCGAT
>379009
TGGAGACATTTACATGAGCGTAATGGTTTTCCCTG
>243488
TTGACATGCAAATTTCCTCTTAGGGCCGATCTTCC
>172159
TAGGGACATCCCGGGTATTTGCATGGAGGTTATTC
>227356
CATGAATGTAAATACGTACTTAATTATACCGTTGG
>897163
CATGAATGCGTATTAGTGATATGCAAATCCTGTTT
>107552
CATGAATGCGTATTAATGATATGCAAATCCTGTTT
>352073
ACGACGCTCTTCCGATCTTGTGAACCATATTCACG
>176346
TTGCATGGCAAATTTAAGAGACCCGATCCCGACGA
>537399
TGGCGTCGGCTCTATTTGCCTAGGTTCCTTATCTG
>609274
CGTCGGCACGGGGTAATTTGGTTACCAAATTCTGT
>869130
TGTTATGCAAAATACATCAGATTTCCGATCCGACG
>21914
CGTCGGATATCTCTAAGGAGTCGATGCAAATGTGC
>901231
AACCCGTCCGAATATGTAAAGACGTCGAGCTTCCG
>160045
GATTGTGGTAACGGACTTGCAAAGGAGGGACGGTT
>541181
TCTCGTCATCATACGCAAATCACGATCGCTACCGC
>253109
TCGTATTCCGCGGGTCATTTGCATAGGGCACTTTG
>144305
ACGTAGACGTCCTCTATTCAAATGGGGGCCATGCG
>202133
AATAAGTTAACCACGGGGAAATGCAAATATTACGC
>215917
TCATTATGCAAATGCGGAAAGTTTCTATTACGCCC
>518010
GAGTTTGCATACAGTGAAACCATATTATTACGCAT
>654270
CGTAAGTTCATCCGTATTGGGAGGGAGATTTGCAT
>753668
CGCGTAAGGTTATTTGCATGGTTCTCTTCTCTTAC
>172350
CGTAAGGTGGGATGGAATTTGCATAATGGGTCCAT
>297996
TCGGTGTTTTGTTTGTTGCAATTGAATATGCTGGG
>758279
GTCGGTGTGTTTACTACTGGTTTGAGTATGATGCA
>108115
AGCGGTGTGCGCTATATTATTCCAAATTTGCATCT
>937916
ACGACGCTCTTCCGATCTACATAACAGAGCTACGT
>758297
TCGCTCTTACGGGGCACCTTTGGTATACAAATCTT
>287598
TCCGCTCGGGCACTCCGATCTTACTCGCATATTCA
>667280
ATCCGCTCGATTTGCATATGAGTTATGACAAGGTG
>275509
CACACGCTCCAGTTAGCAATTAAATTTGATTACAT
>406873
GCGCTCATTATGCAGGAACTGACTATAAGCATTTG
>322693
CGCTCAGTAGAATCGTAATTTTATGTAAATTATCC
>167441
GGCGCTCAATGACTAAACATTTGCATGCTTCTTTC
>19832
CGCGAGGTGTTCATATGCAAAAGTTCCGTCTGTAT
>24980
ACGCCTTTAAAGCTCTTTATGCCTCAGTCCATGCA
>331230
AACGCCTTATGCACAGTTATTTGCACGTCATATAA
>777128
ATGCAAAGTCCACAAGGTCATTAACTCTTAAGGCG
>909352
CGCCTGTTCTTCCAGCGGCAAATTAGGGCCTTGCT
>722402
CACGCCTGTGGGTTTGGTTATTCTCCTCGTTTGCA
>388240
CGCCTGTCCTTCTATATTAAAATGCAAATCTTGTC
>332131
GGCCGCCTGTACCCAAGTTAATTGAAATGATAATG
>479233
TCATCGCCTGGTTTTCATATAGGTAACCAAATTTG
>138522
AACACGCCTGGCTCATTTGCACACATGAGTTTGTG
>266004
CGCCTGGCTAATTTGCGTAAGGCCGCTGATTTTGG
>291906
CTCGCCTGCTTTCCATATCATTGATTGTGTATGCT
>143465
CACGCCTGCCTGTAAGGATGGGTCCCGTGTATGCA
>844570
TTGGATTTCTCCCGCTCCGCCTTACCCGTTAGGCG
>902379
CCCGCCGTTTTGATAGGCAGGCCCCGTTCTATGCA
>623828
ATTTACATAATTTGGCCTTCTTTTTGTGCACGGCG
>937068
GATGTTTTGTTTATCAAAGATGAATCACGGCGTCG
>422127
CGCCGTGAAGAAATGGGAATGCAAAAACTGGCCTG
>125379
ATTTTACATACATGACTTACCTGCGACGGCGATTG
>223144
TGCAAAGTCAATTATTTTCAATACTCCGGACGGCG
>432053
GGCGCCGTCATATTAACAGTCCCAATGCAAATGAT
>13692
TATGCAAACTAAATGATATATTCAAACCGGCGTTG
>90116
GCGAGACACCTATTTCCGGATTTGTTAATATGTTA
>706270
TGCGAGAATGTCGTGCGGGATCACGACGCTCTTCC
>168862
ACGAGAATCATATCTGTTTTGCATAACAGTGGGGC
>832087
TGAAGTTATTTGGTTACAAGGCATTCAAAGTCGCC
>174370
CGACTGTTGGTGTGGTTACGCAAATTTGAGTAGCG
>86678
ACGACGCTCTTCCGATCTATTTACATATTTATTGC
>102180
ACGACGCTCTTCCGATCTATATACATATTAGGACT
>520426
ACGACGCTCTTCCGATCTAGTCCGCCAGTGGTGTA
>91218
ACGACGCTCTTCCGATCTAGCCTTCTCCGCTTTTA
>56251
ACGACGCTCTTCCGATCTAGATACCAGTTCGTTAA
>890637
ACGACGCTCTTCCGATCTACACTCGTACGTGTTAT
>191103
ACGACGCTCTTCCGATCTAATGCTATCCGTATGAG
>849261
CCGACGCTCTACGACGCTCTTCCGATCTCAATTTC
>104291
TAAACGACGAGATTTGCCTATGATATCATGCGGTT
>207281
TCCCTCAGACTCAGAGTAAAAGTAGCAGATATGCA
>141428
TATGCAAAACGGGCAAAGGTGTTAGTTGTAGGACA
>744530
ATCGATTCGTATTTGCATTTTAAGTCGACGGTGCA
>572675
CCGTCGACTCCCCTATCGATGCAAATAATATACAT
>969591
TTAGGCCAATTAGCCGGTAAAATTGGTCGACGGAG
>591491
GGAGATGGTCATGCAAATCGAGGTTGATTCGACGG
>357022
TTCGCCGTACTCAAAAGAGCTGGATTTGCATGATG
>413959
CATTACTCAAATATTAACATTTAGAATATTACCGG
>239816
AGATCCGGTAAATCTAGAATTGCAAAACATTCCGT
>248053
AGTGGAATGATCTTTAGATGCAAAATCCCGGCAAA
>851217
GCATCCGGGATTCAAATTTAGGTGAAATCGCTGAT
>402784
GACCGGGAGGGTTATGCAGGCCTGGCTGAGTTTTG
>621546
TCGCCATCTCTAGTGGGTACTGCTGCCCTCCCGGA
>181761
AACCGGGAGCGCATCATCAAGGGACAGCATATGCA
>107280
GTGATATCTGAGGAGCTGATTTGCATTCTATCGGT
>255784
AATGCAAATAGAAAAAAGTGGCAAATGTCGGAAGG
>40926
AACATGCAAATTTCCAACTATCTAACGTTCGGCGG
>164681
ATTCAAATGTCCCTTGTTTATGCAGTCGTCAGGGA
>124978
GGGATATGAAAAGTTAGGTAGGCAAATTATAGGGG
>244651
TTTCATCTTTGGAGTCAGTTGCTTATGCAAATGGG
>538098
GTTTAACAAATTAGGAAGACGGAGACTATTCATGG
>891700
GAACAGCGGTGGAGAATGTACCCATGCAAATATGG
>135915
CCCATATTTGCATACCCGTAGCGAAAATGCTGTAA
>432310
TAATTGCAAAACATGCTTAATGGGTGGGGTGGGAG
>40018
ACCACCATTTGCATAGGATTACTCGCCGGAGTCAG
>446651
GGCAGGCATGTAAATGTTGATTCTAAACTGGTGGG
>858818
TGATGGGCCAAGTGTGTAATTTGCATCTGGTGGTT
>106336
GTGATTTAACTAACGAATTTGCATGAGTTGGTGGG
>254764
ACATAAATGAGGGGCGATAGTGTGCATCCTATTGG
>682672
TTGCATATTTGAGCTCGAGATCGAGATTCTATTGG
>115846
TTCCAATACGGGTGGAGGAATACTATGATTATGCA
>712280
AACAATGAGCCAAAAATGAGTTAGTCTGCGATGCA
>975455
TTACTAGCCGCGAGCGATTATGACTCGTCGATGCA
>446627
CATCGAAATCGAGCATTTGCATAGACCAAATTACC
>134193
GGCAGGGATCATTATGTAAAACACGAAAGGATGTG
>319569
AAATTGGACGTGGTGTCGTCTTTTGCATGATGATG
>648295
GGTACATCATGAAGCTATATTGGTCGCATTTACAT
>107950
CGGCATATTTGCATGTTGTTTGCACCCTGAGAGTA
>321363
ATAAGCAACATCGCTTGCAGATATACTCGTATGCA
>72898
GCAGTTCGGAATTTTCTAATCGTGAGTCGTATGTA
>537298
CTAAGAACCGTGTAGGGTGGGGCCGGTCGTATGCA
>722778
AACCACGCAAATTATATGAAAAGCGCCTGGTATGG
>356234
TGACGCTTCTTTCTAATAAATACATCTGGTATGGA
>421173
CCATACATTACCAGAGTCCATGCAAATGGAGTTTG
>106570
CATAAGACGATTGGCTTTTTCTGGTGTATTTGCAT
>716689
TATTTGAATCTGGAACTTCCTAATCGTGGGGTGGC
>193204
ATTTGAATCTCAGGGGGGTGTTTTGTATTCTTGCT
>228952
CATGCAACATCAATATGAACATTTCGAGAAATGCA
>848039
AACGGACAGGTAAATGAATATTCAGGGAAATAACG
>546790
AGAAATTTCCCTATGCAAAGGCTAACGACGCTCTT
>153385
AGTAGGAGGTAATGATTATAGATAGGGAAATTGGG
>562555
AGTGAAAATGCATAGCAGTGGTAGGCTATGGAAAT
>899008
TACAGCTTGCGATACAATATTCCAAGTGAAATTTG
>665191
AATTAAATATGTAAATGGATCATCATCAGTGAAAT
>893288
CATTTCACTCGGATATGCAAATAGGCCCTTTTTAC
>640328
CATTTCACTATATGCAAATTGAGGGTTTCAATCAG
>167141
AACAAATGTGAATGGAAGCTTTTTTTGCATAAATG
>261181
TAATGAGCGTTGGGGGGCTAATTATCATAAATGAA
>34761
TTATACCGCGTTCGGATCGTAATGTAAGTAAATGT
>199982
GATTTACTCCTAATGGCAAATATTTGCTTACTAGG
>100875
TACGTATTTGCCTTTCGTACAGGGTAGTAAATGTG
>774561
AGGACATTGTCGTAGGAATTTGTTAGTAAATCGGT
>471998
TAATTTACGTTGGGGTACTATACGGCTTAATTTCG
>55378
ACTCAATCACTTTGCATGGTCGCTCGTAAATACCG
>271894
CACCTATTATGTAAATTTTATCGAGGGTAAATAAG
>521020
AAGTCGATAACACTATTCTGTCATATGTAAATCCG
>98135
CATTTAATTTGATTATTGGTAGTGTCGAATTTTAT
>418455
ACTCCCCAAGCAAAGGATATGTAAATTAAATGCCT
>131246
GATTTAATGAGGCTCGTGCGAACATGATATATGTA
>904439
AATTGTAATGTTGCCGGGTTTATTATGGCTATGCA
>179908
TATTGTAACGCGTATATTCAAATGTAGGTGTTTTT
>953742
TAATTGGTACACGGGAGCTCGCTAATGGTATGTAA
>33993
GATTGGTAATCGTTTTGGTTACTATTTTAGTTCCG
>968679
AAAGTTAATTTATGCAAAAGACGTAAACCCAATTA
>851717
TATTGGGTTACGAATGCAAAGTTGCCGATCCTTCA
>790607
TGCATTCTCGTAAATAGAGGTGAGTATGCAAACTG
>2401
ATTCTCGGGGCATCAGGGGCTGTGTTAATTTCCCT
>325596
ATTCTCGAGGTTTGCTTCAATGCTGGCATGTAACG
>707955
ATTCTCGACTAATTTGGTTATTTACAACTTTCCTG
>622456
TAGTTGACGTTCGGATTTGCTTATGCACGAATTCA
>12414
TATTCGTCTTACTTCGACGTACTGGGAGCTATGCA
>251380
GCATTCCCAGCTGGGTAGTTGGTCAGTCAAATTTA
>134893
CGAATTCATGCCCTTTGCAGCTCGTTGAATATTTA
>744991
ATAAATTAGTCATGGACTAGAATTTGCATGAATAC
>223823
AATTCATGCAAATTAGCAGTAAGCGCGATCCTGCG
>217356
AATATAATTCAGCTTGATCATTTGCATGAATTTGG
>109667
AGATGCAAGTATTAAATTTGACTGGCCCTGAATTT
>511604
GTTCAGAACTGACCCCTAGCAAGCCTTATTTGAAT
>861360
AATGCAAAAATCGGGAGTAAACCTGGAATAATTAC
>289916
TTGCATCATTCGTTCGTGTGAGGTGTGTGAATAAT
>403644
CATCACCACTCACTGGTATTTATTTGAATAATCAG
>110790
ATTATGCAAATCATTATGTGGGGTGGGGGATTGGA
>105421
AATTATGCAAATATAATCAGGAAGAGAACGCTGAC
>198930
GGCTAAAGATAGGGATAATATTATTTGCATCTAAT
>122890
ATTACCATATCAAATATGTAAATTTGGGACTACGA
>243181
TATGCAAAACCAGGTTATCCGTCCGAAAGTCTTAC
>904485
AATGAAGCGAGGAGACGGAATGATGCGATTATGCA
>176718
AGGTGGTTCCGCGTCGGTAATAATGCTTCATTTGC
>746545
CATCTTTTTATGGAAATATCGCCGCCCCTTGTCAC
>201323
TGCATCTTTTGCATAATTGGAGGGCGTTATAACTG
>232442
CAATACGCTAGATTTGGATATTCGTGCTCAGATCA
>330283
AGAATCTGACTGAGGAAATTTGCGTGCTAAGTTTA
>148928
CAATCGTTTTAGTATATATTCTGGGGGGAGATGCA
>135835
TAATGAGACGCTTGGCGGATGCAAATGTGGATTAG
>531142
TAATCATTTTGCATAAGCTTTTCTCCTGTGGATGT
>567564
AAATCTCGTACGAGGGGCTACATTCTGTGGATGCA
>112768
TATCCACAACAAACACGAAGGTCGGCCGCTTTGCA
>75117
ATCAAAATGTCAGTATCTTGTGCAGAATGATAGTG
>630437
AAGCGATATGCCTGACTTGTTGAATAATGATTTGC
>331568
CGCTATCATTATCCTGGACCGAACGCAAATTAGGT
>597278
CGTTATAGAGTGGTTGCCCGTTAGAATTTCAATAT
>681663
AAATCGCCAGTCGTGTTCCTGGCTAAGAATATGCA
>383949
GAGGGTTCCTTCCTCGGTTCTACTGAGAATATATA
>211468
ACATATTCGTTTTGCTGTCATGCTAATCCGTCTCA
>138474
TACCATAAGGGGGCAAGTATTGTCACGAATATGCA
>162773
GTTAATACGAAATTTGCTTAAACATGGGTTAACGT
>362015
TAAAGAGCGAAGTTAGGTCGCAGCTGTATTATGCA
>251113
CGGAAGTGTAGTAAAATTTTGCACAGTATTATTAT
>885148
CGGAAGTGTAGTAAAATTTTACATAGTATTATTAT
>454656
AACCATAATAAGTGCGCTTTTTGGGTGACTATGCT
>417622
GAAACTCGGTTATTGTCGTTGCATCTTATTATGTA
>149387
GCATACCCTATCGGAGGCAAATACAAGGTAGTTAT
>48488
TAAATTTGGGTACGGACATATAGGTTAGTTATTCA
>453511
TAATGTCCCGTGAGATGCAAATTGAACGTTATACC
>597718
AATAACAGTGAATACCAAGTTTAGGGAAATTTTGG
>402290
GACCGCAGCTAGAGACGCCCGTTTGAATTTATGCT
>744118
GTAATAAAGTTTCCGAGTATGCAAAACCCAGATTG
>139116
AATGACACGACTTGTGCAGGCGCTAGTTTATGCAA
>531715
AAAAATTAATCGTGCGATTTGCATCAAAATACGTC
>1699
ACGTATGCAGTGGCAGTTTTGCATGCTGGGTTCCT
>623705
CGAATTTGTTTAAGCGGATGGTCAAGAGGAGGTCA
>109260
AGGAAAGGCCCTCGCAGCGTGTATGCAAATAGGTG
>446672
TGCGGGATGATGGTAGGCAAAGTCAACCAAAAAGA
>482247
GACTTTTTGGTGCCCTCTATTTCGCTCGATAGGGC
>204370
TTTTTTTGGTGAGATCGATTCAGGGTATGCAAAAA
>587396
TCTTTTTGGTCTGCAGTTTTTAAGTATATTATGAA
>556989
AGTTTTTGGTATATATTTAGGCAAATCATACAGAG
>472202
ATTTTTGGTAATTAACCATCGAAATTTGGGTAGCG
>415387
GATTATGTAAAACTTGTGCCTGTTACCAAAAAGTT
>11688
GTGTTTTTGTCCGTCACCATTTGAATACGCAAAAA
>236952
ACTTTTTGCATTTAAGGATAATTGGTGTTTAATAG
>517962
TCGATTTTTGCATTCTTAACTGTACATTCGTCGTG
>516790
CATGTTTTTGCATTCCTTTTGAAGAATTTGGGTGG
>384605
TAATAGCGTTCGTGCGTCATGGCATGCAAAAATTG
>67523
NGTTTTTGCATGAACAACTTTCAGGTCGAGAATGG
>366479
AGGATGATTATACGAAACTCGATATGCAAAAAGTC
>367623
GTTTTTGCATAGTTTTTAAAAACTTATGGGGGGCG
>331502
GCACACATCTAGCGACAGGCGATTATGCAAAAAAT
>674390
GGTGTGATCTGAAAATAAGGATTATGCAAAAAGAT
>271353
TTTTTGCATAATCCGAGGAACCTGTGGTGCAACAG
>142941
CTAGATCGAATCTAATATTATTATGCAAAAAACGC
>185036
GGATTTTTCACACAGCATACAAATGACCGAGAAGG
>135867
AAGATTTTTATTACCAGTTGGTAGATTTGCATAGG
>65925
GTTTTGCATGTATGAAAACAGTGACTAAATCATAA
>853823
GATCGAGACAACGCGTGATTATACATGCAAAAGAC
>576087
GCGTTTTGCATGTAGGCCACGCCCCTGCCCGACAT
>919641
GATGTTTTGCATGTAACCAGGAAGCTCGTAAAGTC
>90920
GATTTTGCATGTAAAAGGTCAATTAACTGACTGGG
>407313
CATTTTGCATGGTGTCATAGTCGACGGTAGAAACC
>12635
TTTTGCATGGTGATTGAACTCTATCTTTGAGACCA
>448414
TTTTGCATGGTCTCCTTCGTAACGGAGTCCCTTTG
>419225
CAAAACGCGACACAAATTATACCATGCAAAATTAT
>30537
TTTTGCATGCGTTGGAGCTAGTGAGGAAGTCATAT
>289787
GATTTTTGCATGCGTAATGAATCATGGGAAGGAGC
>200274
GATTTTGCATGATTCATAAAAGACACACTGATTAT
>108255
GTGTTTTGCATATATTATCCGTAGGTATGGTAGAT
>241114
GGGATTTTGCATACGGCGAGGGCTGTATATAAGTC
>386589
TCTTTTGCATACGGAGCCTAATCGCGAATGTCTGT
>446516
TGACCTCGATCAACTTAAAGTGGTATGCAAAAAGC
>691375
GGTTTTGCATAATTAGAAAGGCCGGACATGCCGAT
>14546
GGTATTTTGCATAAATGACGAATGCGAGTTATCAA
>932151
TTTTATGCGTAAATTAGCAGGTAGCCGGATAAGCA
>148747
CGGTTTTATGCGACCAATTAGGCGAGGGTAATTTG
>395730
AATTTGCATGTTTGACCGGTAGCGATGGCTAAAAA
>573229
GATTTTACTATGGTTATGATGTTTGGACAATGATG
>363160
GCCTATGCGGACGAGATGATTTCACTAGTAAAAAG
>977225
TTATCTGTGTAAAGGGGTTATTGCTAGTAAAATCC
>173448
CACAGCGTATGAAGCGGTGGATCTAGTAAAATGCA
>171766
AGAGTTTTAAAGATCGGGAATTTGGTAAATAAGGG
>470393
ACGACGCTCTTCCGATCTGGCCTTTAGTTTAAAAA
>516458
GGATTTTAAACGGCGTACAGGGAAATCGTGCCCCG
>470529
ATTTTAAACCTATTCCACAATTGGTGCATTATGTA
>772828
TTTGTTTTTGCAATGCGGAGATCGGCGGTTAATTG
>815428
CGATTTGTTTTTAGTATTAATCATTAATTTCGGCA
>402165
GATTTGTTTTTAGCTAGTAGTTTAGCTTCACTATA
>279570
AATTTGTTTTGTCGAGGGGTCTGGAAGTGTACGGG
>109794
GATTTGTTTTGCGGAGAGCGAACTTCACGTAGAAC
>912686
TGTTTGTTTTGCATTAAGAAAGAGCTTGGAGCGCC
>880519
GATTTGTTTTGCATGATAACACGGTTCCGGTATTG
>539749
GAGTTTGTTTTGCATAATATAGTTATAGTTGTCGT
>803516
AATTTGTTTTGCAGAACCTCGGTTTGAGATCTAAC
>81157
TATTTGTTTTCGGGCATACATGTTCTGCAGTTTTG
>545197
CATTTGTTTATCACAGGACCGCATGATTATTCGCG
>110469
CCGATTTGTTTATATTGGTCGTGTACGTTTGTACT
>962301
GGTTTTGCTTGGATTTGCATGTGAGATAATGTGAG
>714099
AATTTGCTTGGAGGTCGTTCACTCATTGAAGTTTG
>923002
GAGGCCGATTTGCATTCTACTTAGTTAAGCAAAGC
>546046
GTTCTTGCCCTTGTTGGCATACCGTTAAGCAAATC
>241563
GGATGGCAAATGCAAATTTAGGTGGTTAAGCAAAA
>778682
CCGCGAAAATGAATATATACATTGGTTAAGCAAAT
>157730
ATCGTATGGGTTCATGTAAATGTTAAGCAAAGTTC
>949125
CGTGCCCGGGCTACGTGTATATGTTAAGCAAATTC
>137991
GATTTGCTTAAATTAGCCAATCTCCGGTGAAGCGA
>69585
AAATTTGCGTTGGGGAGGTGATCAGTTCCATTAAA
>609170
TGATTTGCGTTGAGACAATATTATGCTAGGCTTAA
>843256
CGTTTTGCGTTCTTGACGCGGCTGATTATTCGTTA
>29520
CCATTTGCGTTCGGGGGCATACTGATTTTGCATTT
>30809
TGGATCCTTCTTGTACCATAGGGCACGCAAATGTG
>501062
TCTTTTGCGTGATTTGTTTAGATGAAGATTTGTTT
>569042
TATTTGCGTGAGGTGTTATATGTTTTTTCTTCGGC
>735036
CAAATTTGCGTGAGAGGAATACCTCTGCTTGATCA
>962294
CATTTGCGTGACGTGTTGCTTACTGCTCCATACAT
>371849
ATTTTGCGTGAATGCATAGTTTTAATGAATGAACC
>924788
AATTTGCGTCTTTTGATGTTTCCGAAAATTGATAC
>402558
AATTTGCGTCTTACTACTATGCTAAACGAAAAGGC
>289838
AATAAGGTAGCTTAATAATGCAAATGAGACGCAAA
>799915
TTTTTGCGTCGGCATTTAAATATTCAGGATTTGAG
>618038
CATTTGCGTCGGACTGGGTCAACTACATTACTGTG
>349293
TTTGCGTATTAACAGCTTCTCTCGGCTAAATATGG
>135297
TTTTGCGTATGGTCGACTTTGGGTAATTAACTGCG
>885183
GTGATTTGCGTATGGGGGTGAGGCTGGACTGCATG
>320804
CGATTTGCGTATGGGGCTGATAGCTGGGATTTATT
>450753
TTTGCGCATCTCACAATGTAGTCAAATCAATCGTG
>282921
ACACTTTGCGCATATTAATGTGGAGGAGATATTCA
>265815
TTTTGCGCATATCTATTTGACTAATTAGGTCCTTC
>125249
CGTTTGCCTTTCAAAAAAGGGGTGACTGGAATGGG
>245494
AGTTCCTACCGAGGTTGTAACTGTCGTAGGCAAAT
>348636
AAATTTGCCTACGAACGCATACAGGTTGGTTTTGG
>126907
GCTTTGCATTTTTTACTAGAGAATTACGGGAGCCG
>374571
GCTTTTGCATGTCATTATCGAATGAGGGCGGACTA
>167108
CGTTTGCATGTCAGCCTCAGGAAAACTGGCCCAAT
>898573
CGTCCCTCTATTATGGACCTGCTATCCATGCAAAA
>111880
CGTTTGCATGACACGCGGTTCGCATAATTTATAGG
>879965
GGTCTTTGCATACAGAGCTCTAGCCGTTTCTGCTG
>213913
TTTGCATACAGAAGGGAGGCTCATCTACATCTATC
>106696
GGCAATGGCTCGGCGTGGTAATTAATTATGCAAAG
>103893
GATTTGCATAATCAAGTAAGTGGATCTCCGTCGGG
>133378
TTTCTGGAAGGCAAGGGAGGGTTCTTAGACATGCA
>135805
GATTTCGAATCGGGGAACAAATCGCAGATTATGTA
>140008
AGGTAGACTATTTGAATTAATGCAAAATAGGGAAA
>383952
TGTCCTGTGTCGAAATTTGAATATATGGAAACGAG
>904512
GTAATGAGAGACCGACGATAGCTATATGGAAATCT
>417947
AGTGTTAATGTTTTTGAAAGTTCTTTATATGGAAA
>968441
GTTTCCATAGTGACTCATTTGTTTACAATAGGTTA
>764832
GATTTCCATAGCTGCAGTTCGCCATTTGCACACGT
>230040
CACGATCTGACTTGACTTTGGATCTATGGAAATTG
>668331
CGCTTTATGCCACGTTGATTCTCTATGGAAATATT
>792282
CTTTCCATAGAAACTGGTTATCCAAATCTATGTGG
>707425
GCGTTAAATTTATGTTTAAAAAGTATGGAAATTCG
>216794
CTGTCAGGCAAATCAGCTTGGGAGCAGTATGGAAA
>127744
CATTTCCATACGTCTGCTTGATCCCATTTCTCTCT
>535719
TGTTTCAGCTGACAGATTTGCATTTGGGTGGCGAC
>235246
AATTTCAAGACATGTAAATCAGGTGTGAAGGCCCT
>345592
AATTTATAATGCAAATATGTGTTGAGGCAGATAGG
>226770
TCCTTTAGCGGATGGATTTAAGATTCAAATCCTGA
>505858
CCCGTTTAGCGCATACCCTTATTTCCAGAAATTTA
>714120
GATTTAGCGACTTATTTACATTGTCAGCCAACGAG
>947611
ATGTTTACTCTACTCAATTTGCATAGTCATGCGCA
>707603
CTGACTGAGTTTAGGATCGGGGAGGGAGTAAAGGG
>792359
CAAAGTTTATGTTTAAAGATAATGGAGTAAAGGAA
>626608
GACTCAGCAATTTGCCTAGAACTTGGAGTAAAAAG
>785507
AATTTTACTATATTAAAAAAGAACGATATGGGTTA
>970545
GTGTGCATAGTTAATAAGGATATCTAGTAAAATGA
>804226
CGTGCAAAGAGAGGCAAATTAAGGTAGTAAAACCG
>847154
CGTTTTACTACACTATGACAAAATGCATCAATGTG
>291678
CACGGGCTATGAAGTGTAAGGGTGTAGTAAATGCA
>552332
AATGCAGAGGCTAATGTTATTTCATATGTAAAGGC
>911614
ATTTACATATCGAGAAGGTAAAGGTAAGCGGTCCG
>441749
CAGGTCCATGGAATAGCTTAAAGGATATGTAAAGT
>677318
TATTTACATATCCTCGTACTAAAAAGGAAGCGTTT
>444539
TTATTTACATATCCTATTGGCGCTGAAGTTTTGGG
>194772
AGATGTTTTTGATATAGAGTGGCCGGATATGTAAA
>661562
ATTTACATATCCCCGGCCCAGCTAAAACGCTCCGT
>18886
GGTCCAAGATTCTTTCTGTGTCGGGGATATGTAAA
>460811
GCAAGTGGATGTACACAGTCCTTTGGATATGTAAA
>24086
AAAAAGGTCGCAAATATGTTTGGATATGTAAAGCG
>127601
CATTTACATATCATTAATATATGCCACATTCTACG
>237841
CCATATAGTTAGTTGGGCGCAAATGGTGTTTTAAA
>226838
GATTTGCAAAGGAGCCTTTCCATATTTTTAAATAG
>341616
AAACACTTAGAATGCAAAATTTCCATCAACAACAG
>548183
AATTGTGTGCAAATTTCAGTGTCGTTGTTTCAGAG
>249376
TTGTGTCTCATTTGTATCGATCCCAGCTTAGCTGA
>104573
CGTTGTGTCCATTTTTAGAGGGGCGGACTTATTTA
>617337
TGTTTTGTCTATCACAGTAACATTCATTAACTTTC
>806242
ATTTTGTCTAGTAAAATCAGGGCGGCCGTGAGCAA
>642488
ATTTGTCGTTATGCAAATTCTAGCCGATCGCATGC
>10723
TTGCTTGTCAATTTAAGGTATGTAAAACTGTGTCT
>279787
TTTGTATGGTAATTATCCGTATCAAATATTTGGTT
>828153
TCTCGTTTACTGCCCAGTCATTTGCATACAATTCA
>721027
AGTCGCATCTCGACATTATAGATTTGCATACAAGG
>256566
TCTGAACAGGGAATTCATGGATTTGCATACAAGGG
>163710
CATGTTAAACGGTCCGATCTTGTATTTGCATACAA
>127608
AGTATTGCTGGCTTCGTGTAAGTATGGATTATGTA
>296952
AATTTGCGTGGTAAATAATTAATTAGGAAAATCTG
>156047
TTGCGTACTCCTTCATGGAATGGTAAAATTTGCAT
>109248
GTTTGCGGATACTAACTTGATTTGCATGTATATTA
>241083
TTTGCATATTTCCAGTGATCAAAGCAGTTTCAGTA
>818466
AGCGGAGCGGGGTTGGGTTGTTATATATGCAAACA
>743536
TGTTTGCATATAGTGTGATTAGCCTCTCATTATGA
>832972
TTGCATATAGTCCAGGTAGCAATGGTCGATATTGG
>181384
GAGGTCTTATGGTATTAACTACTATATGCAAAACG
>451855
ATTTTGCATAGTCACGTCACGCGTCGGATCTGATC
>523325
AATAAGGCCAAAGGTAGAATTGACTATGCAAAGAC
>178484
AATTTGCATAGTAGTTGTTTAAAGGTCACGAATGG
>270868
TTTGCATAGTAGTATAACAGGACGAACCTATGAAT
>123820
ACGACGCTCTTCCGATCTTACACCCTAGTATGCAA
>155801
TGTTTGCATACTAGCAGCCTTCGGTCTTGGTCATG
>101196
GGGCGTACCTCCTTCGTATTAGCCGTATGCAAATG
>783204
AGCTTCGTCTGTATAATTTGAATTCGTAATGTGTG
>807321
GGATTTCGTCTGCTTTACATATGTTTCCATTTGAA
>287738
TTCGTCTGCGGTTATGTGATTGGGGTTGATCTTGC
>340438
GAGTTCGTCTGCCTATGCAAATATGGCTATCTTCC
>827532
TCGTTCGGCCTGAATGGGATTTACATACATTAGGT
>552790
CCTTTCGGCCTCGACAGTAGGGGTTGATGTATGCA
>576157
TTTTCCAATTCAAATCGCTTCTTGTAACGGCCGAA
>304647
TTTCGGCCGGGCTATTTACATGTCTTAATTTAGGC
>767961
TATTCGCTTTGTGTCGACTGGAATTGAAGTATACA
>305139
GCATTAGGATTCCTGATTTGCATAAAGCGAAGTCC
>242143
GCTTTTGCAAGTCCCTGGTTTTTTCCTCGAAACGT
>214841
CGATTAGGTAGCACTATTACAAGAGTTCGAATGCA
>453458
GACTTCCTGATTTTAATTTATAGATTGATTATTTG
>164738
ATTTCCTGATTTGCATAAATGGTTCGTCTGAATCC
>742903
TATTTGACTTGCAAAAGTCACGAGGTAGGAATTTC
>160546
CCCATTCCGTGATTAAGAGGCAAATATATACGACG
>398886
CCTTTCCGGATTGTGAAAATTGGTACTCATTTGCA
>298933
GTTTCCGGATTGAAGGGTAATTACAATATTCATGA
>144240
AGTCTTTACTCTTTACAATTTGCATTTCGGAACCG
>323868
TGTTTCCCGTTTTGAATATTCAGATAACCCGCTGT
>411924
TAATATTTGCATATGCTTAAGGTCCGGGGAAGTGC
>291430
GGACAGTCTCAATTCATTTTCCTAGATTATGGGAA
>517055
ACGACGCTCTTCCGATCTAGGGGTTTATGGGAATG
>436525
CGACTTTATTTGTTTAAACTCTCACTGGGAAGTTT
>135651
ATTTCCCAGGCATTGGTAGTCCTATACAATATGCA
>146709
GGTTCAACGCGATGCAAATTACGACGACTTTGACG
>953027
GCATGACCACCGGGGTGAAACTATTTTGCGTTGAA
>189242
CGACTTCAACGATTATGTAAATCCATAGTAGATTG
>249980
GGAGCAACTATGTAAATGGGACCGATTATTAATAA
>189096
ACGGTGATCCAGTCATCGAAGCCGCTTTGCATAAG
>433936
CCCTCACATGCATTTATATAATCGCTTTGCATAAG
>661420
ACATTATGCAAAATGGACAGAGCCAACGCAGCGAT
>622441
GGTCGTAGAGTGCGAGGGCAAGATTTTGCATAATT
>946212
TGTACTCGGTCTTGGAGAGGCTATCCAAATCATAA
>189755
CCGGTTATGATTTACATTTTCTTATGTGCTTTGCG
>420896
AGCATTATGATTATTCAAATTCTGTGGTCGTAGCC
>293526
ATCACACAATTGAAGCTATATTTGCATGTCATAAT
>436548
TGTTCATTGAAACGTGCTTTACTATGCAAAGATAA
>760605
TAGTTATCTTTGAGTGAACCCCGGGAAATAATGCA
>693152
CGTTTATCTTTGACATTTAAATCAGAAAGGATTTA
>352076
CCAATAATTTGCAATTCCATGGCGGAAAGATAATC
>119861
ATGTCGGGGGTGTTTTTGCATAAGGGAAAGATAAG
>922543
TTATCTTTATCAATACGGTTTCTATTGTTTATGCA
>508101
AATTATCTTGTGTAACGCAAATGATCCGCTTCGCA
>13935
AATTATCTTGTCTCATTTATGCAAACGTTCGTTGC
>142771
AATTATCTTGTCTCATTTATGCAAACGTTCGTCGC
>107582
TACGATTATCCCCATAGTGATGCAAATTATAAGCC
>350709
CCCCATACTAGCTTGATCTACTTGCATAACCTAAT
>108238
CGGATTAGGTTACTTGGTATGCAAATATCGTTTGC
>268788
TGATTAGACGAGTTGAAAATTTTATGATTTATGCA
>169592
GGTTTAGACCTAGGGCATATTTGCATCCGTTCATA
>702523
TATGTCAAGTTAGAAGGATTATTTGCATATTCTAA
>685579
TGGGCCCTATGGCTATCTTCGCGGTATTCTAATAA
>897670
CTTAGAATAAGAGTGCGATTTGCATCTGTTCCGTT
>428564
CAGTTAGAAGTATCCGGCATAAATTTGCATCTTAG
>167191
TATATCATTTGCATGGACAACTTGTTCAAAGTAAT
>888617
ATGTTTACTCTACTCAATTTGCATAGTCACGCTCA
>255879
ATTACTCGGTATGAAAATTTGAATATGGAAAGGGC
>888469
AGTTTTACTCGATTCGAATAAGACAGAAGTATACA
>479138
ACGACGCTCTTCCGATCTAAATAACAGGAGTAACA
>422354
GGTTTACTACAACGATCCATCGAATAAGATATGTA
>389514
TCATTTACGTTTGGCGTATGCAAATCCCTAATTTT
>285858
GTAGCATCACCATGCATAAGCAAATACGTAAAGGG
>677425
GTATGTAAGTGTTTTGCATCACATTGGGGGCGTAA
>201483
TTACGCACACGTGATTCAGTATATGCAAAGCTACG
>687722
AAGATTACGCAAATGTATAAATTCTGAAGGGTCAG
>533876
CTTACCTTAATTCATCTTATTCATTTGCATGTGGT
>371030
AATTGTTATTCTTGAAATAGGTGGATCGGTAAGCA
>114346
GATTTACCGACATTGAATTTGCATACATCTGTTGC
>155956
CGTTACAAGGCGGAGAAAAAATGGAAATAACCGCA
>884541
AGTTACAACTGTATTGAGTCGTGAAATGTTATGCA
>569792
CGATGCCTTGGTGAATCTCGGTGTTGTTGTAAGAT
>100564
TGCTTAATTTTTGCATTTTCTTACGCGGCATACTG
>518
GGTCTTCTAAGATTTGCATGGCATAACAATTAACG
>116523
TATACAATCCATTTGCATACTCCACAATTAATGCG
>105407
GATTAAGGGTGTCGTCGTAACTATGCAAATCGGAT
>87483
GTGTGTGTAGTTAGTGATTTGCATAACAACAGATC
>276780
TGTGTGTAAAGTAATTTGCTTATGGTACGTTAGTT
>481302
CATTGTGTGGTCAGGCGGAGGAAAAATTTGATTAG
>356116
CGCTGTGTGGCTGCTTTGCATGGAGGTCGTCTCGG
>96912
TGCATTTTAATTCGATGCACCTAGAATACACACAT
>188690
AATTTGTGTATTCAATTCGGGTAGGGCCGTCTGAG
>813754
TGCATCACACGCTATATTTGCATACTGGACAGCTT
>197025
TGTCCAGCGGGCCCCGTATTATATTTTGCATTGTT
>19210
ATGCAAATTCCTTGTGGGTGACGGCTGGACATAGG
>943935
TGGTCGAATTTGCGTAATGTGTTCTGCCTCTTCCT
>40902
ATATGCAAAATGTGTGAATTTGCCAGGACCATAAA
>146975
TAGTGGTCCTGCTAAAAGGGATCGAGGTTTATGCA
>793645
CGATTGGGGAACAAATATTTTTGCATGGTGTAGGG
>182657
CGACTGGGGAAATCGAAGTAGTGGGCGATTAATAC
>118015
GTACACTCAGAGCACCATTAAAGGCTGTTTCCCCA
>323076
CTATTTGCATAATACGTGGCTATTTTCCCCACCTG
>30366
ATGGGCGTAATATTTGCCTGCAAGTTAAAACGGTG
>683619
TGGGCGGGTCTAGCCTTTAAGCAAATCCTCATGGC
>789117
CAATGGGCGGGACACCGGGTATTTGCATAGGGATT
>874164
CTTGGGCGGCATGCTACGACCTCTGTTGTTGGTTA
>759267
CTCTGGGCGGATAGCAATCATAGGCAAATCCGTTC
>684403
CCATTTCGTCTGACCGGTTCTCGGGTCCGCCCACA
>175663
CGTGGGATCGTGCTCAATTGATGCCGGCTACGGTA
>206902
CTAGACACTAACCTTCTTTGCCTAAGAATTTGCCA
>802167
GTTGGCAAATGTATCTGTTGATCTGCATCCGATGT
>196950
ACTTGTTATGGAAATTCAATAAGGTTTGCCACGTT
>155380
CAAATGGCAAAATTCAGTCATGATCGCGTGACGCA
>214416
TACCATAAGCTTTATAAAGGATGCAAATCCAGGCG
>903200
TGGAGTCGATCCAGTTTTCGTTATGTTTGCATGAG
>59969
GATGGAGTCCTGAGCTCATGCAAAGCAGCAATAGT
>232429
GGCATAATCGCACCAAAATTTGTTTCCTCCAAGGC
>18082
GCATGGAGCTTATTAATTTGCAAGTGGGTGACAGA
>467134
AATTGGAGCTGGGTTTCTTGAAGGAATGGGATGCA
>590605
TAGAGATTTTCTATCTGAGCAGGCACGTCCATGCA
>961954
TGGACGTATCCTCGTCGGAGATTTGCATGTCCGCT
>152976
AATGCATAGTAATTTGTTTTTTTCTCTACGTCCAC
>888394
TTGGACACGCGTAGTTTTATTTGCATGATTGTAGT
>612391
ACATGCTGGTCGATAAGCAAAGTGCTGGTGTCCAT
>63791
TGGACACAGGTTGCTTTGCGTATGTAATTTCAGTG
>129986
TGTCGTTGCGTGTAGTAGGCCAGGATTGTCCAAGA
>857800
ATGGAATGGATTAATAGTACAAATATTCAAATTTC
>319839
TGGAATGGAATTGCAAATTTACTCTTGCAACTGTG
>412767
AGCGGCAGTAAAATGGTTAGGCAAAACATCTTCCA
>530474
TCATGGAAATAATGAATAGTCGGCTAGACAAACTA
>684952
CTCTGCTTTTCATCTCATTTGAATCCGATCCTTCA
>598317
TGCTTTGTTTACGTAATTATGCGATCGCTTGAGGC
>490474
GCTGCTTTGTTTAATGTTTAAACTAATAGGCCCTT
>517633
CCTGCTTTGTGTTTGCAAATAATAAGGTGTAAGTT
>746081
CTGCTTGACTAAATTGGCCCGGGAGACAGTAGGGG
>289861
GTACTAAGAGTATGGAAATCAGCTTCAAGCATTAG
>4447
CGTAGCATATTAATGGCAAAAGGGAGCAGCATACA
>739061
TGCTGCTAATGTTGTGAAAGGGTATGCAAATGTTT
>344599
AATGCTGCGGGAGAAAATACGGCACCACACGTCAC
>850456
TGCTGCCGTTTCTTCTCAATCAATTTGCAAGGGAA
>536796
TGCTGCCCGTCAATTTTTTCGCTCCCGAATTTGAT
>131334
TTGCTCTTTGCATTCAAGCTGAGTCTATGTATTCA
>112765
TCTTATGCCGGTAGGTAAATAGCATAGCCGAGCAC
>656344
CATTGCTCGCTTATTGATTAGCATGGTTCTGGGTT
>557187
TCTGGCATTTGAATTTCTAATACGATCCGCGAGCA
>141363
CATGCTCGATTTGCATAGTAGCCGGGGCATATCCT
>413371
TTGCGTTTGATTTGAATTACCTAGTACCGATGATT
>770205
CTTTGCGTTTATTTGTTGAGCATTTGACTACACTG
>388977
CATTTGCGTGCTTGGCTGAAATAATAAATCTTGAT
>811959
AGCCCGATGCTTTGAGCATGATACAGCACGCAAAT
>356482
AGGGACGTCGATGATAATGTATAAGCCAGCACGCA
>910338
TGCGTGCTGCGAGAGGTGTTAGAATAATTTTGAAT
>220899
ATTTGCGTGCCGAGAAAAAGGTTGTAGTTAACGGG
>166217
GTCCCACAATTTGCAAGTAAAAGGGGCACGCATAA
>196865
TTCATGCGTGCAAATTTTTTAATACGTCGGGTTCG
>113928
GTATATGCAAATATTGGCCTCATCAATCACGCAAG
>312870
ATCCGAGGGTTATTTTGCATACGATCCGCAATGCA
>104390
GGAGGTCCTTTTTCAAAGAGGTGGCAATGCAAATC
>520484
CGGAATGCAGCACATGTGTTGATGAAACGAATGCA
>840807
AGAACAGATATCATAATGTCGCCAGAACGAATGCA
>309480
GGAGGACCTTATTTGTGTATACCACGACGAATGCA
>172026
TAATAGTGCCATTGTTAGATCAAATGGTGAATGCA
>106141
GGTTGAAGTTTGATCGTTTAGTGTAATTGAATGCA
>837293
TATATACTTGCCAGAGTTCTGCATATATTAATGCA
>754833
TTTATTATTCCGCAGTTTCGTCGTTATTAATGCAA
>308771
TATTTGCATTAAGGAGATTGATTCTGATTTCTCTT
>618788
AGTGTGGAGGAAAATGTATACGGTTCTTAATGCAA
>12137
CGTCCAGCCAGGTTATACGGTGTTTTCTTAATGCA
>321819
TGCATGTACCGGGGAATTGGAGGAATCTATTGAAA
>910174
TGCATGTACATTGGTTGTTATTTAAATTGTATGAC
>903578
CAGCGAGTGAGGTCAGCTGGACAGTTGTACATGCA
>791222
GTTTGCATGTAATTTGTTAGGACATCAGATTTACG
>435292
CGAAGTACGGTTTGACAGTTTACGATTACATGCAA
>442778
CACTGCATGGGAGTAGACGTCTGTGTGAATACGCA
>154911
CGCGAACGATGCTTTCGAGAATTATCATCCATGCA
>278868
CGGTGGCTCTTGTTTTAGCTGCGATCCATGCAAAT
>242546
TGTTGCATGGAGTCAAGCACGCAAATTTCGACTGC
>918754
CGAGATAAGGCGATCAGCCGGGCCTGTAGCATGCA
>138160
AATTTGCATGCGTTTTTTGCATTGTCGTCAGGGTT
>354535
GGTGTAGTTCAACTAAGGGCTTTTAAACGCATGCA
>248294
ACAATAGTATCCTTTTCGAGTAGGCTCTGCATGCA
>551793
CATTTCCGATACTATACAGTCACCGAAATCATGCA
>723799
TTACACCAGCTTACCGGAAGGACACATCTCATGCA
>768161
TTGCATGAGAGAGGTTTTGCACGTCCGACTTGATC
>599908
AGTTTGCATGAGACGAAGAGAAATTGCTTATTAAG
>747414
GGGAACGGTGGACCTACTAACCAGGGTCTCATGCA
>326572
TATCAAGTCATAATGAGGCAATTCTCATGCAAAAT
>660787
CCTTAACAACTTTAAAGGGATGTTGGTTGGATGCA
>812392
GTAGGATCTTCCCTACGTTTATGTTGGATGCAAAT
>10518
TAGCGGTGGCCAACGAATCGTTTTGTTTGGATGCA
>228098
CGTCAAACATGAATAAAATGCAGACAAATGATGCA
>130705
ATTGTCGATAATGGGAGACTAAGGCAAATGATGCA
>27924
CACGCAAATTTAATCGTATAAGCAGAAATGATGCA
>280887
GATTAAGGGGAGCGAAATTTACGAGAAATGATGCA
>210403
CCTATCATGCTTGGGACATATTCGTACGTGATGCA
>194287
TAAACATCAATCAGTAGGCACGAATCCGTGATGCA
>133888
AATGAAATTCTATAAGTTCGATTGCTAAATATGCA
>186854
AATAACCATTAGTCGTAATGCGCTGTAAATATGCA
>839592
TGCATATAGCTATATAGGTAGTACAGCATTAGGTA
>536655
AATGTAAATCACCGGGGTGTTGGCTATATGCAAAT
>194198
CCAACTACAGCGCAGTATTAACTATCGTATATGCA
>537189
TCTCCTCTTTCAGTTTCACCGCTTCGTATGCAAAT
>118479
CGTATCGTGTCAGACGTTGGGTCATTTCGTATGCA
>27876
TTGCATAACCTACCACGTTTCGGTTATTCCCCGCG
>96448
CGGAATTGCTATTCACCGCTTGATTAGGTTATGCA
>102140
AATTTCAGTGCTAAATGTAATCTACCGGTTATGCA
>100155
CATGAGAGGCTCCGATGTTTCAATGTGGTTATGCA
>270054
TTATGCAAATGATGGGGGAAATCGGATCGGAATGC
>353743
GATTATACAATGGTTGGGAATGTCATTTGCATGAA
>312086
AAGGCCGGTCATGTTTTTAGGCTCGAGATTTGCAT
>378023
CCTTCCAGAATCTTCCTTTAATATCGACTTTGCAT
>388754
TGTCGGAGCTGACTCGTTTTGCATCCTTTGCAAGG
>710773
ATGCAAACTTATTATGATGAGGTAACCCGATCTAC
>157802
GATCTCCCCTATCGCAGTACGTTAAGTTTGCATAA
>50702
TGTGACAGAGTAGAAGTGTATTCCGTATGTTTGCA
>109123
ATTATGCAAACAGCGCTTGGAATGGAGGCTATTTG
>158971
AGGGATCAATCACCCACAAGTAAACATGCAAATCA
>397484
TCGGGTAATTTGCATCCGTTCTCCTAGATCATGAC
>782106
ATTTGATCCAGTGGTCAGTCAACGGTGGTGATGCA
>20509
TGATCCACTCGACACATGCAAATTACATACGTTTG
>749944
ATTGTGATCCAATTTCCCTATGTCTTCAAATCACG
>659137
GGTTTCTTTCTCAGGTACTGTACTTGGATCATGCA
>149573
AACATCAGTGTGGCGCGACGTAATGCAAATATCAC
>170216
TGAGTATGCGATCGTTAGGTTTGCTAATTTGCATT
>252551
TGAGGAGGACGTTTTTGCATGACTTAAATTCACTG
>246385
TGATGAGGAGAGGTATGCAAATTAAGGGTACACGG
>102105
NATGAGCCCACACCAATTTGCATATGTATGCTATT
>893508
GCTCTCGTGCTAAAGTTTTAGGACAGACTATTCAA
>303472
AGGGAGCGCGTATGTAAATGGCGTGATACGAGATT
>262054
TCTCCTTCCCGTTGTGTAGAGTTTAGTAGTATGCA
>104722
GCGCATAGAATGTTATGTAAATAAAGAGTGGAGAT
>534032
CCTCTCATTATTATTTGAGAGTTTGGTTAACACTG
>842167
AAATCTCATTATAATAACCTATTGGCGATCCTTCG
>288131
CACTCTCATTACTGTATTTGCGTATTCGTTTTTAC
>16802
TAACGTTTTTGAGCTCGCGGGTATCGCTAGATGCA
>28143
CGTTCTAGCCTTTTTATGTAACACTAGGTAAATTT
>224582
TTCTAGCCTGTTATTATGCAAAGTATACCTGGAGT
>224094
CTCGTTTCCTAAGCGGTATTTTTAATCCTCATGCA
>807313
TCGTTCTTTGCTACGTGATCCTCGTGCGCCTCTTC
>853017
GAATATGCGTATTATGCCATTATTCGGAGAACGAC
>247023
GTATCGTTCGTTAAAAATTTCCATATTAGTCGGTT
>142529
AACTCGGTTTAAGTGCATTTGCAAATTTCTTTCGC
>442887
GTCGGGGGTTAAATTACAAGTACGATATAAATTCA
>34066
TATCGGGGGTCACATTTGAATTTTTCAAGCCCGCG
>126540
NAATCGGGCTTAGGTGTGAAGAAATTGATTATGCA
>177336
ATCGGGCTGTTCGTTGATAGAAATTTGCTTACATT
>100675
CGTTTCGGGATGAGTTGACCGCTATTTGTTTATGC
>196103
TAAATTTGCATGTGGCGGTACGATCCGATCCGATG
>249706
AATCGCTCAATTTGCGTATTCAGGTATCATGCCGA
>212358
TCGCGTAGGTCCATGCAAATTCTGTCAAATTACAT
>794277
TGTCGCGCAATGTGATGAATGTAATTATATATTCA
>344300
TGCGGTCAAGTACCACTCGATGCAAATCGCGAATG
>403626
CGTGGTCAACAATCGGAATATGCAAATCGCGATGC
>37173
ATTGCCTAGTAATGGGGGTGTATGCAAATCGCGAT
>46329
TGCTGGTATTACGGCGGATCCTATGTAAATCGCGA
>382462
GACATAGTTGCGATCAAAATTTGCATGAATCGCGA
>562934
TTCGCGATTAAGATACGTGAGTGGTGATTTATACA
>897987
TCGCGATGCAAATTTGATTTGCGGAATATGAATAA
>368061
AAACGCACTGGCATATTGATCTATCACTTCAGGAA
>604414
TGTCCTGAAGGAGTGACGATAGATTTGCGTATGGT
>362351
GCTCCTCGCTTAGATGTACACGTTTCTATTTCCAG
>594296
TTCCTCGCAAGTATGCAAATAGAAGAGAGATTGGG
>741366
GCGGTCCTCGATGCACATGGCGCGTAATCTCGGAT
>186011
ACGACGCTCTTCCGATCTTCTCGCGATCGAGGAGG
>864919
TCTCCTCCTGTTTATGCTCAACATTTTGGCTTGAA
>670251
ACCTGGGAGTTGAGATATGCGGTGAGGAGGATGCA
>278247
GTTCTTCAGTACGGAAACTATTTTGCAAATAGGAA
>153789
GCTGCTTTGCAAGTATGATGTATAAATAGGATATG
>4232
GGAACTATTTGAATAGTAAATGAGGGCTAGGAAAC
>884341
TTTGTCCTAAGTAAACGTCAGATGCAAATCGGGCC
>235367
GATATCCTAAGGGATGTGGAGTGATATTTTCTAAT
>418487
TCCTAAGCAGCGGGCCATTTGAATATAACTTTTCG
>48992
TGGCCGGATGTGTATTTGCAAGTCAAATCTTAGGA
>444637
GTTCCTAACGCACCATTGCATCAGAGTCAAATTAG
>135544
CTCTCCTAACGAATGTAGATTCACGCAATTAATCA
>815767
GGGACCAGGACAATTTGCATGGTAAGGTTAGGAAG
>129544
CAGTTACCCATCTAACGGAGTAATGTTAGGATGCA
>153937
GGCGTAGTTGGTTCAGTAGCCTGATTTGTTAGGAA
>162666
GGAAAGGCGTTCATTTGCATCAATACAATTTAGGA
>259908
GTCCGGAGGCTAAAAGGCTTCTCTTTTGCATTGCA
>131828
CTTCCGGAGGAGAGAGTCAGTATGCAAAGCAGTTC
>929325
CTAGTTCCCGGCTATAACCCCCTGCTCCGGAAGAG
>540885
ATGCAAACGTAATCAAATGAAACAAGTCTCCGGAA
>691241
TCACCGGTCATTTATATTTTGCATATTTCTCCGGA
>259533
ACGACGCTCTTCCGATCTCGGTGTCGTCCGGATCC
>124587
GTCCACTATCTCTAATTTGAATATGCGGGTCCGGA
>204635
CCATTCCCTCGGACTCGGATGCAAATCTCGAACAG
>848042
CGGCAGATTTAAATAATAGGAAATAGGGGGAAGTT
>124765
GAATACGGGGAGGAGCATTTGCATAGGGGGACGCG
>205656
TCACGTGAAACTGTGTAGACTAATCATGGGATGCA
>612709
TACTCCATTTGATTAACTGATTTACATTTTATTTC
>560355
AAAGAGGACTACCTGACAATTTTGCATCAAATGGA
>25485
TGCCTATTTGTATAAATAAATGGTTTCCGCATGGA
>203153
TTCCATCTAATAAGGAAATTTGCACCATCCTTATC
>442112
CAAAAAATTTGCATGTCATTCGAAACGATGGACCT
>306587
AAATACTGTGGTTTGCATAAGGTGTTCCGATGGAG
>477180
AGCTACCCGATGATTTATTCAAATTGCGATGGACT
>263661
GACTATAGTAAAGGAATACGGGCTCGATGGATGTA
>678836
AGGTCCATCGACTTACACAAATTAGATGTATTTGC
>916587
AGCCCGAAGTAATGGTATATTTCTTTTATTATGGA
>117930
ATACCCTGTTTGCATAATTATAGAGTTATGGAAAG
>694888
ATCCACCTACCGGCAGAACTTTGGCAACGGATGCA
>695821
GGTGCTCGGCCCATGCAAATTTTGGTTTAGGTGGA
>270721
GATCCACCGTTCGTAATTTTGCCTCACAGAATTTG
>175095
GATTTGGGTACAAGGCTCTCTAACCGGTGGAGTAT
>102381
GACCACTTGCTGCCCTGGTACGGTATGCAAATGAG
>918675
GGATAGGTGAATTGGTTTCATAATGTAAATGATAC
>710341
TCATTTACATGTCTCGTGCTCATTATCGTTGAGTC
>547892
GTGGTCATTTACATGAGGTTAAGTCGCTGCACTGG
>451387
GTGAGAGGATAACTTCGTTATTTATATGTAAATGA
>443252
AATTCATTAGAGGAGGTCACTATGTAAATGACTCC
>158389
ACAGTCATTTACATAGTCGGAGGTAATGCGTATGG
>320238
GTCATGTAAGTACTCAATTAACAGGCAAATATCCG
>506272
AATTAGTTATTCAATCATTAAATCGGTTACATGAG
>438469
CAAATCATGTAAATTTCTACAATCACCAGAGGGTA
>336725
TTCATGTAAATTCGTGAGGGATCGGCAAGTATGCC
>540142
CGATCATGTAAATGTTAATGCTCGTTAGTCAACCG
>908735
GATCATGTAAATCCCAATGAGACTTATTTGCATTA
>107848
GATCATGTAAATCCCAATGAGACTAATTTGCATTA
>658738
AATGCAAATTAGTCTCATTGGGATTTACATGATCA
>120214
AATTTATGCAAATTAGCAGTAAGCGCGATCATGCG
>117149
AGAGAAAGCGCTCCCTTAAGTAATTTGCATATCGG
>581653
ACGTTTAAACTCTGGGAGCGCTATTTGCATATTTA
>370710
TATGCAAATAGATGGCTTATTGGGTTTGTAGACGC
>723123
AAGATTTTATTAAGTGGATATCTATTTGCATAACG
>412874
AAAATATGCAAATAGAGCGCGCCATATGCCGACTT
>73084
TCTGGGACCCGTCTCTGGGACATCTTTGCATAGGG
>248678
TAACAGTGGGGATAGCATTTGCATCTTTGCATAAC
>650733
TGTGCACATCAGGGCCTCAGACATATCTTTGCATA
>49276
TATGCAAAGATAGCATGATAAGATTAAATTGTTAC
>271760
TACAGACTTTCAGTGTTGTGAGTTTTGCATATACG
>400122
GATGTAGCTTAAACAGTTTGAGTTTTGCATATTAG
>27615
CAGGCGCAGTATCCTTCTCGATAGTTTTGCATAAC
>238453
CATTACTGTTACAGCGTTGCACTGGATCATATGCA
>250367
TAAAATGCCGCATAGTACCGGGCCCGAGATATTTG
>555239
ATGCTTAAGTGATGGCGGAGTCAGCGAGATATTTG
>338737
TATCTCGAAATGCACATGATTTGTATAATGTGGTG
>143652
CTGGTGCTGGTTTGCATCTCACTTTTAACGATACT
>801722
TATCGTGTTTGTCCTGCGTGAGATACTTTGCATAT
>967603
ATGCAAATCGCGCGTGTTGTTGTAAAGAGGATACC
>582673
ACATAATTATGTTTGATAAAGGTAATGAGGATAAC
>231758
AACTACACTGTTTTAACTTCGACGTAGGATATTCA
>101277
TGAGGCTATGCAAATATTCACGAATCTGGATACGT
>665964
CGATTTCCATACAGCTGCCCCCGGTGTGATACAGG
>895454
GACATGCAAATTAGTAGCAGTCATGTGTGATATAT
>959543
ATTATCACAATTGGAGATTTGCATCACTGCGTGCG
>480055
TGTATCACAATTGAGCTCGTTACCGGTTCATTTGC
>552872
TATCACAAGACATCATGGAAAAACTTAGTTTGCAT
>349919
TATCACAAATTGCCCCGTAAGATGCGAGTTTGCAT
>188343
TAAGCATTTACATGAATGAGACTGTAATTGATATG
>51158
TTTGCATACCGTTTCCCATGTAGATTAATTGATAA
>133401
TCCGGCTGATGCAAATGTGTTCCATAAGTTGATAG
>359801
TGCTCCTAATACAATTTTGCATACCAGATATATGT
>740989
TATATCCAAATGTTATAGTTCTCTCCCCGTTCCCA
>630895
TATATCATTCAAATGAGGGTTGGATTAGCAGGGTT
>732875
GGGTAAGCGGGGCTGAGACTTTAATGATATATGCA
>413334
TTGCATATTTATAATAGGGATTCTTCATGATATAT
>901349
CTTGGACCGGGTGCATATCGATTTTGCATATATAA
>835862
TGTTATATATCGCCCTCCCAAATTTGCATCGGCTG
>157137
AGGTTTTGCATTCAAAGGTGTTGTATATATACATG
>373881
TATACTGCGCTTTGAATGAATATGGCTGATGCTTT
>183118
GGACGCGCATCTCCCAATTTGCATCTGCAGTATAG
>398824
CGTCTTGATAGCGAAGAGTGTGATTATTATATGCA
>723569
CAGCGATGGGGCTTTATTGTCCTTTATTATATGTA
>25968
TGAGTATAAGTTCAATTTATGCTGTAAAGAATTTG
>283633
ATATAAGTCTCGCACATTATGTAAATAGGGTATCA
>242389
AGGTACTCGGGAATATTAACATATACTTATACGCA
>348582
ACGTAGTTTGCTTTTTTTTCGTGGTTATGGAAATC
>772390
TAGTTTGCGTGATGTTTAAACAAAGCCAGTTCTCC
>133193
GAGGGGTCAGCTATATGCAAAGTGGCAAACTAATC
>358024
GCATTTGCATCTAGGTAATGCTAACTCCACTATCT
>160447
TAGTCTAAAAGATACCTGTATTCAAATGTGGTATG
>353155
TTCGCTGTGCTTAATTTGCTTAATTCATGACTAGG
>429683
ACTAGTCATCGTGTTTGCATCCTACAGAAATTACC
>60942
TAATTAGTCATATAAGTCTACGCAAATTGCCGAGC
>4316
TTAGTCATAGGTAAATTATTTAATATTCGGGTTCT
>111101
CAGGGTGATTTGAATATAGAACATTTGACTATCTC
>422412
CGTAGTATCTCCTTTGCATACATCCGCTGCAGCAT
>359956
GACGATTTGCAAATTTTAGGACGACTTACTAAGCT
>135166
CAAAACTGATTATTGCTAGAGTACCTTACTATGCA
>567384
TAGGGCAGCCTAGGCAAATAGGGAGAGAAGTAGTA
>115471
GGACCCATTTGCAGCAGTTAGCCGCTCCCTATGCA
>44292
GATGTCCCTACATAGTCGTTCAATCTCCCTATGTA
>75716
TAGGGAGATAAAAAGGGGCGTTTATTGTCTAGTCA
>573209
TCCAGCTACCTATGCAAAATATGGGCTACGCTACG
>356300
AGTAGCGGATACTTATGTTTCGGTTTTGATACGCA
>486198
GTATTTGCGTATAAATCAGTTAAAAGGGCGCTATG
>130321
TAGCGCCACTTTACATACATTGTCATAAGTTATGG
>123041
AATGTACATGTCATCAGGGTATGTAGATTTGCGTA
>23207
GGTTTATTCGCTACGTACGGGATCGCAGGTATGGA
>299755
CAACCCCCAATTAGGTTATGGATTGCAGGTATGTA
>895140
CCATGGAATGGTCGGAGCATTTGCATGTTCAGGTA
>86646
ACGACGCTCTTCCGATCTTAATAAAGCACGAGGTA
>125751
TGTACCTCGTCATCGGTCCCACTTGTAAATATGTA
>117422
CGTACCGCACCTGGGAATTAATAGGCAAATCCTGC
>767604
GCCGGTGTTTTCGGGTGATTTCTTTGCGGTATGGA
>501240
TGATTTGCATGAGTCCACACCTTTTTGCGGTAGTA
>194655
ACGACGCTCTTCCGATCTTACACAGAGAATCGGTA
>187756
GAATAGGCAAATAATTTGTCTCCGATCGGTACACC
>731578
GGCCGGTGGGAAAGAGCCTAGACGAGGGGTATGTA
>132115
TATTTACCCCTATGCAAATGGTTTTGTTTTATGTA
>270772
GATTAATATTCGGTGGTATAGTTTGCCTATTGTTG
>529128
ACTAATGCAAAGACGAGGAATAAATCGAATATTAG
>892948
TTAATATTCATTCGGGGATGGGGCGTTTGGATGTG
>78399
GAGTAATATTCAGCGTTAGGAGGCTGGAACATTTG
>100481
AGTATAATATTCAAGATGTGATTTGCATATTCTTC
>729878
ATAATATGCAAAAGAAACACGAACTTATAGGGTGG
>787191
GTTGCAAATCTGCAGATAGGAGCATCTATTAAGTC
>274220
GAGTAATAGAACTTAGGCAAAGCTTGCGTGACGCC
>479432
TAATACTTTTGGCAGGAAGTGAAAAAGATTTGCAT
>540348
AGCTTAAACAATTTGCGTGGATAAAAGTATTATGC
>361696
TAGGGCAAACGGTTTTTCAATTTGCATAAGTATTA
>105374
TAATACTTAGGTTTGTATTCGCGATTTGCATTCCT
>353337
CGTTTTAACCATACGGGCAAATTCGGCGTTATGTA
>340132
TAACGCAGGCTCAATGCAAATCAGATTAAACCGAG
>213198
AATAACGCAATGCAAATAAGAACCATTTTTCCCAT
>857577
AAGTCGTTCAAACAGATTTGGTGGTCGGTTATGTA
>118807
GGGTAGAGGAGATTAGCAAGAATTTCGGTTATGCA
>525952
ATTTAAATTTACCGATCCGCCGACTTTGCATCGCA
>128942
CCGTGAACTCCATCGTGTGCCTTCTTCATTTACAT
>111292
CGCCTAAGGAATAAATATAACAGAGGATTTATGTA
>17205
TCTTAGGTACGCGTGGATTTGCATAGTGCGGTTTA
>397506
GGTTTTGCATTGGACCATAGTAGGCCCTTATTAGC
>70650
AGTTGGTTGAGTAAATATTGCGGGTGATGCAAAAC
>444029
ATACGTTTTGCATAGATATAAGGGGTCGGCAACAC
>829473
CGTTTTGCATAGAGTCGATTAGTACCGATCCTTCG
>107907
TGTCTTTTCAGATTTGCATGAAACCGGGTGGCCTG
>124908
TAAGTCTTCCTAGAATTTGCATAGGGATTTTACCG
>948852
GCGTCGGATTTAAGTACATGACTAATGCAAATGAG
>771820
GTCGGATCGATTTAGATTAAGCAGATTTGCCTAGC
>611101
CGTCGGAGATTGCTATGTGTTTTTATGTTAATGTA
>454905
GGAGTCGGACGTATTTGAATGCGGTGTCTTAAGTT
>769688
ACCTGCTTTGCATGGGGGCAGTCTGGTCCGACCCA
>717646
GAGAACATGCATGCATATGCAAATGTCCGACGATA
>458570
AAATAGGGGAGGCAAATGTGTGTTGTCCGACTCGC
>410382
ATTTAAATGCTATGCTTTTAATTTCTTTGTCCGAC
>48408
AAGAGTCGGAATTGTGAGAGGCAAATTATGCGCCT
>185319
CCTCAAGTACTCAGAAATTTGACTACAATTCCGAC
>271727
CAAGCACTTGTTATATTTAGGATTTGCATTCCGAC
>166109
ATGGAAATGACGGCATAATACGCAAATATCGACAG
>102188
TCTAAGAGGATGTGTATTTACATATTAGTTCGACA
>87247
TGTCCTGAAATTTACATCCGATCGCGAATTGGCGA
>179776
CGTCCTCTGGTTTGCGTTTACTAAATTTGCATGCC
>550344
GGTCAAGGTTATGGCCTATTCAGGTAGTTTGTGTA
>179910
TGATTTGCATGCAGGGTCTACTTAGCCTTGACTCC
>937541
CGGGTCCACGAATTTGTAATGCAAAGTTGACAGTT
>371454
CGTATGCAAATGGATTATAGCTAAGAAAGTTGACT
>478547
GGTCAACTTGGTTTAGGGAAATTTCACGAACGCAT
>346476
ACGGTCAACTGTTCTAGTTTGCATAGCTGCATCCA
>178162
TTATGCGGTCTTATACAAATTCGGCGAGTTGACAT
>181716
TCAGTATTTGCATTTTGGACTATCGGCTTTTTTCT
>132365
GGCAGCGATGAATGCATTTAGGCCTATGTAAATAC
>109329
TAAACTGTACGGGTATGTAAATTTTAGGCATACTA
>158788
GGTGTATCATATTAATGTAAGGATGGAGATTTGCA
>323289
CTTTGTATATTTATTGACCCCAGGGAATCGTCGGG
>823234
AGTATATTTATATTTTACAGTATACTTTGTTGCCC
>16108
CGTAAGCTGCCTTCTTATTTGCGTATAAATATACT
>768099
TTATATGCATGCATAAAATCCGTGCCAATATACTT
>166844
AGTATATTGCGCCCTACGATTAAATTTTTTATGTA
>579449
ATGGTATATTCTGGCGTATCGACATTTGAATACTG
>44748
GTATATTCTGGAATAGGCTTGGATAGGTTTGCATA
>847914
GATTTACATGTTTCAGTCAAATGAACTATACAGGA
>106134
CGCTGTATAGTGGGAAGTTATATATGCAAAAAGGG
>202097
TGTAGTATATTATAAGATTGCACAGGGTTATGCAA
>457149
GTAGTATACATGCAAAAGTTCCTAGAGAAGGATGA
>878546
GTAGTATAAGCAAATACAAATATTCCGATCCCTTG
>314519
GGGTAGTATAACCTAATTTGAATGCTTGCGTAGAG
>240072
NTTGTAGGGTGCCGTCGAGGGTAGTTATATATGCA
>155157
ACGACGCTCTTCCGATCTTTGTATCTAGTTACGTT
>146570
GGCGTAACTACTGGGCGCATAGCTTATGACATGCA
>219362
TTGCATTTGCAGTTTATGCATTCCAATGTAGTTAC
>181655
AAATTGCCTCTTTGGTTTGCTCACTTTGGTTACGG
>118678
CGTAACATTTGCATTGGAGATTCTTTTATACGCTT
>75710
CGTGATCGGGGAAGTACATTTGTGTAAAAATTTAC
>610015
AGCTGAGTATACATAGGCCTTACAAAATTTACATC
>272904
CAGTTTGACTACTGCCAAGGTTGCCCATTTACATG
>311991
TCATGTAAATGGATGTTGCTCATCTGTATCGCGTG
>632421
GACGTGTTTTGCATACTAATTACGTCCATTTACGA
>838023
TGTAAATGGACCCGGATAAATTAACTCCAGAGTTT
>201124
GTGACCGCGCCATTCCGGATAGGTAGCATTTACAT
>808689
TATGTAAATCCTGTAATTAGTTTAAACAATTATCT
>370089
GGGATCTCCTCTCTGCGCCTTGAACGGATTTACAT
>121878
TTCCACCTGTGGTTCGTTTGTATAATGATTTACCT
>259610
TGATTATCTGCAAGTCGAAATGTAATGATTTACAT
>163473
ACGACGCTCTTCCGATCTGGAACAGTCTTTACTTA
>51036
ACTTGCTCGGCGTGGAGCAGACAGTCTTTACATAT
>747620
CGTAAAGACGCAGCTACTTTCAGGCAGGGTATGCA
>528546
TGTAAAGAATATAAGCAAATTCCGATCCTTAGAAG
>720173
GAATTGGTCAAATTTGCGTATGTCTTCTTTACTTT
>420722
ATGTAAAGAAGAATTTAGGAAGAAAGGGTAAAGAG
>903908
GAGGTGGGGTTTGGGATCCAGACGTTCTTTACATG
>158316
AGAGTTTGCATTAAATCACAGGTGTTCTTTACGGG
>679819
TTATGTAAACTTTCGGTGCATGTTCTTCCTGTTAT
>148134
ACATCTACGGGATTATGCAAATAGTGAAAGTTTAC
>888242
GGGGTAAAAGGGGGGTATATGCAAATGCCACATCA
>968516
GGTTCTGTTATAAGTTCTTTTGCATAATGGTTGTG
>719479
GGTTCTGTCGTCAGATGTTAGAATTGCAAATGATG
>111134
ATGGTTCGTTCCTAGGTAAGTTTTGCATTGAGTGT
>271151
GGTTCGTTACCAGTCAATAGGAAAATGACGTTGGT
>299658
AGTGGGTTCGTGGGATCTTGAATAGTCAAATTCAT
>528943
GGTTCGAAAATTTCGATAGGCAAAGTAAGGGATAC
>452959
GTCGGTTCCTTCGTAGTCAAATTAGCTTTAGGTCT
>202672
AATCTCGGGGCCTTATGCAAATCGAAGGAACCTGC
>763740
CGAATAGCGCAATTTGTATAAAATAAGGAACCAAG
>572350
GGTTCCTGTCCGAGTCGTTTGTTGGATTTGCATAT
>290651
ACAGACGTGTTCATTTGTTTAATGCTGAACCTACT
>801735
GGTTCAGACTCCTGCATTTCTTATTCATGTTGGCG
>614996
GGTTGGTTCAGACATTTGCATTCTAGGATTCAGAT
>470945
TGCGATTGGGAAGTTAAACAAATACAAGTGAACCT
>326089
TGGGTTATTATCATATATTTGCGTTTTACATCGAG
>919669
GGTTATGTAAAAATGTTCTTCCTCATCGTTGTTAA
>553850
ATTGGTTATGAGGGCCGCTTATGTATCAGTATGCA
>311287
CGGGTTATGAATAAACTAAGTGGATCCCCAATGTA
>696779
TGGTTATCGTAAAATCAAACGTAGGATTATGCAAA
>624788
CCGGTTATCGAGGTCAATAGGCAAATTTATATGCA
>261193
TTAGTCAAATAGTATAGTAGGTTCCCATTAACCCG
>863689
TTGCGGTATACCCCCCATATTAGGAACCCATTTGC
>684487
GGTATACATTCGAATGCAAATGCGCTCGCTCTCGC
>339102
TTTGCATACAGAGTATTAAACCGAGGGTGTATACC
>33154
GGGTAGGCCTCTCATAGTCAAATTAAGTACGGACT
>133982
GGTAGGCAATTATTACGTTGTGATCCTAAATGCAA
>280657
GATGGTAGATTGTTATTCAAATTAATGGTGGCGGG
>295392
AAGGTAGATTGATGGTGACGCCTTTATGTTATGCA
>442472
TCACGGAACAGATGAGGCTATGCAAAACGTACCAC
>703647
CTAGGTAATTTGCATGGGTTTGGTGTGAGGCTGCA
>135028
TCTTGCGACGGGTTACTATTCATATGCAAATTACC
>63477
ATCCTCCTCCTCGCTCAATTTGCATGTTGGACCCG
>437356
GGGGCTGATTTGCATACATTGGTTTTGGACCCGCG
>82769
ATTCGGGTAGTAAGCAAATTCCCAGTACGCCAGGT
>220531
CGCGGGTAGGTGCCAAATATCATCTCAAATATGCA
>127684
TGGGTAGGCGCAGGTGATTAGGATGTAAATTCTGA
>426588
AGCGGGGTGTCCGGGCCATAGAAAAGGGGTCATGC
>846183
AAACCGGGGAACAAAGGCTTTTTTGCATAGACCCC
>422215
GAGGGGGGTCGTTTTTACAGTCAAATTGGGTAGTG
>382734
GGGGTACTTATTTGCATTATTAATTATGATTAAGT
>265403
ACTGGGGTACTAAGAAGGATTATTCAAAGCACGTG
>349797
ATTTGCATGTCCCTTGGCTGTTGGCGCGGTACCCC
>457921
TCACGCAAATCTACAAGATCAAGGACGCCCCCGGT
>331174
AATGGGGGCGGGTCATTTGCATAGGAGGATACCTG
>357691
ATTCGGGGGCGGGATTTATGTAGGTCTCGATTTGC
>129641
AGGGGGCGGCCCGCATTTGCGTGTTGGAATGTCAG
>290311
TGGGGGGCGCGTATGCAAAGTGATTTCTCGTGCAC
>3825
ACGACGCTCTTCCGATCTAAGTCTGCGCCCCCGTA
>17782
GAGGGGGGCCCCCAATCTTGATTTGCATACAAGCC
>30949
ATCGGGGGCCAAATAAAATGAGCCGGTAACATGCA
>101280
ATCCGGGGGCAGGGATTTGCATATGAAGATAAGTC
>117372
GGGGGGCAGATGTTCTGTTCAATTTGCATATCTTC
>243013
GGGGGATGGCACACACTTTACATACACATATTCTA
>45743
TACTTCCTTTTGAAAGAAACATTTGCATCCCCCGG
>33939
TGCGGGGACCTGAAAGTAATGACTAACAAATTTCA
>139660
ACGGGGACATTTGCATAGCTGTTGAGGACTGGGAC
>203408
GTGTGGGAGGCTATGTGGGTGAGCTTAATTATCAG
>138332
AGGGGAGGATTCGATGCCGTTGAACAGGATATGTA
>456801
AAACTGATTTGTATAAGCACTTTCGCGATCTCCCT
>136420
GTATCGACAAATTTGCATCGCTTTTGGGATGTCCC
>259280
TGCAAATTCGATACTTCCTACGTGGGGGGAAGCCG
>447056
GAACTGGAGGTCACTATGTTAAGTGAAATAAGCCA
>320603
GGCTTATGCAAATTATAAACGTCGGTATTATGTCG
>62449
GGGGGCTAGATACTTAAGGGATTATGTGGTATGTA
>108968
AATGGCTAGACACGGGTGCATGCTTGATGAGATGC
>389010
TTTGGCGAGATTGCAAATATTATGTAAAATGACGC
>826046
AGAGGCGAAATAAACAAATAGCGTTGGGCTTAGTA
>265739
CCATCAGATTTGCATCATCCAAACTTGGTTTCGCC
>106097
CGGGCCGCTTTGGTTCACAAATATATGTTTTGCAT
>19429
CAGGATGCATAGATGCAAATACCGCCTTTAGTGTG
>470211
GGATGCAAATGTGGGGGTTCGTTTGTTTAGTACAC
>329497
GGTGGATGCAAATAAGTATCTAACTATGAACTGCA
>70020
CGGATCTACTGGGTATTTGAATGAGCTTCTGGTCA
>904689
CGAGATACAGAGCACCGAATTTGCATTGTAGATCC
>389006
AACTGGTGTGATAGGAGGATGCAAACGATCCTTCG
>114175
ATCGGATCGTTTATCTACCACACGCAAATAAGGTC
>70192
GCCGACTTTGCATATTGTACGACCCCGATCCTGCA
>914273
GGATCCGTAGGGTCAAGTAACGATTCGTTTTGCAT
>210139
TAGGATCCCGGGTTTTGTTTCGTGGCAGTAATTTG
>832042
CGGATCCCGGGTAGGAGAACTAATTTTGCATTGTA
>20724
AGGGATCCCCCGGCGTATTCAAACCTGGGTATGCA
>322690
CGGATAATGCATACAGGTGTGGATGTAAATCGTTT
>659825
GTAATTACACGTATTACCCAAGTTTGCATTATCCG
>420475
GGATAATGAGCAACGAATATTTGCATAAACGGCAC
>948787
NTGCATTAGGGAATTAACTTGTTTTTGCATACTCC
>583312
GTCCGTTCGCCCTTTCGTAAGTCTTTGTATATGCA
>82066
GCACTCCTTCAATTTGCATTTACTTTATATGCGGC
>174790
ATTTGCATATAAACAGACAAGTTGGGGGTGGGTCG
>766567
ATGTGCAAATGTTTTGTGCTTTAAGCTATGCATAG
>728455
TTGCATAGCTCCTCTCACAATCGATTGCGAGATGT
>215570
CCAAACAAGTCTGAAATACGTCCGGGAGCTATGCA
>160222
TGAGAGGTTCATGTGCTTTGCATATAAATCTATGC
>919390
AGTCTGTGCCTTCATTCTGATTGGGGGTCTATGCA
>150697
ACAAAGCAACGGTGGATGCAAATGGGTCTATGCTT
>18281
TCTCTCCGGGTTCTGGGGTATGACGACCGTATGCA
>775218
CATACTGTGGATTGGATTCCAGGATCGTATGCAAA
>299225
ATCTGAGTTTCTACCGGTATAGCACTCGTATGCAA
>959509
GAAATTGTAGTAGGTCGTGGACGCACTCGTATGCA
>73240
AACACTAGGCGGTTATTTGGCAGTACTCGTATGCA
>132917
ATAAAAAGGCGGAATCTCGAACTGGCTCGTATGCA
>261587
TGGGATGAGGTATTCAATACGTATAGAGTTATGCA
>104387
GGTGCATAACTCGCGAAATAGGAATTTACATACGT
>971004
GGAACTGACTCGGGTATTTGTTTAAAACTGACTGC
>221076
TGGCAGGTCACCCTAGATTTTGCAAGTCCAATCGA
>104172
GTCTGCAGGCTGAGCGGTTGATCAAGATTTTGCAT
>913720
GCAGCCACGTTATCGATTGAAATTTGCATGTTAGG
>69800
TTAGCAGCATTTGGTGAATTTCCATGCGGGGTTGA
>201651
TCGGCAGCATTTGCAAGTATAAGGAGGTAATGAGG
>672616
ATTTGCATATCTTGGTGATAGAATATCGTGCGAAT
>168502
CTTGGAGCAGGAGTAGAATACAATCTCGTGCATCA
>483572
CCGCACGAGAGATTGAATCCGGGTACGACGCTCTT
>258808
CACGCACATTTTAATTAGAGGCATTGTCGAATTCA
>332805
ACGACGCTCTTCCGATCTGACGGACACTTTGTGCC
>509946
ACGACGCTCTTCCGATCTGGACCTTCGTTTGTGCC
>157821
CCCGGGGAAATATGCAAATTTCATGTTTGTGCCTC
>368631
AGCAACCACAATAAATTTGGAAAGGTAAAATCGAC
>367532
GTGCAACCAAACGCAAATTTTTTCCACCCTCAGCG
>688173
AAGCAAATTTGTATTGAAAAAAATCGTTAGGGTAT
>673544
ACGACGCTCTTCCGATCTGACTCCAAATTTGCATA
>745144
CACGCAGTCCGCAATAACTTATGCAAATTTGCTTG
>319650
TCTCGAAAATCAATGAGTTGACTTTGCAAATTTGC
>344966
ATCCGAGCCGCGTAAGGGGGGAAGTGACAATTTGC
>828829
CGCAAATTGTCAAAACACTGTATGTAAATCATTCC
>127572
CACCCTCGTGCGTTTTCATGGCAACCAATTTGCAT
>104460
AATGTAACACAAATGATAGTTGATGCAAATCGCTG
>66812
GGCGTATTAATTAGTAGTTGGTTGGCTTTAATCAA
>492605
GAGACTAGGGAGGGGGATTTGCAAGTTTAATCTGT
>353109
GATGTGGCTCAGTGGCGGTGGTTATGGAAATTGGA
>25814
AACGTTGAATCCAGAATGAAAAATTTACATCAACC
>19619
TGCTGATGTAAATTTGTGGCATAGCTAAATCGGTG
>292373
TAATCCGAAGTTTGCTAATTTGCGTTGCCATCTGG
>179250
TATGCAAATGGCTAAGGTCATTATTCCCTTCCATC
>222564
GACTTTGGTTACATAGTTGCAAATTTCCATCCAGG
>185547
GATGGAAAGTCGCTGAGGATAAGAGTATTATTTGC
>253718
TACGCAAATTTCTGGTCACAAAGCGCGTTTCCATC
>308194
AGATGGAAACATGTAAAATAGGTCCGATATCTTTT
>186148
GATGCTTTGCGTAAAGGAAGTAAATGTATATCTTT
>639935
GACGTGTGCTCTTCCGATCTCACTCTCGGCATCCC
>232197
CATACCTGCTTAATTTGCCTAGCGAGGGCATCTTC
>162805
CGATGCCCGTATATTCAATATAGGAATTATATTTG
>52623
CGGGGATGCAAATTCAAGAGACTGTTATTTAAAGG
>202731
GGATGCAAATTAGGTCATTCAACCATGCTTATTGT
>6783
TACCTCAGTGACAGTCTGTGCCTAATTTGCATCAT
>705592
AGCCTGTGGGGGTGACGTGCTAATTTGCATCCTCG
>604224
AATCCAATAACAATCTTGCGTAATTTGCATCAGAC
>171448
AGATGATGCAAATTAAAATGGGCTTAAGTATGCTG
>497015
GACACAGGAACATCACAAATTTTGTGTCTCATCAT
>389284
GGATGACGGTATTTGGCTTAACCCTTTAGTATGCA
>105626
CAACATTTGCATATTATAGGTTCCCGTCATCAGTT
>767176
AGAGAATCGTTATACCTTCGTCCTTGCGCATTTGC
>431842
TGAGAATCGCCAGAAGCCATTTTCCTGTTGATGCA
>210821
CGTTCGCCGGTATGCAAATGTATTCCTTCTCAGCA
>73587
TGGGACTGACGATTTGGTTATTCAAGGAAAAGGGT
>249312
AGACTGAATGTTTGGATTAGGGGCCCGTGTATGCA
>735438
CACGACTCGGGATATAGGGCTCGAAAATTTGCATT
>247680
ACGACGCTCTTCCGATCTCCTTAATCCGAGTCAAC
>157365
TGCAAATTTATGGATACATTAACCGATCCGAGTCG
>227919
CAGACTCGGATCAAGGGACTGGATGCAAATCAGCC
>133314
TCAGAAATCGGAGGAGGAAAATTTGCATAGTCAAA
>352731
GGAATGTATTCCATGCAAATAACGATTATGTCGTG
>375046
TAACGACAGGGCAAGACGTTTTGATAGCCGCTTTG
>314493
TGACAGGGAGCCCTATTGCATACCATTAGAATGCA
>282278
GACAGGGAGATAGCGGGAAAACGTTCTATTTGCGT
>236427
GAAAGTAGAGACTTACATTTGCGTATTAAGGCATG
>947227
GCATGTGTACGAATTTGTATGGGGGCTCTTTCCCG
>329047
AGATCCTCAATTTGCCTAGGGTTTTGCAGTCTTTC
>583103
TATTTACATTTGGTAGTCACACCGGGTCTTTCCAG
>676497
GGGCATTTTTGCATAGTTCCTTCCGCTTGGGTTTC
>505528
AGGAAAATTAACGTGCAAATAAGGTTTAGTCTTAC
>205543
GAGAAAATGTACAGATATGCAAATCCGATCCTGGA
>862099
TAGGAAAAATGAGCTAAAGGTAATGACCGTTAATC
>161392
GCTAGGTGTTATGTAAATGTAGCAGATTTTTCTAT
>159993
CATGCGCTCGAGGTAGTCAAATTAGATAAAAGTGC
>508058
CAAACTTTTAGCGTACTCATTTGTATAATGTACAT
>504325
CCCGTGCGTTAAATAGATGTAAATACGACAAAGTA
>100058
ACTTTGCATACTTTAATATGAACAGCAGTGAGTCG
>258353
ACGACGCTCTTCCGATCTATCCATCGGGTCAGGGA
>280226
GATCGGTAGTAATGCAAATCTCGATTGTGGTCAGA
>75466
CACTGACATTTTTGTTGACCAGTACTTGATAGGCA
>521095
CGTCTGAATGAATGTGCTTATTAGTTGAATAGGTA
>398078
CGTTAATTGTTTGCAAAATCATCACTCAGATTCAG
>561055
GCTGAATATGTTTAGGGAATACAAATTTCGCTTTC
>102781
CGCTGAATATCAAGGGGATATGCAAATTCTGTGTG
>476771
CATCTCATGTAAATTAACGTCCGAACAATCATAGC
>951763
GAACATGCAAAGTAGAAGCAAACTTATGAGATGAG
>4605
CTCATCGCGGTGAATGGTTAATAGGAAAAATTTGC
>367371
CTCATCGCCGGTTCAAACCACCTCTCGATTTGCAT
>34893
GCTCAGTGCTTAGGCAGATAAGATCTAGATATGTA
>435538
GGAAATAGGGTTCCTGGGTAAGGCAAATACTGAGT
>746695
TTTGCTCAGTATGGAAATAAGTATTTAAGGGTGCG
>110006
TTGCATACCTTTACGGACAAATTAGGCATACTGAG
>114224
CTATCCAGGCTTAAACGATTTGTAAATGGAAATAG
>20454
CAATGTGTTTCCCGGAGATAGTATGGAAATAGACG
>351890
CTATTTCCAATGTAAGAAGGTATGCAAATTGGTGT
>677179
TACCAGTCGTTAATGAGGCGTGCTTCCAATAGGCA
>800810
CAAACGCAAAGAAGGTCGTAGGATCATAATAGTCA
>498286
TAGATGTAGGTAATTTGACAGTAAGATAATAGGTT
>167095
GGCTATGTAAATGATATTCAGGGCCCTGAGAGTTC
>756078
ACTATGCGCGATAGAGATACGCAAATAACGATGAC
>572154
CGCTATGCGCCAGACGGATGCGGGAGTCTTCTTGG
>795697
CTATGCGCAAGAAGTCAGTGTCGGGTGTATTTGCA
>600403
ACATATTGGAGGTCACCGAACCAAATTTCGCATAG
>269882
CGCTATGCCTTGGCTTCTTTTGCTATTGTTATGTA
>683358
GCATCTATGCAAATAGCAACATGTGGATCACGTTT
>117416
GGTCCGGCTGTGTTATGCGTCGAGTATTTGCATAG
>177793
TTAACAAAGACTCTTACGCTGTTTATTTGCATAGC
>345997
AACTCTAGTGTAATCTTCATGTAAATTTGCGGGCG
>895634
AAGCTAGTATTAATGTTTTGTGTACGTTTTCGTGC
>897901
ACTAGTATGGTCCGATTAGTAATTTGCATAATGCA
>741132
AGGGCGTTATCAGTTCGACTGCTTTGTTTAGCAAG
>292878
TCTCCTAAAATTTGCATAGTAAGCCAGCCCATTTG
>213728
CGTTTGCATACTAGAGGTTACCCCAAATGCGCTTG
>719675
TATTCAAATGACGGTACTTAAACGCCGATCCAACG
>310820
TGCGTTGCTTCATATGGATGTAAACAAATAATTTG
>733666
TCAGAGGATTTGCATGTCGGGATAAGTAGAACGTC
>49441
TAAAAGACGGAGGCAAATGAGCATCTACGAACGAG
>772773
CCCGTTCGGTGCATATAACTGAGGATGCAAATGAC
>113992
TGTACGTTCGGGTCAGCCCTCGTAATTTGCCTAAT
>124489
GGCATGACGTATTTGCATAAGGCGGTGAATAACGC
>172303
TTCGCAGCTGGTGATCGGTGATTTACATATCGGCA
>384300
CGTACGCAAACACCTTGTGTGAATCTAATGTTGCT
>598327
GTCATTGGTTTGTTTACTTCTGATTGTTTTGCGTA
>178249
TAACGCAAAAACGGTAGATGATTAAAATCTATGGG
>738229
TTACGTTTTACAGCATTCGTATCATGCAAATCGTG
>740925
GCGACGGCTTGCAAATAAGGCCCACAATTTGGGTA
>401410
ACGACGCTCTTCCGATCTTAGTGCCTACATCTTGG
>507412
ACGACGCTCTTCCGATCTTAATGGCTCATAATTTG
>275510
ACGACGCTCTTCCGATCTGTTTACGCAAATATTGT
>555496
ACGACGCTCTTCCGATCTGTGGAATAGACGTTCGA
>79157
ACGACGCTCTTCCGATCTGTCTTGACTGGCATCGA
>143855
ACGACGCTCTTCCGATCTGGCTTGGTAGCTGGGCA
>966206
ACGACGCTCTTCCGATCTGGAATGTAGTCTATGCA
>324407
CGACGCTCTTCCGATCTGGAACATATTCATTTGCG
>667788
ACGACGCTCTTCCGATCTGCCCTTAGAGTCCTCAT
>562101
ACGACGCTCTTCCGATCTGATCTTATGCAAATTCG
>806457
AAACGACGCTCTTCCGATCTGAATTTGAATCTGGG
>573323
ACGACGCTCTTCCGATCTCTGCTTAGCGTTGTGAT
>178212
ACGACGCTCTTCCGATCTCTCTGGTCGATTTTGCA
>476930
ACGACGCTCTTCCGATCTCTATCTGAGTCGTTGGT
>42364
ACGACGCTCTTCCGATCTCGTTGACTGTTAATGGG
>914747
ACGACGCTCTTCCGATCTCGTGGTCTGAGTATGCA
>451419
ACGACGCTCTTCCGATCTCGTCGCTCCTTAATGCG
>10495
ACGACGCTCTTCCGATCTCGCGAAGACATTTGCAT
>599047
ACGACGCTCTTCCGATCTCGATGCAAATTCCTATC
>521663
ACGACGCTCTTCCGATCTCATTGACCGTAATTGAA
>794700
ACGACGCTCTTCCGATCTCAATTCTAAGCGTGTCA
>763182
ACGACGCTCTTCCGATCTCAATTCACAATTTTGAA
>972894
CCGACGCTCTTCCGATCTCAACTCGCATATTGTTA
>883827
ACGACGCTCTTCCGATCTATTTGCATGTTAGTGAT
>633765
ACGACGCTCTTCCGATCTATTTGCATAATTGGGTA
>304758
ACGACGCTCTTCCGATCTATTGTCGTTTGTATAAG
>682423
ACGACGCTCTTCCGATCTATTCAAACTAGTGTTGA
>588152
ACGACGCTCTTCCGATCTATGCAAATGATACTTTG
>192765
ACGACGCTCTTCCGATCTATGATTCGTACGCTTGT
>786054
ACGACGCTCTTCCGATCTATGAGAGTGTAAGTTAT
>345563
ACGACGCTCTTCCGATCTATCGCCTAAACTTTGCA
>250957
ACGACGCTCTTCCGATCTATACCGAGTCGGTGTGG
>452818
ACGACGCTCTTCCGATCTAGTTACTCAAACCTGGA
>893866
ACGACGCTCTTCCGATCTAGAATTTGGGTATGCAA
>40737
ACGACGCTCTTCCGATCTACTCGAATGCGGATGAA
>237346
ACGACGCTCTTCCGATCTACCTCATCTAAGTTGTC
>102712
ACGACGCTCTTCCGATCTACAAGTATGCAAATTAT
>764221
ACGACGCTCTTCCGATCTAATTTGCGTATCTTGGC
>114400
ACGACGCTCTTCCGATCTAATTCGTTAGTTTTGGG
>317657
ACGACGCTCTTCCGATCTAATCGTGTTATATGGAA
>383620
TGGCAAGGGTCATTTGACTTGCAAATTACTGGTCG
>713564
TCATGCAAATATAGAAAATTCTAGTCTGGTCGCCG
>179696
GTGCGACATTTGCATTGAATCTAGCGACCGTATGC
>846341
CTCGACAATACATGACGCTTATTTGAATATTCGCT
>11027
AAATTTGCAAATCATGTCGTCCGTTTCTTGTCGAT
>323312
TGATACCCGACATCTGCATAATTTGTATATTCGAC
>810776
GACAATTTGCATCTGTACATACGGAGGACTTCGTA
>110103
GAGCCCATGCAAATAGACTATTATCCGATCCTTCG
>588210
TCCGTGGTGACAAGATTGATTATTATGCAAATCTA
>312829
CATCCGTCGGTGATTTGCATGGGACCGTCCAGCTA
>352549
TGAACCGGTTATGTAAAGTACGAGATCATCATTAT
>932303
TCTCCGGCTGCTAGAGAATTTACTATGTAAATTTG
>101760
ACATGCAAATACTCGAACTAGCCATCAGCCGGTCA
>164002
TTCCGCCGATGACTGGTGGGTCGTGTTTCGCTTTG
>858133
TGTCCGATTTGCGTAAAGTTTGGTCGTCTTGTTGC
>109120
GACGACAAAAAGGGGAACAGAACTATGCAAATCGG
>343974
GCCATGTTAATTGAAAATGGGCGGATTTAATTTGC
>27751
AAGATGACATGTTTGGATGCAAAGTTCCATGGGGT
>184963
GAGACCATGCTAGAAATTTCCATAACATCGATTTG
>768391
AATGCACATTCACTGTAAAAAATCTCACTGGTGCC
>718445
CCCAGTGACAGGGTCATTTGCATCGAACTAATTAG
>892225
AACCAGTGAATCCTGCTTTGAATAAGGCGATCTCA
>126068
GACCAGTCTAGCCAAATTGCTCTCTTAAATATTAT
>106173
AGCCAGGTAATTAGCGTAAACTAATATATGTTTTG
>135655
CCCAGGTAACTAGGAAAACAGGGGCTCCTTATGCA
>376833
CCAGGGTGCTTTGCATATCAAATTGCCGTGTATCC
>385639
AGGCCAGGGTATATGCAAATATAGCGACCCCCGTA
>479744
GGCACCAGGGTAGGTAGGTGATTAGCATCTTATTT
>496680
TGCCAGGGGTGTAATAGTATAATTAGTTCTAGTCA
>395943
GAAAACGATTTAATTTAATTTGTTTAGTAGCTGGA
>245354
AAGAGCGCATGGATCATTCAGTCAAATTAGCTGGG
>463295
CGATATATGGACAGTTGTTGGTGGTAATTAAGTGG
>447098
ATGCAAATCGATTTCCGATCCCCCACAGTGGGCGG
>163425
AACTCATGCAAAAGGAATATTGTCTCTGTTAGTGG
>179473
TCGGCCACGTTTACAGTTTTCGCACGCAAATCTTG
>124595
AGTGAGATCGGTAATAGCAATTTGCATGAACGTGG
>136003
TTACCAAAGCGAGGGTTAGAAAATGCAAATTGGCT
>178001
AGCTAGAGTGTTAAGGTAATAAATGCAAATGCGTC
>733967
TGTAAATGGGGATTCGAAATGGGCAATGCAAATGC
>124409
CATTTGCATTGCAAACTTTGGCCAGGTTCCTAAAC
>352396
AGCAAATGGGGAAGGTAGGAAATTTTGCATGTATC
>608915
TGATCTAACGGGAAGGTAGAATTTGCAATCATGAA
>361203
TTGCATGATTCTTGGTGTGCCCGGTAGGTTCTTTG
>234051
TAGCATGAGGGCTTATGCAAACTATGACGATGTTA
>93568
ACATGAATAACAAATCAAAGCTACCTGGTCGTGAA
>370706
ACATGAAGGGTTTTGCATATTTGGCGTGGATTTCT
>130652
TAACTCGGAACTCATCTGGAGAGTCAAAGATGCAA
>794693
CATAGCGACTACACCCAGTGGTGACCGAGATGCTC
>219928
AAACTTTTGGTGTGCGTTCTTTGTATCGAGATGCA
>382263
AAAGTCTCAGGTAAAAGAAAGGCACTCTAGATGCA
>135569
TAATTAGCCCTGGAACGTCTGAGGCTGTAGATGTA
>120409
TAATGGTCGGGAAGGTTTGAATCAGTGTAGATGCA
>879668
AGCATAAGCAGATGAATTATTAAGTAGAATATGTT
>328967
CCTGCATATTCTACCGAAACAGAGAAATTTTTCAT
>214999
ATACTATTTTTCGTATGTAAACACGAATATGCTGC
>841715
GTCATATTCGTGGGGTACGAAAAGCATGCAAATGA
>526706
GCATATTCGGGAAGGACCTTTAATTTGGATATCCT
>888538
GCAACCAGCTTTGCATTTTTTTAGGCGAATATGAT
>281122
TGGAGGCTATGCAAAAAATTGTCTATCGAATATGC
>181828
GAAGCAGATTCAGTAATATTAAACAGGAATATGGA
>80871
AAATCCTGATTAGCGTCAGAAGCCAGGAATATGTA
>425382
GCATATTCCTGATTTTACTCTGTCAGCATAATGGG
>792011
CTACATGTTTATGATCAGTGTGTCAGGAATATGCA
>895046
CTACCGCTGTAACCTTATTTAACCCGGAATATGCA
>577460
AACCCTTATGTAAATCTAATTTCGGAATATGCTCT
>558342
CAAAATGATCGACTGGTTACGTTTCGGAATATGCA
>798988
ACAGTTAAATGAGTGTGTATGTAATTAATATGGGG
>449804
CAAGTGCGTCTTCTATTGTCGGAACTTAATATGCA
>163677
GGGCATATGTAAATCGTTTAATCCCGGCGATAGTA
>550320
GGGGATAAAAAAGTCCAGCATTTGCCTTGCATATG
>110829
AATCATAGCGCCATTGTAGGGCAATTTGCATATGC
>764055
CATAGTTATTTGATATTACACAGGGGAATATTCGG
>627374
GGCATAGTTAAGTATTTAAATCGGTCTGTAGGTTC
>712130
AAATATGTAAAGCTTTATCGGAAGTTAACTATGGG
>303577
GAAAAGGTGACCCAGAACTAATTCTTGCCTATGCA
>776798
GACCATAGGCAAATATGCGAAAAATCGTCGTAATT
>206677
TGCATACGGTTAGGAGTGTAGTGTCATCCTATGTA
>286963
CGACACATTATAAAATAATTTGTAGCCTCTATGCA
>636244
GAATAAAGGGGCTTGTGGGCGGGGGCCTCTATGTA
>652217
TAAGTTTAGCTCGTTTGTCGCCAAAAAAGTATGTA
>788920
TCAGGGGGAACATTCAATATGCAAAAAAGTATGGT
>641086
GTTATGCAACACAACTATCAAATTCCAAAGTATGG
>509343
TGCATACTTTCCATAAGGTTAAGGGCGTCATTGGA
>162820
TTGCATACTTTAGATGATATAACTTTGTTTTTCTT
>389161
GAATCTGCTAGACAGCATAGGGTGTGTTTTATGCA
>699069
CATAAAAATCTATTAGTATAGCCATTTACATACTT
>101550
AGAAAGAGCTAGTCTGAGAAAGGGGTTTTTATGCA
>795386
TCAAGTGTATTGCGGAAGTAGTACCTTTCGTTCGC
>623968
ACAATACTGGTTTGAACTTCGCAGGTCCACTTGTA
>520459
AATCAAGTGCTTACCAGCATTCAAATTTCAGCGTT
>213132
ATTGATACATATGCAAAATGTCCCGCACTTGGTAC
>922901
GACTCAAGGGGGGTTCGCATTTAAATATCCTATTT
>884625
TAAATTTGAATATGCAATGCGTTATCCCCCTTGCC
>130559
TAAATTTGAATATGCAATGCTTTATCCCCCTTGCC
>150161
GCATTTTCATATCTCGCCATCATCGCTAATAATTT
>361575
AAAGTGGGAACAATAAAATCGGCCTGAAAATGCAA
>888529
GGTGACTAATTTGAATTCTGGCGTGTTTAACAAAT
>20967
ATTTGTGTGTGTGACCGAAGATGTAAAGTGTCTAC
>895510
AAATTTGTCTCTGTATTCATGATTCGTATTTATGC
>756680
AGGGATTTGTCGAATTTAAAAGCAACCAGGAAATT
>290339
TAATTTGTATTTGTTGAATGGAGATGGTTATATTC
>104140
AATTTGTATTTACCGCGACTGGCTCCGATCCTGCG
>907547
AACCCTTGTGTGAGAGTTTGATTAAGCAAATGGAC
>315979
TTGTATTTGCTTAAGAACGTTGATATGTGATAAGT
>441025
ACTGGAGCGTTACAACAAAGGTTAAGCAAATTTTC
>227759
TCCTACATGCGATAAACCACTTTAATTAGGCAAAT
>508685
CATACAATAGGCGTGCTCATTCTTAGGCAAATGTT
>829700
AAAACTGAACCTAGTTTTTCCGTTAGGCAAATGCG
>454335
AATTTGCCTAAATGTCCCCGATTATTAGATTTGCT
>292909
CATGTACAGTTTATTAGTTGATTTAGGCAAATGAT
>45183
TGGGACAGTTCTGTGGTTATCTTTTCTATGCAAAT
>903614
CACGATGAGCTCCGTCGCGAAATCATTCAAATTGC
>108897
GATTTGAATGAATACCTTGCATGCCGTCCACTGTG
>361388
AATTTCCCTTCAGTCATCCTCCGTCGTGCCCTCCC
>335676
CAAATTTCCCTATACCATCTGAAATCATGTATATT
>842172
ATTTCCCTAGCGCATCCTTACACGAACATATGGCC
>337632
AATGATCGATGTAACGGTCTCAGTAGGGAAATGAG
>789199
ACACGAGATCTGACTAATAGTTTTTGGCTAAATAG
>885192
CATTTAGACACGAGATTCCTGTTAATTTGCATTTT
>674563
GTATTTACTTTTTTGTGGATAAAGAGGGATTATTC
>652195
GACTGGGCATGGTTCGTGGTCGCAGAGTAAATGCA
>243082
CAATGAATCCACAATCGTGTCAGTAGGTAAATTGT
>579052
AATTTACATTCATACGATGGGATGGTCACCATGCA
>946475
TATGGATCCTGACCTTTGTGTAACATGTAAATCGT
>557974
ATCATTTACATGGTGAGGGGTAACAAATCAAATTA
>648747
AAGTACTCGTTGGGCCTATTTGCATGTAAATCTGG
>935161
TGATTTACATGATGCGATTGGTTCCGCGGATTTCC
>740049
AAAATAGACGTGGTTTGCATATCATGTAAATGGAT
>131521
TAATTTACATGAGGTACTGGGGCATTAATTTCTCT
>649527
AGCTATTTACATGACTCGAGATTTGTGGAATGTTT
>162680
CATTTACATCTTTGTGATCGGCCTACAAATTTCAG
>302952
AATCTCCCTTAGGCAGCATTTTGATTTTAAATGCA
>383073
AATTGCTATTTATTCAAATTCGCGCCAGTAATAGC
>240455
AAATATTGAGAATCTTCGTAGGCGCTCGAATGTAT
>199443
ATTCGAAGTAATTTGCATAGATACCGATCCTCTAG
>185213
ATTCCATGCACACTCGTTATGTAAATCCGATTCAG
>277163
TGCAATATGTAAATTCGACGGAGGCCTATGGAATT
>395694
GATTCAATAGAATTTGCATGAAATTGCCGTATTCC
>128022
TATGCAAATTAGATCGGTCACACAGGTTGAATCTT
>393015
AGAAACGAGGCATGGGGCGCATAGAATTTGAATAG
>907872
GAAATCCTGTGATGAGGTGAGTTTGCAATAATGCA
>160029
ATTATTCTGAGCAGTGGGAGGTAGTCAAATTTTCG
>277653
GAATTATCCATGCCAATGAAGACGTTAAGATTTGC
>470009
ATCGTCTCGTGCCTGGTTTGCCTATGATAATGGGC
>884958
TATGCAAAAACTCCTCCGTGGTTTATGATAATCAG
>336077
CATGCAAATTTCAGTTGTTAACAAGTGATAATAGA
>592896
TATCTTGGGGTATTCTATTTCCAGCAGCTAATTTG
>168546
CATTACTGTTCCTGTGAGAGACGGCGTGCTATGCA
>332948
CATATGTAGATCGTGTGAATATGTGATACTATGTA
>186159
TCATGTAGATCGACACCGTAGTATTTGCATTTTAC
>796596
CATGCAAAATTTCGGATGACAACTTCGATTGTGGG
>887440
ATGCAAAATGTAGTGGGTCCCTCGGCAAAGTATTA
>273609
AATCGATCGATGGTAATAGTCCCATTTTGCATGTG
>117338
GTTATGCAAAATGAGTTGGCGTTATGGTGCGCTTT
>106666
GCTCATCGCTTTGCATCTTGATACAATTTGACGTT
>386088
ATCGAGAGCAATATTTATGTTAATTACATGTGCTA
>112206
[truncated: 5,776,841 more chars]
